# Supplementary material for: Ecology and molecular targets of hypermutation in the global microbiome
Source: Nat Commun. 2021 May 24;12:3076. doi: 10.1038/s41467-021-23402-7 (PMC8144416; doi:10.1038/s41467-021-23402-7)
Supplement: Supplementary file 4 — Supplementary Data 1 [file 41467_2021_23402_MOESM4_ESM.xlsx]

## Sheet: Table Metagenomes
Metagenomes are associated with samples, ecological category, sample type, and publication based on information from IMG and Gold. The number of genomes in each assembly was estimated based on single-copy marker genes (“# Genomes (estimated)”), while the ratio of bp in viral sequences among contigs of 10kb or more was derived from VirSorter detection of viral contigs (“Viral ratio in contigs 10kb…
Dataset ID	Dataset name	Project name	Ecological category	Sample ID	Dataset type	Publication (PMID:Title)	# Genomes (estimated)	Viral ratio in contigs 10kb+	# DGRs
2001200001	Soil microbial communities from Waseca County, Minnesota, USA - Sample 10150	Soil microbial communities from Waseca County, Minnesota, USA	Terrestrial:Other	202197	Metagenome Analysis	15845853;Comparative metagenomics of microbial communities.	13	NA	0
2001200002	Fossil microbial communities from Whale Fall, Santa Cruz Basin, Pacific Ocean - Rib Bone Sample	Fossil microbial community from Whale Fall, Santa Cruz Basin of the Pacific Ocean and West Antarctic Peninsula	Aquatic:Other	NA	Metagenome Analysis	15845853;Comparative metagenomics of microbial communities.	5	NA	0
2001200003	Fossil microbial communities from Whale Fall, Santa Cruz Basin - Microbial Mat Sample	Fossil microbial community from Whale Fall, Santa Cruz Basin of the Pacific Ocean and West Antarctic Peninsula	Aquatic:Other	NA	Metagenome Analysis	15845853;Comparative metagenomics of microbial communities.	4	NA	0
2001200004	Fossil microbial communities from Whale Fall, West Antarctic Peninsula - Bone	Fossil microbial community from Whale Fall, Santa Cruz Basin of the Pacific Ocean and West Antarctic Peninsula	Aquatic:Other	NA	Metagenome Analysis	15845853;Comparative metagenomics of microbial communities.	5	NA	0
2003000006	Singapore Air Sample 1	Air microbial communities from Singapore	Air:Other	NA	Metagenome Analysis	18382653;The airborne metagenome in an indoor urban environment.	5	NA	0
2003000007	Singapore Air Sample 2	Air microbial communities from Singapore	Air:Other	NA	Metagenome Analysis	18382653;The airborne metagenome in an indoor urban environment.	6	NA	0
2004178001	Olavius algarvensis microbial communities from Capo di Sant'Andrea bay, Elba, Italy - Delta1	Olavius algarvensis microbial communities from Capo di Sant'Andrea bay, Elba, Italy	Host-associated:Other	NA	Metagenome Analysis	16980956;Symbiosis insights through metagenomic analysis of a microbial consortium.	1	NA	0
2004247000	Hypersaline mat microbial communities from Guerrero Negro, Mexico - 0-1 mm depth into microbial mat	Hypersaline mat microbial communities from Guerrero Negro, Baja California Sur, Mexico	Aquatic:Other	73460	Metagenome Analysis	18523433;Millimeter-scale genetic gradients and community-level molecular convergence in a hypersaline microbial mat.	0	NA	0
2004247001	Hypersaline mat microbial communities from Guerrero Negro, Mexico - 1-2mm depth into microbial mat	Hypersaline mat microbial communities from Guerrero Negro, Baja California Sur, Mexico	Aquatic:Other	73462	Metagenome Analysis	18523433;Millimeter-scale genetic gradients and community-level molecular convergence in a hypersaline microbial mat.	0	NA	0
2004247002	Hypersaline mat microbial communities from Guerrero Negro, Mexico - 2-3 mm depth into microbial mat	Hypersaline mat microbial communities from Guerrero Negro, Baja California Sur, Mexico	Aquatic:Other	73464	Metagenome Analysis	18523433;Millimeter-scale genetic gradients and community-level molecular convergence in a hypersaline microbial mat.	2	NA	0
2004247003	Hypersaline mat microbial communities from Guerrero Negro, Mexico - 3-4 mm depth into microbial mat	Hypersaline mat microbial communities from Guerrero Negro, Baja California Sur, Mexico	Aquatic:Other	73466	Metagenome Analysis	18523433;Millimeter-scale genetic gradients and community-level molecular convergence in a hypersaline microbial mat.	0	NA	0
2004247004	Hypersaline mat microbial communities from Guerrero Negro, Mexico - 4-5 mm depth into microbial mat	Hypersaline mat microbial communities from Guerrero Negro, Baja California Sur, Mexico	Aquatic:Other	73468	Metagenome Analysis	18523433;Millimeter-scale genetic gradients and community-level molecular convergence in a hypersaline microbial mat.	0	NA	0
2004247005	Hypersaline mat microbial communities from Guerrero Negro, Mexico - 5-6 mm depth into microbial mat	Hypersaline mat microbial communities from Guerrero Negro, Baja California Sur, Mexico	Aquatic:Other	73467	Metagenome Analysis	18523433;Millimeter-scale genetic gradients and community-level molecular convergence in a hypersaline microbial mat.	0	NA	0
2004247006	Hypersaline mat microbial communities from Guerrero Negro, Mexico - 6-10 mm depth into microbial mat	Hypersaline mat microbial communities from Guerrero Negro, Baja California Sur, Mexico	Aquatic:Other	73465	Metagenome Analysis	18523433;Millimeter-scale genetic gradients and community-level molecular convergence in a hypersaline microbial mat.	0	NA	0
2004247007	Hypersaline mat microbial communities from Guerrero Negro, Mexico - 10-22 mm depth into microbial mat	Hypersaline mat microbial communities from Guerrero Negro, Baja California Sur, Mexico	Aquatic:Other	73463	Metagenome Analysis	18523433;Millimeter-scale genetic gradients and community-level molecular convergence in a hypersaline microbial mat.	0	NA	0
2004247008	Hypersaline mat microbial communities from Guerrero Negro, Mexico - 22-34 mm depth into microbial mat	Hypersaline mat microbial communities from Guerrero Negro, Baja California Sur, Mexico	Aquatic:Other	73461	Metagenome Analysis	18523433;Millimeter-scale genetic gradients and community-level molecular convergence in a hypersaline microbial mat.	0	NA	0
2004247009	Hypersaline mat microbial communities from Guerrero Negro, Mexico - 34-49 mm depth into microbial mat	Hypersaline mat microbial communities from Guerrero Negro, Baja California Sur, Mexico	Aquatic:Other	73459	Metagenome Analysis	18523433;Millimeter-scale genetic gradients and community-level molecular convergence in a hypersaline microbial mat.	0	NA	0
2006207004	Sediment methylotrophic communities from Lake Washington - Formate enrichment	Sediment methylotrophic communities from Lake Washington, Seattle, Washington, USA	Aquatic:Freshwater	16103	Metagenome Analysis	18711340;High-resolution metagenomics targets specific functional types in complex microbial communities.	2	NA	0
2006543006	Marine microbial communities from anoxic basin of Saanich Inlet - SI040908_100	Marine microbial communities from anoxic basin of Saanich Inlet in Vancouver, Canada	Aquatic:Inlet	400369	Metagenome Analysis	19900896;Metagenome of a versatile chemolithoautotroph from expanding oceanic dead zones.	13	NA	0
2007309000	Hot spring microbial communities from Yellowstone Bath Hot Springs, Wyoming, USA - Filamentous sample	Hot spring microbial communities from Yellowstone National Park, Wyoming, USA	Aquatic:Other	200466	Metagenome Analysis	23653623;The YNP Metagenome Project: Environmental Parameters Responsible for Microbial Distribution in the Yellowstone Geothermal Ecosystem.	2	NA	0
2007309001	Hot spring planktonic communities from Yellowstone Bath Hot Springs, Wyoming, USA	Hot spring microbial communities from Yellowstone National Park, Wyoming, USA	Aquatic:Other	200465	Metagenome Analysis	23653623;The YNP Metagenome Project: Environmental Parameters Responsible for Microbial Distribution in the Yellowstone Geothermal Ecosystem.	5	NA	0
2007427000	Uranium contaminated groundwater from Oak Ridge Integrated Field Research Center, Tennessee	Groundwater microbial communities from Oak Ridge Integrated Field Research Center, Tennessee, that are pristine and uranium contaminated	Aquatic:Groundwater	NA	Metagenome Analysis	20182523;Metagenomic insights into evolution of a heavy metal-contaminated groundwater microbial community.	22	NA	0
2010388001	Poplar biomass bioreactor microbial communities from Brookhaven National Lab, NY - anaerobic community	Poplar biomass bioreactor microbial communities from Brookhaven National Lab, NY	Engineered:Other	NA	Metagenome Analysis	22629327;The metagenome of an anaerobic microbial community decomposing poplar wood chips.	1	NA	0
2010484004	Acid Mine Drainage (ARMAN) microbial communities from Richmond mine, Iron Mountain, CA, sample from Ultra Back A BS	Acid Mine Drainage (AMD) microbial and viral communities from Richmond mine, Iron Mountain, CA	Aquatic:Groundwater	16811	Metagenome Analysis	14961025;Community structure and metabolism through reconstruction of microbial genomes from the environment.	1	NA	0
2010549000	Rice endophytes microbial communities from Berkeley, California, USA	Rice endophytes microbial communities from the International Rice Research Institute, Philippines	Host-associated:Other	16343	Metagenome Analysis	21970692;Functional characteristics of an endophyte community colonizing rice roots as revealed by metagenomic analysis.	3	NA	0
2012990006	Hot spring microbial communities from Joseph's Coat Spring Transect A, Yellowstone National Park, USA - YSTONE1 (JC3A)	Hot spring microbial communities from Yellowstone National Park	Aquatic:Other	NA	Metagenome Analysis		0	NA	0
2012990007	Hot spring microbial communities from Beowulf East Transect D, Yellowstone National Park, USA - YSTONE2 (BED)	Hot spring microbial communities from Yellowstone National Park	Aquatic:Other	NA	Metagenome Analysis		0	NA	0
2013515000	Hot spring microbial communities from Yellowstone National Park, Wyoming, USA - YNP6 White Creek Site 3	Hot spring microbial communities from Yellowstone National Park, Wyoming, USA	Aquatic:Other	400033	Metagenome Analysis	23653623;The YNP Metagenome Project: Environmental Parameters Responsible for Microbial Distribution in the Yellowstone Geothermal Ecosystem.	9	NA	0
2013515002	Hot spring microbial communities from Yellowstone National Park, Wyoming, USA - YNP13 Bechler Spring	Hot spring microbial communities from Yellowstone National Park, Wyoming, USA	Aquatic:Other	400028	Metagenome Analysis	23653623;The YNP Metagenome Project: Environmental Parameters Responsible for Microbial Distribution in the Yellowstone Geothermal Ecosystem.	7	NA	0
2013843001	Activated sludge microbial communities from Commune de Morges, Switzerland - plasmid pool Morges-2007 (PGA)	Activated sludge microbial communities from Commune de Morges, Switzerland	Engineered:Other	NA	Metagenome Analysis	23407308;Community-wide plasmid gene mobilization and selection.	0	0.101694	3
2013843002	Groundwater dechlorinating microbial communities from synthetic mineral medium in Toronto, Ontario, Canada - Site contaminated with chlorinated ethenes	Enriched contaminated groundwater dechlorinating microbial communities from synthetic mineral medium in Toronto, Ontario, Canada (KB-1)	Engineered:Other	97588	Metagenome Analysis	22823523;Comparative metagenomics of three Dehalococcoides-containing enrichment cultures: the role of the non-dechlorinating community.	6	NA	0
2014031002	Hot spring microbial communities from Yellowstone National Park, Wyoming, USA - YNP1 Alice Springs, Crater Hills	Hot spring microbial communities from Yellowstone National Park, Wyoming, USA	Aquatic:Other	400040	Metagenome Analysis	23653623;The YNP Metagenome Project: Environmental Parameters Responsible for Microbial Distribution in the Yellowstone Geothermal Ecosystem.	0	NA	0
2014031006	Hot spring microbial communities from Yellowstone National Park, Wyoming, USA - YNP7 Chocolate Pots	Hot spring microbial communities from Yellowstone National Park, Wyoming, USA	Aquatic:Other	400032	Metagenome Analysis	23653623;The YNP Metagenome Project: Environmental Parameters Responsible for Microbial Distribution in the Yellowstone Geothermal Ecosystem.	7	NA	0
2014613002	Marine planktonic communities from Hawaii Ocean Times Series Station (HOT/ALOHA) - 1_Upper_euphotic_10m	Marine planktonic communities from Hawaii Ocean Times Series Station (HOT/ALOHA)	Aquatic:Other	NA	Metagenome Analysis	16439655;Community genomics among stratified microbial assemblages in the ocean's interior.	1	NA	0
2014642000	Marine planktonic communities from Hawaii Ocean Times Series Station (HOT/ALOHA) - 2_Upper_euphotic_70m	Marine planktonic communities from Hawaii Ocean Times Series Station (HOT/ALOHA)	Aquatic:Other	NA	Metagenome Analysis	16439655;Community genomics among stratified microbial assemblages in the ocean's interior.	1	NA	0
2014642001	Marine planktonic communities from Hawaii Ocean Times Series Station (HOT/ALOHA) - 4_Below_base_of_euphotic_200m	Marine planktonic communities from Hawaii Ocean Times Series Station (HOT/ALOHA)	Aquatic:Other	NA	Metagenome Analysis	16439655;Community genomics among stratified microbial assemblages in the ocean's interior.	0	NA	0
2014642002	Marine planktonic communities from Hawaii Ocean Times Series Station (HOT/ALOHA) - 5_Below_upper_mesopelagic_500m	Marine planktonic communities from Hawaii Ocean Times Series Station (HOT/ALOHA)	Aquatic:Other	NA	Metagenome Analysis	16439655;Community genomics among stratified microbial assemblages in the ocean's interior.	1	NA	0
2014642003	Marine planktonic communities from Hawaii Ocean Times Series Station (HOT/ALOHA) - 6_Oxygen_minimum_layer_770m	Marine planktonic communities from Hawaii Ocean Times Series Station (HOT/ALOHA)	Aquatic:Other	NA	Metagenome Analysis	16439655;Community genomics among stratified microbial assemblages in the ocean's interior.	1	NA	0
2014642004	Marine planktonic communities from Hawaii Ocean Times Series Station (HOT/ALOHA) - 7_Deep_abyss_4000m	Marine planktonic communities from Hawaii Ocean Times Series Station (HOT/ALOHA)	Aquatic:Other	NA	Metagenome Analysis	16439655;Community genomics among stratified microbial assemblages in the ocean's interior.	1	NA	0
2015219000	Hot spring microbial communities from Yellowstone National Park, Wyoming, USA - YNP19 Cistern Spring	Hot spring microbial communities from Yellowstone National Park, Wyoming, USA	Aquatic:Other	400277	Metagenome Analysis	23653623;The YNP Metagenome Project: Environmental Parameters Responsible for Microbial Distribution in the Yellowstone Geothermal Ecosystem.	0	NA	0
2015219002	Hot spring microbial communities from Yellowstone National Park, Wyoming, USA - YNP15 Mushroom Spring	Hot spring microbial communities from Yellowstone National Park, Wyoming, USA	Aquatic:Other	400273	Metagenome Analysis	23653623;The YNP Metagenome Project: Environmental Parameters Responsible for Microbial Distribution in the Yellowstone Geothermal Ecosystem.	11	NA	0
2016842003	Hot spring microbial communities from Yellowstone National Park, Wyoming, USA - YNP16 Fairy Spring Red Layer	Hot spring microbial communities from Yellowstone National Park, Wyoming, USA	Aquatic:Other	400274	Metagenome Analysis	23653623;The YNP Metagenome Project: Environmental Parameters Responsible for Microbial Distribution in the Yellowstone Geothermal Ecosystem.	7	NA	0
2016842008	Hot spring microbial communities from Yellowstone National Park, Wyoming, USA - YNP20 Bath Lake Vista Annex - Purple-Sulfur Mats	Hot spring microbial communities from Yellowstone National Park, Wyoming, USA	Aquatic:Other	400278	Metagenome Analysis	23653623;The YNP Metagenome Project: Environmental Parameters Responsible for Microbial Distribution in the Yellowstone Geothermal Ecosystem.	8	NA	0
2017108002	Bioreactor Anammox bacterial community from Nijmegen, The Netherlands - Scalindua species enirchment	Bioreactor Anammox bacterial community from Nijmegen, The Netherlands	Engineered:Other	99200	Metagenome Analysis	22103529;The metagenomic basis of anammox metabolism in Candidatus 'Brocadia fulgida'.	3	NA	0
2019105001	Canis familiaris fecal microbial communities from University of Illinois at Urbana-Champaign, Illinois, USA - control 1	Canis familiaris fecal microbial communities from the University of Illinois at Urbana-Champaign	Host-associated:NonHuman-fecal	NA	Metagenome Analysis	20962874;Phylogenetic and gene-centric metagenomics of the canine intestinal microbiome reveals similarities with humans and mice.	54	NA	0
2019105002	Canis familiaris fecal microbial communities from University of Illinois at Urbana-Champaign - beet pulp 1	Canis familiaris fecal microbial communities from the University of Illinois at Urbana-Champaign	Host-associated:NonHuman-fecal	NA	Metagenome Analysis	20962874;Phylogenetic and gene-centric metagenomics of the canine intestinal microbiome reveals similarities with humans and mice.	48	NA	0
2022827001	Gut Microbiota of 1 Month Old Human Infant	Human fecal microbial communities from Valencia, Spain, of healthy infants and adults	Host-associated:Human-fecal	NA	Metagenome Analysis	20333224;Comparative metagenomics and population dynamics of the gut microbiota in mother and infant.	3	NA	0
2022920002	Hot spring microbial communities from Yellowstone National Park, Wyoming, USA - YNP3 Monarch Geyser, Norris Geyser Basin	Hot spring microbial communities from Yellowstone National Park, Wyoming, USA	Aquatic:Other	400037	Metagenome Analysis	23653623;The YNP Metagenome Project: Environmental Parameters Responsible for Microbial Distribution in the Yellowstone Geothermal Ecosystem.	0	NA	0
2022920003	Hot spring microbial communities from Yellowstone National Park, Wyoming, USA - YNP5 Bath Lake Vista Annex	Hot spring microbial communities from Yellowstone National Park, Wyoming, USA	Aquatic:Other	400035	Metagenome Analysis	23653623;The YNP Metagenome Project: Environmental Parameters Responsible for Microbial Distribution in the Yellowstone Geothermal Ecosystem.	7	NA	0
2022920005	Hot spring microbial communities from One Hundred Springs Plain, Yellowstone National Park, Wyoming, USA - YNP8 OSP Spring	Hot spring microbial communities from Yellowstone National Park, Wyoming, USA	Aquatic:Other	400031	Metagenome Analysis	23653623;The YNP Metagenome Project: Environmental Parameters Responsible for Microbial Distribution in the Yellowstone Geothermal Ecosystem.	0	NA	0
2022920007	Hot spring microbial communities from One Hundred Springs Plain, Yellowstone National Park, Wyoming, USA - YNP14 OSP Spring	Hot spring microbial communities from Yellowstone National Park, Wyoming, USA	Aquatic:Other	400027	Metagenome Analysis	23653623;The YNP Metagenome Project: Environmental Parameters Responsible for Microbial Distribution in the Yellowstone Geothermal Ecosystem.	1	NA	0
2022920010	Hot spring microbial communities from Yellowstone National Park, Wyoming, USA - YNP9 Dragon Spring, Norris Geyser Basin	Hot spring microbial communities from Yellowstone National Park, Wyoming, USA	Aquatic:Other	400030	Metagenome Analysis	23653623;The YNP Metagenome Project: Environmental Parameters Responsible for Microbial Distribution in the Yellowstone Geothermal Ecosystem.	1	NA	0
2022920011	Hot spring microbial communities from Yellowstone National Park, Wyoming, USA - YNP12 Calcite Springs, Tower Falls Region	Hot spring microbial communities from Yellowstone National Park, Wyoming, USA	Aquatic:Other	400026	Metagenome Analysis	23653623;The YNP Metagenome Project: Environmental Parameters Responsible for Microbial Distribution in the Yellowstone Geothermal Ecosystem.	3	NA	0
2022920012	Hot spring microbial communities from Yellowstone National Park, Wyoming, USA - YNP11 Octopus Springs	Hot spring microbial communities from Yellowstone National Park, Wyoming, USA	Aquatic:Other	400034	Metagenome Analysis	23653623;The YNP Metagenome Project: Environmental Parameters Responsible for Microbial Distribution in the Yellowstone Geothermal Ecosystem.	4	NA	0
2022920019	Hot spring microbial communities from Yellowstone National Park, Wyoming, USA - YNP18 Washburn Springs #1	Hot spring microbial communities from Yellowstone National Park, Wyoming, USA	Aquatic:Other	400276	Metagenome Analysis	23653623;The YNP Metagenome Project: Environmental Parameters Responsible for Microbial Distribution in the Yellowstone Geothermal Ecosystem.	5	0.0157364	0
2022920021	Hot spring microbial communities from Yellowstone National Park, Wyoming, USA - YNP17 Obsidian Pool Prime	Hot spring microbial communities from Yellowstone National Park, Wyoming, USA	Aquatic:Other	400275	Metagenome Analysis	23653623;The YNP Metagenome Project: Environmental Parameters Responsible for Microbial Distribution in the Yellowstone Geothermal Ecosystem.	4	NA	0
2025206003	Hypersaline water microbial communities from Lake Tyrrell, Victoria, Australia, sample J07AB- all scaffolds	Hypersaline water metagenomes of microbial communities from Lake Tyrrell, Victoria, Australia	Aquatic:Saline-lakes	NA	Metagenome Analysis	24335829;Seasonal fluctuations in ionic concentrations drive microbial succession in a hypersaline lake community.	0	NA	0
2029527000	Green-waste compost microbial community at University of California, Davis, USA, from solid state bioreactor - Inoculum 16S MiniPCR	Green-waste compost microbial community at University of California, Davis, USA, from solid state bioreactor	Engineered:Other	400499	Metagenome Analysis	20098679;Targeted discovery of glycoside hydrolases from a switchgrass-adapted compost community.	21	NA	0
2029527001	Hot spring microbial communities from Yellowstone National Park, Wyoming, USA - 10325	Hot spring microbial communities from Yellowstone National Park, Wyoming, USA	Aquatic:Other	NA	Metagenome Analysis	23653623;The YNP Metagenome Project: Environmental Parameters Responsible for Microbial Distribution in the Yellowstone Geothermal Ecosystem.	3	NA	0
2029527005	Atta colombica fungus garden Top	Leaf cutter ant microbial communities from the University of Wisconsin-Madison, USA, from fungus growing ant-garden	Host-associated:Other	401004	Metagenome Analysis	22378535;Metagenomic and metaproteomic insights into bacterial communities in leaf-cutter ant fungus gardens.	9	0.191347	1
2029527006	Fungus garden microbial communities from Atta colombica in Panama -fungus garden bottom	Fungus garden microbial communities from leaf-cutting ants in Gamboa, Panama	Host-associated:Other	NA	Metagenome Analysis	20885794;An insect herbivore microbiome with high plant biomass-degrading capacity.	7	0.158641	1
2030936001	Nasutitermes corniger hindgut microbial communities from Florida, USA	Termite hindgut microbial communities from Amitermes wheeleri in the Arizona desert and from Nasutitermes corniger in Florida, USA	Host-associated:Other	NA	Metagenome Analysis	23593407;Comparative metagenomic and metatranscriptomic analysis of hindgut paunch microbiota in wood- and dung-feeding higher termites.	5	NA	1
2035265001	Acrididae gut microbial communities from Texas A and M University, USA - Sample 321	Insect gut microbial communities from Hangzhou, China	Host-associated:Other	NA	Metagenome Analysis	23326236;Comparative genomic analysis of the microbiome [corrected] of herbivorous insects reveals eco-environmental adaptations: biotechnology applications.	1	NA	0
2035265002	Agrotis sp. gut microbial communities from Texas A and M University, USA	Agrotis sp. gut microbial communities from Texas A&M University, USA	Host-associated:Other	NA	Metagenome Analysis		2	NA	0
2035918001	Activated sludge microbial communities from Commune de Morges, Switzerland - plasmid pool Visp-2009 (Newbler)	Activated sludge microbial communities from Commune de Morges, Switzerland	Engineered:Other	400873	Metagenome Analysis	23407308;Community-wide plasmid gene mobilization and selection.	0	NA	0
2035918003	Mountain Pine Beetle microbial communities from McBride, British Columbia, Canada - Lodgepole pine	Mountain Pine Beetle microbial communities from Alberta and British Columbia, Canada	Host-associated:Other	NA	Metagenome Analysis	25406380;Convergent bacterial microbiotas in the fungal agricultural systems of insects.	5	0.0111437	1
2038011000	Fungus garden microbial communities from Atta colombica in Panama - from dump top	Fungus garden microbial communities from leaf-cutting ants in Gamboa, Panama	Host-associated:Other	NA	Metagenome Analysis	20885794;An insect herbivore microbiome with high plant biomass-degrading capacity.	85	NA	0
2040502000	Fungus garden microbial communities from Atta colombica in Panama - dump bottom	Fungus garden microbial communities from leaf-cutting ants in Gamboa, Panama	Host-associated:Other	NA	Metagenome Analysis	20885794;An insect herbivore microbiome with high plant biomass-degrading capacity.	106	NA	0
2044078000	Maize field bulk soil microbial communities from University of Illinois Energy Farm, Urbana, IL	Switchgrass, Maize and Miscanthus rhizosphere microbial communities from University of Illinois Energy Farm, Urbana, IL	Terrestrial:Other	NA	Metagenome Analysis		4	NA	0
2044078001	Maize rhizosphere soil microbial communities from University of Illinois Energy Farm, Urbana, IL	Switchgrass, Maize and Miscanthus rhizosphere microbial communities from University of Illinois Energy Farm, Urbana, IL	Host-associated:Other	NA	Metagenome Analysis		7	NA	0
2044078002	Miscanthus rhizosphere soil microbial communities from University of Illinois Energy Farm, Urbana, IL	Switchgrass, Maize and Miscanthus rhizosphere microbial communities from University of Illinois Energy Farm, Urbana, IL	Host-associated:Other	NA	Metagenome Analysis		2	NA	0
2044078003	Miscanthus field bulk soil microbial communities from University of Illinois Energy Farm, Urbana, IL	Switchgrass, Maize and Miscanthus rhizosphere microbial communities from University of Illinois Energy Farm, Urbana, IL	Terrestrial:Other	NA	Metagenome Analysis		0	NA	0
2044078004	Switchgrass soil microbial communities from University of Illinois Energy Farm, Urbana, IL	Switchgrass, Maize and Miscanthus rhizosphere microbial communities from University of Illinois Energy Farm, Urbana, IL	Host-associated:Other	NA	Metagenome Analysis		1	NA	0
2044078005	Switchgrass field bulk soil microbial communities from University of Illinois Energy Farm, Urbana, IL	Switchgrass, Maize and Miscanthus rhizosphere microbial communities from University of Illinois Energy Farm, Urbana, IL	Terrestrial:Other	NA	Metagenome Analysis		0	NA	0
2046860005	Sediment microbial communities from Lake Washington, Seattle, for Methane and Nitrogen Cycles, sample from SIP 13C-methane aerobic no nitrate additional fraction	Freshwater sediment microbial communities from Lake Washington, Seattle, USA, for methane and nitrogen cycles	Aquatic:Freshwater	401942	Metagenome Analysis	23638358;A metagenomic insight into freshwater methane-utilizing communities and evidence for cooperation between the Methylococcaceae and the Methylophilaceae.	10	NA	0
2046860006	Freshwater sediment microbial communities from Lake Washington, Seattle, for methane and nitrogen Cycles - SIP 13C methane aerobic+nitrate	Freshwater sediment microbial communities from Lake Washington, Seattle, USA, for methane and nitrogen cycles	Aquatic:Freshwater	402561	Metagenome Analysis	23638358;A metagenomic insight into freshwater methane-utilizing communities and evidence for cooperation between the Methylococcaceae and the Methylophilaceae.	13	NA	0
2046860007	Freshwater sediment microbial communities from Lake Washington, Seattle, for methane and nitrogen Cycles - Microc enrich af exp to meth lab w 13Ccarbon-no added nitrate	Freshwater sediment microbial communities from Lake Washington, Seattle, USA, for methane and nitrogen cycles	Aquatic:Freshwater	401945	Metagenome Analysis	23638358;A metagenomic insight into freshwater methane-utilizing communities and evidence for cooperation between the Methylococcaceae and the Methylophilaceae.	12	NA	0
2049941000	Bovine rumen microbial communities fromthe University of Illinois at Urbana-Champaign, USA, that are switchgrass associated - 900 MB Assembly	Switchgrass-associated bovine rumen microbial communities from Urbana, Illinois, USA	Host-associated:Rumen	NA	Metagenome Analysis	21273488;Metagenomic discovery of biomass-degrading genes and genomes from cow rumen.	91	0.0308728	18
2049941002	Sinkhole freshwater microbial communities from Lake Huron, US, Sample 419	Sinkhole freshwater microbial communities from Lake Huron, US	Aquatic:Groundwater	NA	Metagenome Analysis		3	NA	0
2053563014	Hot spring sediment microbial communities from Great Boiling Spring, Nevada - surface sediment	Hot Spring microbial communities from Great Boiling Spring, Nevada	Aquatic:Other	401936	Metagenome Analysis	23555835;Pyrosequencing reveals high-temperature cellulolytic microbial consortia in Great Boiling Spring after in situ lignocellulose enrichment.	11	0	0
2058419004	Hot spring viral communities from Great Boiling Spring, Nevada -	Hot Spring microbial communities from Great Boiling Spring, Nevada	Aquatic:Other	401939	Metagenome Analysis	23555835;Pyrosequencing reveals high-temperature cellulolytic microbial consortia in Great Boiling Spring after in situ lignocellulose enrichment.	0	NA	0
2061766000	Benzene-degrading bioreactor microbial communities from Toronto, Ontario, Canada, that are methanogenic - September 2009 gDNA_4	Benzene-degrading bioreactor microbial communities from Toronto, Ontario, Canada, that are methanogenic	Engineered:Other	99074	Metagenome Analysis		20	NA	0
2061766003	Hydrothermal vent microbial communities from Guaymas and Carmen Basins, Gulf of California, Sample 457	Hydrothermal vent microbial communities from Guaymas and Carmen Basins, Gulf of California	Aquatic:Other	NA	Metatranscriptome Analysis		23	NA	0
2061766005	Elkhorn Slough cyanobacterial mat night	Hypersaline mat water microbial communities from Elkhorn Slough, California, USA	Aquatic:Saline-lakes	400967	Metatranscriptome Analysis		10	NA	0
2061766006	Elkhorn Slough cyanobacterial mat Day	Hypersaline mat water microbial communities from Elkhorn Slough, California, USA	Aquatic:Saline-lakes	400968	Metatranscriptome Analysis		9	NA	0
2061766007	Bovine rumen microbial communities fromthe University of Illinois at Urbana-Champaign, USA, that are switchgrass associated - Sample 470	Switchgrass-associated bovine rumen microbial communities from Urbana, Illinois, USA	Host-associated:Rumen	NA	Metagenome Analysis	21273488;Metagenomic discovery of biomass-degrading genes and genomes from cow rumen.	0	0.0485972	87
2067725009	Permafrost microbial communities from central Alaska, USA - Permafrost field sample	Permafrost microbial communities from central Alaska, USA	Terrestrial:Other	NA	Metagenome Analysis	22056985;Metagenomic analysis of a permafrost microbial community reveals a rapid response to thaw.	3	NA	0
2070309004	Green-waste compost microbial communities at University of California, Davis, USA, from solid state bioreactor - Luquillo Rain Forest, Puerto Rico	Green-waste compost microbial community at University of California, Davis, USA, from solid state bioreactor	Terrestrial:Other	NA	Metagenome Analysis	20098679;Targeted discovery of glycoside hydrolases from a switchgrass-adapted compost community.	30	NA	0
2075704000	Bovine rumen microbial communities from Vernon, TX, USA, Sample 511	Bovine rumen microbial communities from Vernon, TX, USA	Host-associated:Rumen	NA	Metagenome Analysis		112	0.0508854	3
2077657008	Bovine rumen viral communities from University of Illinois Dairy Farm in Urbana, IL, Cow rumen 7887	Bovine rumen viral communities from University of Illinois Dairy Farm in Urbana, IL	Host-associated:Rumen	400569	Metagenome Analysis	22004549;Phage-bacteria relationships and CRISPR elements revealed by a metagenomic survey of the rumen microbiome.	0	0.717197	0
2077657009	Bovine rumen viral communities from University of Illinois Dairy Farm in Urbana, IL, Cow rumen 6993	Bovine rumen viral communities from University of Illinois Dairy Farm in Urbana, IL	Host-associated:Rumen	400568	Metagenome Analysis	22004549;Phage-bacteria relationships and CRISPR elements revealed by a metagenomic survey of the rumen microbiome.	1	0.781951	0
2077657014	Marine sediment archaeal communities from Santa Barbara Basin, CA, that are methane-oxidizing, sample 6-9 cm	Marine sediment archaeal communities from Santa Barbara Basin, CA, that are anaerobic and methane-oxidizing	Aquatic:Other	403079	Metagenome Analysis		8	NA	0
2077657018	Marine sediment archaeal communities from Santa Barbara Basin, CA, that are methane-oxidizing, sample 0-3 cm	Marine sediment archaeal communities from Santa Barbara Basin, CA, that are anaerobic and methane-oxidizing	Aquatic:Other	403077	Metagenome Analysis		20	NA	0
2077657019	Marine sediment archaeal communities from Santa Barbara Basin, CA, that are methane-oxidizing, sample 3-6 cm	Marine sediment archaeal communities from Santa Barbara Basin, CA, that are anaerobic and methane-oxidizing	Aquatic:Other	403078	Metagenome Analysis		5	NA	0
2077657023	Hot spring microbial communities from One Hundred Springs Plain, Yellowstone National Park, Wyoming, USA - sample OSP_B	Hot spring microbial communities from Yellowstone National Park, Wyoming, USA	Aquatic:Other	403253	Metagenome Analysis	23653623;The YNP Metagenome Project: Environmental Parameters Responsible for Microbial Distribution in the Yellowstone Geothermal Ecosystem.	1	NA	0
2077657024	Hot spring microbial communities from One Hundred Springs Plain, Yellowstone National Park, Wyoming, USA - OSP_C	Hot spring microbial communities from Yellowstone National Park, Wyoming, USA	Aquatic:Other	403250	Metagenome Analysis	23653623;The YNP Metagenome Project: Environmental Parameters Responsible for Microbial Distribution in the Yellowstone Geothermal Ecosystem.	0	NA	0
2081372001	Marine microbial communities from Deepwater Horizon Oil Spill, sample DHOS OV011	Marine microbial communities from Deepwater Horizon Oil Spill	Aquatic:Other	403191	Metagenome Analysis	22717885;Metagenome, metatranscriptome and single-cell sequencing reveal microbial response to Deepwater Horizon oil spill.	6	NA	0
2081372003	Marine microbial communities from Deepwater Horizon Oil Spill, sample, DHOS OV003	Marine microbial communities from Deepwater Horizon Oil Spill	Aquatic:Other	403206	Metagenome Analysis	22717885;Metagenome, metatranscriptome and single-cell sequencing reveal microbial response to Deepwater Horizon oil spill.	33	NA	0
2081372005	Rangifer tarandus platyrhynchus rumen microbial communities from Svalbard, Norway - Sample 549	Rangifer tarandus platyrhynchus rumen microbial communities from Svalbard, Norway	Host-associated:Rumen	NA	Metagenome Analysis		7	0	1
2081372007	Hypersaline microbial communities from Antarctic Deep Lake - 24m 3.0um	Hypersaline microbial communities from Antarctic Deep Lake	Aquatic:Saline-lakes	402928	Metagenome Analysis	24082106;High level of intergenera gene exchange shapes the evolution of haloarchaea in an isolated Antarctic lake.	2	NA	0
2081372013	Hot spring microbial communities from Yellowstone National Park, USA - Norris Geyser Basin sample	Hot spring microbial community from Yellowstone National Park, US	Aquatic:Other	NA	Metagenome Analysis	23151644;(null)	0	NA	0
2084038000	Bovine rumen viral communities from University of Illinois Dairy Farm in Urbana, IL, Cow rumen 7664	Bovine rumen viral communities from University of Illinois Dairy Farm in Urbana, IL	Host-associated:Rumen	400570	Metagenome Analysis	22004549;Phage-bacteria relationships and CRISPR elements revealed by a metagenomic survey of the rumen microbiome.	0	0.526017	0
2084038009	Freshwater sediment microbial communities from Lake Washington, Seattle, for methane and nitrogen Cycles - from flow sorted aerobic no nitrate	Freshwater sediment microbial communities from Lake Washington, Seattle, USA, for methane and nitrogen cycles	Aquatic:Freshwater	402562	Metagenome Analysis	23638358;A metagenomic insight into freshwater methane-utilizing communities and evidence for cooperation between the Methylococcaceae and the Methylophilaceae.	62	0.407011	0
2084038011	Hypersaline microbial communities from Antarctic Deep Lake - 24m 0.1um	Hypersaline microbial communities from Antarctic Deep Lake	Aquatic:Saline-lakes	402924	Metagenome Analysis	24082106;High level of intergenera gene exchange shapes the evolution of haloarchaea in an isolated Antarctic lake.	0	NA	0
2084038013	Anoplophora glabripennis gut microbial communities from Worchester, Massachusetts, USA - Larvae	Anoplophora glabripennis gut microbial communities from Worchester, Massachusetts, USA	Host-associated:Other	52129	Metagenome Analysis	24023907;Metagenomic profiling reveals lignocellulose degrading system in a microbial community associated with a wood-feeding beetle.	56	NA	0
2084038019	Hypersaline microbial communities from Antarctic Deep Lake - 5mRS 0.1um	Hypersaline microbial communities from Antarctic Deep Lake	Aquatic:Saline-lakes	402926	Metagenome Analysis	24082106;High level of intergenera gene exchange shapes the evolution of haloarchaea in an isolated Antarctic lake.	0	NA	0
2084038021	Marine sediment archaeal communities from Santa Barbara Basin, CA, that are methane-oxidizing, sample 9-12 cm	Marine sediment archaeal communities from Santa Barbara Basin, CA, that are anaerobic and methane-oxidizing	Aquatic:Other	403080	Metagenome Analysis		14	NA	0
2084038022	Hot spring microbial community from Yellowstone National Park, USA - OSP	Hot spring microbial community from Yellowstone National Park, US	Aquatic:Other	NA	Metagenome Analysis	23151644;(null)	0	NA	0
2088090000	Rangifer tarandus platyrhynchus rumen microbial communities from Svalbard, Norway - Sample 549	Rangifer tarandus platyrhynchus rumen microbial communities from Svalbard, Norway	Host-associated:Rumen	NA	Metagenome Analysis		93	NA	0
2088090005	Sediment microbial communities from Lake Washington, Seattle, for Methane and Nitrogen Cycles, original sample replicate 1	Freshwater sediment microbial communities from Lake Washington, Seattle, USA, for methane and nitrogen cycles	Aquatic:Freshwater	401940	Metagenome Analysis	23638358;A metagenomic insight into freshwater methane-utilizing communities and evidence for cooperation between the Methylococcaceae and the Methylophilaceae.	49	NA	0
2088090006	Sediment microbial communities from Lake Washington, Seattle, for Methane and Nitrogen Cycles, original sample replicate 2	Freshwater sediment microbial communities from Lake Washington, Seattle, USA, for methane and nitrogen cycles	Aquatic:Freshwater	401941	Metagenome Analysis	23638358;A metagenomic insight into freshwater methane-utilizing communities and evidence for cooperation between the Methylococcaceae and the Methylophilaceae.	69	NA	0
2088090007	Freshwater sediment microbial communities from Lake Washington, Seattle, for methane and nitrogen Cycles - from flow sorted anaerobic plus nitrate	Freshwater sediment microbial communities from Lake Washington, Seattle, USA, for methane and nitrogen cycles	Aquatic:Freshwater	401947	Metagenome Analysis	23638358;A metagenomic insight into freshwater methane-utilizing communities and evidence for cooperation between the Methylococcaceae and the Methylophilaceae.	63	0.45766	0
2088090009	Freshwater sediment microbial communities from Lake Washington, Seattle, for methane and nitrogen Cycles - SIP 13C-methane anaerobic+nitrate	Freshwater sediment microbial communities from Lake Washington, Seattle, USA, for methane and nitrogen cycles	Aquatic:Freshwater	401944	Metagenome Analysis	23638358;A metagenomic insight into freshwater methane-utilizing communities and evidence for cooperation between the Methylococcaceae and the Methylophilaceae.	30	NA	0
2088090013	Freshwater sediment microbial communities from Lake Washington, Seattle, for methane and nitrogen Cycles - SIP 13Cmethane anaerobic no nitrate	Freshwater sediment microbial communities from Lake Washington, Seattle, USA, for methane and nitrogen cycles	Aquatic:Freshwater	401943	Metagenome Analysis	23638358;A metagenomic insight into freshwater methane-utilizing communities and evidence for cooperation between the Methylococcaceae and the Methylophilaceae.	54	0	0
2088090017	Marine microbial communities from Deepwater Horizon Oil Spill, sample DHOS BM58 plume	Marine microbial communities from Deepwater Horizon Oil Spill	Aquatic:Other	403207	Metagenome Analysis	22717885;Metagenome, metatranscriptome and single-cell sequencing reveal microbial response to Deepwater Horizon oil spill.	3	NA	0
2088090021	Sample MXFT-1	Rumen microbial communities of musk oxen from Alaska	Host-associated:NonHuman-fecal	NA	Metagenome Analysis		12	NA	0
2088090022	Sample MXST	Rumen microbial communities of musk oxen from Alaska	Host-associated:Other	NA	Metagenome Analysis		18	NA	0
2088090023	Sample MXFH	Rumen microbial communities of musk oxen from Alaska	Host-associated:Other	NA	Metagenome Analysis		17	NA	0
2088090024	Sample MXSH	Rumen microbial communities of musk oxen from Alaska	Host-associated:Other	NA	Metagenome Analysis		17	NA	0
2100351003	Wastewater treatment Type I Accumulibacter community from EBPR Bioreactor in Madison, WI - Type I	Wastewater treatment Type I Accumulibacter community from EBPR Bioreactor in Madison, WI, USA	Engineered:Anoxic-incubation	99205	Metagenome Analysis	20148930;Metatranscriptomic array analysis of 'Candidatus Accumulibacter phosphatis'-enriched enhanced biological phosphorus removal sludge.	14	NA	0
2100351007	Sediment microbial communities from Lake Washington, Seattle, for Methane and Nitrogen Cycles, sample from flow sorted aerobic plus nitrate	Freshwater sediment microbial communities from Lake Washington, Seattle, USA, for methane and nitrogen cycles	Aquatic:Freshwater	401946	Metagenome Analysis	23638358;A metagenomic insight into freshwater methane-utilizing communities and evidence for cooperation between the Methylococcaceae and the Methylophilaceae.	0	NA	0
2100351014	Hypersaline microbial communities from Antarctic Deep Lake - 13m 0.1um	Hypersaline microbial communities from Antarctic Deep Lake	Aquatic:Saline-lakes	402923	Metagenome Analysis	24082106;High level of intergenera gene exchange shapes the evolution of haloarchaea in an isolated Antarctic lake.	0	NA	0
2124908030	Hypersaline water microbial communities from Lake Tyrrell, Victoria, Australia, August 2007, sample A07AB all scaffolds	Hypersaline water metagenomes of microbial communities from Lake Tyrrell, Victoria, Australia	Aquatic:Saline-lakes	SAMN02347633	Metagenome Analysis	24335829;Seasonal fluctuations in ionic concentrations drive microbial succession in a hypersaline lake community.	1	NA	0
2140918001	Hot spring microbial communities from One Hundred Springs Plain, Yellowstone National Park, Wyoming, USA - OSP_D	Hot spring microbial communities from Yellowstone National Park, Wyoming, USA	Aquatic:Other	403251	Metagenome Analysis	23653623;The YNP Metagenome Project: Environmental Parameters Responsible for Microbial Distribution in the Yellowstone Geothermal Ecosystem.	1	NA	0
2140918003	Marine sediment archaeal communities from Santa Barbara Basin, CA, that are methane-oxidizing, sample 12-15 cm	Marine sediment archaeal communities from Santa Barbara Basin, CA, that are anaerobic and methane-oxidizing	Aquatic:Other	403123	Metagenome Analysis		3	NA	0
2140918004	Marine sediment archaeal communities from Santa Barbara Basin, CA, that are methane-oxidizing, sample 15-18 cm	Marine sediment archaeal communities from Santa Barbara Basin, CA, that are anaerobic and methane-oxidizing	Aquatic:Other	403081	Metagenome Analysis		2	NA	0
2140918012	Sediment microbial communities from Lake Washington, Seattle, for Methane and Nitrogen Cycles, sample from flow sorted anaerobic no nitrate	Freshwater sediment microbial communities from Lake Washington, Seattle, USA, for methane and nitrogen cycles	Aquatic:Freshwater	402563	Metagenome Analysis	23638358;A metagenomic insight into freshwater methane-utilizing communities and evidence for cooperation between the Methylococcaceae and the Methylophilaceae.	10	NA	0
2140918027	Hypersaline microbial communities from Antarctic Deep Lake - 36m 3.0um, 0.8um, 0.1um pool	Hypersaline microbial communities from Antarctic Deep Lake	Aquatic:Saline-lakes	403434	Metagenome Analysis	24082106;High level of intergenera gene exchange shapes the evolution of haloarchaea in an isolated Antarctic lake.	5	NA	0
2140918032	Bovine rumen microbial communities from Vernon, TX, USA, Sample 669	Bovine rumen microbial communities from Vernon, TX, USA	Host-associated:Rumen	NA	Metagenome Analysis		20	0.0333104	0
2149837010	Fresh water microbial communities from LaBonte Lake, Laramie, Wyoming, sample from pre-bloom	Freshwater microbial communities from LaBonte Lake, Laramie, Wyoming, USA	Aquatic:Freshwater	401958	Metagenome Analysis		15	NA	0
2149837011	Fresh water microbial communities from LaBonte Lake, Laramie, Wyoming, sample from post-bloom	Freshwater microbial communities from LaBonte Lake, Laramie, Wyoming, USA	Aquatic:Freshwater	403280	Metagenome Analysis		7	NA	0
2149837027	Marine microbial communities from Deepwater Horizon subsurface plume in Gulf of Mexico, 52-1 Below Plume	Marine microbial communities from Deepwater Horizon subsurface plume in Gulf of Mexico	Aquatic:Other	NA	Metagenome Analysis	23902988;Transcriptional response of bathypelagic marine bacterioplankton to the Deepwater Horizon oil spill.	0	NA	0
2156126000	Compost microbial communities from Sao Paulo Zoo, Brazil - C4	Compost microbial communities from Sao Paulo Zoo, Brazil	Engineered:Anoxic-incubation	NA	Metagenome Analysis		111	NA	0
2156126001	Compost microbial communities from Sao Paulo Zoo, Brazil - C5	Compost microbial communities from Sao Paulo Zoo, Brazil	Engineered:Anoxic-incubation	NA	Metagenome Analysis		88	NA	0
2156126002	Microbial communities from bioreactor (seeded with anoxic lake sediment) at LBNL, California, USA - Biofuel metagenome 2	Microbial communities from bioreactor (seeded with sewage sludge) at LBNL, California, USA	Engineered:Anoxic-incubation	403712	Metagenome Analysis	29556105;Discovery of enzymes for toluene synthesis from anoxic microbial communities.	101	0.0286645	6
2162886008	Soil microbial communities from Puerto Rico rain forest, that decompose switchgrass - Feedstock-adapted consortia SG + Fe	Soil microbial communities from Puerto Rico rain forest, that decompose switchgrass	Terrestrial:Other	403228	Metagenome Analysis	24019987;Metagenomes of tropical soil-derived anaerobic switchgrass-adapted consortia with and without iron.	22	0.0308368	4
2166559021	Fresh water microbial communities from LaBonte Lake, Laramie, Wyoming, sample from peak-bloom 2	Freshwater microbial communities from LaBonte Lake, Laramie, Wyoming, USA	Aquatic:Freshwater	403290	Metagenome Analysis		36	NA	0
2166559022	Fresh water microbial communities from LaBonte Lake, Laramie, Wyoming, sample from algal/cyanobacterial bloom material peak-bloom 1	Freshwater microbial communities from LaBonte Lake, Laramie, Wyoming, USA	Aquatic:Freshwater	401962	Metagenome Analysis		15	NA	0
2189573022	Soil microbial communities from Puerto Rico rain forest, that decompose switchgrass - feedstock-adapted consortia SG only	Soil microbial communities from Puerto Rico rain forest, that decompose switchgrass	Terrestrial:Other	403227	Metagenome Analysis	24019987;Metagenomes of tropical soil-derived anaerobic switchgrass-adapted consortia with and without iron.	30	0.0301708	2
2189573023	Fresh water microbial communities from LaBonte Lake, Laramie, Wyoming, sample from algal/cyanobacterial bloom material peak-bloom 2	Freshwater microbial communities from LaBonte Lake, Laramie, Wyoming, USA	Aquatic:Freshwater	401963	Metagenome Analysis		28	NA	0
2189573024	Echo Passage metagenome	Speleothem and rock wall surfaces microbial communities from Kartchner Caverns, Benson, Arizona, USA	Terrestrial:Other	NA	Metagenome Analysis		0	NA	0
2199034002	Soil microbial communities from bioreactor at Alameda Naval Air Station, CA, contaminated with Chloroethene -196	Soil microbial community from bioreactor at Alameda Naval Air Station, CA, contaminated with Chloroethene	Engineered:Other	202861	Metagenome Analysis	22378537;Metagenomic analysis of a stable trichloroethene-degrading microbial community.	10	NA	0
2199352004	Freshwater microbial communities from Lake Mendota, WI - Practice 15JUN2010 epilimnion	Freshwater microbial communities from Lake Mendota and Trout Bog Lake, Wisconsin, USA	Aquatic:Freshwater	403935	Metagenome Analysis		18	0.195582	2
2199352005	Freshwater microbial communities from Lake Mendota, WI - Practice 29OCT2010 epilimnion	Freshwater microbial communities from Lake Mendota and Trout Bog Lake, Wisconsin, USA	Aquatic:Freshwater	403940	Metagenome Analysis		35	NA	0
2199352010	Tetrad forming microbial communities from wastewater bioreactor at Univ of Illinois, Urbana Champaign: Sample 888	Wastewater treatment microbial communities from EBPR bioreactor at Univ of Illinois, Urbana Champaign, that are accumulating glycogen and are tetrad forming	Engineered:Other	NA	Metagenome Analysis		7	NA	0
2199352026	Bovine rumen microbial communities from Vernon, TX, USA, Sample 669	Bovine rumen microbial communities from Vernon, TX, USA	Host-associated:Rumen	NA	Metagenome Analysis		6	0.0313683	0
2199352027	Microbial communities from bioreactor (seeded with sewage sludge) at LBNL, California, USA - Biofuel metagenome 3 version 2	Microbial communities from bioreactor (seeded with sewage sludge) at LBNL, California, USA	Engineered:Anoxic-incubation	404323	Metagenome Analysis	29556105;Discovery of enzymes for toluene synthesis from anoxic microbial communities.	29	0.0348014	1
2199352028	Subaerial biofilm microbial communities from sulfidic caves, Italy, that are extremely acidic - Acquasanta AS5	Subaerial biofilm microbial communities from sulfidic caves, Italy, that are extremely acidic	Terrestrial:Other	NA	Metagenome Analysis		1	NA	0
2199352029	Subaerial biofilm microbial communities from sulfidic caves, Italy, that are extremely acidic - Ramo Sulfureo RS9	Subaerial biofilm microbial communities from sulfidic caves, Italy, that are extremely acidic	Terrestrial:Other	NA	Metagenome Analysis		1	NA	0
2199352030	Compost microbial communities from Sao Paulo Zoo, Brazil - ZC2	Compost microbial communities from Sao Paulo Zoo, Brazil	Engineered:Anoxic-incubation	NA	Metagenome Analysis		143	NA	0
2209111003	Compost microbial communities from Sao Paulo Zoo, Brazil - ZC1	Compost microbial communities from Sao Paulo Zoo, Brazil	Engineered:Anoxic-incubation	NA	Metagenome Analysis		141	NA	0
2209111015	Tailings pond microbial communities from Northern Alberta -TP6_2008_2010:	Hydrocarbon resource environments microbial communities from Canada and USA	Engineered:Other	NA	Metagenome Analysis		53	NA	0
2228664008	Tailings pond microbial communities from Northern Alberta -TP6_2008_30ft:	Hydrocarbon resource environments microbial communities from Canada and USA	Engineered:Other	NA	Metagenome Analysis		38	NA	0
2228664009	Oil sands microbial community from Northern Alberta which degrade Naphthaline	Hydrocarbon resource environments microbial communities from Canada and USA	Engineered:Anoxic-incubation	NA	Metagenome Analysis		8	0.0866264	3
2228664010	Hydrocarbon resource environments microbial communities from Canada and USA - Toluene degrading community from Alberta, Canada	Hydrocarbon resource environments microbial communities from Canada and USA	Engineered:Other	NA	Metagenome Analysis		25	NA	0
2228664011	Coal Bed microbial communities from Alberta -Trident_1560D	Hydrocarbon resource environments microbial communities from Canada and USA	Engineered:Other	NA	Metagenome Analysis		13	0	1
2228664012	Tar lake microbial communities from La Brea, Trinidad and Tobago	Hydrocarbon resource environments microbial communities from Canada and USA	Terrestrial:Other	NA	Metagenome Analysis		12	NA	0
2228664013	Tailings pond microbial communities from Northern Alberta -TP6_2010	Hydrocarbon resource environments microbial communities from Canada and USA	Engineered:Other	NA	Metagenome Analysis		22	NA	0
2228664018	Amitermes wheeleri hindgut microbial communities from Arizona, USA - 3	Termite hindgut microbial communities from Amitermes wheeleri in the Arizona desert and from Nasutitermes corniger in Florida, USA	Host-associated:Other	NA	Metagenome Analysis	23593407;Comparative metagenomic and metatranscriptomic analysis of hindgut paunch microbiota in wood- and dung-feeding higher termites.	27	NA	0
2228664019	Nasutitermes corniger hindgut microbial communities from Florida, USA - 2	Termite hindgut microbial communities from Amitermes wheeleri in the Arizona desert and from Nasutitermes corniger in Florida, USA	Host-associated:Other	NA	Metatranscriptome Analysis	23593407;Comparative metagenomic and metatranscriptomic analysis of hindgut paunch microbiota in wood- and dung-feeding higher termites.	6	NA	0
2236347000	Hydrothermal vent plume microbial communities from the Guaymas Basin, Gulf of California - transcript assembly	Hydrothermal vent microbial communities from Guaymas and Carmen Basins, Gulf of California	Aquatic:Other	NA	Metatranscriptome Analysis		0	NA	0
2236876000	GB background transcript assembly	Hydrothermal vent microbial communities from Guaymas and Carmen Basins, Gulf of California	Aquatic:Other	NA	Metatranscriptome Analysis		0	NA	0
2236876001	Marine microbial communities from Columbia River, CM, sample from CR-7km from mouth, GS312-0p1-CR7-chlmax	Marine and estuarine microbial communities from Columbia River Coastal Margin	Aquatic:Inlet	NA	Metagenome Analysis		53	NA	0
2236876002	Marine microbial communities from Columbia River, CM, sample from CR-7km from mouth, GS312-0p8-CR7-chlmax	Marine and estuarine microbial communities from Columbia River Coastal Margin	Aquatic:Inlet	NA	Metagenome Analysis		9	NA	0
2236876003	Estuarine microbial communities from Columbia River, sample from South Channel ETM site, GS313-0p8-ETM-15m	Marine and estuarine microbial communities from Columbia River Coastal Margin	Aquatic:Inlet	NA	Metagenome Analysis		14	NA	0
2236876004	Estuarine microbial communities from Columbia River, sample from South Channel ETM site, GS313-0p1-ETM-15m	Marine and estuarine microbial communities from Columbia River Coastal Margin	Aquatic:Inlet	NA	Metagenome Analysis		58	NA	0
2236876005	Estuarine microbial communities from Columbia River, sample from South Channel ETM site, GS313-3LG-ETM-15m	Marine and estuarine microbial communities from Columbia River Coastal Margin	Aquatic:Inlet	NA	Metagenome Analysis		12	NA	0
2236876006	Marine microbial communities from Columbia River, CM, sample from Cape Meares, GS311-0p8-Deep1200	Marine and estuarine microbial communities from Columbia River Coastal Margin	Aquatic:Inlet	NA	Metagenome Analysis		23	NA	0
2236876007	Marine microbial communities from Columbia River, CM, sample from Cape Meares, GS311-0p1-Deep1200	Marine and estuarine microbial communities from Columbia River Coastal Margin	Aquatic:Inlet	NA	Metagenome Analysis		52	NA	0
2236876008	Marine microbial communities from Columbia River, CM, sample from Cape Meares, GS311-3LG-Deep1200	Marine and estuarine microbial communities from Columbia River Coastal Margin	Aquatic:Inlet	NA	Metagenome Analysis		15	NA	0
2236876009	Marine microbial communities from Columbia River, CM, sample from Newport Hydroline, GS310-0p8-Hyp-75m	Marine and estuarine microbial communities from Columbia River Coastal Margin	Aquatic:Inlet	NA	Metagenome Analysis		44	NA	0
2236876010	Marine microbial communities from Columbia River, CM, sample from Newport Hydroline, GS310-0p1-Hyp-75m	Marine and estuarine microbial communities from Columbia River Coastal Margin	Aquatic:Inlet	NA	Metagenome Analysis		32	NA	0
2236876011	Marine microbial communities from Columbia River, CM, sample from Newport Hydroline, GS310-3LG-Hyp-75m	Marine and estuarine microbial communities from Columbia River Coastal Margin	Aquatic:Inlet	NA	Metagenome Analysis		4	NA	0
2236876020	Tailings pond microbial communities from Northern Alberta -Short chain hydrocarbon degrading methanogenic enrichment culture SCADC:	Hydrocarbon resource environments microbial communities from Canada and USA	Engineered:Other	NA	Metagenome Analysis		27	0.0924788	1
2236876025	Switchgrass-associated rumen community WFO	Switchgrass-associated bovine rumen microbial communities from Urbana, Illinois, USA	Host-associated:Rumen	400534	Metagenome Analysis	21273488;Metagenomic discovery of biomass-degrading genes and genomes from cow rumen.	102	0.0416023	4
3300000032	Oil sands microbial community from Northern Alberta which degrade Naphthaline	Hydrocarbon resource environments microbial communities from Canada and USA	Engineered:Anoxic-incubation	SAMN01828450	Metagenome Analysis		103	0.0308235	20
3300000041	Arabidopsis rhizosphere microbial communities from the University of North Carolina - sample from Arabidopsis cpr5 old rhizosphere	Arabidopsis rhizosphere microbial communities from the University of North Carolina	Host-associated:Other	404986	Metagenome Analysis	22859206;Defining the core Arabidopsis thaliana root microbiome.	35	NA	0
3300000042	Arabidopsis rhizosphere soil microbial communities from the University of North Carolina - sample from Arabidopsis soil young	Arabidopsis rhizosphere microbial communities from the University of North Carolina	Host-associated:Other	404984	Metagenome Analysis	22859206;Defining the core Arabidopsis thaliana root microbiome.	2	NA	0
3300000043	Arabidopsis rhizosphere microbial communities from the University of North Carolina - sample from Arabidopsis cpr5 young rhizosphere	Arabidopsis rhizosphere microbial communities from the University of North Carolina	Host-associated:Other	404983	Metagenome Analysis	22859206;Defining the core Arabidopsis thaliana root microbiome.	14	NA	0
3300000044	Arabidopsis rhizosphere microbial communities from the University of North Carolina - sample from Arabidopsis soil old	Arabidopsis rhizosphere microbial communities from the University of North Carolina	Host-associated:Other	404987	Metagenome Analysis	22859206;Defining the core Arabidopsis thaliana root microbiome.	18	NA	0
3300000045	Arabidopsis rhizosphere microbial communities from the University of North Carolina - sample from Arabidopsis Col-0 old rhizosphere	Arabidopsis rhizosphere microbial communities from the University of North Carolina	Host-associated:Other	404985	Metagenome Analysis	22859206;Defining the core Arabidopsis thaliana root microbiome.	3	NA	0
3300000052	Coal bed methane well microbial communities from Alberta, Canada	Hydrocarbon resource environments microbial communities from Canada and USA	Engineered:Other	NA	Metagenome Analysis		75	0.0579941	2
3300000053	Coal bed methane well microbial communities from Alberta, Canada	Hydrocarbon resource environments microbial communities from Canada and USA	Engineered:Other	NA	Metagenome Analysis		35	0.0531784	4
3300000059	Panchlora gut microbial communities from Gamboa, Panama - Panchlora_hindgut_metagenome	Panchlora sp. gut microbial communities from Gamboa, Panama	Host-associated:Other	404010	Metagenome Analysis	28545131;Major changes in microbial diversity and community composition across gut sections of a juvenile Panchlora cockroach.	0	0.0233945	7
3300000064	Bovine rumen microbial communities (NEW) from Vernon, TX, USA	Bovine rumen microbial communities (NEW) from Vernon, TX, USA	Host-associated:Rumen	NA	Metagenome Analysis		9	NA	2
3300000077	Wetland microbial communities from Twitchell Island in the Sacramento Delta, sample from surface sediment Feb2011 Site B1 Bulk	Wetland microbial communities from Twitchell Island in the Sacramento Delta	Aquatic:Other	404763	Metagenome Analysis		19	0	0
3300000079	Sheep rumen microbial communities from New Zealand - High methane	Cattle and sheep rumen microbial communities from New Zealand, for comparative studies	Host-associated:Rumen	408334	Metagenome Analysis	24907284;Methane yield phenotypes linked to differential gene expression in the sheep rumen microbiome.	47	0.0236202	8
3300000094	Wetland microbial communities from Twitchell Island in the Sacramento Delta, sample from surface sediment Feb2011 Site A1 Tule	Wetland microbial communities from Twitchell Island in the Sacramento Delta	Aquatic:Other	404762	Metagenome Analysis		29	NA	0
3300000129	Marine microbial communities from chronically polluted sediments in Antarctica - King George Island site S2 sample ANT 04_23.45m	Marine microbial communities from chronically polluted sediments in four geographic locations	Aquatic:Inlet	404799	Metagenome Analysis	28702706;Metagenomic Analysis of Subtidal Sediments from Polar and Subpolar Coastal Environments Highlights the Relevance of Anaerobic Hydrocarbon Degradation Processes.	74	0.00264759	1
3300000137	Marine microbial communities from expanding oxygen minimum zones in Line P, North Pacific Ocean - sample F_10_SI03_10	Marine microbial communities from expanding oxygen minimum zones in the northeastern subarctic Pacific Ocean	Aquatic:Other	403982	Metagenome Analysis		49	NA	0
3300000140	Marine microbial communities from expanding oxygen minimum zones in Line P, North Pacific Ocean - February 2009 P26 500m	Marine microbial communities from expanding oxygen minimum zones in the northeastern subarctic Pacific Ocean	Aquatic:Other	405573	Metagenome Analysis		30	NA	0
3300000141	Marine microbial communities from expanding oxygen minimum zones in Line P, North Pacific Ocean - June 2008 P4 1300m	Marine microbial communities from expanding oxygen minimum zones in the northeastern subarctic Pacific Ocean	Aquatic:Other	405422	Metagenome Analysis		50	NA	0
3300000142	Marine microbial communities from expanding oxygen minimum zones in Line P, North Pacific Ocean - August 2009 P16 500m	Marine microbial communities from expanding oxygen minimum zones in the northeastern subarctic Pacific Ocean	Aquatic:Other	405411	Metagenome Analysis		52	NA	0
3300000143	Marine microbial communities from expanding oxygen minimum zones in the Saanich Inlet - 53 01/11/11 10m	Marine microbial communities from expanding oxygen minimum zones in the northeastern subarctic Pacific Ocean	Aquatic:Inlet	405478	Metagenome Analysis		7	NA	0
3300000144	Marine microbial communities from expanding oxygen minimum zones in Line P, North Pacific Ocean - June 2008 P4 1000m	Marine microbial communities from expanding oxygen minimum zones in the northeastern subarctic Pacific Ocean	Aquatic:Other	405575	Metagenome Analysis		6	NA	0
3300000146	Marine microbial communities from expanding oxygen minimum zones in the Saanich Inlet - 54 02/08/11 120m	Marine microbial communities from expanding oxygen minimum zones in the northeastern subarctic Pacific Ocean	Aquatic:Inlet	405486	Metagenome Analysis		27	0.00926407	1
3300000147	Marine microbial communities from expanding oxygen minimum zones in the Saanich Inlet - 54 02/08/11 150m	Marine microbial communities from expanding oxygen minimum zones in the northeastern subarctic Pacific Ocean	Aquatic:Inlet	405488	Metagenome Analysis		13	NA	0
3300000148	Marine microbial communities from expanding oxygen minimum zones in the Saanich Inlet - 47 07/07/10 100m	Marine microbial communities from expanding oxygen minimum zones in the northeastern subarctic Pacific Ocean	Aquatic:Inlet	405467	Metagenome Analysis		52	NA	0
3300000149	Marine microbial communities from expanding oxygen minimum zones in Line P, North Pacific Ocean - August 2009 P16 10m	Marine microbial communities from expanding oxygen minimum zones in the northeastern subarctic Pacific Ocean	Aquatic:Other	405410	Metagenome Analysis		45	0.211737	0
3300000150	Marine microbial communities from expanding oxygen minimum zones in the Saanich Inlet - 48 08/11/10 120m	Marine microbial communities from expanding oxygen minimum zones in the northeastern subarctic Pacific Ocean	Aquatic:Inlet	405474	Metagenome Analysis		32	0.0217473	2
3300000151	Marine microbial communities from expanding oxygen minimum zones in the Saanich Inlet - 53 01/11/11 200m	Marine microbial communities from expanding oxygen minimum zones in the northeastern subarctic Pacific Ocean	Aquatic:Inlet	405483	Metagenome Analysis	29087368;A compendium of multi-omic sequence information from the Saanich Inlet water column.	42	0.0173863	7
3300000152	Marine microbial communities from expanding oxygen minimum zones in Line P, North Pacific Ocean - June 2008 P12 500m	Marine microbial communities from expanding oxygen minimum zones in the northeastern subarctic Pacific Ocean	Aquatic:Other	405441	Metagenome Analysis		50	NA	0
3300000153	Marine microbial communities from expanding oxygen minimum zones in the Saanich Inlet - 39 11/10/09 135m	Marine microbial communities from expanding oxygen minimum zones in the northeastern subarctic Pacific Ocean	Aquatic:Inlet	405463	Metagenome Analysis		54	0.0326375	3
3300000154	Marine microbial communities from expanding oxygen minimum zones in the Saanich Inlet - 47 07/07/10 150m	Marine microbial communities from expanding oxygen minimum zones in the northeastern subarctic Pacific Ocean	Aquatic:Inlet	405470	Metagenome Analysis	29087368;A compendium of multi-omic sequence information from the Saanich Inlet water column.	47	0.0234287	4
3300000155	Marine microbial communities from expanding oxygen minimum zones in the Saanich Inlet - 36 08/11/09 200m	Marine microbial communities from expanding oxygen minimum zones in the northeastern subarctic Pacific Ocean	Aquatic:Inlet	405459	Metagenome Analysis		16	0	2
3300000157	Marine microbial communities from expanding oxygen minimum zones in Line P, North Pacific Ocean - August 2008 P26 1000m	Marine microbial communities from expanding oxygen minimum zones in the northeastern subarctic Pacific Ocean	Aquatic:Other	405568	Metagenome Analysis		49	NA	0
3300000158	Marine microbial communities from expanding oxygen minimum zones in the Saanich Inlet - 54 02/08/11 100m	Marine microbial communities from expanding oxygen minimum zones in the northeastern subarctic Pacific Ocean	Aquatic:Inlet	405485	Metagenome Analysis		57	NA	0
3300000159	Marine microbial communities from expanding oxygen minimum zones in Line P, North Pacific Ocean - August 2008 P26 10m	Marine microbial communities from expanding oxygen minimum zones in the northeastern subarctic Pacific Ocean	Aquatic:Other	405429	Metagenome Analysis		34	NA	0
3300000160	Marine microbial communities from expanding oxygen minimum zones in the Saanich Inlet - 48 08/11/10 135m	Marine microbial communities from expanding oxygen minimum zones in the northeastern subarctic Pacific Ocean	Aquatic:Inlet	405475	Metagenome Analysis		32	0.0243467	5
3300000161	Marine microbial communities from expanding oxygen minimum zones in Line P, North Pacific Ocean - August 2008 P12 2000m	Marine microbial communities from expanding oxygen minimum zones in the northeastern subarctic Pacific Ocean	Aquatic:Other	405405	Metagenome Analysis		67	NA	0
3300000162	Freshwater microbial communities from Trout Bog Lake, WI - Practice 03JUN2009 hypolimnion	Freshwater microbial communities from Lake Mendota and Trout Bog Lake, Wisconsin, USA	Aquatic:Freshwater	403937	Metagenome Analysis		22	NA	0
3300000163	Marine microbial communities from expanding oxygen minimum zones in Line P, North Pacific Ocean - June 2009 P16 2000m	Marine microbial communities from expanding oxygen minimum zones in the northeastern subarctic Pacific Ocean	Aquatic:Other	405426	Metagenome Analysis		59	NA	0
3300000164	Marine microbial communities from expanding oxygen minimum zones in the Saanich Inlet - 39 11/10/09 200m	Marine microbial communities from expanding oxygen minimum zones in the northeastern subarctic Pacific Ocean	Aquatic:Inlet	405465	Metagenome Analysis		74	0.027717	5
3300000166	Marine microbial communities from expanding oxygen minimum zones in the Saanich Inlet - 48 08/11/10 200m	Marine microbial communities from expanding oxygen minimum zones in the northeastern subarctic Pacific Ocean	Aquatic:Inlet	405477	Metagenome Analysis		19	0.0115435	1
3300000167	Marine microbial communities from expanding oxygen minimum zones in the Saanich Inlet - 39 11/10/09 120m	Marine microbial communities from expanding oxygen minimum zones in the northeastern subarctic Pacific Ocean	Aquatic:Inlet	405462	Metagenome Analysis		85	0.0534568	2
3300000168	Marine microbial communities from expanding oxygen minimum zones in Line P, North Pacific Ocean - June 2009 P12 10m	Marine microbial communities from expanding oxygen minimum zones in the northeastern subarctic Pacific Ocean	Aquatic:Other	405408	Metagenome Analysis		21	0.193828	0
3300000170	Marine microbial communities from expanding oxygen minimum zones in the Saanich Inlet - 36 08/11/09 135m	Marine microbial communities from expanding oxygen minimum zones in the northeastern subarctic Pacific Ocean	Aquatic:Inlet	405457	Metagenome Analysis		50	0.0333465	1
3300000171	Marine microbial communities from expanding oxygen minimum zones in the Saanich Inlet - 47 07/07/10 200m	Marine microbial communities from expanding oxygen minimum zones in the northeastern subarctic Pacific Ocean	Aquatic:Inlet	405471	Metagenome Analysis		43	NA	0
3300000172	Marine microbial communities from expanding oxygen minimum zones in the Saanich Inlet - 34 06/16/09 200m	Marine microbial communities from expanding oxygen minimum zones in the northeastern subarctic Pacific Ocean	Aquatic:Inlet	405453	Metagenome Analysis		47	0.0226119	4
3300000173	Marine microbial communities from expanding oxygen minimum zones in Line P, North Pacific Ocean - February 2010 P16 500m	Marine microbial communities from expanding oxygen minimum zones in the northeastern subarctic Pacific Ocean	Aquatic:Other	405417	Metagenome Analysis		22	NA	0
3300000174	Marine microbial communities from expanding oxygen minimum zones in the Saanich Inlet - 60 08/10/11 200m	Marine microbial communities from expanding oxygen minimum zones in the northeastern subarctic Pacific Ocean	Aquatic:Inlet	405492	Metagenome Analysis		52	0.0165979	6
3300000176	Freshwater microbial communities from Trout Bog Lake, WI - Practice 03JUN2009 epilimnion	Freshwater microbial communities from Lake Mendota and Trout Bog Lake, Wisconsin, USA	Aquatic:Freshwater	403936	Metagenome Analysis		30	0.38862	1
3300000177	Freshwater microbial communities from Trout Bog Lake, WI - Practice 18AUG2009 hypolimnion	Freshwater microbial communities from Lake Mendota and Trout Bog Lake, Wisconsin, USA	Aquatic:Freshwater	403939	Metagenome Analysis	26744812;Genome-wide selective sweeps and gene-specific sweeps in natural bacterial populations.	18	NA	0
3300000178	Pristine groundwater from Oak Ridge Integrated Field Research Center, Tennessee (resequenced)	Groundwater microbial communities from Oak Ridge Integrated Field Research Center, Tennessee, that are pristine and uranium contaminated	Aquatic:Groundwater	16225	Metagenome Analysis	20182523;Metagenomic insights into evolution of a heavy metal-contaminated groundwater microbial community.	17	NA	0
3300000179	Marine microbial communities from expanding oxygen minimum zones in Line P, North Pacific Ocean - June 2009 P16 500m	Marine microbial communities from expanding oxygen minimum zones in the northeastern subarctic Pacific Ocean	Aquatic:Other	405424	Metagenome Analysis		48	NA	0
3300000180	Marine microbial communities from expanding oxygen minimum zones in Line P, North Pacific Ocean - August 2008 P26 500m	Marine microbial communities from expanding oxygen minimum zones in the northeastern subarctic Pacific Ocean	Aquatic:Other	405430	Metagenome Analysis		8	NA	0
3300000181	Marine microbial communities from expanding oxygen minimum zones in Line P, North Pacific Ocean - June 2008 P4 500m	Marine microbial communities from expanding oxygen minimum zones in the northeastern subarctic Pacific Ocean	Aquatic:Other	405421	Metagenome Analysis		50	NA	0
3300000183	Marine microbial communities from expanding oxygen minimum zones in Line P, North Pacific Ocean - August 2008 P20 500m	Marine microbial communities from expanding oxygen minimum zones in the northeastern subarctic Pacific Ocean	Aquatic:Other	405407	Metagenome Analysis		18	0	0
3300000184	Uranium contaminated groundwater from Oak Ridge Integrated Field Research Center, Tennessee (resequenced)	Groundwater microbial communities from Oak Ridge Integrated Field Research Center, Tennessee, that are pristine and uranium contaminated	Aquatic:Groundwater	16225	Metagenome Analysis	20182523;Metagenomic insights into evolution of a heavy metal-contaminated groundwater microbial community.	10	0.0151165	1
3300000185	Wastewater microbial communities from Syncrude, Ft. McMurray, Alberta - West In Pit SyncrudeMLSB2011	Hydrocarbon resource environments microbial communities from Canada and USA	Engineered:Other	NA	Metagenome Analysis		4	0.02541	1
3300000186	Marine microbial communities from expanding oxygen minimum zones in Line P, North Pacific Ocean - February 2010 P16 2000m	Marine microbial communities from expanding oxygen minimum zones in the northeastern subarctic Pacific Ocean	Aquatic:Other	405419	Metagenome Analysis		16	NA	0
3300000187	Marine microbial communities from expanding oxygen minimum zones in the Saanich Inlet - 53 01/11/11 100m	Marine microbial communities from expanding oxygen minimum zones in the northeastern subarctic Pacific Ocean	Aquatic:Inlet	405479	Metagenome Analysis		55	NA	0
3300000188	Marine microbial communities from expanding oxygen minimum zones in the Saanich Inlet - 60 08/10/11 150m	Marine microbial communities from expanding oxygen minimum zones in the northeastern subarctic Pacific Ocean	Aquatic:Inlet	405491	Metagenome Analysis		31	0.045192	4
3300000190	Marine microbial communities from expanding oxygen minimum zones in Line P, North Pacific Ocean - June 2009 P16 1000m	Marine microbial communities from expanding oxygen minimum zones in the northeastern subarctic Pacific Ocean	Aquatic:Other	405425	Metagenome Analysis		69	NA	0
3300000192	Marine microbial communities from expanding oxygen minimum zones in the Saanich Inlet - 60 08/10/11 100m	Marine microbial communities from expanding oxygen minimum zones in the northeastern subarctic Pacific Ocean	Aquatic:Inlet	405490	Metagenome Analysis		73	NA	0
3300000193	Marine microbial communities from expanding oxygen minimum zones in the Saanich Inlet - 47 07/07/10 135m	Marine microbial communities from expanding oxygen minimum zones in the northeastern subarctic Pacific Ocean	Aquatic:Inlet	405469	Metagenome Analysis	29087368;A compendium of multi-omic sequence information from the Saanich Inlet water column.	42	0.0340245	1
3300000195	Marine microbial communities from expanding oxygen minimum zones in the Saanich Inlet - 39 11/10/09 150m	Marine microbial communities from expanding oxygen minimum zones in the northeastern subarctic Pacific Ocean	Aquatic:Inlet	405464	Metagenome Analysis		32	NA	0
3300000196	Marine microbial communities from expanding oxygen minimum zones in Line P, North Pacific Ocean - August 2009 P16 2000m	Marine microbial communities from expanding oxygen minimum zones in the northeastern subarctic Pacific Ocean	Aquatic:Other	405413	Metagenome Analysis		22	0	0
3300000198	Marine microbial communities from expanding oxygen minimum zones in Line P, North Pacific Ocean - sample_F_10_SI03_200	Marine microbial communities from expanding oxygen minimum zones in the northeastern subarctic Pacific Ocean	Aquatic:Other	403987	Metagenome Analysis		45	0.0106793	7
3300000199	Marine microbial communities from expanding oxygen minimum zones in the Saanich Inlet - 39 11/10/09 10m	Marine microbial communities from expanding oxygen minimum zones in the northeastern subarctic Pacific Ocean	Aquatic:Inlet	405460	Metagenome Analysis		32	NA	0
3300000200	Marine microbial communities from expanding oxygen minimum zones in the Saanich Inlet - 48 08/11/10 150m	Marine microbial communities from expanding oxygen minimum zones in the northeastern subarctic Pacific Ocean	Aquatic:Inlet	405476	Metagenome Analysis		17	NA	0
3300000201	Marine microbial communities from expanding oxygen minimum zones in the Saanich Inlet - 54 02/08/11 135m	Marine microbial communities from expanding oxygen minimum zones in the northeastern subarctic Pacific Ocean	Aquatic:Inlet	405487	Metagenome Analysis		22	NA	0
3300000203	Freshwater microbial communities from Trout Bog Lake, WI - Practice 18AUG2009 epilimnion	Freshwater microbial communities from Lake Mendota and Trout Bog Lake, Wisconsin, USA	Aquatic:Freshwater	403938	Metagenome Analysis		13	0.367345	0
3300000204	Marine microbial communities from expanding oxygen minimum zones in the Saanich Inlet - 36 08/11/09 150m	Marine microbial communities from expanding oxygen minimum zones in the northeastern subarctic Pacific Ocean	Aquatic:Inlet	405458	Metagenome Analysis		18	NA	0
3300000206	Lotic microbial communities from Mississippi River at two locations in the state of Minnesota, sample from River Site 1, Mississippi Headwaters	Lotic microbial communities from Mississippi River at two locations in the state of Minnesota	Aquatic:Freshwater	NA	Metagenome Analysis		71	NA	0
3300000207	Marine microbial communities from expanding oxygen minimum zones in the Saanich Inlet - 48 08/11/10 10m	Marine microbial communities from expanding oxygen minimum zones in the northeastern subarctic Pacific Ocean	Aquatic:Inlet	405472	Metagenome Analysis		31	NA	0
3300000209	Marine microbial communities from expanding oxygen minimum zones in Line P, North Pacific Ocean - August 2008 P20 2000m	Marine microbial communities from expanding oxygen minimum zones in the northeastern subarctic Pacific Ocean	Aquatic:Other	405409	Metagenome Analysis		30	NA	0
3300000210	Sheep rumen microbial communities from New Zealand - Low methane emitting sheep	Sheep rumen microbial communities from New Zealand from high and low methane emitting sheep	Host-associated:Rumen	404011	Metatranscriptome Analysis	24907284;Methane yield phenotypes linked to differential gene expression in the sheep rumen microbiome.	54	0.0714156	4
3300000211	Marine microbial communities from expanding oxygen minimum zones in the Saanich Inlet - 53 01/11/11 135m	Marine microbial communities from expanding oxygen minimum zones in the northeastern subarctic Pacific Ocean	Aquatic:Inlet	405481	Metagenome Analysis		25	NA	0
3300000212	Marine microbial communities from expanding oxygen minimum zones in the Saanich Inlet - 47 07/07/10 120m	Marine microbial communities from expanding oxygen minimum zones in the northeastern subarctic Pacific Ocean	Aquatic:Inlet	405468	Metagenome Analysis	29087368;A compendium of multi-omic sequence information from the Saanich Inlet water column.	48	NA	0
3300000213	Marine microbial communities from expanding oxygen minimum zones in Line P, North Pacific Ocean - sample_F_10_SI03_150	Marine microbial communities from expanding oxygen minimum zones in the northeastern subarctic Pacific Ocean	Aquatic:Other	403986	Metagenome Analysis		40	0.0375191	2
3300000214	Marine microbial communities from expanding oxygen minimum zones in the Saanich Inlet - 54 02/08/11 200m	Marine microbial communities from expanding oxygen minimum zones in the northeastern subarctic Pacific Ocean	Aquatic:Inlet	405489	Metagenome Analysis		27	0.00434136	1
3300000215	Marine microbial communities from expanding oxygen minimum zones in the Saanich Inlet - 53 01/11/11 120m	Marine microbial communities from expanding oxygen minimum zones in the northeastern subarctic Pacific Ocean	Aquatic:Inlet	405480	Metagenome Analysis		53	0.0159753	5
3300000216	Marine microbial communities from expanding oxygen minimum zones in the Saanich Inlet - 53 01/11/11 150m	Marine microbial communities from expanding oxygen minimum zones in the northeastern subarctic Pacific Ocean	Aquatic:Inlet	405482	Metagenome Analysis	29087368;A compendium of multi-omic sequence information from the Saanich Inlet water column.	45	0.0238765	6
3300000218	Marine microbial communities from expanding oxygen minimum zones in Line P, North Pacific Ocean - June 2009 P20 2000m	Marine microbial communities from expanding oxygen minimum zones in the northeastern subarctic Pacific Ocean	Aquatic:Other	405428	Metagenome Analysis		18	NA	0
3300000219	Marine microbial communities from expanding oxygen minimum zones in Line P, North Pacific Ocean - February 2010 P16 1000m	Marine microbial communities from expanding oxygen minimum zones in the northeastern subarctic Pacific Ocean	Aquatic:Other	405418	Metagenome Analysis		74	NA	0
3300000221	Marine microbial communities from expanding oxygen minimum zones in Line P, North Pacific Ocean - June 2008 P12 2000m	Marine microbial communities from expanding oxygen minimum zones in the northeastern subarctic Pacific Ocean	Aquatic:Other	405443	Metagenome Analysis	25171894;Ecology and evolution of viruses infecting uncultivated SUP05 bacteria as revealed by single-cell- and meta-genomics.	16	NA	0
3300000222	Marine microbial communities from expanding oxygen minimum zones in Line P, North Pacific Ocean - June 2009 P12 500m	Marine microbial communities from expanding oxygen minimum zones in the northeastern subarctic Pacific Ocean	Aquatic:Other	405444	Metagenome Analysis		61	NA	0
3300000223	Marine microbial communities from expanding oxygen minimum zones in Line P, North Pacific Ocean - June 2009 P4 10m	Marine microbial communities from expanding oxygen minimum zones in the northeastern subarctic Pacific Ocean	Aquatic:Other	405440	Metagenome Analysis		35	0.0381509	0
3300000224	Marine microbial communities from expanding oxygen minimum zones in the Saanich Inlet - 34 06/16/09 10m	Marine microbial communities from expanding oxygen minimum zones in the northeastern subarctic Pacific Ocean	Aquatic:Inlet	405448	Metagenome Analysis		56	NA	0
3300000225	Marine microbial communities from expanding oxygen minimum zones in the Saanich Inlet - 34 06/16/09 120m	Marine microbial communities from expanding oxygen minimum zones in the northeastern subarctic Pacific Ocean	Aquatic:Inlet	405450	Metagenome Analysis		81	NA	0
3300000226	Marine microbial communities from expanding oxygen minimum zones in the Saanich Inlet - 34 06/16/09 135m	Marine microbial communities from expanding oxygen minimum zones in the northeastern subarctic Pacific Ocean	Aquatic:Inlet	405451	Metagenome Analysis		98	0.0215905	1
3300000228	Groundwater microbial communities from subsurface biofilms in sulfidic aquifier in Frasassi Gorge, Italy, sample from two redox zones- PC08_66	Groundwater microbial communities from subsurface biofilms in sulfidic aquifier in Frasassi Gorge, Italy	Aquatic:Groundwater	403924	Metagenome Analysis	25620962;Metagenomic insights into S(0) precipitation in a terrestrial subsurface lithoautotrophic ecosystem.	109	0.0610806	9
3300000230	Groundwater microbial communities from subsurface biofilms in sulfidic aquifier in Frasassi Gorge, Italy, sample from two redox zones- GS10_10	Groundwater microbial communities from subsurface biofilms in sulfidic aquifier in Frasassi Gorge, Italy	Aquatic:Groundwater	403926	Metagenome Analysis	25620962;Metagenomic insights into S(0) precipitation in a terrestrial subsurface lithoautotrophic ecosystem.	99	0.0308085	15
3300000232	Groundwater microbial communities from subsurface biofilms in sulfidic aquifier in Frasassi Gorge, Italy, sample from two redox zones- PC08_64	Groundwater microbial communities from subsurface biofilms in sulfidic aquifier in Frasassi Gorge, Italy	Aquatic:Groundwater	403928	Metagenome Analysis	25620962;Metagenomic insights into S(0) precipitation in a terrestrial subsurface lithoautotrophic ecosystem.	56	0.0240376	2
3300000233	Groundwater microbial communities from subsurface biofilms in sulfidic aquifier in Frasassi Gorge, Italy, sample from two redox zones- FS06_10	Groundwater microbial communities from subsurface biofilms in sulfidic aquifier in Frasassi Gorge, Italy	Aquatic:Groundwater	403929	Metagenome Analysis	25620962;Metagenomic insights into S(0) precipitation in a terrestrial subsurface lithoautotrophic ecosystem.	67	0.0515693	2
3300000235	Groundwater microbial communities from subsurface biofilms in sulfidic aquifier in Frasassi Gorge, Italy, sample from two redox zones- PC08_3	Groundwater microbial communities from subsurface biofilms in sulfidic aquifier in Frasassi Gorge, Italy	Aquatic:Groundwater	403931	Metagenome Analysis	25620962;Metagenomic insights into S(0) precipitation in a terrestrial subsurface lithoautotrophic ecosystem.	63	0.0272865	4
3300000236	Groundwater microbial communities from subsurface biofilms in sulfidic aquifier in Frasassi Gorge, Italy, sample from two redox zones- FS08_3	Groundwater microbial communities from subsurface biofilms in sulfidic aquifier in Frasassi Gorge, Italy	Aquatic:Groundwater	403932	Metagenome Analysis	25620962;Metagenomic insights into S(0) precipitation in a terrestrial subsurface lithoautotrophic ecosystem.	47	0.0112613	14
3300000237	Marine microbial communities from expanding oxygen minimum zones in the Saanich Inlet - 34 06/16/09 150m	Marine microbial communities from expanding oxygen minimum zones in the northeastern subarctic Pacific Ocean	Aquatic:Inlet	405452	Metagenome Analysis		29	NA	0
3300000238	Marine microbial communities from expanding oxygen minimum zones in the Saanich Inlet - 36 08/11/09 100m	Marine microbial communities from expanding oxygen minimum zones in the northeastern subarctic Pacific Ocean	Aquatic:Inlet	405455	Metagenome Analysis	29087368;A compendium of multi-omic sequence information from the Saanich Inlet water column.	41	NA	0
3300000239	Marine microbial communities from expanding oxygen minimum zones in the Saanich Inlet - 36 08/11/09 120m	Marine microbial communities from expanding oxygen minimum zones in the northeastern subarctic Pacific Ocean	Aquatic:Inlet	405456	Metagenome Analysis	29087368;A compendium of multi-omic sequence information from the Saanich Inlet water column.	78	NA	0
3300000247	Marine microbial communities from expanding oxygen minimum zones in Line P, North Pacific Ocean - August 2009 P26 500m	Marine microbial communities from expanding oxygen minimum zones in the northeastern subarctic Pacific Ocean	Aquatic:Other	405437	Metagenome Analysis		47	NA	0
3300000248	Marine microbial communities from expanding oxygen minimum zones in Line P, North Pacific Ocean - February 2009 P12 500m	Marine microbial communities from expanding oxygen minimum zones in the northeastern subarctic Pacific Ocean	Aquatic:Other	405570	Metagenome Analysis	25171894;Ecology and evolution of viruses infecting uncultivated SUP05 bacteria as revealed by single-cell- and meta-genomics.	37	NA	0
3300000249	Marine microbial communities from expanding oxygen minimum zones in Line P, North Pacific Ocean - February 2009 P12 1000m	Marine microbial communities from expanding oxygen minimum zones in the northeastern subarctic Pacific Ocean	Aquatic:Other	405569	Metagenome Analysis		3	NA	0
3300000250	Marine microbial communities from expanding oxygen minimum zones in Line P, North Pacific Ocean - February 2009 P26 1000m	Marine microbial communities from expanding oxygen minimum zones in the northeastern subarctic Pacific Ocean	Aquatic:Other	405571	Metagenome Analysis		62	NA	0
3300000251	Marine microbial communities from expanding oxygen minimum zones in Line P, North Pacific Ocean - June 2008 P16 500m	Marine microbial communities from expanding oxygen minimum zones in the northeastern subarctic Pacific Ocean	Aquatic:Other	405574	Metagenome Analysis		38	NA	0
3300000252	Marine microbial communities from expanding oxygen minimum zones in Line P, North Pacific Ocean - June 2008 P16 1000m	Marine microbial communities from expanding oxygen minimum zones in the northeastern subarctic Pacific Ocean	Aquatic:Other	405439	Metagenome Analysis		20	NA	0
3300000253	Marine microbial communities from expanding oxygen minimum zones in Line P, North Pacific Ocean - June 2008 P12 1000m	Marine microbial communities from expanding oxygen minimum zones in the northeastern subarctic Pacific Ocean	Aquatic:Other	405442	Metagenome Analysis		7	NA	0
3300000254	Marine microbial communities from expanding oxygen minimum zones in the Saanich Inlet - 34 06/16/09 100m	Marine microbial communities from expanding oxygen minimum zones in the northeastern subarctic Pacific Ocean	Aquatic:Inlet	405449	Metagenome Analysis	29087368;A compendium of multi-omic sequence information from the Saanich Inlet water column.	65	NA	0
3300000255	Marine microbial communities from expanding oxygen minimum zones in Line P, North Pacific Ocean - sample_F_10_SI03_135	Marine microbial communities from expanding oxygen minimum zones in the northeastern subarctic Pacific Ocean	Aquatic:Other	403985	Metagenome Analysis		44	0.0357016	3
3300000256	Marine microbial communities from expanding oxygen minimum zones in Line P, North Pacific Ocean - ample_F_10_SI03_120	Marine microbial communities from expanding oxygen minimum zones in the northeastern subarctic Pacific Ocean	Aquatic:Other	403984	Metagenome Analysis		56	0.0725351	2
3300000257	Marine microbial communities from expanding oxygen minimum zones in Line P, North Pacific Ocean - sample_F_10_SI03_100	Marine microbial communities from expanding oxygen minimum zones in the northeastern subarctic Pacific Ocean	Aquatic:Other	403983	Metagenome Analysis		67	NA	0
3300000258	Marine microbial communities from expanding oxygen minimum zones in Line P, North Pacific Ocean - sample_J_09_P20_1000	Marine microbial communities from expanding oxygen minimum zones in the northeastern subarctic Pacific Ocean	Aquatic:Other	403973	Metagenome Analysis		33	NA	0
3300000259	Marine microbial communities from expanding oxygen minimum zones in Line P, North Pacific Ocean - sample_J_08_P26_500	Marine microbial communities from expanding oxygen minimum zones in the northeastern subarctic Pacific Ocean	Aquatic:Other	403980	Metagenome Analysis		47	NA	0
3300000260	Marine microbial communities from expanding oxygen minimum zones in Line P, North Pacific Ocean - sample_A_09_P20_500	Marine microbial communities from expanding oxygen minimum zones in the northeastern subarctic Pacific Ocean	Aquatic:Other	403974	Metagenome Analysis		45	NA	0
3300000261	Marine microbial communities from expanding oxygen minimum zones in Line P, North Pacific Ocean - sample_A_09_P20_1000	Marine microbial communities from expanding oxygen minimum zones in the northeastern subarctic Pacific Ocean	Aquatic:Other	403975	Metagenome Analysis		56	NA	0
3300000262	Marine microbial communities from expanding oxygen minimum zones in Line P, North Pacific Ocean - sample_A_09_P04_1300	Marine microbial communities from expanding oxygen minimum zones in the northeastern subarctic Pacific Ocean	Aquatic:Other	403979	Metagenome Analysis		55	NA	0
3300000263	Marine microbial communities from expanding oxygen minimum zones in Line P, North Pacific Ocean - sample_A_09_P04_1000	Marine microbial communities from expanding oxygen minimum zones in the northeastern subarctic Pacific Ocean	Aquatic:Other	403978	Metagenome Analysis		32	0.00460249	0
3300000264	Marine microbial communities from expanding oxygen minimum zones in Line P, North Pacific Ocean - sample_A_09_P04_500	Marine microbial communities from expanding oxygen minimum zones in the northeastern subarctic Pacific Ocean	Aquatic:Other	403977	Metagenome Analysis		49	NA	0
3300000265	Marine microbial communities from expanding oxygen minimum zones in Line P, North Pacific Ocean - sample_A_09_P04_10	Marine microbial communities from expanding oxygen minimum zones in the northeastern subarctic Pacific Ocean	Aquatic:Other	403976	Metagenome Analysis		63	NA	0
3300000266	Marine microbial communities from expanding oxygen minimum zones in Line P, North Pacific Ocean - sample_J_09_P20_500	Marine microbial communities from expanding oxygen minimum zones in the northeastern subarctic Pacific Ocean	Aquatic:Other	403962	Metagenome Analysis		22	NA	0
3300000269	Lotic microbial communities from Mississippi River at two locations in the state of Minnesota, sample from River Site 7, Mississippi Headwaters	Lotic microbial communities from Mississippi River at two locations in the state of Minnesota	Aquatic:Freshwater	NA	Metagenome Analysis		61	NA	0
3300000271	Photobioreactor incubated microbial communities from Hamburg, Germany - Sample 1	Photobioreactor incubated microbial communities from Hamburg, Germany	Engineered:Other	NA	Metagenome Analysis		29	0.041881	1
3300000312	Wetland microbial communities from Twitchell Island in the Sacramento Delta, sample from surface sediment Feb2011 Site B2 Bulk	Wetland microbial communities from Twitchell Island in the Sacramento Delta	Aquatic:Other	404695	Metagenome Analysis		12	NA	0
3300000313	Wetland microbial communities from Twitchell Island in the Sacramento Delta, sample from surface sediment Feb2011 Site B1 Cattail	Wetland microbial communities from Twitchell Island in the Sacramento Delta	Aquatic:Other	404764	Metagenome Analysis		55	NA	0
3300000316	Wetland microbial communities from Twitchell Island in the Sacramento Delta, sample from surface Sediment Feb2011 Site B2 Cattail	Wetland microbial communities from Twitchell Island in the Sacramento Delta	Aquatic:Other	404765	Metagenome Analysis		20	NA	0
3300000317	Wetland microbial communities from Twitchell Island in the Sacramento Delta, sample from surface sediment Feb2011 Site L2 Tule	Wetland microbial communities from Twitchell Island in the Sacramento Delta	Aquatic:Other	404768	Metagenome Analysis		27	0.578247	0
3300000322	Marine microbial communities from expanding oxygen minimum zones in Line P, North Pacific Ocean - August 2008 P12 1000m	Marine microbial communities from expanding oxygen minimum zones in the northeastern subarctic Pacific Ocean	Aquatic:Other	405404	Metagenome Analysis		35	NA	0
3300000323	Marine microbial communities from expanding oxygen minimum zones in Line P, North Pacific Ocean - August 2009 P20 2000m	Marine microbial communities from expanding oxygen minimum zones in the northeastern subarctic Pacific Ocean	Aquatic:Other	405415	Metagenome Analysis		60	NA	0
3300000324	Marine microbial communities from expanding oxygen minimum zones in the Saanich Inlet - 48 08/11/10 100m	Marine microbial communities from expanding oxygen minimum zones in the northeastern subarctic Pacific Ocean	Aquatic:Inlet	405473	Metagenome Analysis		67	NA	0
3300000325	Marine microbial communities from expanding oxygen minimum zones in the Saanich Inlet - 39 11/10/09 100m	Marine microbial communities from expanding oxygen minimum zones in the northeastern subarctic Pacific Ocean	Aquatic:Inlet	405461	Metagenome Analysis		58	0.0581744	1
3300000327	Marine microbial communities from hydrothermal vents at Loihi seamountain, Hawaii - Spillway-mat	Marine microbial communities from a deep-sea hydrothermal vent at Loihi Seamount, Hawaii	Aquatic:Other	NA	Metagenome Analysis	23518919;Metagenomic insights into the dominant Fe(II) oxidizing Zetaproteobacteria from an iron mat at Lo´ihi, Hawai´l.	2	NA	0
3300000333	Honey bee gut microbial communities from New Haven, Connecticut, USA - Honey Bee colony	European and Africanized bee gut microbial communities from the USDA-ARS Beltsville Bee Research Center	Host-associated:Other	403942	Metagenome Analysis		37	NA	0
3300000389	Rhopaloeides odorabile metagenome replicate 2	Porifera Rhopaloeides odorabile microbial communities from Palm Island, Great Barrier Reef	Aquatic:Inlet	NA	Metagenome Analysis	22699508;(null)	3	0	1
3300000392	Rhopaloeides odorabile metagenome replicate 3	Porifera Rhopaloeides odorabile microbial communities from Palm Island, Great Barrier Reef	Host-associated:Other	NA	Metagenome Analysis	22699508;(null)	3	NA	0
3300000400	Rhopaloeides odorabile metagenome replicate 1	Porifera Rhopaloeides odorabile microbial communities from Palm Island, Great Barrier Reef	Host-associated:Other	NA	Metagenome Analysis	22699508;(null)	10	NA	0
3300000408	Coal-degrading lab enrichment microbial communities from Bowden, Alberta, Canada- methanogenic culture: QSAFCN2	Hydrocarbon resource environments microbial communities from Canada and USA	Engineered:Anoxic-incubation	NA	Metagenome Analysis		5	NA	0
3300000436	Soil microbial communities from Colorado Plateau, Greene Butte sample - Light Crust, Colorado Plateau, Green Butte	Soil microbial communities from four geographically distinct crusts in the Colorado Plateau and Sonoran desert	Terrestrial:Other	404128	Metagenome Analysis	25926821;Isolation of a significant fraction of non-phototroph diversity from a desert Biological Soil Crust.	10	NA	0
3300000439	Trout Bog Lake June 7 2007 Epilimnion (Trout Bog Lake Combined Assembly 48 Epilimnion Samples, Aug 2012 Assem)	Freshwater microbial communities from Lake Mendota and Trout Bog Lake, Wisconsin, USA	Aquatic:Freshwater	404803	Combined Assembly	26744812;Genome-wide selective sweeps and gene-specific sweeps in natural bacterial populations.	74	0.173143	6
3300000457	Halophilic bacterium cultivated from rock salt, sample 2	Enriched halophilic microbial communities from rock salt Saint-Guen, France	Aquatic:Inlet	NA	Metagenome Analysis		1	NA	0
3300000458	Halophilic archaeon cultivated from rock salt, sample 1	Enriched halophilic microbial communities from rock salt Saint-Guen, France	Aquatic:Inlet	NA	Metagenome Analysis		0	0	0
3300000470	Microbial Communities from Little Sippewissett Salt Marsh, Woods Hole, MA that are anoxygenic and photosynthetic, Photosynthetic Consortia grown using light of 590nm sample 1	Salt marsh microbial communities from Little Sippewissett, Woods Hole, MA that are anoxygenic and photosynthetic	Aquatic:Inlet	NA	Metagenome Analysis		16	NA	0
3300000476	ZC3D78	Compost microbial communities from Sao Paulo Zoo, Brazil	Engineered:Anoxic-incubation	NA	Metagenome Analysis		6	NA	0
3300000483	ZC3D30	Compost microbial communities from Sao Paulo Zoo, Brazil	Engineered:Anoxic-incubation	NA	Metagenome Analysis		6	NA	0
3300000487	Wastewater microbial communities from Syncrude, Ft. McMurray, Alberta - Microbes in water sample from Medicine Hat oil field -PW_MHGC_2012April2:	Hydrocarbon resource environments microbial communities from Canada and USA	Engineered:Other	NA	Metagenome Analysis		3	NA	0
3300000489	ZC3D64	Compost microbial communities from Sao Paulo Zoo, Brazil	Engineered:Anoxic-incubation	NA	Metagenome Analysis		6	NA	0
3300000496	Lentic microbial communities from Wellesley MA, that are anoxygenic and photosynthetic, sample Photosynthetic Consortia 720nm	Lentic microbial communities from Lake Waban, Wellesley MA, that are anoxygenic and photosynthetic	Aquatic:Freshwater	NA	Metagenome Analysis		8	0.0376275	1
3300000497	Lentic microbial communities from Lake Waban, Wellesley MA, that are anoxygenic and photosynthetic, photosynthetic consortia incandescent light	Lentic microbial communities from Lake Waban, Wellesley MA, that are anoxygenic and photosynthetic	Aquatic:Freshwater	NA	Metagenome Analysis		8	NA	0
3300000499	Microbial Communities from Little Sippewissett Salt Marsh, Woods Hole, MA that are anoxygenic and photosynthetic, Marine photosynthetic community that grows at 940nm with malate	Salt marsh microbial communities from Little Sippewissett, Woods Hole, MA that are anoxygenic and photosynthetic	Aquatic:Inlet	NA	Metagenome Analysis		13	NA	0
3300000500	Microbial Communities from Little Sippewissett Salt Marsh, Woods Hole, MA that are anoxygenic and photosynthetic, sample photosynthetic consortia 740nm	Salt marsh microbial communities from Little Sippewissett, Woods Hole, MA that are anoxygenic and photosynthetic	Aquatic:Inlet	NA	Metagenome Analysis		17	NA	0
3300000501	Hydrocarbon contaminated oil fields microbial communities from Alberta, Canada - Microbes in water sample from Medicine Hat oil field -PW_MHGC_2012April10	Hydrocarbon resource environments microbial communities from Canada and USA	Engineered:Other	NA	Metagenome Analysis		5	NA	0
3300000502	Microbial Communities from Little Sippewissett Salt Marsh, Woods Hole, MA that are anoxygenic and photosynthetic, Photosynthetic Consortia grown using light of 590nm sample 2	Salt marsh microbial communities from Little Sippewissett, Woods Hole, MA that are anoxygenic and photosynthetic	Aquatic:Inlet	NA	Metagenome Analysis		14	NA	0
3300000503	Microbial Communities from Little Sippewissett Salt Marsh, Woods Hole, MA that are anoxygenic and photosynthetic, Photosynthetic Consortia grown using light of 750nm	Salt marsh microbial communities from Little Sippewissett, Woods Hole, MA that are anoxygenic and photosynthetic	Aquatic:Inlet	NA	Metagenome Analysis		19	0.00579021	1
3300000504	Microbial Communities from Little Sippewissett Salt Marsh, Woods Hole, MA that are anoxygenic and photosynthetic, Marine photosynthetic community that grows at 940nm	Salt marsh microbial communities from Little Sippewissett, Woods Hole, MA that are anoxygenic and photosynthetic	Aquatic:Inlet	NA	Metagenome Analysis		22	NA	0
3300000505	ZC3D1	Compost microbial communities from Sao Paulo Zoo, Brazil	Engineered:Anoxic-incubation	NA	Metagenome Analysis		4	0	1
3300000507	Coal-degrading lab enrichment microbial communities from Bowden, Alberta, Canada- QSAFCN5	Hydrocarbon resource environments microbial communities from Canada and USA	Engineered:Other	NA	Metagenome Analysis		9	0.0237455	1
3300000513	Tailings pond microbial communities from Northern Alberta - Syncrude Mildred Lake Settling Basin	Hydrocarbon resource environments microbial communities from Canada and USA	Engineered:Other	NA	Metagenome Analysis		3	0.0648431	3
3300000514	Compost microbial communities from Sao Paulo Zoo, Brazil - ZC3D99	Compost microbial communities from Sao Paulo Zoo, Brazil	Engineered:Anoxic-incubation	NA	Metagenome Analysis		5	NA	0
3300000553	Trout Bog Lake May 28 2007 Hypolimnion (Trout Bog Lake Combined Assembly 47 Hypolimnion Samples, Aug 2012 Assem)	Freshwater microbial communities from Lake Mendota and Trout Bog Lake, Wisconsin, USA	Aquatic:Freshwater	404891	Combined Assembly	26744812;Genome-wide selective sweeps and gene-specific sweeps in natural bacterial populations.	130	0.0816369	20
3300000558	Wastewater microbial communities from Syncrude, Ft. McMurray, Alberta - West In Pit SyncrudeMLSB2011	Hydrocarbon resource environments microbial communities from Canada and USA	Engineered:Other	SAMN01828240	Metagenome Analysis		0	0.0857871	45
3300000568	Tailings pond microbial communities from Northern Alberta -Short chain hydrocarbon degrading methanogenic enrichment culture SCADC:	Hydrocarbon resource environments microbial communities from Canada and USA	Engineered:Other	NA	Metagenome Analysis		201	0.0292634	8
3300000584	Coal bed microbial communities from San Jean Basin, New Mexico, USA - CG13	Hydrocarbon resource environments microbial communities from Canada and USA	Engineered:Other	NA	Metagenome Analysis		1	NA	0
3300000586	Coal bed microbial communities from San Jean Basin, New Mexico, USA - production water: CG7:	Hydrocarbon resource environments microbial communities from Canada and USA	Engineered:Other	NA	Metagenome Analysis		1	0.180316	1
3300000589	Coal bed microbial communities from San Jean Basin, New Mexico, USA - CG8	Hydrocarbon resource environments microbial communities from Canada and USA	Engineered:Other	NA	Metagenome Analysis		2	NA	0
3300000594	Coal bed microbial communities from San Jean Basin, New Mexico, USA - CG19	Hydrocarbon resource environments microbial communities from Canada and USA	Engineered:Other	NA	Metagenome Analysis		0	0.669697	0
3300000652	Arabidopsis rhizosphere microbial communities from the University of North Carolina - sample from Col-0 young rhizosphere DNA	Arabidopsis rhizosphere microbial communities from the University of North Carolina	Host-associated:Other	404757	Metagenome Analysis	22859206;Defining the core Arabidopsis thaliana root microbiome.	13	NA	0
3300000823	Freshwater microbial communities from Trout Bog Lake, WI - 28MAY2007 hypolimnion	Freshwater microbial communities from Lake Mendota and Trout Bog Lake, Wisconsin, USA	Aquatic:Freshwater	404891	Metagenome Analysis		1	NA	0
3300000824	Subaerial biofilm microbial communities from sulfidic caves, Italy, that are extremely acidic - Ramo Sulfureo RS9	Subaerial biofilm microbial communities from sulfidic caves, Italy, that are extremely acidic	Terrestrial:Other	NA	Metagenome Analysis		1	NA	0
3300000825	Subaerial biofilm microbial communities from sulfidic caves, Italy, that are extremely acidic - Acquasanta AS5	Subaerial biofilm microbial communities from sulfidic caves, Italy, that are extremely acidic	Terrestrial:Other	NA	Metagenome Analysis		1	NA	0
3300000826	Compost microbial communities from Hongzhou City, China, sample 1	Compost microbial communities from Hongzhou City, China	Engineered:Other	NA	Metagenome Analysis		35	NA	0
3300000834	Freshwater microbial communities from Trout Bog Lake, WI - 28JUN2007 epilimnion	Freshwater microbial communities from Lake Mendota and Trout Bog Lake, Wisconsin, USA	Aquatic:Freshwater	404803	Metagenome Analysis		1	NA	0
3300000843	Freshwater microbial communities from the Columbia River, along salinity gradients	Freshwater and marine microbial communities from the Columbia River, USA, of estuaries and plumes across salinity gradients	Aquatic:Freshwater	NA	Metagenome Analysis		1	NA	0
3300000853	Marine plume microbial communities from the Columbia River - Metatranscriptome 15 PSU	Freshwater and marine microbial communities from the Columbia River, USA, of estuaries and plumes across salinity gradients	Aquatic:Other	NA	Metagenome Analysis		2	NA	0
3300000854	Wetland microbial communities from Twitchell Island in the Sacramento Delta, sample from surface sediment Feb2011 Site B2 Tule	Wetland microbial communities from Twitchell Island in the Sacramento Delta	Aquatic:Other	404766	Metagenome Analysis		24	NA	0
3300000857	Marine sediment archaeal communities from Santa Barbara Basin, CA, that are anaerobic and methane-oxidizing - ANME Fosmids Round 1	Marine sediment archaeal communities from Santa Barbara Basin, CA, that are anaerobic and methane-oxidizing	Aquatic:Other	400546	Metagenome Analysis		0	NA	0
3300000860	Marine microbial communities from the coastal margin of the Columbia River, USA - metatranscriptome 33 PSU, 16m	Freshwater and marine microbial communities from the Columbia River, USA, of estuaries and plumes across salinity gradients	Aquatic:Other	NA	Metagenome Analysis		1	NA	0
3300000864	Marine plume microbial communities from the Columbia River - Metatranscriptome 25 PSU	Freshwater and marine microbial communities from the Columbia River, USA, of estuaries and plumes across salinity gradients	Aquatic:Other	NA	Metagenome Analysis		4	NA	0
3300000865	Hot spring sediment from Gongxiaoshe in Tengchong, China	Hot springs sediment microbial communities from Tengchong, China, analyzing PIRE metagenomes	Aquatic:Other	SAMN03436300	Metagenome Analysis		23	NA	0
3300000866	Hot spring sediment from Jinze in Tengchong, China	Hot springs sediment microbial communities from Tengchong, China, analyzing PIRE metagenomes	Aquatic:Other	SAMN03436302	Metagenome Analysis		13	NA	0
3300000867	Estuary microbial communities from the Columbia River - metatranscriptome 5 PSU	Freshwater and marine microbial communities from the Columbia River, USA, of estuaries and plumes across salinity gradients	Aquatic:Inlet	NA	Metagenome Analysis		13	NA	0
3300000882	Freshwater microbial communities from the Columbia River	Freshwater and marine microbial communities from the Columbia River, USA, of estuaries and plumes across salinity gradients	Aquatic:Freshwater	NA	Metagenome Analysis		52	0.137073	2
3300000883	Estuary microbial communities from the Columbia River - 5 PSU	Freshwater and marine microbial communities from the Columbia River, USA, of estuaries and plumes across salinity gradients	Aquatic:Inlet	NA	Metagenome Analysis		49	NA	0
3300000894	Wetland microbial communities from Twitchell Island in the Sacramento Delta, sample from surface sediment Feb2011 Site L1 Bulk	Wetland microbial communities from Twitchell Island in the Sacramento Delta	Aquatic:Other	404694	Metagenome Analysis		11	NA	0
3300000917	Wetland microbial communities from Twitchell Island in the Sacramento Delta, sample from surface sediment Feb2011 Site A2 Cattail	Wetland microbial communities from Twitchell Island in the Sacramento Delta	Aquatic:Other	404761	Metagenome Analysis		25	NA	0
3300000928	Marine plume microbial communities from the Columbia River - 25 PSU	Freshwater and marine microbial communities from the Columbia River, USA, of estuaries and plumes across salinity gradients	Aquatic:Other	NA	Metagenome Analysis		104	NA	0
3300000929	Marine plume microbial communities from the Columbia River - 15 PSU	Freshwater and marine microbial communities from the Columbia River, USA, of estuaries and plumes across salinity gradients	Aquatic:Other	NA	Metagenome Analysis		106	NA	0
3300000930	Marine microbial communities from the coastal margin of the Columbia River, USA - 33 PSU, 16m	Freshwater and marine microbial communities from the Columbia River, USA, of estuaries and plumes across salinity gradients	Aquatic:Other	NA	Metagenome Analysis		115	NA	0
3300000942	Macroalgal surface ecosystem from Botany Bay, Sydney, Australia - BBAY89	Macroalgal surface microbial communities	Host-associated:Other	NA	Metagenome Analysis		29	NA	0
3300000944	Macroalgal surface ecosystem from Botany Bay, Sydney, Australia - BBAY81	Macroalgal surface microbial communities	Host-associated:Other	NA	Metagenome Analysis		45	0.0263142	1
3300000947	Macroalgal surface ecosystem from Botany Bay, Sydney, Australia - BBAY92	Macroalgal surface microbial communities	Host-associated:Other	NA	Metagenome Analysis		103	0.30058	1
3300000948	Macroalgal surface ecosystem from Botany Bay, Sydney, Australia - BBAY77	Macroalgal surface microbial communities	Host-associated:Other	NA	Metagenome Analysis		114	NA	0
3300000949	Macroalgal surface ecosystem from Botany Bay, Sydney, Australia - BBAY94	Macroalgal surface microbial communities	Host-associated:Other	NA	Metagenome Analysis		134	0.248013	1
3300000968	Macroalgal surface ecosystem from Botany Bay, Sydney, Australia - BBAY80	Macroalgal surface microbial communities	Host-associated:Other	NA	Metagenome Analysis		53	0.04749	1
3300000969	Macroalgal surface ecosystem from Botany Bay, Sydney, Australia - BBAY82	Macroalgal surface microbial communities	Host-associated:Other	NA	Metagenome Analysis		57	NA	0
3300000970	Macroalgal surface ecosystem from Botany Bay, Sydney, Australia - BBAY66	Macroalgal surface microbial communities	Host-associated:Other	NA	Metagenome Analysis		81	0.0259064	2
3300000972	Macroalgal surface ecosystem from Botany Bay, Sydney, Australia - BBAY73	Macroalgal surface microbial communities	Host-associated:Other	NA	Metagenome Analysis		50	0.00641499	1
3300000973	Macroalgal surface ecosystem from Botany Bay, Sydney, Australia - BBAY93	Macroalgal surface microbial communities	Host-associated:Other	NA	Metagenome Analysis		107	0.242372	1
3300000976	Macroalgal surface ecosystem from Botany Bay, Sydney, Australia - BBAY71	Macroalgal surface microbial communities	Host-associated:Other	NA	Metagenome Analysis		119	0.0267852	3
3300000977	Macroalgal surface ecosystem from Botany Bay, Sydney, Australia - BBAY70	Macroalgal surface microbial communities	Host-associated:Other	NA	Metagenome Analysis		110	NA	0
3300000979	Macroalgal surface ecosystem from Botany Bay, Sydney, Australia - BBAY78	Macroalgal surface microbial communities	Host-associated:Other	NA	Metagenome Analysis		183	NA	0
3300000980	Macroalgal surface ecosystem from Botany Bay, Sydney, Australia - BBAY79	Macroalgal surface microbial communities	Host-associated:Other	NA	Metagenome Analysis		104	NA	0
3300000983	Macroalgal surface ecosystem from Botany Bay, Sydney, Australia - BBAY69	Macroalgal surface microbial communities	Host-associated:Other	NA	Metagenome Analysis		0	0.00277764	1
3300001012	Macroalgal surface ecosystem from Botany Bay, Sydney, Australia - BBAY76	Macroalgal surface microbial communities	Host-associated:Other	NA	Metagenome Analysis		51	NA	0
3300001035	Wastewater treatment Type I Accumulibacter community from EBPR Bioreactor in Madison, WI - Accumulibacter clade IA genome-pooled fosmids	Wastewater treatment Type I Accumulibacter community from EBPR Bioreactor in Madison, WI, USA	Engineered:Anoxic-incubation	403635	Metagenome Analysis	20148930;Metatranscriptomic array analysis of 'Candidatus Accumulibacter phosphatis'-enriched enhanced biological phosphorus removal sludge.	1	NA	0
3300001095	Wastewater bioreactor microbial communities from Singapore -Terephthalate degrading community TA Biofilm	Wastewater bioreactor microbial communities from Singapore and Univ of Illinois at Urbana, that are terephthalate-degrading	Engineered:Anoxic-incubation	406785	Metagenome Analysis	20686509;Multiple syntrophic interactions in a terephthalate-degrading methanogenic consortium.	60	0.0167563	5
3300001096	Wastewater bioreactor microbial communities from Singapore -Terephthalate degrading community TA Sludge	Wastewater bioreactor microbial communities from Singapore and Univ of Illinois at Urbana, that are terephthalate-degrading	Engineered:Anoxic-incubation	406786	Metagenome Analysis	20686509;Multiple syntrophic interactions in a terephthalate-degrading methanogenic consortium.	83	0.0162526	9
3300001102	Macroalgal surface ecosystem from Botany Bay, Sydney, Australia - BBAY67	Macroalgal surface microbial communities	Host-associated:Other	NA	Metagenome Analysis		63	0.0237424	1
3300001190	Wastewater microbial communities from Syncrude, Ft. McMurray, Alberta - Microbes from Oil-contaminated ecosystem in Alberta, Canada Inniskillen 604.3	Hydrocarbon resource environments microbial communities from Canada and USA	Terrestrial:Other	NA	Metagenome Analysis		1	0	0
3300001195	Wastewater microbial communities from Syncrude, Ft. McMurray, Alberta - Microbes from Sediment core from a heavy oil reservoir,Alberta Canada Inniskillen 614.3	Hydrocarbon resource environments microbial communities from Canada and USA	Terrestrial:Other	NA	Metagenome Analysis		2	0.0300419	0
3300001196	Wastewater microbial communities from Syncrude, Ft. McMurray, Alberta - Microbes from Oil-contaminated ecosystem in Alberta, Canada Inniskillen 604.3	Hydrocarbon resource environments microbial communities from Canada and USA	Terrestrial:Other	NA	Metagenome Analysis		12	NA	0
3300001197	Wastewater microbial communities from Syncrude, Ft. McMurray, Alberta - Microbes from Sediment core from a heavy oil reservoir,Alberta Canada Inniskillen 614.3	Hydrocarbon resource environments microbial communities from Canada and USA	Terrestrial:Other	NA	Metagenome Analysis		12	NA	0
3300001200	Macroalgal surface ecosystem from Botany Bay, Sydney, Australia - BBAY65	Macroalgal surface microbial communities	Host-associated:Other	NA	Metagenome Analysis		84	0.0264036	1
3300001201	Macroalgal surface ecosystem from Botany Bay, Sydney, Australia - BBAY86	Macroalgal surface microbial communities	Host-associated:Other	NA	Metagenome Analysis		111	0.0239728	2
3300001202	Macroalgal surface ecosystem from Botany Bay, Sydney, Australia - BBAY72	Macroalgal surface microbial communities	Host-associated:Other	NA	Metagenome Analysis		0	0.0331959	1
3300001203	Macroalgal surface ecosystem from Botany Bay, Sydney, Australia - BBAY85	Macroalgal surface microbial communities	Host-associated:Other	NA	Metagenome Analysis		85	NA	0
3300001212	Estuarine microbial mat communities from Elkhorn Slough, Moss Landing, CA, USA - MR5B Metatranscriptome (Metagenome Metatranscriptome)	Estuarine microbial mat communities from Elkhorn Slough, Moss Landing, CA, that are H2-evolving and photosynthetic	Aquatic:Inlet	1007542	Metatranscriptome Analysis	23190731;Anoxic carbon flux in photosynthetic microbial mats as revealed by metatranscriptomics.	2	NA	0
3300001213	Combined assembly of wetland microbial communities from Twitchell Island in the Sacramento Delta (Jan 2013 JGI Velvet Assembly)	Wetland microbial communities from Twitchell Island in the Sacramento Delta	Aquatic:Other	NA	Combined Assembly		0	0.0279173	7
3300001214	Estuarine microbial mat communities from Elkhorn Slough, Moss Landing, CA, USA - MR5A Metatranscriptome (Metagenome Metatranscriptome)	Estuarine microbial mat communities from Elkhorn Slough, Moss Landing, CA, that are H2-evolving and photosynthetic	Aquatic:Inlet	1007563	Metatranscriptome Analysis	23190731;Anoxic carbon flux in photosynthetic microbial mats as revealed by metatranscriptomics.	10	0.0112689	1
3300001215	Estuarine microbial mat communities from Elkhorn Slough, Moss Landing, CA, USA - CR3A Metatranscriptome (Metagenome Metatranscriptome)	Estuarine microbial mat communities from Elkhorn Slough, Moss Landing, CA, that are H2-evolving and photosynthetic	Aquatic:Inlet	1007533	Metatranscriptome Analysis	23190731;Anoxic carbon flux in photosynthetic microbial mats as revealed by metatranscriptomics.	14	NA	0
3300001220	Switchgrass rhizosphere microbial communities from Knoxville, Tennessee, USA - 11_1	Switchgrass rhizosphere microbial communities from Knoxville, Tennessee, USA	Host-associated:Other	NA	Metagenome Analysis		0	NA	0
3300001221	Switchgrass rhizosphere microbial communities from Knoxville, Tennessee, USA - 12_2	Switchgrass rhizosphere microbial communities from Knoxville, Tennessee, USA	Host-associated:Other	NA	Metagenome Analysis		0	NA	0
3300001230	Estuarine microbial mat communities from Elkhorn Slough, Moss Landing, CA, USA - CR2B Metatranscriptome (Metagenome Metatranscriptome)	Estuarine microbial mat communities from Elkhorn Slough, Moss Landing, CA, that are H2-evolving and photosynthetic	Aquatic:Inlet	1007530	Metatranscriptome Analysis	23190731;Anoxic carbon flux in photosynthetic microbial mats as revealed by metatranscriptomics.	24	NA	0
3300001239	Tailings pond microbial communities from Northern Alberta - Syncrude Mildred Lake Settling Basin	Hydrocarbon resource environments microbial communities from Canada and USA	Engineered:Other	NA	Metagenome Analysis		76	0.0280045	5
3300001245	Estuarine microbial mat communities from Elkhorn Slough, Moss Landing, CA, USA - CR3B Metatranscriptome (Metagenome Metatranscriptome)	Estuarine microbial mat communities from Elkhorn Slough, Moss Landing, CA, that are H2-evolving and photosynthetic	Aquatic:Inlet	1007536	Metatranscriptome Analysis	23190731;Anoxic carbon flux in photosynthetic microbial mats as revealed by metatranscriptomics.	198	0.00962163	4
3300001262	Macroalgal surface ecosystem from Botany Bay, Sydney, Australia - BBAY74	Macroalgal surface microbial communities	Host-associated:Other	NA	Metagenome Analysis		0	NA	0
3300001263	Macroalgal surface ecosystem from Botany Bay, Sydney, Australia - BBAY83	Macroalgal surface microbial communities	Host-associated:Other	NA	Metagenome Analysis		0	NA	0
3300001264	Macroalgal surface ecosystem from Botany Bay, Sydney, Australia - BBAY68	Macroalgal surface microbial communities	Host-associated:Other	NA	Metagenome Analysis		0	NA	0
3300001265	Macroalgal surface ecosystem from Botany Bay, Sydney, Australia - BBAY84	Macroalgal surface microbial communities	Host-associated:Other	NA	Metagenome Analysis		0	NA	0
3300001269	Macroalgal surface ecosystem from Botany Bay, Sydney, Australia - BBAY87	Macroalgal surface microbial communities	Host-associated:Other	NA	Metagenome Analysis		0	0.0304991	1
3300001270	Macroalgal surface ecosystem from Botany Bay, Sydney, Australia - BBAY91	Macroalgal surface microbial communities	Host-associated:Other	NA	Metagenome Analysis		0	NA	0
3300001271	Macroalgal surface ecosystem from Botany Bay, Sydney, Australia - BBAY90	Macroalgal surface microbial communities	Host-associated:Other	NA	Metagenome Analysis		0	NA	0
3300001278	Macroalgal surface ecosystem from Botany Bay, Sydney, Australia - BBAY75	Macroalgal surface microbial communities	Host-associated:Other	NA	Metagenome Analysis		0	0.00479057	0
3300001282	Freshwater microbial communities from Lake Mendota, WI - Practice 20APR2010 epilimnion	Freshwater microbial communities from Lake Mendota and Trout Bog Lake, Wisconsin, USA	Aquatic:Freshwater	403934	Metagenome Analysis		120	0.229531	2
3300001362	Lake Mendota Deep Hole Epilimnion 25Sep08 (Lake Mendota Combined Assembly 24 Epilimnion Samples, Apr 2013 Assem)	Freshwater microbial communities from Lake Mendota and Trout Bog Lake, Wisconsin, USA	Aquatic:Freshwater	1004313	Combined Assembly		120	0.258949	2
3300001376	Goat rumen bacterial communities from Langston, Oklahoma, USA	Goat rumen microbial communities from Langston University, Oklahoma, USA	Host-associated:Rumen	NA	Metagenome Analysis		28	0.187288	0
3300001377	Goat rumen fungal communities from Langston, Oklahoma, USA - Assemble1	Goat rumen microbial communities from Langston University, Oklahoma, USA	Host-associated:Rumen	NA	Metagenome Analysis		22	0	0
3300001393	Oil sands microbial communities from Horse River, Alberta, Canada - outcrops collected from inside the river	Hydrocarbon resource environments microbial communities from Canada and USA	Terrestrial:Other	NA	Metagenome Analysis		4	NA	0
3300001395	Goat rumen fungal communities from Langston, Oklahoma, USA - velvetAssemble	Goat rumen microbial communities from Langston University, Oklahoma, USA	Host-associated:Rumen	NA	Metagenome Analysis		0	0.179777	6
3300001419	Saline surface water microbial communities from Etoliko Lagoon, Greece - halocline water (15 m)	Saline water and sediment microbial community from Etoliko Lagoon, Greece	Aquatic:Saline-lakes	404619	Metagenome Analysis		72	0.153996	17
3300001422	Oil sands microbial communities from Horse River, Alberta, Canada - outcrops	Hydrocarbon resource environments microbial communities from Canada and USA	Terrestrial:Other	NA	Metagenome Analysis		6	NA	0
3300001425	Goat rumen bacterial communities from Langston, Oklahoma, USA - velvet	Goat rumen microbial communities from Langston University, Oklahoma, USA	Host-associated:Rumen	NA	Metagenome Analysis		0	0.153663	8
3300001444	Wastewater microbial communities from Syncrude, Ft. McMurray, Alberta - Microbes in water sample from Medicine Hat oil field -PW_MHGC_2012April2:	Hydrocarbon resource environments microbial communities from Canada and USA	Engineered:Other	NA	Metagenome Analysis		331	0.0446739	28
3300001448	Wetland microbial communities from Twitchell Island in the Sacramento Delta, sample from surface sediment Aug2011 Site A1 Bulk Metatranscriptome	Wetland microbial communities from Twitchell Island in the Sacramento Delta	Aquatic:Freshwater	1015588	Metatranscriptome Analysis		0	NA	0
3300001451	Goat rumen bacterial communities from Langston, Oklahoma, USA - velvet Assemble	Goat rumen microbial communities from Langston University, Oklahoma, USA	Host-associated:Rumen	NA	Metagenome Analysis		0	0.153663	8
3300001547	Wetland microbial communities from Twitchell Island in the Sacramento Delta, sample from surface sediment Aug2011 Site C1 Bulk	Wetland microbial communities from Twitchell Island in the Sacramento Delta	Aquatic:Groundwater	1015573	Metagenome Analysis		36	NA	0
3300001548	Estuarine microbial mat communities from Elkhorn Slough, California, USA - CR1B Metatranscriptome (Metagenome Metatranscriptome)	Estuarine microbial mat communities from Elkhorn Slough, Moss Landing, CA, that are H2-evolving and photosynthetic	Aquatic:Inlet	1007575	Metatranscriptome Analysis	23190731;Anoxic carbon flux in photosynthetic microbial mats as revealed by metatranscriptomics.	2	NA	0
3300001567	Hydrocarbon resource environments microbial communities from Canada and USA - Toluene degrading community from Alberta, Canada	Hydrocarbon resource environments microbial communities from Canada and USA	Engineered:Other	NA	Metagenome Analysis		145	0.0206281	8
3300001580	Wastewater microbial communities from Syncrude, Ft. McMurray, Alberta - Microbes from Suncor taillings pond 6 2012TP6_6	Hydrocarbon resource environments microbial communities from Canada and USA	Engineered:Other	SAMN02263955	Metagenome Analysis		0	0.0463006	42
3300001592	Wastewater microbial communities from Syncrude, Ft. McMurray, Alberta - Microbes in water sample from Medicine Hat oil field -PW_MHGC_2012April2:	Hydrocarbon resource environments microbial communities from Canada and USA	Engineered:Other	SAMN01828449	Metagenome Analysis		0	0.0458205	30
3300001594	Wastewater microbial communities from Syncrude, Ft. McMurray, Alberta - Microbes in water sample from Medicine Hat oil field -PW_MHGC_2012April2:	Hydrocarbon resource environments microbial communities from Canada and USA	Engineered:Other	SAMN01828449	Metagenome Analysis		331	0.0434176	28
3300001598	Elephant fecal microbiome from Asian Elephant in Hamburg Zoo, Germany	Asian elephant fecal microbial communities from Hamburg Zoo, Germany	Host-associated:NonHuman-fecal	SAMN02673296	Metagenome Analysis		274	0.0396185	161
3300001605	Tailings pond microbial communities from Northern Alberta - Syncrude Mildred Lake Settling Basin	Hydrocarbon resource environments microbial communities from Canada and USA	Engineered:Other	SAMN01828240	Metagenome Analysis		0	0.0860754	65
3300001676	Black smokers hydrothermal plume microbial communities from Tui Malila, Lau Basin, Pacific Ocean	Black smokers hydrothermal plume microbial communities from Tui Malila, Lau Basin, Pacific Ocean	Aquatic:Other	NA	Metagenome Analysis		18	0.0205754	1
3300001677	Geitlerinema_BBD_1991 (Combined data, binned.)	Black band diseased coral microbial communities from the Florida Keys, USA	Host-associated:Other	NA	Combined Assembly		13	0.00462517	0
3300001678	Black smokers hydrothermal plume microbial communities from Mariner, Lau Basin, Pacific Ocean -IDBA	Black smokers hydrothermal plume microbial communities from Mariner, Lau Basin, Pacific Ocean	Aquatic:Other	NA	Metagenome Analysis		34	NA	0
3300001679	Black smokers hydrothermal plume microbial communities from Tahi Moana, Lau Basin, Pacific Ocean	Black smokers hydrothermal plume microbial communities from Tahi Moana, Lau Basin, Pacific Ocean	Aquatic:Other	NA	Metagenome Analysis		33	0.040421	1
3300001680	Black smokers hydrothermal plume microbial communities from Kilo Moana, Pacific Ocean	Black smokers hydrothermal plume microbial communities from Kilo Moana, Pacific Ocean	Aquatic:Other	NA	Metagenome Analysis		63	0.0418652	1
3300001681	Black smokers hydrothermal plume microbial communities from Abe, Lau Basin, Pacific Ocean - IDBA	Black smokers hydrothermal plume microbial communities from Abe, Lau Basin, Pacific Ocean	Aquatic:Other	NA	Metagenome Analysis		51	0.0562271	1
3300001683	Hydrothermal vent plume microbial communities from Guaymas Basin, Gulf of California - IDBA assembly	Hydrothermal vent plume microbial communities from Guaymas Basin, Pacific Ocean	Aquatic:Other	NA	Metagenome Analysis	24789974;Sulfur oxidation genes in diverse deep-sea viruses.	140	NA	0
3300001737	Saline benthic water microbial community from Etoliko Lagoon, Greece	Saline water and sediment microbial community from Etoliko Lagoon, Greece	Aquatic:Saline-lakes	404620	Metagenome Analysis		19	0.04821	6
3300001748	Saline surface water microbial communities from Etoliko Lagoon, Greece - surface water (0 m)	Saline water and sediment microbial community from Etoliko Lagoon, Greece	Aquatic:Saline-lakes	404245	Metagenome Analysis		22	0.533577	2
3300001753	Marine sediment microbial communities from White Oak River estuary, North Carolina - WOR-3-24_28	Marine sediment microbial communities from White Oak River estuary, North Carolina	Aquatic:Other	1021210	Metagenome Analysis	26824177;Genomic reconstruction of a novel, deeply branched sediment archaeal phylum with pathways for acetogenesis and sulfur reduction.	114	NA	0
3300001781	Hydrothermal vent plume microbial communities from the Mid Cayman Rise - Deep Sites	Hydrothermal vent plume microbial communities from the Cayman Rise, Cayman Islands	Aquatic:Other	NA	Metagenome Analysis		64	0.0107758	1
3300001782	Marine sediment microbial communities from White Oak River estuary, North Carolina - WOR_deep_samples	Marine sediment microbial communities from White Oak River estuary, North Carolina	Aquatic:Inlet	NA	Metagenome Analysis	26824177;Genomic reconstruction of a novel, deeply branched sediment archaeal phylum with pathways for acetogenesis and sulfur reduction.	76	0.0084012	9
3300001791	floor swab of gowning area - replicate A (NASA floor swab of gowning area (6 samples), ASSEMBLY_DATE=20130911)	Clean room microbial communities from NASA Spacecraft Assembly Facility at Jet Propulsion Laboratory, Pasadena, California, USA	Engineered:Other	1022680	Combined Assembly		0	0	0
3300001801	Wetland microbial communities from Twitchell Island in the Sacramento Delta, sample from surface sediment Feb2011 Site B1 Bulk Metatranscriptome (Metagenome Metatranscriptome)	Wetland microbial communities from Twitchell Island in the Sacramento Delta	Aquatic:Freshwater	1015582	Metatranscriptome Analysis		0	NA	0
3300001804	Wetland microbial communities from Twitchell Island in the Sacramento Delta, sample from surface sediment Aug2011 Site A1 Bulk Metatranscriptome (Metagenome Metatranscriptome)	Wetland microbial communities from Twitchell Island in the Sacramento Delta	Aquatic:Freshwater	1015588	Metatranscriptome Analysis		0	NA	0
3300001806	Wetland microbial communities from Twitchell Island in the Sacramento Delta, sample from surface sediment Feb2011 Site A1 Bulk Metatranscriptome (Metagenome Metatranscriptome)	Wetland microbial communities from Twitchell Island in the Sacramento Delta	Aquatic:Freshwater	1015579	Metatranscriptome Analysis		0	NA	0
3300001808	Wetland microbial communities from Twitchell Island in the Sacramento Delta, sample from surface sediment Feb2011 Site L1 Bulk Metatranscriptome (Metagenome Metatranscriptome)	Wetland microbial communities from Twitchell Island in the Sacramento Delta	Aquatic:Freshwater	1015585	Metatranscriptome Analysis		9	NA	0
3300001809	Wetland microbial communities from Twitchell Island in the Sacramento Delta, sample from surface sediment Aug2011 Site B2 Bulk Metatranscriptome (Metagenome Metatranscriptome)	Wetland microbial communities from Twitchell Island in the Sacramento Delta	Aquatic:Freshwater	1015591	Metatranscriptome Analysis		0	NA	0
3300001810	Wetland microbial communities from Twitchell Island in the Sacramento Delta, California, USA - surface sediment Aug2011 Site C1 Bulk Metatranscriptome (Metagenome Metatranscriptome)	Wetland microbial communities from Twitchell Island in the Sacramento Delta	Aquatic:Freshwater	1015594	Metatranscriptome Analysis		0	NA	0
3300001835	Hydrothermal vent plume microbial communities from the Mid Cayman Rise - Shallow Sites - gte4kb	Hydrothermal vent plume microbial communities from the Cayman Rise, Cayman Islands	Aquatic:Other	NA	Metagenome Analysis		49	0.00860038	1
3300001865	Microbial communities from bioreactor (seeded with sewage sludge) at LBNL, California, USA - Biofuel metagenome 5	Microbial communities from bioreactor (seeded with sewage sludge) at LBNL, California, USA	Engineered:Anoxic-incubation	1019791	Metagenome Analysis	29556105;Discovery of enzymes for toluene synthesis from anoxic microbial communities.	55	0.0271177	3
3300001919	Elephant fecal microbiome from Asian Elephant baby in Hamburg Zoo, Germany	Asian elephant fecal microbial communities from Hamburg Zoo, Germany	Host-associated:NonHuman-fecal	SAMN02673295	Metagenome Analysis		34	0.0384424	12
3300001922	Marine microbial communities from Polynesia - GS046	Marine microbial communities from Global Ocean Sampling (GOS)	Aquatic:Other	NA	Metagenome Analysis	17355176;The Sorcerer II Global Ocean Sampling expedition: northwest Atlantic through eastern tropical Pacific.	0	NA	0
3300001923	Marine microbial communities from the Tropical South Pacific Ocean - GS038	Marine microbial communities from Global Ocean Sampling (GOS)	Aquatic:Other	NA	Metagenome Analysis	17355176;The Sorcerer II Global Ocean Sampling expedition: northwest Atlantic through eastern tropical Pacific.	0	NA	0
3300001924	Marine microbial communities from Tikehau Lagoon, Polynesia Archipelagos - GS050	Marine microbial communities from Global Ocean Sampling (GOS)	Aquatic:Inlet	NA	Metagenome Analysis	17355176;The Sorcerer II Global Ocean Sampling expedition: northwest Atlantic through eastern tropical Pacific.	0	NA	0
3300001925	Marine microbial communities from the Tropical South Pacific Ocean - GS041	Marine microbial communities from Global Ocean Sampling (GOS)	Aquatic:Other	NA	Metagenome Analysis	17355176;The Sorcerer II Global Ocean Sampling expedition: northwest Atlantic through eastern tropical Pacific.	0	NA	0
3300001926	Marine microbial communities from the Tropical South Pacific Ocean - GS042	Marine microbial communities from Global Ocean Sampling (GOS)	Aquatic:Other	NA	Metagenome Analysis	17355176;The Sorcerer II Global Ocean Sampling expedition: northwest Atlantic through eastern tropical Pacific.	0	NA	0
3300001927	Marine microbial communities from Polynesia - GS044	Marine microbial communities from Global Ocean Sampling (GOS)	Aquatic:Other	NA	Metagenome Analysis	17355176;The Sorcerer II Global Ocean Sampling expedition: northwest Atlantic through eastern tropical Pacific.	0	NA	0
3300001928	Marine microbial communities from the Tropical South Pacific Ocean - GS043	Marine microbial communities from Global Ocean Sampling (GOS)	Aquatic:Other	NA	Metagenome Analysis	17355176;The Sorcerer II Global Ocean Sampling expedition: northwest Atlantic through eastern tropical Pacific.	0	NA	0
3300001929	Marine microbial communities from the Tropical South Pacific Ocean - GS040	Marine microbial communities from Global Ocean Sampling (GOS)	Aquatic:Other	NA	Metagenome Analysis	17355176;The Sorcerer II Global Ocean Sampling expedition: northwest Atlantic through eastern tropical Pacific.	0	NA	0
3300001930	Marine microbial communities from the Tropical South Pacific Ocean - GS039	Marine microbial communities from Global Ocean Sampling (GOS)	Aquatic:Other	NA	Metagenome Analysis	17355176;The Sorcerer II Global Ocean Sampling expedition: northwest Atlantic through eastern tropical Pacific.	0	NA	0
3300001931	Marine microbial communities from Polynesia - GS045	Marine microbial communities from Global Ocean Sampling (GOS)	Aquatic:Other	NA	Metagenome Analysis	17355176;The Sorcerer II Global Ocean Sampling expedition: northwest Atlantic through eastern tropical Pacific.	0	NA	0
3300001932	Marine microbial communities from Moorea, Cooks Bay, Polynesia Archipelagos - GS049	Marine microbial communities from Global Ocean Sampling (GOS)	Aquatic:Inlet	NA	Metagenome Analysis	17355176;The Sorcerer II Global Ocean Sampling expedition: northwest Atlantic through eastern tropical Pacific.	0	NA	0
3300001933	Marine microbial communities from Moorea, Cooks Bay - GS048a	Marine microbial communities from Global Ocean Sampling (GOS)	Aquatic:Inlet	NA	Metagenome Analysis	17355176;The Sorcerer II Global Ocean Sampling expedition: northwest Atlantic through eastern tropical Pacific.	0	NA	0
3300001934	Estuary microbial communities from Chesapeake Bay, Maryland, USA - MOVE858	Marine microbial communities from Global Ocean Sampling (GOS)	Aquatic:Inlet	NA	Metagenome Analysis	17355176;The Sorcerer II Global Ocean Sampling expedition: northwest Atlantic through eastern tropical Pacific.	0	1	0
3300001935	Marine microbial communities from Northern Gulf of Maine, Canada - GS007	Marine microbial communities from Global Ocean Sampling (GOS)	Aquatic:Inlet	NA	Metagenome Analysis	17355176;The Sorcerer II Global Ocean Sampling expedition: northwest Atlantic through eastern tropical Pacific.	11	NA	0
3300001936	Marine microbial communities from Halifax, Nova Scotia, Canada - GS004	Marine microbial communities from Global Ocean Sampling (GOS)	Aquatic:Inlet	NA	Metagenome Analysis	17355176;The Sorcerer II Global Ocean Sampling expedition: northwest Atlantic through eastern tropical Pacific.	13	NA	0
3300001937	Marine microbial communities from the Equatorial Pacific Ocean - GS037	Marine microbial communities from Global Ocean Sampling (GOS)	Aquatic:Other	NA	Metagenome Analysis	17355176;The Sorcerer II Global Ocean Sampling expedition: northwest Atlantic through eastern tropical Pacific.	21	NA	0
3300001938	Marine microbial communities from Bedford Basin, Nova Scotia, Canada - GS005	Marine microbial communities from Global Ocean Sampling (GOS)	Aquatic:Inlet	NA	Metagenome Analysis	17355176;The Sorcerer II Global Ocean Sampling expedition: northwest Atlantic through eastern tropical Pacific.	10	NA	0
3300001939	Marine microbial communities from Block Island, New York, USA - GS009	Marine microbial communities from Global Ocean Sampling (GOS)	Aquatic:Inlet	NA	Metagenome Analysis	17355176;The Sorcerer II Global Ocean Sampling expedition: northwest Atlantic through eastern tropical Pacific.	15	NA	0
3300001940	Marine microbial communities from Bay of Fundy, Nova Scotia, Canada - GS006	Marine microbial communities from Global Ocean Sampling (GOS)	Aquatic:Inlet	NA	Metagenome Analysis	17355176;The Sorcerer II Global Ocean Sampling expedition: northwest Atlantic through eastern tropical Pacific.	17	NA	0
3300001941	Marine microbial communities from Browns Bank, Gulf of Maine - GS003	Marine microbial communities from Global Ocean Sampling (GOS)	Aquatic:Inlet	NA	Metagenome Analysis	17355176;The Sorcerer II Global Ocean Sampling expedition: northwest Atlantic through eastern tropical Pacific.	14	NA	0
3300001942	Marine microbial communities from Polynesia - GS047	Marine microbial communities from Global Ocean Sampling (GOS)	Aquatic:Other	NA	Metagenome Analysis	17355176;The Sorcerer II Global Ocean Sampling expedition: northwest Atlantic through eastern tropical Pacific.	25	NA	0
3300001943	Marine microbial communities from Cape May, New Jersey, USA - GS010	Marine microbial communities from Global Ocean Sampling (GOS)	Aquatic:Inlet	NA	Metagenome Analysis	17355176;The Sorcerer II Global Ocean Sampling expedition: northwest Atlantic through eastern tropical Pacific.	25	NA	0
3300001944	Marine microbial communities from Cabo Marshall, Isabella Island, Equador - GS036	Marine microbial communities from Global Ocean Sampling (GOS)	Aquatic:Inlet	NA	Metagenome Analysis	17355176;The Sorcerer II Global Ocean Sampling expedition: northwest Atlantic through eastern tropical Pacific.	30	NA	0
3300001945	Marine microbial communities from Galapagos, Equador - GS026	Marine microbial communities from Global Ocean Sampling (GOS)	Aquatic:Other	NA	Metagenome Analysis	17355176;The Sorcerer II Global Ocean Sampling expedition: northwest Atlantic through eastern tropical Pacific.	31	NA	0
3300001946	Marine microbial communities from North James Bay, Santigo Island, Equador	Marine microbial communities from Global Ocean Sampling (GOS)	Aquatic:Inlet	NA	Metagenome Analysis	17355176;The Sorcerer II Global Ocean Sampling expedition: northwest Atlantic through eastern tropical Pacific.	37	NA	0
3300001947	Marine microbial communities from the Gulf of Maine, Canada - GS002	Marine microbial communities from Global Ocean Sampling (GOS)	Aquatic:Inlet	NA	Metagenome Analysis	17355176;The Sorcerer II Global Ocean Sampling expedition: northwest Atlantic through eastern tropical Pacific.	23	NA	0
3300001948	Marine microbial communities from Chesapeake Bay, Maryland, USA - GS012	Marine microbial communities from Global Ocean Sampling (GOS)	Aquatic:Inlet	NA	Metagenome Analysis	17355176;The Sorcerer II Global Ocean Sampling expedition: northwest Atlantic through eastern tropical Pacific.	34	NA	0
3300001949	Marine microbial communities from Panama City, Panama - GS022	Marine microbial communities from Global Ocean Sampling (GOS)	Aquatic:Other	NA	Metagenome Analysis	17355176;The Sorcerer II Global Ocean Sampling expedition: northwest Atlantic through eastern tropical Pacific.	45	NA	0
3300001950	Marine microbial communities from Delaware Bay, New Jersey, USA - GS011	Marine microbial communities from Global Ocean Sampling (GOS)	Aquatic:Inlet	NA	Metagenome Analysis	17355176;The Sorcerer II Global Ocean Sampling expedition: northwest Atlantic through eastern tropical Pacific.	42	NA	0
3300001951	Marine microbial communities from North Seamore Island, Equador - GS034	Marine microbial communities from Global Ocean Sampling (GOS)	Aquatic:Inlet	NA	Metagenome Analysis	17355176;The Sorcerer II Global Ocean Sampling expedition: northwest Atlantic through eastern tropical Pacific.	37	NA	0
3300001952	Marine microbial communities from Newport Harbor, Rhode Island, USA - GS008	Marine microbial communities from Global Ocean Sampling (GOS)	Aquatic:Inlet	NA	Metagenome Analysis	17355176;The Sorcerer II Global Ocean Sampling expedition: northwest Atlantic through eastern tropical Pacific.	29	NA	0
3300001953	Marine microbial communities from Key West, Florida, USA - GS015	Marine microbial communities from Global Ocean Sampling (GOS)	Aquatic:Inlet	NA	Metagenome Analysis	17355176;The Sorcerer II Global Ocean Sampling expedition: northwest Atlantic through eastern tropical Pacific.	40	NA	0
3300001954	Marine microbial communities from Colon, Panama - GS019	Marine microbial communities from Global Ocean Sampling (GOS)	Aquatic:Inlet	NA	Metagenome Analysis	17355176;The Sorcerer II Global Ocean Sampling expedition: northwest Atlantic through eastern tropical Pacific.	41	NA	0
3300001955	Marine microbial communities from Gulf of Panama, Panama - GS021	Marine microbial communities from Global Ocean Sampling (GOS)	Aquatic:Inlet	NA	Metagenome Analysis	17355176;The Sorcerer II Global Ocean Sampling expedition: northwest Atlantic through eastern tropical Pacific.	34	NA	0
3300001956	Marine microbial communities from Rangirora Atoll, Polynesia Archipelagos - GS051	Marine microbial communities from Global Ocean Sampling (GOS)	Aquatic:Inlet	NA	Metagenome Analysis	17355176;The Sorcerer II Global Ocean Sampling expedition: northwest Atlantic through eastern tropical Pacific.	27	NA	0
3300001957	Marine microbial communities from Wolf Island, Equador - GS035	Marine microbial communities from Global Ocean Sampling (GOS)	Aquatic:Inlet	NA	Metagenome Analysis	17355176;The Sorcerer II Global Ocean Sampling expedition: northwest Atlantic through eastern tropical Pacific.	44	NA	0
3300001958	Marine microbial communities from Gulf of Mexico, USA - GS016	Marine microbial communities from Global Ocean Sampling (GOS)	Aquatic:Inlet	NA	Metagenome Analysis	17355176;The Sorcerer II Global Ocean Sampling expedition: northwest Atlantic through eastern tropical Pacific.	40	NA	0
3300001959	Mangrove swamp microbial communities from Isabella Island, Equador - GS032	Marine microbial communities from Global Ocean Sampling (GOS)	Aquatic:Inlet	NA	Metagenome Analysis	17355176;The Sorcerer II Global Ocean Sampling expedition: northwest Atlantic through eastern tropical Pacific.	34	0	1
3300001960	Marine microbial communities from South of Charleston, South Carolina, USA - GS014	Marine microbial communities from Global Ocean Sampling (GOS)	Aquatic:Inlet	NA	Metagenome Analysis	17355176;The Sorcerer II Global Ocean Sampling expedition: northwest Atlantic through eastern tropical Pacific.	32	NA	0
3300001961	Marine microbial communities from Dirty Rock, Cocos Island, Costa Rica - GS025	Marine microbial communities from Global Ocean Sampling (GOS)	Aquatic:Inlet	NA	Metagenome Analysis	17355176;The Sorcerer II Global Ocean Sampling expedition: northwest Atlantic through eastern tropical Pacific.	13	NA	0
3300001962	Marine microbial communities from Cocos Island, Costa Rica - GS023	Marine microbial communities from Global Ocean Sampling (GOS)	Aquatic:Other	NA	Metagenome Analysis	17355176;The Sorcerer II Global Ocean Sampling expedition: northwest Atlantic through eastern tropical Pacific.	45	NA	0
3300001963	Marine microbial communities from Nags Head, North Carolina, USA - GS013	Marine microbial communities from Global Ocean Sampling (GOS)	Aquatic:Inlet	NA	Metagenome Analysis	17355176;The Sorcerer II Global Ocean Sampling expedition: northwest Atlantic through eastern tropical Pacific.	30	NA	0
3300001964	Marine microbial communities from Rosario Bank, Honduras - GS018	Marine microbial communities from Global Ocean Sampling (GOS)	Aquatic:Other	NA	Metagenome Analysis	17355176;The Sorcerer II Global Ocean Sampling expedition: northwest Atlantic through eastern tropical Pacific.	53	NA	0
3300001965	Marine microbial communities from Coastal Floreana, Equador - GS028	Marine microbial communities from Global Ocean Sampling (GOS)	Aquatic:Inlet	NA	Metagenome Analysis	17355176;The Sorcerer II Global Ocean Sampling expedition: northwest Atlantic through eastern tropical Pacific.	67	NA	0
3300001966	Marine microbial communities from Roca Redonda, Equador - GS030	Marine microbial communities from Global Ocean Sampling (GOS)	Aquatic:Other	NA	Metagenome Analysis	17355176;The Sorcerer II Global Ocean Sampling expedition: northwest Atlantic through eastern tropical Pacific.	89	NA	0
3300001967	Marine microbial communities from Devil's Crown, Floreana Island, Equador - GS027	Marine microbial communities from Global Ocean Sampling (GOS)	Aquatic:Inlet	NA	Metagenome Analysis	17355176;The Sorcerer II Global Ocean Sampling expedition: northwest Atlantic through eastern tropical Pacific.	71	NA	0
3300001968	Marine microbial communities from Lake Gatun, Panama - GS020	Marine microbial communities from Global Ocean Sampling (GOS)	Aquatic:Inlet	NA	Metagenome Analysis	17355176;The Sorcerer II Global Ocean Sampling expedition: northwest Atlantic through eastern tropical Pacific.	51	NA	0
3300001969	Marine microbial communities from Yucatan Channel, Mexico - GS017	Marine microbial communities from Global Ocean Sampling (GOS)	Aquatic:Other	NA	Metagenome Analysis	17355176;The Sorcerer II Global Ocean Sampling expedition: northwest Atlantic through eastern tropical Pacific.	80	NA	0
3300001970	Hypersaline microbial communities from Punta Cormorant, Floreana Island, Equador - GS033	Marine microbial communities from Global Ocean Sampling (GOS)	Aquatic:Saline-lakes	NA	Metagenome Analysis	17355176;The Sorcerer II Global Ocean Sampling expedition: northwest Atlantic through eastern tropical Pacific.	43	0.0300082	22
3300001971	Marine microbial communities from the Sargasso Sea - GS000c	Marine microbial communities from Global Ocean Sampling (GOS)	Aquatic:Other	NA	Metagenome Analysis	17355176;The Sorcerer II Global Ocean Sampling expedition: northwest Atlantic through eastern tropical Pacific.	114	NA	0
3300001972	Marine microbial communities from the Sargasso Sea - GS000d	Marine microbial communities from Global Ocean Sampling (GOS)	Aquatic:Other	NA	Metagenome Analysis	17355176;The Sorcerer II Global Ocean Sampling expedition: northwest Atlantic through eastern tropical Pacific.	121	NA	0
3300001973	Marine microbial communities from Bermuda, Atlantic Ocean - GS001	Marine microbial communities from Global Ocean Sampling (GOS)	Aquatic:Other	NA	Metagenome Analysis	17355176;The Sorcerer II Global Ocean Sampling expedition: northwest Atlantic through eastern tropical Pacific.	60	NA	0
3300001974	Marine microbial communities from Upwelling, Fernandina Island, Equador - GS031	Marine microbial communities from Global Ocean Sampling (GOS)	Aquatic:Inlet	NA	Metagenome Analysis	17355176;The Sorcerer II Global Ocean Sampling expedition: northwest Atlantic through eastern tropical Pacific.	144	NA	0
3300001988	Hot spring microbial communities from Yellowstone National Park, Wyoming, USA - YNP4 Joseph's Coat Springs	Hot spring microbial communities from Yellowstone National Park, Wyoming, USA	Aquatic:Other	400036	Metagenome Analysis	23653623;The YNP Metagenome Project: Environmental Parameters Responsible for Microbial Distribution in the Yellowstone Geothermal Ecosystem.	0	NA	0
3300002009	MPI/Straub Culture Metagenome Annotation	Nitrate-dependent Fe(III)-oxidizing enrichment culture microbial communities	Engineered:Other	NA	Metagenome Analysis		4	NA	0
3300002033	Marine microbial communities from the Sargasso Sea - GS000a &b	Marine microbial communities from Global Ocean Sampling (GOS)	Aquatic:Other	NA	Metagenome Analysis	17355176;The Sorcerer II Global Ocean Sampling expedition: northwest Atlantic through eastern tropical Pacific.	428	NA	0
3300002035	Delisea pulchra microbial communities from Sydney, Australia, affected by bleaching disease - 2012_LB_B2	Delisea pulchra microbial communities from Sydney, Australia, affected by bleaching disease	Host-associated:Other	NA	Metagenome Analysis		86	0.0128599	3
3300002036	Delisea pulchra microbial communities from Sydney, Australia, affected by bleaching disease - 2012_BI_B3	Delisea pulchra microbial communities from Sydney, Australia, affected by bleaching disease	Host-associated:Other	NA	Metagenome Analysis		69	NA	0
3300002037	Delisea pulchra microbial communities from Sydney, Australia, affected by bleaching disease - 2012_BI_B1	Delisea pulchra microbial communities from Sydney, Australia, affected by bleaching disease	Host-associated:Other	NA	Metagenome Analysis		86	NA	0
3300002038	Delisea pulchra microbial communities from Sydney, Australia, affected by bleaching disease - 2012_BI_B2	Delisea pulchra microbial communities from Sydney, Australia, affected by bleaching disease	Host-associated:Other	NA	Metagenome Analysis		109	0.0195872	3
3300002039	Delisea pulchra microbial communities from Sydney, Australia, affected by bleaching disease - 2012_LB_B3	Delisea pulchra microbial communities from Sydney, Australia, affected by bleaching disease	Host-associated:Other	NA	Metagenome Analysis		0	0.011267	2
3300002040	GS000c - Sargasso Station 3	Marine microbial communities from Global Ocean Sampling (GOS)	Aquatic:Inlet	NA	Combined Assembly	17355176;The Sorcerer II Global Ocean Sampling expedition: northwest Atlantic through eastern tropical Pacific.	0	0.0239133	68
3300002042	Delisea pulchra microbial communities from Sydney, Australia, affected by bleaching disease - 2012_LB_B1	Delisea pulchra microbial communities from Sydney, Australia, affected by bleaching disease	Host-associated:Other	NA	Metagenome Analysis		91	0.0100568	2
3300002053	Marine sediment microbial communities from White Oak River estuary, North Carolina - WOR_SMTZ	Marine sediment microbial communities from White Oak River estuary, North Carolina	Aquatic:Inlet	NA	Metagenome Analysis	26824177;Genomic reconstruction of a novel, deeply branched sediment archaeal phylum with pathways for acetogenesis and sulfur reduction.	147	0.0110542	5
3300002054	Macroalgal surface ecosystem from Botany Bay, Sydney, Australia - A-A3	Macroalgal surface microbial communities	Host-associated:Other	NA	Metagenome Analysis		18	NA	0
3300002055	Macroalgal surface ecosystem from Botany Bay, Sydney, Australia - A-A2	Macroalgal surface microbial communities	Host-associated:Other	NA	Metagenome Analysis		15	NA	0
3300002057	Macroalgal surface ecosystem from Botany Bay, Galicia, Spain - SA1-P2	Macroalgal surface microbial communities	Host-associated:Other	NA	Metagenome Analysis		22	NA	0
3300002058	Macroalgal surface ecosystem from Botany Bay, Galicia, Spain - SR1-P2	Macroalgal surface microbial communities	Host-associated:Other	NA	Metagenome Analysis		35	NA	0
3300002059	Macroalgal surface ecosystem from Botany Bay, Galicia, Spain - SR3-P2	Macroalgal surface microbial communities	Host-associated:Other	NA	Metagenome Analysis		38	NA	0
3300002060	Macroalgal surface ecosystem from Botany Bay, Sydney, Australia - A-R1	Macroalgal surface microbial communities	Host-associated:Other	NA	Metagenome Analysis		19	0.0344142	1
3300002061	Macroalgal surface ecosystem from Botany Bay, Sydney, Australia - A-R2	Macroalgal surface microbial communities	Host-associated:Other	NA	Metagenome Analysis		0	NA	0
3300002062	Macroalgal surface microbial communities from Vigo, Galicia, Spain - SA2-P2	Macroalgal surface microbial communities	Host-associated:Other	NA	Metagenome Analysis		31	NA	0
3300002063	Macroalgal surface ecosystem from Botany Bay, Sydney, Australia - A-R4	Macroalgal surface microbial communities	Host-associated:Other	NA	Metagenome Analysis		39	0.0292484	1
3300002064	Macroalgal surface ecosystem from Botany Bay, Galicia, Spain - SR2-P2	Macroalgal surface microbial communities	Host-associated:Other	NA	Metagenome Analysis		0	NA	0
3300002065	Macroalgal surface ecosystem from Botany Bay, Galicia, Spain - SA3-P2	Macroalgal surface microbial communities	Host-associated:Other	NA	Metagenome Analysis		37	NA	0
3300002088	Soil microbial communities from Manhattan, Kansas, USA - Sample 200um emPCR	Soil microbial communities from Kansas (Konza Prairie Natural Area and Manhattan, Kansas, USA)	Terrestrial:Other	1026174	Metagenome Analysis		0	NA	0
3300002089	Soil microbial communities from Manhattan, Kansas, USA - Sample 100um emPCR	Soil microbial communities from Kansas (Konza Prairie Natural Area and Manhattan, Kansas, USA)	Terrestrial:Other	1026171	Metagenome Analysis		0	0	0
3300002090	Soil microbial communities from Manhattan, Kansas, USA - Sample 200um MDA	Soil microbial communities from Kansas (Konza Prairie Natural Area and Manhattan, Kansas, USA)	Terrestrial:Other	1026159	Metagenome Analysis		9	NA	0
3300002099	Soil microbial communities from Manhattan, Kansas, USA - Sample 400um MDA	Soil microbial communities from Kansas (Konza Prairie Natural Area and Manhattan, Kansas, USA)	Terrestrial:Other	1026165	Metagenome Analysis		20	NA	0
3300002100	Soil microbial communities from Manhattan, Kansas, USA - Sample 500um MDA	Soil microbial communities from Kansas (Konza Prairie Natural Area and Manhattan, Kansas, USA)	Terrestrial:Other	1026168	Metagenome Analysis		31	NA	0
3300002122	Soil microbial communities from Rifle, Colorado - Rifle CSP2_sed 10_2	Soil microbial communities from Rifle, Colorado, USA	Aquatic:Groundwater	1023828	Metagenome Analysis	23019650;Fermentation, hydrogen, and sulfur metabolism in multiple uncultivated bacterial phyla.	132	NA	0
3300002123	Soil microbial communities from Rifle, Colorado - Rifle CSP2_sed 16_3	Soil microbial communities from Rifle, Colorado, USA	Aquatic:Groundwater	1023849	Metagenome Analysis	23019650;Fermentation, hydrogen, and sulfur metabolism in multiple uncultivated bacterial phyla.	191	0.0792971	3
3300002124	Soil microbial communities from Rifle, Colorado - Rifle CSP2_sed 10_3	Soil microbial communities from Rifle, Colorado, USA	Aquatic:Groundwater	1023831	Metagenome Analysis	23019650;Fermentation, hydrogen, and sulfur metabolism in multiple uncultivated bacterial phyla.	201	NA	0
3300002156	Saline desert soil microbial communities from Kutch, Gujarat, India - S2	Saline desert soil microbial communities from Kutch, Gujarat, India	Terrestrial:Other	NA	Metagenome Analysis		13	NA	0
3300002157	Saline desert soil microbial communities from Kutch, Gujarat, India - S6	Saline desert soil microbial communities from Kutch, Gujarat, India	Terrestrial:Other	NA	Metagenome Analysis		0	NA	0
3300002163	Biogas fermentation microbial communities from Germany - Plant 1 DNA1	Biogas fermentation microbial communities from biogas plants in Germany	Engineered:Anoxic-incubation	1021303	Metagenome Analysis	27462367;Identification and genome reconstruction of abundant distinct taxa in microbiomes from one thermophilic and three mesophilic production-scale biogas plants.	176	0.0160155	12
3300002164	Biogas fermentation microbial communities from Germany - Plant 1 DNA2	Biogas fermentation microbial communities from biogas plants in Germany	Engineered:Anoxic-incubation	1021306	Metagenome Analysis	27462367;Identification and genome reconstruction of abundant distinct taxa in microbiomes from one thermophilic and three mesophilic production-scale biogas plants.	182	0.0149195	7
3300002167	Biogas fermentation microbial communities from Germany - Plant 4 DNA2	Biogas fermentation microbial communities from biogas plants in Germany	Engineered:Anoxic-incubation	1021324	Metagenome Analysis	27462367;Identification and genome reconstruction of abundant distinct taxa in microbiomes from one thermophilic and three mesophilic production-scale biogas plants.	107	0.0100506	8
3300002168	Biogas fermentation microbial communities from Germany - Plant 3 DNA2	Biogas fermentation microbial communities from biogas plants in Germany	Engineered:Anoxic-incubation	1021318	Metagenome Analysis	27462367;Identification and genome reconstruction of abundant distinct taxa in microbiomes from one thermophilic and three mesophilic production-scale biogas plants.	177	0.0240438	15
3300002169	floor swab of Spacecraft Assembly Facility - replicate A (Combined floor swab M2426|M2425|M2424|M2423|M2428|M2427, ASSEMBLY_DATE=20140108)	Clean room microbial communities from NASA Spacecraft Assembly Facility at Jet Propulsion Laboratory, Pasadena, California, USA	Engineered:Other	1022692	Combined Assembly		0	NA	0
3300002170	Biogas fermentation microbial communities from Germany - Plant 3 DNA1	Biogas fermentation microbial communities from biogas plants in Germany	Engineered:Anoxic-incubation	1021315	Metagenome Analysis	27462367;Identification and genome reconstruction of abundant distinct taxa in microbiomes from one thermophilic and three mesophilic production-scale biogas plants.	172	0.0220055	11
3300002173	Biogas fermentation microbial communities from Germany - Plant 2 DNA1	Biogas fermentation microbial communities from biogas plants in Germany	Engineered:Anoxic-incubation	1021309	Metagenome Analysis	27462367;Identification and genome reconstruction of abundant distinct taxa in microbiomes from one thermophilic and three mesophilic production-scale biogas plants.	177	0.0174962	10
3300002185	Cubitermes P1 segment microbial communities from Max Planck Institute, Germany - Cu122P1	Cubitermes and Nasutitermes termite gut microbial communities from Max Planck Institute for Terrestrial Microbiology, Germany	Host-associated:Other	1016479	Metagenome Analysis	26607965;Metagenomic analysis of the microbiota in the highly compartmented hindguts of six wood- or soil-feeding higher termites.	0	0.0547496	2
3300002192	Compost microbial communities from Sao Paulo Zoo, Brazil - ZC3b day 64	Compost microbial communities from Sao Paulo Zoo, Brazil	Engineered:Anoxic-incubation	NA	Metagenome Analysis		15	NA	0
3300002193	Compost microbial communities from Sao Paulo Zoo, Brazil - ZC3b day 30	Compost microbial communities from Sao Paulo Zoo, Brazil	Engineered:Anoxic-incubation	NA	Metagenome Analysis		18	NA	0
3300002194	Compost microbial communities from Sao Paulo Zoo, Brazil - ZC3b day 01	Compost microbial communities from Sao Paulo Zoo, Brazil	Engineered:Anoxic-incubation	NA	Metagenome Analysis		29	NA	0
3300002196	Compost microbial communities from Sao Paulo Zoo, Brazil - ZC3b day 99	Compost microbial communities from Sao Paulo Zoo, Brazil	Engineered:Anoxic-incubation	NA	Metagenome Analysis		27	NA	0
3300002205	Compost microbial communities from Sao Paulo Zoo, Brazil - ZC4 day 07	Compost microbial communities from Sao Paulo Zoo, Brazil	Engineered:Anoxic-incubation	NA	Metagenome Analysis		31	NA	0
3300002210	Compost microbial communities from Sao Paulo Zoo, Brazil - ZC3b day 78	Compost microbial communities from Sao Paulo Zoo, Brazil	Engineered:Anoxic-incubation	NA	Metagenome Analysis		23	NA	0
3300002219	Tailings pond microbial communities from Northern Alberta -Short chain hydrocarbon degrading methanogenic enrichment culture SCADC:	Hydrocarbon resource environments microbial communities from Canada and USA	Engineered:Other	SAMN01828453	Metagenome Analysis		172	0.0280881	19
3300002220	Wastewater microbial communities from Syncrude, Ft. McMurray, Alberta - West In Pit SyncrudeMLSB2011	Hydrocarbon resource environments microbial communities from Canada and USA	Engineered:Other	SAMN01828240	Metagenome Analysis		277	0.0848088	71
3300002223	Soil microbial communities from Rifle, Colorado - Rifle CSP2_plank lowO2_1.2	Soil microbial communities from Rifle, Colorado, USA	Aquatic:Groundwater	1023861	Metagenome Analysis	23019650;Fermentation, hydrogen, and sulfur metabolism in multiple uncultivated bacterial phyla.	248	0.0384464	13
3300002231	Marine sediment microbial communities from Santorini caldera mats, Greece - red mat	Marine sediment microbial communities from the Hellenic Volcanic Arc	Aquatic:Other	401849	Metagenome Analysis	26487573;Metagenomic investigation of the geologically unique Hellenic Volcanic Arc reveals a distinctive ecosystem with unexpected physiology.	0	0.122409	15
3300002238	Nasutitermes corniger P1 segment microbial communities from Max Planck Institute, Germany - Nc150P1	Cubitermes and Nasutitermes termite gut microbial communities from Max Planck Institute for Terrestrial Microbiology, Germany	Host-associated:Other	1016497	Metagenome Analysis	26607965;Metagenomic analysis of the microbiota in the highly compartmented hindguts of six wood- or soil-feeding higher termites.	8	NA	0
3300002242	Marine sediment microbial communities from Kolumbo Volcano mats, Greece - white/grey mat	Marine sediment microbial communities from the Hellenic Volcanic Arc	Aquatic:Other	52353	Metagenome Analysis		0	0.142299	10
3300002247	Fe(III)-oxidizing enrichment culture microbial communities from the University of Tubingen, Germany - Straub Culture	Nitrate-dependent Fe(III)-oxidizing enrichment culture microbial communities	Engineered:Other	NA	Metagenome Analysis		4	NA	0
3300002307	Lentic bog actinobacteria communities from Grosse Fuchskuhle, Germany - Sample acI-C2 co-culture F-D7	Lentic enriched actinobacterial communities from dystrophic bog Grosse Fuchskuhle, Brandenburg, Germany	Aquatic:Freshwater	1027221	Metagenome Analysis	29848762;Model Communities Hint at Promiscuous Metabolic Linkages between Ubiquitous Free-Living Freshwater Bacteria.	18	0.356162	6
3300002308	Nasutitermes corniger P4 segment microbial communities from Max Planck Institute, Germany - Nc150P4	Cubitermes and Nasutitermes termite gut microbial communities from Max Planck Institute for Terrestrial Microbiology, Germany	Host-associated:Other	1016503	Metagenome Analysis	26607965;Metagenomic analysis of the microbiota in the highly compartmented hindguts of six wood- or soil-feeding higher termites.	0	0.0394391	5
3300002335	Wastewater treatment Type I Accumulibacter community from EBPR Bioreactor in Madison, WI - J_51min_Aerobic no depletion (Metagenome Metatranscriptome)	Wastewater treatment Type I Accumulibacter community from EBPR Bioreactor in Madison, WI, USA	Engineered:Anoxic-incubation	1023650	Metatranscriptome Analysis	20148930;Metatranscriptomic array analysis of 'Candidatus Accumulibacter phosphatis'-enriched enhanced biological phosphorus removal sludge.	0	NA	0
3300002336	Wastewater treatment Type I Accumulibacter community from EBPR Bioreactor in Madison, WI - F_92min_Anaerobic no depletion (Metagenome Metatranscriptome)	Wastewater treatment Type I Accumulibacter community from EBPR Bioreactor in Madison, WI, USA	Engineered:Anoxic-incubation	1023644	Metatranscriptome Analysis	20148930;Metatranscriptomic array analysis of 'Candidatus Accumulibacter phosphatis'-enriched enhanced biological phosphorus removal sludge.	0	NA	0
3300002337	Wastewater treatment Type I Accumulibacter community from EBPR Bioreactor in Madison, WI - B_15min_Anaerobic no depletion (Metagenome Metatranscriptome)	Wastewater treatment Type I Accumulibacter community from EBPR Bioreactor in Madison, WI, USA	Engineered:Anoxic-incubation	1023638	Metatranscriptome Analysis	20148930;Metatranscriptomic array analysis of 'Candidatus Accumulibacter phosphatis'-enriched enhanced biological phosphorus removal sludge.	0	NA	0
3300002338	Wastewater treatment Type I Accumulibacter community from EBPR Bioreactor in Madison, WI - N_134min_Aerobic no depletion (Metagenome Metatranscriptome)	Wastewater treatment Type I Accumulibacter community from EBPR Bioreactor in Madison, WI, USA	Engineered:Anoxic-incubation	1023653	Metatranscriptome Analysis	20148930;Metatranscriptomic array analysis of 'Candidatus Accumulibacter phosphatis'-enriched enhanced biological phosphorus removal sludge.	0	NA	0
3300002339	Wastewater treatment Type I Accumulibacter community from EBPR Bioreactor in Madison, WI - D_52min_Anaerobic no depletion (Metagenome Metatranscriptome)	Wastewater treatment Type I Accumulibacter community from EBPR Bioreactor in Madison, WI, USA	Engineered:Anoxic-incubation	1023641	Metatranscriptome Analysis	20148930;Metatranscriptomic array analysis of 'Candidatus Accumulibacter phosphatis'-enriched enhanced biological phosphorus removal sludge.	0	NA	0
3300002340	Wastewater treatment Type I Accumulibacter community from EBPR Bioreactor in Madison, WI - H_11min_Aerobic no depletion (Metagenome Metatranscriptome)	Wastewater treatment Type I Accumulibacter community from EBPR Bioreactor in Madison, WI, USA	Engineered:Anoxic-incubation	1023647	Metatranscriptome Analysis	20148930;Metatranscriptomic array analysis of 'Candidatus Accumulibacter phosphatis'-enriched enhanced biological phosphorus removal sludge.	0	NA	0
3300002341	Wastewater treatment Type I Accumulibacter community from EBPR Bioreactor in Madison, WI - D_52min_Anaerobic (Metagenome Metatranscriptome)	Wastewater treatment Type I Accumulibacter community from EBPR Bioreactor in Madison, WI, USA	Engineered:Anoxic-incubation	1023659	Metatranscriptome Analysis	20148930;Metatranscriptomic array analysis of 'Candidatus Accumulibacter phosphatis'-enriched enhanced biological phosphorus removal sludge.	6	0.0764605	4
3300002342	Wastewater treatment Type I Accumulibacter community from EBPR Bioreactor in Madison, WI - B_15min_Anaerobic (Metagenome Metatranscriptome)	Wastewater treatment Type I Accumulibacter community from EBPR Bioreactor in Madison, WI, USA	Engineered:Anoxic-incubation	1023656	Metatranscriptome Analysis	20148930;Metatranscriptomic array analysis of 'Candidatus Accumulibacter phosphatis'-enriched enhanced biological phosphorus removal sludge.	11	0.0454964	3
3300002343	Wastewater treatment Type I Accumulibacter community from EBPR Bioreactor in Madison, WI - F_92min_Anaerobic (Metagenome Metatranscriptome)	Wastewater treatment Type I Accumulibacter community from EBPR Bioreactor in Madison, WI, USA	Engineered:Anoxic-incubation	1023662	Metatranscriptome Analysis	20148930;Metatranscriptomic array analysis of 'Candidatus Accumulibacter phosphatis'-enriched enhanced biological phosphorus removal sludge.	18	0.0324978	4
3300002344	Wastewater treatment Type I Accumulibacter community from EBPR Bioreactor in Madison, WI - N_134min_Aerobic (Metagenome Metatranscriptome)	Wastewater treatment Type I Accumulibacter community from EBPR Bioreactor in Madison, WI, USA	Engineered:Anoxic-incubation	1023671	Metatranscriptome Analysis	20148930;Metatranscriptomic array analysis of 'Candidatus Accumulibacter phosphatis'-enriched enhanced biological phosphorus removal sludge.	13	0.0353569	3
3300002345	Wastewater treatment Type I Accumulibacter community from EBPR Bioreactor in Madison, WI - H_11min_Aerobic (Metagenome Metatranscriptome)	Wastewater treatment Type I Accumulibacter community from EBPR Bioreactor in Madison, WI, USA	Engineered:Anoxic-incubation	1023665	Metatranscriptome Analysis	20148930;Metatranscriptomic array analysis of 'Candidatus Accumulibacter phosphatis'-enriched enhanced biological phosphorus removal sludge.	23	0.046443	1
3300002346	Wastewater treatment Type I Accumulibacter community from EBPR Bioreactor in Madison, WI - J_51min_Aerobic (Metagenome Metatranscriptome)	Wastewater treatment Type I Accumulibacter community from EBPR Bioreactor in Madison, WI, USA	Engineered:Anoxic-incubation	1023668	Metatranscriptome Analysis	20148930;Metatranscriptomic array analysis of 'Candidatus Accumulibacter phosphatis'-enriched enhanced biological phosphorus removal sludge.	92	0.0340987	5
3300002408	Freshwater microbial communities from Lake Mendota, WI, sample - 15JUL2010 deep hole epilimnion (Lake Mendota Combined assembly, ASSEMBLY_DATE=20140123)	Freshwater microbial communities from Lake Mendota and Trout Bog Lake, Wisconsin, USA	Aquatic:Freshwater	1017304	Combined Assembly		0	0.256406	1
3300002449	Termite gut P3 segment microbial communities from Max Planck Institute, Germany - Mp193 P3	Cubitermes and Nasutitermes termite gut microbial communities from Max Planck Institute for Terrestrial Microbiology, Germany	Host-associated:Other	1026864	Metagenome Analysis	26607965;Metagenomic analysis of the microbiota in the highly compartmented hindguts of six wood- or soil-feeding higher termites.	156	0.0368129	14
3300002450	Termite gut P3 segment microbial communities from Max Planck Institute, Germany - Co191 P3	Cubitermes and Nasutitermes termite gut microbial communities from Max Planck Institute for Terrestrial Microbiology, Germany	Host-associated:Other	1026855	Metagenome Analysis	26607965;Metagenomic analysis of the microbiota in the highly compartmented hindguts of six wood- or soil-feeding higher termites.	196	0.0301278	19
3300002460	Soil microbial communities from Rifle, Colorado - Rifle CSP2_plank highO2_1.2	Soil microbial communities from Rifle, Colorado, USA	Aquatic:Groundwater	1023870	Metagenome Analysis	23019650;Fermentation, hydrogen, and sulfur metabolism in multiple uncultivated bacterial phyla.	735	0.116707	29
3300002462	Termite gut P4 segment microbial communities from Max Planck Institute, Germany - Th196	Cubitermes and Nasutitermes termite gut microbial communities from Max Planck Institute for Terrestrial Microbiology, Germany	Host-associated:Other	1026876	Metagenome Analysis	26607965;Metagenomic analysis of the microbiota in the highly compartmented hindguts of six wood- or soil-feeding higher termites.	0	0.0167272	6
3300002468	Deep subsurface microbial communities from Mt. Terri Underground Rock Laboratory, Switzerland - 10_samples_coassembly	Deep subsurface microbial communities from Mt. Terri Underground Rock Laboratory, Switzerland, that are sulfate-reducing	Terrestrial:Other	NA	Metagenome Analysis		36	NA	0
3300002475	Human fecal microbial communities from Valencia, Spain, of mother-infant pairs - MIP19-I4	Human fecal microbial communities from Valencia, Spain, of mother-infant pairs	Host-associated:Human-fecal	NA	Metagenome Analysis		2	NA	0
3300002481	Deep oceanic, basalt-hosted subsurface ecosystem from Juan de Fuca Ridge flank, Pacific Ocean, CORK Borehole 1362A_J2.573	Deep subsurface and oceanic microbial communities from Witwatersrand Basin, South Africa, and the Canadian and Fennoscandian shields and at the Lost City Hydrothermal Field	Aquatic:Other	1020465	Metagenome Analysis	28350381;Metagenome sequencing and 98 microbial genomes from Juan de Fuca Ridge flank subsurface fluids.	42	0.0104356	1
3300002498	Hydrocarbon resource environments microbial communities from Canada and USA - Toluene degrading community from Alberta, Canada	Hydrocarbon resource environments microbial communities from Canada and USA	Engineered:Other	SAMN01828451	Metagenome Analysis		178	0.0190967	12
3300002501	Termite gut P1 segment microbial communities from Max Planck Institute, Germany - Nt197	Cubitermes and Nasutitermes termite gut microbial communities from Max Planck Institute for Terrestrial Microbiology, Germany	Host-associated:Other	1026879	Metagenome Analysis	26607965;Metagenomic analysis of the microbiota in the highly compartmented hindguts of six wood- or soil-feeding higher termites.	0	0.0405885	2
3300002504	Termite gut P4 segment microbial communities from Max Planck Institute, Germany - Nt197	Cubitermes and Nasutitermes termite gut microbial communities from Max Planck Institute for Terrestrial Microbiology, Germany	Host-associated:Other	1026885	Metagenome Analysis	26607965;Metagenomic analysis of the microbiota in the highly compartmented hindguts of six wood- or soil-feeding higher termites.	151	0.0306751	5
3300002523	Ionic liquid and high solid enriched microbial communities from the Joint BioEnergy Institute, USA - AR20-1-D	Ionic liquid and high solid enriched microbial communities from the Joint BioEnergy Institute, California, USA	Engineered:Other	1030396	Metagenome Analysis	27981239;Ionic Liquids Impact the Bioenergy Feedstock-Degrading Microbiome and Transcription of Enzymes Relevant to Polysaccharide Hydrolysis.	115	0.0120265	0
3300002529	Soil microbial communities from Rifle, Colorado - Rifle CSP2_plank highO2_0.2	Soil microbial communities from Rifle, Colorado, USA	Aquatic:Groundwater	1023873	Metagenome Analysis	23019650;Fermentation, hydrogen, and sulfur metabolism in multiple uncultivated bacterial phyla.	455	0.00883604	40
3300002530	Soil microbial communities from Rifle, Colorado - Rifle CSP2_sed 19_3	Soil microbial communities from Rifle, Colorado, USA	Aquatic:Groundwater	1023858	Metagenome Analysis	23019650;Fermentation, hydrogen, and sulfur metabolism in multiple uncultivated bacterial phyla.	112	0.0783016	1
3300002531	Ionic liquid and high solid enriched microbial communities from the Joint BioEnergy Institute, USA - AR20-2-D	Ionic liquid and high solid enriched microbial communities from the Joint BioEnergy Institute, California, USA	Engineered:Other	1030399	Metagenome Analysis	27981239;Ionic Liquids Impact the Bioenergy Feedstock-Degrading Microbiome and Transcription of Enzymes Relevant to Polysaccharide Hydrolysis.	59	0.0176125	0
3300002541	Ionic liquid and high solid enriched microbial communities from the Joint BioEnergy Institute, USA - AR20-4-D	Ionic liquid and high solid enriched microbial communities from the Joint BioEnergy Institute, California, USA	Engineered:Other	1030405	Metagenome Analysis	27981239;Ionic Liquids Impact the Bioenergy Feedstock-Degrading Microbiome and Transcription of Enzymes Relevant to Polysaccharide Hydrolysis.	29	0.0378603	0
3300002542	Ionic liquid and high solid enriched microbial communities from the Joint BioEnergy Institute, USA - AR20-3-D	Ionic liquid and high solid enriched microbial communities from the Joint BioEnergy Institute, California, USA	Engineered:Other	1030402	Metagenome Analysis	27981239;Ionic Liquids Impact the Bioenergy Feedstock-Degrading Microbiome and Transcription of Enzymes Relevant to Polysaccharide Hydrolysis.	39	0.0327678	0
3300002559	Ionic liquid and high solid enriched microbial communities from the Joint BioEnergy Institute, USA - AR20-5-D	Ionic liquid and high solid enriched microbial communities from the Joint BioEnergy Institute, California, USA	Engineered:Other	1030408	Metagenome Analysis	27981239;Ionic Liquids Impact the Bioenergy Feedstock-Degrading Microbiome and Transcription of Enzymes Relevant to Polysaccharide Hydrolysis.	25	0.02599	0
3300002597	Camel rumen microbial communities from Jandagh-Isfahan, Iran - Sample 1	Camel rumen microbial communities from Jandagh-Isfahan, Iran	Host-associated:Rumen	NA	Metagenome Analysis		281	0.0470117	3
3300002642	Marine microbial communities from expanding oxygen minimum zones in the Saanich Inlet - MetaT SI074_135m_B (Metagenome Metatranscriptome)	Marine microbial communities from expanding oxygen minimum zones in the northeastern subarctic Pacific Ocean	Aquatic:Inlet	1024652	Metatranscriptome Analysis		0	NA	0
3300002644	Marine microbial communities from expanding oxygen minimum zones in the Saanich Inlet - MetaT SI074_200m_B (Metagenome Metatranscriptome)	Marine microbial communities from expanding oxygen minimum zones in the northeastern subarctic Pacific Ocean	Aquatic:Inlet	1024670	Metatranscriptome Analysis		0	NA	0
3300002646	Marine microbial communities from expanding oxygen minimum zones in the Saanich Inlet - MetaT SI075_10m (Metagenome Metatranscriptome)	Marine microbial communities from expanding oxygen minimum zones in the northeastern subarctic Pacific Ocean	Aquatic:Inlet	1024673	Metatranscriptome Analysis		0	NA	0
3300002665	Marine microbial communities from expanding oxygen minimum zones in the Saanich Inlet - MetaT SI074_200m_A (Metagenome Metatranscriptome)	Marine microbial communities from expanding oxygen minimum zones in the northeastern subarctic Pacific Ocean	Aquatic:Inlet	1024667	Metatranscriptome Analysis		7	0.222032	1
3300002666	Marine microbial communities from expanding oxygen minimum zones in the Saanich Inlet - MetaT SI074_100m_B (Metagenome Metatranscriptome)	Marine microbial communities from expanding oxygen minimum zones in the northeastern subarctic Pacific Ocean	Aquatic:Inlet	1024640	Metatranscriptome Analysis		0	NA	0
3300002670	Marine microbial communities from expanding oxygen minimum zones in the Saanich Inlet - MetaT SI074_120m_A (Metagenome Metatranscriptome)	Marine microbial communities from expanding oxygen minimum zones in the northeastern subarctic Pacific Ocean	Aquatic:Inlet	1024643	Metatranscriptome Analysis		0	NA	0
3300002674	Marine microbial communities from expanding oxygen minimum zones in the Saanich Inlet - MetaT SI074_10m (Metagenome Metatranscriptome)	Marine microbial communities from expanding oxygen minimum zones in the northeastern subarctic Pacific Ocean	Aquatic:Inlet	1024634	Metatranscriptome Analysis		0	NA	0
3300002676	Marine microbial communities from expanding oxygen minimum zones in the Saanich Inlet - MetaT SI074_135m_A (Metagenome Metatranscriptome)	Marine microbial communities from expanding oxygen minimum zones in the northeastern subarctic Pacific Ocean	Aquatic:Inlet	1024649	Metatranscriptome Analysis		0	NA	0
3300002679	Marine microbial communities from expanding oxygen minimum zones in the Saanich Inlet - MetaT SI074_165m_B (Metagenome Metatranscriptome)	Marine microbial communities from expanding oxygen minimum zones in the northeastern subarctic Pacific Ocean	Aquatic:Inlet	1024664	Metatranscriptome Analysis		5	0.0491464	1
3300002682	Marine microbial communities from expanding oxygen minimum zones in the Saanich Inlet - MetaT SI072_120m_B (Metagenome Metatranscriptome)	Marine microbial communities from expanding oxygen minimum zones in the northeastern subarctic Pacific Ocean	Aquatic:Inlet	1024568	Metatranscriptome Analysis		0	NA	0
3300002683	Marine microbial communities from expanding oxygen minimum zones in the Saanich Inlet - MetaT SI075_165m_B (Metagenome Metatranscriptome)	Marine microbial communities from expanding oxygen minimum zones in the northeastern subarctic Pacific Ocean	Aquatic:Inlet	1024703	Metatranscriptome Analysis		1	NA	0
3300002684	Marine microbial communities from expanding oxygen minimum zones in the Saanich Inlet - MetaT SI075_200m_B (Metagenome Metatranscriptome)	Marine microbial communities from expanding oxygen minimum zones in the northeastern subarctic Pacific Ocean	Aquatic:Inlet	1024709	Metatranscriptome Analysis		10	0.0598199	1
3300002685	Marine microbial communities from expanding oxygen minimum zones in the Saanich Inlet - MetaT SI072_200m_A (Metagenome Metatranscriptome)	Marine microbial communities from expanding oxygen minimum zones in the northeastern subarctic Pacific Ocean	Aquatic:Inlet	1024589	Metatranscriptome Analysis		27	NA	0
3300002686	Marine microbial communities from expanding oxygen minimum zones in the Saanich Inlet - MetaT SI072_135m_B (Metagenome Metatranscriptome)	Marine microbial communities from expanding oxygen minimum zones in the northeastern subarctic Pacific Ocean	Aquatic:Inlet	1024574	Metatranscriptome Analysis		1	NA	0
3300002687	Marine microbial communities from expanding oxygen minimum zones in the Saanich Inlet - MetaT SI075_200m_A (Metagenome Metatranscriptome)	Marine microbial communities from expanding oxygen minimum zones in the northeastern subarctic Pacific Ocean	Aquatic:Inlet	1024706	Metatranscriptome Analysis		4	NA	0
3300002688	Marine microbial communities from expanding oxygen minimum zones in the Saanich Inlet - MetaT SI072_100m_A (Metagenome Metatranscriptome)	Marine microbial communities from expanding oxygen minimum zones in the northeastern subarctic Pacific Ocean	Aquatic:Inlet	1024559	Metatranscriptome Analysis		2	NA	0
3300002689	Marine microbial communities from expanding oxygen minimum zones in the Saanich Inlet - MetaT SI072_165m_B (Metagenome Metatranscriptome)	Marine microbial communities from expanding oxygen minimum zones in the northeastern subarctic Pacific Ocean	Aquatic:Inlet	1024586	Metatranscriptome Analysis		12	NA	0
3300002691	Marine microbial communities from expanding oxygen minimum zones in the Saanich Inlet - MetaT SI072_135m_A (Metagenome Metatranscriptome)	Marine microbial communities from expanding oxygen minimum zones in the northeastern subarctic Pacific Ocean	Aquatic:Inlet	1024571	Metatranscriptome Analysis		9	NA	0
3300002692	Marine microbial communities from expanding oxygen minimum zones in the Saanich Inlet - MetaT SI072_10m (Metagenome Metatranscriptome)	Marine microbial communities from expanding oxygen minimum zones in the northeastern subarctic Pacific Ocean	Aquatic:Inlet	1024556	Metatranscriptome Analysis		4	NA	0
3300002693	Marine microbial communities from expanding oxygen minimum zones in the Saanich Inlet - MetaT SI072_165m_A (Metagenome Metatranscriptome)	Marine microbial communities from expanding oxygen minimum zones in the northeastern subarctic Pacific Ocean	Aquatic:Inlet	1024583	Metatranscriptome Analysis		15	NA	0
3300002695	Wastewater microbial communities from Syncrude, Ft. McMurray, Alberta - Biofilm from sections of failed pipe of Encana Pipeline	Hydrocarbon resource environments microbial communities from Canada and USA	Engineered:Other	NA	Metagenome Analysis		4	0	0
3300002696	Marine microbial communities from expanding oxygen minimum zones in the Saanich Inlet - MetaT SI072_100m_B (Metagenome Metatranscriptome)	Marine microbial communities from expanding oxygen minimum zones in the northeastern subarctic Pacific Ocean	Aquatic:Inlet	1024562	Metatranscriptome Analysis		4	NA	0
3300002702	Wastewater microbial communities from Syncrude, Ft. McMurray, Alberta - Biofilm from sections of failed pipe of Encana Pipeline	Hydrocarbon resource environments microbial communities from Canada and USA	Engineered:Other	NA	Metagenome Analysis		69	0.0284631	5
3300002735	Deep subsurface microbial communities from Mt. Terri Underground Rock Laboratory, Switzerland - BIC-A1 borehole	Deep subsurface microbial communities from Mt. Terri Underground Rock Laboratory, Switzerland, that are sulfate-reducing	Terrestrial:Other	NA	Metagenome Analysis		22	NA	0
3300002775	Marine microbial communities from expanding oxygen minimum zones in the Saanich Inlet - MetaT SI074_165m_A (Metagenome Metatranscriptome)	Marine microbial communities from expanding oxygen minimum zones in the northeastern subarctic Pacific Ocean	Aquatic:Inlet	1024661	Metatranscriptome Analysis		1	0.123369	1
3300002776	Marine microbial communities from expanding oxygen minimum zones in the Saanich Inlet - MetaT SI072_150m_B (Metagenome Metatranscriptome)	Marine microbial communities from expanding oxygen minimum zones in the northeastern subarctic Pacific Ocean	Aquatic:Inlet	1024580	Metatranscriptome Analysis		43	NA	0
3300002821	Iso-alkanes.Hi.seq-Iso3T	Hydrocarbon resource environments microbial communities from Canada and USA	Engineered:Anoxic-incubation	SAMN02782723	Metagenome Analysis		107	0.0202552	10
3300002834	Termite gut P4 segment microbial communities from Max Planck Institute, Germany - Co191P4	Cubitermes and Nasutitermes termite gut microbial communities from Max Planck Institute for Terrestrial Microbiology, Germany	Host-associated:Other	1026858	Metagenome Analysis	26607965;Metagenomic analysis of the microbiota in the highly compartmented hindguts of six wood- or soil-feeding higher termites.	116	0.0425708	1
3300002835	Freshwater microbial communities from Lake Mendota, WI - (Lake Mendota Combined Ray assembly, ASSEMBLY_DATE=20140605)	Freshwater microbial communities from Lake Mendota and Trout Bog Lake, Wisconsin, USA	Aquatic:Freshwater	1004184	Combined Assembly		702	0.156864	19
3300002841	Whitefly Bemisia tabaci associated secondary symbiont microbial communities from Neve Yaar, Israel - sample Cardinium_whitefly	Whitefly associated endosymbiont microbial communities from Neve Yaar, Israel	Host-associated:Other	NA	Metagenome Analysis		0	NA	0
3300002846	PDIso6.NVTR2AOpititus	Hydrocarbon resource environments microbial communities from Canada and USA	Engineered:Other	NA	Metagenome Analysis		1	NA	0
3300002856	Wastewater microbial communities from Syncrude, Ft. McMurray, Alberta - Tailing Pond Surface TP_surface	Hydrocarbon resource environments microbial communities from Canada and USA	Engineered:Other	SAMN01828208	Metagenome Analysis		187	0.0600019	16
3300002871	Marine microbial communities from expanding oxygen minimum zones in the Saanich Inlet - MetaT SI075_135m_B (Metagenome Metatranscriptome)	Marine microbial communities from expanding oxygen minimum zones in the northeastern subarctic Pacific Ocean	Aquatic:Inlet	1024691	Metatranscriptome Analysis		5	0.0492095	1
3300002876	Marine microbial communities from expanding oxygen minimum zones in the Saanich Inlet - MetaT SI073_120m_B (Metagenome Metatranscriptome)	Marine microbial communities from expanding oxygen minimum zones in the northeastern subarctic Pacific Ocean	Aquatic:Inlet	1024607	Metatranscriptome Analysis		1	NA	0
3300002877	Marine microbial communities from expanding oxygen minimum zones in the Saanich Inlet - MetaT SI072_200m_B (Metagenome Metatranscriptome)	Marine microbial communities from expanding oxygen minimum zones in the northeastern subarctic Pacific Ocean	Aquatic:Inlet	1024592	Metatranscriptome Analysis		10	NA	0
3300002878	Marine microbial communities from expanding oxygen minimum zones in the Saanich Inlet - MetaT SI074_150m_A (Metagenome Metatranscriptome)	Marine microbial communities from expanding oxygen minimum zones in the northeastern subarctic Pacific Ocean	Aquatic:Inlet	1024655	Metatranscriptome Analysis		18	NA	0
3300002880	Marine microbial communities from expanding oxygen minimum zones in the Saanich Inlet - MetaT SI074_150m_B (Metagenome Metatranscriptome)	Marine microbial communities from expanding oxygen minimum zones in the northeastern subarctic Pacific Ocean	Aquatic:Inlet	1024658	Metatranscriptome Analysis		24	0.0295193	1
3300002881	Marine microbial communities from expanding oxygen minimum zones in the Saanich Inlet - MetaT SI073_165m_A (Metagenome Metatranscriptome)	Marine microbial communities from expanding oxygen minimum zones in the northeastern subarctic Pacific Ocean	Aquatic:Inlet	1024622	Metatranscriptome Analysis		19	0.0839342	1
3300002883	Marine microbial communities from expanding oxygen minimum zones in the Saanich Inlet - MetaT SI073_200m_A (Metagenome Metatranscriptome)	Marine microbial communities from expanding oxygen minimum zones in the northeastern subarctic Pacific Ocean	Aquatic:Inlet	1024628	Metatranscriptome Analysis		40	0.0173747	1
3300002884	Marine microbial communities from expanding oxygen minimum zones in the Saanich Inlet - MetaT SI074_100m_A (Metagenome Metatranscriptome)	Marine microbial communities from expanding oxygen minimum zones in the northeastern subarctic Pacific Ocean	Aquatic:Inlet	1024637	Metatranscriptome Analysis		2	NA	0
3300002885	Marine microbial communities from expanding oxygen minimum zones in the Saanich Inlet - MetaT SI075_100m_B (Metagenome Metatranscriptome)	Marine microbial communities from expanding oxygen minimum zones in the northeastern subarctic Pacific Ocean	Aquatic:Inlet	1024679	Metatranscriptome Analysis		5	NA	0
3300002895	Midway enrichment cultures of iron-reducing bacteria from Chocolate Pots hot spring, Yellowstone National Park	Iron-reducing enrichment culture microbial communities from Chocolate Pots hot spring, Yellowstone National Park, Wyoming, USA	Aquatic:Other	NA	Metagenome Analysis		25	NA	0
3300002900	Vent enrichment cultures of iron-reducing bacteria from Chocolate Pots hot spring, Yellowstone National Park	Iron-reducing enrichment culture microbial communities from Chocolate Pots hot spring, Yellowstone National Park, Wyoming, USA	Aquatic:Other	NA	Metagenome Analysis		13	0.0324024	1
3300002908	Grasslands soil microbial communities from the Angelo Coastal Reserve, California, USA - Sample 08_20_2013_1_40cm	Grasslands soil microbial communities from the Angelo Coastal Reserve, California, USA	Terrestrial:Other	1032412	Metagenome Analysis	28223457;The Source and Evolutionary History of a Microbial Contaminant Identified Through Soil Metagenomic Analysis.	171	NA	0
3300002917	Grasslands soil microbial communities from the Angelo Coastal Reserve, California, USA - Sample 9_17_2013_100cm	Grasslands soil microbial communities from the Angelo Coastal Reserve, California, USA	Terrestrial:Other	1033763	Metagenome Analysis	28223457;The Source and Evolutionary History of a Microbial Contaminant Identified Through Soil Metagenomic Analysis.	120	0.0222259	2
3300002921	Delisea pulchra microbial communities from Sydney, Australia, affected by bleaching disease - 2012_BI_H8	Delisea pulchra microbial communities from Sydney, Australia, affected by bleaching disease	Host-associated:Other	NA	Metagenome Analysis		93	NA	0
3300002922	Delisea pulchra microbial communities from Sydney, Australia, affected by bleaching disease - 2012_BI_H7	Delisea pulchra microbial communities from Sydney, Australia, affected by bleaching disease	Host-associated:Other	NA	Metagenome Analysis		64	NA	0
3300002923	Delisea pulchra microbial communities from Sydney, Australia, affected by bleaching disease - 2012_LB_H17	Delisea pulchra microbial communities from Sydney, Australia, affected by bleaching disease	Host-associated:Other	NA	Metagenome Analysis		103	NA	0
3300002924	Delisea pulchra microbial communities from Sydney, Australia, affected by bleaching disease - 2012_LB_H16	Delisea pulchra microbial communities from Sydney, Australia, affected by bleaching disease	Host-associated:Other	NA	Metagenome Analysis		139	0.00291282	1
3300002926	Delisea pulchra microbial communities from Sydney, Australia, affected by bleaching disease - 2012_BI_H10	Delisea pulchra microbial communities from Sydney, Australia, affected by bleaching disease	Host-associated:Other	NA	Metagenome Analysis		48	NA	0
3300002927	Delisea pulchra microbial communities from Sydney, Australia, affected by bleaching disease - 2012_LB_H21	Delisea pulchra microbial communities from Sydney, Australia, affected by bleaching disease	Host-associated:Other	NA	Metagenome Analysis		62	NA	0
3300002931	Ant worker gut metagenome for colony PL010	Cephalotes varians microbial communities from the Florida Keys, USA	Host-associated:Other	NA	Metagenome Analysis		28	NA	0
3300002934	Ant worker gut metagenome for colony PL005	Cephalotes varians microbial communities from the Florida Keys, USA	Host-associated:Other	NA	Metagenome Analysis		16	NA	0
3300002961	Wetland microbial communities from Twitchell Island in the Sacramento Delta, sample from surface sediment Feb2011 Site A1 Bulk	Wetland microbial communities from Twitchell Island in the Sacramento Delta	Aquatic:Other	404760	Metagenome Analysis		154	NA	0
3300002977	Biogas reactor microbial communities from Swedish University of Agricultural Sciences, Alnarp, Sweden	Biogas reactor microbial communities from Swedish University of Agricultural Sciences, Alnarp, Sweden, and As, Norway that are enriched on cellulose	Engineered:Other	NA	Metagenome Analysis	(null);Novel syntrophic populations dominate an ammonia-tolerant methanogenic microbiome.	50	0.0277443	2
3300002979	Clean room microbial communities from NASA Spacecraft Assembly Facility at Jet Propulsion Laboratory, Pasadena, California, USA - MSL at JPL treated with PMA (megahit assembly)	Clean room microbial communities from NASA Spacecraft Assembly Facility at Jet Propulsion Laboratory, Pasadena, California, USA	Engineered:Other	1036117	Metagenome Analysis		0	NA	0
3300002980	Clean room microbial communities from NASA Spacecraft Assembly Facility at Jet Propulsion Laboratory, Pasadena, California, USA - MSL at JPL (megahit assembly)	Clean room microbial communities from NASA Spacecraft Assembly Facility at Jet Propulsion Laboratory, Pasadena, California, USA	Engineered:Other	1036114	Metagenome Analysis		0	NA	0
3300002981	Clean room microbial communities from NASA Spacecraft Assembly Facility at Jet Propulsion Laboratory, Pasadena, California, USA - DAWN at KSC (megahit assembly)	Clean room microbial communities from NASA Spacecraft Assembly Facility at Jet Propulsion Laboratory, Pasadena, California, USA	Engineered:Other	1036111	Metagenome Analysis		0	NA	0
3300002983	Clean room microbial communities from NASA Spacecraft Assembly Facility at Jet Propulsion Laboratory, Pasadena, California, USA - Phoenix During-Phoenix assembly at KSC-PHSF (megahit assembly)	Clean room microbial communities from NASA Spacecraft Assembly Facility at Jet Propulsion Laboratory, Pasadena, California, USA	Engineered:Other	1036105	Metagenome Analysis		0	NA	0
3300002984	Clean room microbial communities from NASA Spacecraft Assembly Facility at Jet Propulsion Laboratory, Pasadena, California, USA - Phoenix After-Phoenix assembly at KSC-PHSF (megahit assembly)	Clean room microbial communities from NASA Spacecraft Assembly Facility at Jet Propulsion Laboratory, Pasadena, California, USA	Engineered:Other	1036108	Metagenome Analysis		1	NA	0
3300003057	Marine viral communities from Ross Sea, Antarctica	Marine viral communities from Ross Sea water	Aquatic:Other	NA	Metagenome Analysis		0	NA	0
3300003065	Soil viral communities from Rice paddy at Daejon City	Rice paddy soil viral communities from Daejeon City, South Korea	Terrestrial:Other	NA	Metagenome Analysis	18708511;Amplification of uncultured single-stranded DNA viruses from rice paddy soil.	0	NA	0
3300003066	Marine Synechococcus microbial communities from coastal surface water at La Jolla, California, USA - SRS00536	Marine Synechococcus communities from coastal surface water at La Jolla, California, USA	Aquatic:Other	NA	Metagenome Analysis	19196269;Coastal Synechococcus metagenome reveals major roles for horizontal gene transfer and plasmids in population diversity.	0	NA	0
3300003068	Acid Mine Drainage microbial communities from Carnoules, Gard, France, bin 3	Acid mine drainage microbial communities from Carnoules, Gard, France	Aquatic:Groundwater	NA	Metagenome Analysis		0	NA	0
3300003069	Coral viral communities from Mount Irvine Bay, Buccoo, Tobago - bleached corals	Coral viral communities from Mount Irvine Bay, Buccoo, Tobago, from healthy and bleached corals	Host-associated:Other	NA	Metagenome Analysis	18479440;Viral communities associated with healthy and bleaching corals.	0	NA	0
3300003071	Marine microbial communities from anoxic basin of Saanich Inlet - the uncultured SUP05 cluster bacterium	Marine microbial communities from anoxic basin of Saanich Inlet in Vancouver, Canada	Aquatic:Inlet	NA	Metagenome Analysis	19900896;Metagenome of a versatile chemolithoautotroph from expanding oceanic dead zones.	1	NA	0
3300003073	Marine surface microbial communities Puget Sound, Washington, USA	Marine microbial communities from surface seawater at Puget Sound	Aquatic:Other	NA	Metagenome Analysis		0	NA	0
3300003074	Human fecal microbial communities from the Genome Institute of Singapore - Sample 3	Human fecal viral communities from the Genome Institute of Singapore, of healthy adults	Host-associated:Human-fecal	NA	Metagenome Analysis	16336043;RNA viral community in human feces: prevalence of plant pathogenic viruses.	0	NA	0
3300003075	Coral viral communities from Mount Irvine Bay, Buccoo, Tobago - healthy corals	Coral viral communities from Mount Irvine Bay, Buccoo, Tobago, from healthy and bleached corals	Host-associated:Other	NA	Metagenome Analysis	18479440;Viral communities associated with healthy and bleaching corals.	0	NA	0
3300003076	Hot spring microbial communities from Five Geothermal Springs in Yellowstone National Park, USA - Mammoth Hot Springs-Narrow Gauge	Hot spring microbial communities from Five Geothermal Springs in Yellowstone National Park, USA	Aquatic:Other	NA	Metagenome Analysis		1	NA	0
3300003077	Acid Mine Drainage microbial communities from Carnoules, Gard, France, bin 6	Acid mine drainage microbial communities from Carnoules, Gard, France	Aquatic:Groundwater	NA	Metagenome Analysis		0	NA	0
3300003078	Hot spring microbial communities from Five Geothermal Springs in Yellowstone National Park, USA - Crater Hills, Alice Spring	Hot spring microbial communities from Five Geothermal Springs in Yellowstone National Park, USA	Aquatic:Other	NA	Metagenome Analysis		0	NA	0
3300003079	Acid Mine Drainage microbial communities from Carnoules, Gard, France, bin 1	Acid mine drainage microbial communities from Carnoules, Gard, France	Aquatic:Groundwater	NA	Metagenome Analysis		1	NA	0
3300003080	Human fecal ecosystem from the Genome Institute of Singapore - Sample 2	Human fecal viral communities from the Genome Institute of Singapore, of healthy adults	Host-associated:Human-fecal	NA	Metagenome Analysis	16336043;RNA viral community in human feces: prevalence of plant pathogenic viruses.	0	NA	0
3300003081	Acid Mine Drainage microbial communities from Carnoules, Gard, France, bin 4	Acid mine drainage microbial communities from Carnoules, Gard, France	Aquatic:Groundwater	NA	Metagenome Analysis		1	NA	0
3300003082	Acid Mine Drainage microbial communities from Carnoules, Gard, France - bin 7	Acid mine drainage microbial communities from Carnoules, Gard, France	Aquatic:Groundwater	NA	Metagenome Analysis		0	NA	0
3300003083	Acid Mine Drainage (ARMAN) microbial communities from Richmond mine, Iron Mountain, CA, sample from UBA Biofilm	Acid Mine Drainage (AMD) microbial and viral communities from Richmond mine, Iron Mountain, CA	Aquatic:Groundwater	16810	Metagenome Analysis	14961025;Community structure and metabolism through reconstruction of microbial genomes from the environment.	1	NA	0
3300003084	Marine pico-prymnesiophytes microbial communities from Florida Straits, Gulf of Mexico, Atlantic Ocean	Marine pico-prymnesiophytes phytoplankton communities from Florida Straits, Gulf of Mexico, Atlantic Ocean	Aquatic:Other	52148	Metagenome Analysis	20668244;Targeted metagenomics and ecology of globally important uncultured eukaryotic phytoplankton.	0	NA	0
3300003085	Acid Mine Drainage microbial communities from Carnoules, Gard, France, bin 5	Acid mine drainage microbial communities from Carnoules, Gard, France	Aquatic:Groundwater	NA	Metagenome Analysis		1	NA	0
3300003086	Marine viral communities from deep ocean hydrothermal plumes from the Lau and Guaymas Basin	Hydrothermal vent plume microbial communities from Guaymas Basin, Pacific Ocean	Aquatic:Other	NA	Metagenome Analysis	24789974;Sulfur oxidation genes in diverse deep-sea viruses.	0	NA	0
3300003087	Freshwater sediment microbial communities from Laguna de Carrizo, Central Spain - shallow section	Sediment microbial communities from Laguna de Carrizo, Spain	Aquatic:Freshwater	NA	Metagenome Analysis	21735153;Taxonomic and functional metagenomic profiling of the microbial community in the anoxic sediment of a sub-saline shallow lake (Laguna de Carrizo, Central Spain).	0	NA	0
3300003088	Acid mine drainage microbial communities from Carnoules, Gard, France, unbinned	Acid mine drainage microbial communities from Carnoules, Gard, France	Aquatic:Groundwater	NA	Metagenome Analysis		0	NA	0
3300003089	Acid Mine Drainage microbial communities from Carnoules, Gard, France, bin 2	Acid mine drainage microbial communities from Carnoules, Gard, France	Aquatic:Groundwater	NA	Metagenome Analysis		1	NA	0
3300003090	Hot spring microbial communities from Five Geothermal Springs in Yellowstone National Park, USA - Calcite Springs-Scary Spring	Hot spring microbial communities from Five Geothermal Springs in Yellowstone National Park, USA	Aquatic:Other	NA	Metagenome Analysis		2	NA	0
3300003091	Hot spring microbial communities from Five Geothermal Springs in Yellowstone National Park, USA - Norris Geyser Basin, Beowulf Spring	Hot spring microbial communities from Five Geothermal Springs in Yellowstone National Park, USA	Aquatic:Other	NA	Metagenome Analysis		0	NA	0
3300003092	Hot spring microbial communities from Five Geothermal Springs in Yellowstone National Park, USA - Joseph's Coat Hot Spring-Scorodite Spring	Hot spring microbial communities from Five Geothermal Springs in Yellowstone National Park, USA	Aquatic:Other	NA	Metagenome Analysis		0	NA	0
3300003093	Lissoclinum patella microbial communities from Palau, Philippine Sea, Pacific Ocean - P1	Sea squirt microbial communities from various locations	Host-associated:Other	NA	Metagenome Analysis	22123943;Complex microbiome underlying secondary and primary metabolism in the tunicate-Prochloron symbiosis.	1	NA	0
3300003094	Lissoclinum patella microbial communities from various locations - P4 Papua New Guinea	Sea squirt microbial communities from various locations	Host-associated:Other	NA	Metagenome Analysis	22123943;Complex microbiome underlying secondary and primary metabolism in the tunicate-Prochloron symbiosis.	1	NA	0
3300003095	Food microbial community from Turkish kefir grains- Kefir Grain Sample 2	Food microbial community from Turkish kefir grains	Engineered:Other	NA	Metagenome Analysis	24750812;Metagenomic analysis of the microbial community in kefir grains.	0	NA	0
3300003096	Turkish kefir grains microbial communities from Imzir, Turkey - Kefir Grain Sample 1	Food microbial community from Turkish kefir grains	Engineered:Other	NA	Metagenome Analysis	24750812;Metagenomic analysis of the microbial community in kefir grains.	0	NA	0
3300003097	Cutworm gut microbial communities from Hangzhou, China	Insect gut microbial communities from Hangzhou, China	Host-associated:Other	NA	Metagenome Analysis	23326236;Comparative genomic analysis of the microbiome [corrected] of herbivorous insects reveals eco-environmental adaptations: biotechnology applications.	3	NA	0
3300003098	Marine microbial communities from surface seawater at Gulf of Maine	Marine microbial communities from surface seawater at Gulf of Maine	Aquatic:Other	NA	Metagenome Analysis	22050608;Metagenomic analysis of a complex marine planktonic thaumarchaeal community from the Gulf of Maine.	0	NA	0
3300003099	Fresh water viral communities from Lake Needwood, Maryland, USA - June 2007	Fresh water viral communities from Lake Needwood, MD	Aquatic:Freshwater	NA	Metagenome Analysis		0	NA	0
3300003100	Food fungal community from Canadian Camembert cheese	Food fungal community from Canadian Camembert cheese	Engineered:Other	NA	Metatranscriptome Analysis	24670012;Metatranscriptome analysis of fungal strains Penicillium camemberti and Geotrichum candidum reveal cheese matrix breakdown and potential development of sensory properties of ripened Camembert-type cheese.	0	NA	0
3300003101	Lissoclinum patella microbial communities from the Solomon Islands - P3	Sea squirt microbial communities from various locations	Host-associated:Other	NA	Metagenome Analysis	22123943;Complex microbiome underlying secondary and primary metabolism in the tunicate-Prochloron symbiosis.	1	NA	0
3300003102	Soil and Ice psychrophilic microbial communities from Leh Laddakh, India - psychrophilic sample	Soil and Ice psychrophilic microbial communities from Leh Laddakh, India	Terrestrial:Other	NA	Metagenome Analysis		0	NA	0
3300003103	Swine fecal viral communities from China - diarrheic piglet	Swine fecal viral communities from China	Host-associated:NonHuman-fecal	NA	Metagenome Analysis	24718833;Viral metagenomics analysis demonstrates the diversity of viral flora in piglet diarrhoeic faeces in China.	0	0.674415	5
3300003104	Pink biofilm microbial community from flowing acid mine drainage at Richmond mine, Iron Mountain, California, USA	Acid Mine Drainage (AMD) euryarchaeal community from 5-way CG site, at Richmond mine, Iron Mountain, CA	Aquatic:Groundwater	NA	Metagenome Analysis	14961025;Community structure and metabolism through reconstruction of microbial genomes from the environment.	2	NA	0
3300003105	Fresh water viral communities from Lake Needwood, MD	Fresh water viral communities from Lake Needwood, MD	Aquatic:Freshwater	NA	Metagenome Analysis		0	NA	0
3300003106	Groundwater from Oak Ridge Integrated Field Research Center, Tennessee, USA	Groundwater microbial communities from Oak Ridge Integrated Field Research Center, Tennessee, that are pristine and uranium contaminated	Aquatic:Groundwater	16066	Metagenome Analysis	20182523;Metagenomic insights into evolution of a heavy metal-contaminated groundwater microbial community.	1	NA	0
3300003107	Continuous culture Bioreactor microbial community with low C:N ratio inoculated with sediment from Wadden Sea, Germany - sample 1, day 6	Continuous culture Bioreactor microbial community with low C:N ratio inoculated with sediment from German Wadden Sea	Engineered:Other	NA	Metagenome Analysis		3	NA	0
3300003108	Groundwater microbial communities from Illinois-Basin Decatur Project, Sample - 1.8km deep Mt. Simon Sandstone pore	Groundwater microbial communities from Illinois-Basin Decatur Project	Aquatic:Groundwater	NA	Metagenome Analysis	24238218;Halomonas sulfidaeris-dominated microbial community inhabits a 1.8¿km-deep subsurface Cambrian Sandstone reservoir.	2	NA	0
3300003109	Premature human infant gut microbial communities from University of California, Berkeley, USA	Premature human infant gut microbial communities from University of California, Berkeley, USA	Host-associated:Human-fecal	NA	Metagenome Analysis	21191099;Strain-resolved community genomic analysis of gut microbial colonization in a premature infant.	3	NA	0
3300003110	Bioreactor microbial community inoculated from the Wadden Sea, Germany - 67 days of incubation	Continuous culture Bioreactor microbial community inoculated with sediment from German Wadden Sea	Engineered:Other	NA	Metagenome Analysis	23227024;The binning of metagenomic contigs for microbial physiology of mixed cultures.	4	NA	0
3300003111	Bioreactor microbial community inoculated from the Wadden Sea, Germany - 168 days of incubation	Continuous culture Bioreactor microbial community inoculated with sediment from German Wadden Sea	Engineered:Other	NA	Metagenome Analysis	23227024;The binning of metagenomic contigs for microbial physiology of mixed cultures.	4	NA	0
3300003112	Continuous culture bioreactor microbial community inoculated with marine intertidal flat from Wadden Sea, Germany - Culture-1_ArsB	Continuous culture Bioreactor microbial community inoculated with marine intertidal flat from German Wadden Sea	Engineered:Other	NA	Metagenome Analysis		3	NA	0
3300003113	Bioreactor microbial communities inoculated from Wadden Sea, Germany - 119 days of incubation	Continuous culture Bioreactor microbial community inoculated with sediment from German Wadden Sea	Engineered:Other	NA	Metagenome Analysis	23227024;The binning of metagenomic contigs for microbial physiology of mixed cultures.	5	NA	0
3300003114	Continuous culture Bioreactor microbial community with low C:N ratio inoculated with sediment from Wadden Sea, Germany - sample 3, day 33	Continuous culture Bioreactor microbial community with low C:N ratio inoculated with sediment from German Wadden Sea	Engineered:Other	NA	Metagenome Analysis		5	NA	0
3300003115	Acid mine drainage microbial communities from Los Rueldos abandoned mercury mine in Spain - Sample B2A	Acid mine drainage microbial communities from Los Rueldos abandoned Hg mine in Spain	Aquatic:Groundwater	NA	Metagenome Analysis	24430486;Microbial stratification in low pH oxic and suboxic macroscopic growths along an acid mine drainage.	2	NA	0
3300003116	Continuous culture bioreactor microbial community inoculated with marine intertidal flat from Wadden Sea, Germany - Culture-2_BmZ	Continuous culture Bioreactor microbial community inoculated with marine intertidal flat from German Wadden Sea	Engineered:Other	NA	Metagenome Analysis		3	NA	0
3300003117	Bioreactor microbial community inoculated from Wadden Sea, Germany - 82 days of incubation	Continuous culture Bioreactor microbial community inoculated with sediment from German Wadden Sea	Engineered:Other	NA	Metagenome Analysis	23227024;The binning of metagenomic contigs for microbial physiology of mixed cultures.	5	NA	0
3300003118	Human gut microbiome from lean and obese individuals in Granada, Spain - Obese sample	Human gut microbial communities from lean and obese individuals in Granada, Spain	Host-associated:Human-fecal	NA	Metagenome Analysis	22891823;Microbiota from the distal guts of lean and obese adolescents exhibit partial functional redundancy besides clear differences in community structure.	3	NA	0
3300003119	Bioreactor microbial community inoculated from the Wadden Sea, Germany - 185 days of incubation	Continuous culture Bioreactor microbial community inoculated with sediment from German Wadden Sea	Engineered:Other	NA	Metagenome Analysis	23227024;The binning of metagenomic contigs for microbial physiology of mixed cultures.	4	NA	0
3300003120	Extremely saline anoxic brine microbial communities from Lake Thetis, Australia	Marine microbial communities from saline anoxic brine of the deep-sea hypersaline anoxic lake (DHAL) Thetis	Aquatic:Saline-lakes	NA	Metagenome Analysis		1	NA	0
3300003121	Mouse gut microbial communities from Washington University in St Louis, Missouri, USA - Combined Gut Metagenome from Obese and Lean Mice	Mouse gut microbial communities from Washington University in St Louis, Missouri, USA, of lean and obese mice	Host-associated:NonHuman-fecal	NA	Metagenome Analysis	17183312;An obesity-associated gut microbiome with increased capacity for energy harvest.	2	NA	0
3300003122	Premature infant stool microbial communities from Comer Children's Hospital, University of Chicago, Illinois, USA	Premature infant stool microbial communities from Comer Children's Hospital, University of Chicago, Illinois, USA	Host-associated:Human-fecal	NA	Metagenome Analysis		3	NA	0
3300003123	Hypersaline anoxic lake microbial communities from Lake Thetis, Australia	Marine microbial communities from saline anoxic brine of the deep-sea hypersaline anoxic lake (DHAL) Thetis	Aquatic:Other	NA	Metagenome Analysis		6	NA	0
3300003124	Bioreactor microbial community inoculated from Wadden Sea, Germany - 48 days of incubation	Continuous culture Bioreactor microbial community inoculated with sediment from German Wadden Sea	Engineered:Other	NA	Metagenome Analysis	23227024;The binning of metagenomic contigs for microbial physiology of mixed cultures.	4	NA	0
3300003125	Lyns pardinus fecal microbial communities from Santa Elena, Jaen, Spain	Lyns pardinus fecal microbial communities from Santa Elena, Jaen, Spain	Host-associated:NonHuman-fecal	NA	Metagenome Analysis	23251564;Gene sets for utilization of primary and secondary nutrition supplies in the distal gut of endangered Iberian lynx.	7	0.0234866	2
3300003126	Human gut microbial communities from lean and obese individuals in Granada, Spain - Lean sample	Human gut microbial communities from lean and obese individuals in Granada, Spain	Host-associated:Human-fecal	NA	Metagenome Analysis	22891823;Microbiota from the distal guts of lean and obese adolescents exhibit partial functional redundancy besides clear differences in community structure.	3	0.520384	0
3300003127	Acid mine drainage microbial communities from Los Rueldos abandoned Hg mine in Spain - Sample B1B	Acid mine drainage microbial communities from Los Rueldos abandoned Hg mine in Spain	Aquatic:Groundwater	NA	Metagenome Analysis	24430486;Microbial stratification in low pH oxic and suboxic macroscopic growths along an acid mine drainage.	2	NA	0
3300003128	Acid mine drainage microbial communities from Los Rueldos abandoned Hg mine in Spain - Sample B1A	Acid mine drainage microbial communities from Los Rueldos abandoned Hg mine in Spain	Aquatic:Groundwater	NA	Metagenome Analysis	24430486;Microbial stratification in low pH oxic and suboxic macroscopic growths along an acid mine drainage.	4	NA	0
3300003129	Olavius algarvensis microbial community from off the coast of Capo di Sant Andrea, Elba, Italy	Olavius algarvensis microbial communities from Capo di Sant'Andrea bay, Elba, Italy	Host-associated:Other	NA	Metagenome Analysis	16980956;Symbiosis insights through metagenomic analysis of a microbial consortium.	4	NA	0
3300003130	Bioreactor microbial community inoculated from Wadden Sea, Germany - 23 days of incubation	Continuous culture Bioreactor microbial community inoculated with sediment from German Wadden Sea	Engineered:Other	NA	Metagenome Analysis	23227024;The binning of metagenomic contigs for microbial physiology of mixed cultures.	7	NA	0
3300003132	Bioreactor microbial community inoculated from Wadden Sea, Germany - 74 days of incubation	Continuous culture Bioreactor microbial community inoculated with sediment from German Wadden Sea	Engineered:Other	NA	Metagenome Analysis	23227024;The binning of metagenomic contigs for microbial physiology of mixed cultures.	5	NA	0
3300003133	Lissoclinum patella microbial communities from Fiji - P2	Sea squirt microbial communities from various locations	Host-associated:Other	NA	Metagenome Analysis	22123943;Complex microbiome underlying secondary and primary metabolism in the tunicate-Prochloron symbiosis.	1	NA	0
3300003134	Continuous culture Bioreactor microbial community with low C:N ratio inoculated with sediment from Wadden Sea, Germany - sample 4, day 46	Continuous culture Bioreactor microbial community with low C:N ratio inoculated with sediment from German Wadden Sea	Engineered:Other	NA	Metagenome Analysis		5	NA	0
3300003135	Bioreactor microbial community inoculated from Wadden Sea, Germany - 140 days of incubation	Continuous culture Bioreactor microbial community inoculated with sediment from German Wadden Sea	Engineered:Other	NA	Metagenome Analysis	23227024;The binning of metagenomic contigs for microbial physiology of mixed cultures.	6	NA	0
3300003136	Marine microbial communities from the Lost City Hydrothermal Field	Marine microbial communities from the Lost City Hydrothermal Field	Aquatic:Other	52128	Metagenome Analysis	19571895;Abundant transposases encoded by the metagenome of a hydrothermal chimney biofilm.	7	NA	0
3300003137	Continuous culture bioreactor microbial community with low C:N ratio inoculated with sediment from Wadden Sea, Germany - sample 2, day 18	Continuous culture Bioreactor microbial community with low C:N ratio inoculated with sediment from German Wadden Sea	Engineered:Other	NA	Metagenome Analysis		3	0	0
3300003138	Sediment microbial communities from subsurface aquifer at Rifle, CO - flow-through sediment column	Sediment microbial communities from subsurface aquifer at Rifle, CO	Aquatic:Freshwater	NA	Metagenome Analysis	23190730;Biostimulation induces syntrophic interactions that impact C, S and N cycling in a sediment microbial community.	9	0.0241954	3
3300003139	Mat microbial community in the pink berry consortia of the Sippewissett salt marsh	Pink berry consortia microbial mat communities from Sippewissett salt marsh, Massachusetts, USA	Aquatic:Inlet	NA	Metagenome Analysis		8	0	1
3300003140	Human fecal microbial communities from Washington University at St. Louis, Missouri, USA, of twins - TS29	Human fecal microbial communities from Washington University at St. Louis, Missouri, USA, of twins	Host-associated:Human-fecal	NA	Metagenome Analysis	20363958;Organismal, genetic, and transcriptional variation in the deeply sequenced gut microbiomes of identical twins.	11	0.0441978	5
3300003141	Marine sediment microbial communities from deep subseafloor of Shimokita Peninsula, Japan - 107 mbsf	Marine sediment microbial communities from deep subseafloor	Aquatic:Other	NA	Metagenome Analysis	24624126;High frequency of phylogenetically diverse reductive dehalogenase-homologous genes in deep subseafloor sedimentary metagenomes.	3	0	0
3300003142	Marine sediment microbial communities from deep subseafloor - Sample from 5.1 mbsf	Marine sediment microbial communities from deep subseafloor	Aquatic:Other	NA	Metagenome Analysis	24624126;High frequency of phylogenetically diverse reductive dehalogenase-homologous genes in deep subseafloor sedimentary metagenomes.	6	NA	0
3300003143	Marine sediment microbial communities from deep subseafloor - Sample from 48.5 mbsf	Marine sediment microbial communities from deep subseafloor	Aquatic:Other	NA	Metagenome Analysis	24624126;High frequency of phylogenetically diverse reductive dehalogenase-homologous genes in deep subseafloor sedimentary metagenomes.	5	NA	0
3300003144	Marine sediment microbial communities from deep subseafloor - Sample from 18.6 mbsf	Marine sediment microbial communities from deep subseafloor	Aquatic:Other	NA	Metagenome Analysis	24624126;High frequency of phylogenetically diverse reductive dehalogenase-homologous genes in deep subseafloor sedimentary metagenomes.	9	0	1
3300003145	Marine sediment microbial communities from deep subseafloor - Sample from 0.8 mbsf	Marine sediment microbial communities from deep subseafloor	Aquatic:Other	NA	Metagenome Analysis	24624126;High frequency of phylogenetically diverse reductive dehalogenase-homologous genes in deep subseafloor sedimentary metagenomes.	8	NA	0
3300003146	Human fecal microbial communities from Washington University at St. Louis, Missouri, USA, of twins - TS28	Human fecal microbial communities from Washington University at St. Louis, Missouri, USA, of twins	Host-associated:Human-fecal	NA	Metagenome Analysis	20363958;Organismal, genetic, and transcriptional variation in the deeply sequenced gut microbiomes of identical twins.	20	0.0648578	12
3300003147	Planktonic microbial communities from North Pacific Subtropical Gyre	Marine planktonic communities from Hawaii Ocean Times Series Station (HOT/ALOHA)	Aquatic:Other	NA	Metagenome Analysis	16439655;Community genomics among stratified microbial assemblages in the ocean's interior.	21	NA	0
3300003148	Algal bloom microbial communities from Baltimore Inner Harbor, Chesapeake Bay	Marine microbial communities of a harmful algal bloom from Baltimore Inner Harbor	Aquatic:Inlet	NA	Metatranscriptome Analysis		0	NA	0
3300003149	Marine microbial communities from Baltimore Inner Harbor, Chesapeake Bay - harmful algal bloom	Marine microbial communities of a harmful algal bloom from Baltimore Inner Harbor	Aquatic:Inlet	NA	Metatranscriptome Analysis		0	NA	0
3300003151	Alvinella pompejana epibiont microbial communities from the East Pacific Rise hydrothermal vent	Alvinella pompejana epibiont microbial communities from the East Pacific Rise hydrothermal vent	Host-associated:Other	NA	Metagenome Analysis	18987310;Metagenome analysis of an extreme microbial symbiosis reveals eurythermal adaptation and metabolic flexibility.	19	NA	0
3300003152	Freshwater sediment microbial communities from Loktak Lake, India	Sediment microbial communities from Loktak lake India	Aquatic:Freshwater	NA	Metagenome Analysis		11	NA	0
3300003153	Marine microbial communities from deep-sea hydrothermal vent plumes in the Guaymas Basin	Marine microbial communities from deep-sea hydrothermal vent plumes in the Guaymas Basin	Aquatic:Other	NA	Metatranscriptome Analysis	22695860;The metatranscriptome of a deep-sea hydrothermal plume is dominated by water column methanotrophs and lithotrophs.	23	NA	0
3300003154	Anode biofilm microbial communities from J. Craig Venter Institute, USA, in microbial fuel cells	Bioreactor microbial community from anode biofilm in microbial fuel cells	Engineered:Anoxic-incubation	NA	Metatranscriptome Analysis	23511466;A novel metatranscriptomic approach to identify gene expression dynamics during extracellular electron transfer.	77	0.0581262	7
3300003155	Broiler Chicken cecum microbial communities from the University of Birmingham, UK	Broiler chicken cecum microbial communities from the University of Warwick, United Kingdom	Host-associated:Other	NA	Metagenome Analysis	24657972;Extensive microbial and functional diversity within the chicken cecal microbiome.	83	0.076591	13
3300003176	Deep subsurface microbial communities from Mt. Terri Underground Rock Laboratory, Switzerland - BIC-A1 borehole	Deep subsurface microbial communities from Mt. Terri Underground Rock Laboratory, Switzerland, that are sulfate-reducing	Terrestrial:Other	NA	Metagenome Analysis		10	0.0191012	0
3300003177	373B	Black smoker hydrothermal chimney microbial communities from Manus Basin, Bismarck Sea	Aquatic:Other	NA	Metagenome Analysis		22	0.167101	5
3300003178	373C	Black smoker hydrothermal chimney microbial communities from Manus Basin, Bismarck Sea	Aquatic:Other	NA	Metagenome Analysis		25	NA	0
3300003272	Black Band Cyanobacteria Enrichment	Cnidaria microbial communities from the Caribbean, with Black Band disease	Host-associated:Other	NA	Metagenome Analysis		20	0.00637196	1
3300003281	Enhanced biological phosphorus removal bioreactor microbial communities from the University of Queensland, Australia- Sample GRAN	Enhanced biological phosphorus removal bioreactor microbial communities from the University of Queensland, Australia	Engineered:Anoxic-incubation	SAMN02445066	Metagenome Analysis		23	0.0123169	7
3300003282	Enhanced biological phosphorus removal bioreactor microbial communities from the University of Queensland, Australia- Sample FLOC	Enhanced biological phosphorus removal bioreactor microbial communities from the University of Queensland, Australia	Engineered:Anoxic-incubation	SAMN02445067	Metagenome Analysis		14	0.00951089	1
3300003301	Marine microbial communities from expanding oxygen minimum zones in the Saanich Inlet - MetaT SI073_10m (Metagenome Metatranscriptome)	Marine microbial communities from expanding oxygen minimum zones in the northeastern subarctic Pacific Ocean	Aquatic:Inlet	1024595	Metatranscriptome Analysis		3	NA	0
3300003304	Marine microbial communities from expanding oxygen minimum zones in the Saanich Inlet - MetaT SI075_150m_B (Metagenome Metatranscriptome)	Marine microbial communities from expanding oxygen minimum zones in the northeastern subarctic Pacific Ocean	Aquatic:Inlet	1024697	Metatranscriptome Analysis		86	NA	0
3300003309	Guam	Cnidaria microbial communities from the Caribbean, with Black Band disease	Host-associated:Other	NA	Metagenome Analysis		19	0.044515	1
3300003311	Looe Key pool	Cnidaria microbial communities from the Caribbean, with Black Band disease	Host-associated:Other	NA	Metagenome Analysis		15	NA	0
3300003317	Belize BBD 4	Cnidaria microbial communities from the Caribbean, with Black Band disease	Host-associated:Other	NA	Metagenome Analysis		14	NA	0
3300003347	Arabidopsis thaliana rhizosphere microbial communities from the Joint Genome Institute, USA, that affect carbon cycling - Rhizosphere soil Co-N PM	Arabidopsis thaliana rhizosphere microbial communities from the Joint Genome Institute, USA, that affect carbon cycling	Host-associated:Other	1038542	Metagenome Analysis		9	0	0
3300003349	Arabidopsis thaliana rhizosphere microbial communities from the Joint Genome Institute, USA, that affect carbon cycling - Endophyte Co-N S PM	Arabidopsis thaliana rhizosphere microbial communities from the Joint Genome Institute, USA, that affect carbon cycling	Host-associated:Other	1038545	Metagenome Analysis		10	NA	0
3300003363	Clean room microbial communities from NASA Spacecraft Assembly Facility at Jet Propulsion Laboratory, Pasadena, California, USA - Phoenix Before-Phoenix assembly at KSC-PHSF (megahit assembly)	Clean room microbial communities from NASA Spacecraft Assembly Facility at Jet Propulsion Laboratory, Pasadena, California, USA	Engineered:Other	1036102	Metagenome Analysis		0	NA	0
3300003365	Combined assembly of clean room microbial communities from NASA Spacecraft Assembly Facility at Jet Propulsion Laboratory, Pasadena, California, USA - Phoenix at KSC-PHSF (ASSEMBLY_DATE=20140826)	Clean room microbial communities from NASA Spacecraft Assembly Facility at Jet Propulsion Laboratory, Pasadena, California, USA	Engineered:Other	NA	Combined Assembly		2	NA	0
3300003371	Arabidopsis thaliana rhizosphere microbial communities from the Joint Genome Institute, USA, that affect carbon cycling - Inoculated plant M3 S PM	Arabidopsis thaliana rhizosphere microbial communities from the Joint Genome Institute, USA, that affect carbon cycling	Host-associated:Other	1038593	Metagenome Analysis		32	0.0350544	0
3300003375	Freshwater actinobacteria microbial communities from Trout Bog Lake, Wisconsin, USA - enrichment TB-E6	Lentic enriched actinobacterial communities from dystrophic bog Grosse Fuchskuhle, Brandenburg, Germany	Aquatic:Freshwater	1042271	Metagenome Analysis	29848762;Model Communities Hint at Promiscuous Metabolic Linkages between Ubiquitous Free-Living Freshwater Bacteria.	16	0.392888	5
3300003379	Arabidopsis thaliana rhizosphere microbial communities from the Joint Genome Institute, USA, that affect carbon cycling - Inoculated plant Co S PM	Arabidopsis thaliana rhizosphere microbial communities from the Joint Genome Institute, USA, that affect carbon cycling	Host-associated:Other	1038584	Metagenome Analysis		1	NA	0
3300003380	Arabidopsis thaliana rhizosphere microbial communities from the Joint Genome Institute, USA, that affect carbon cycling - Inoculated plant M2 S PM	Arabidopsis thaliana rhizosphere microbial communities from the Joint Genome Institute, USA, that affect carbon cycling	Host-associated:Other	1038590	Metagenome Analysis		3	0.196979	0
3300003382	Arabidopsis thaliana rhizosphere microbial communities from the Joint Genome Institute, USA, that affect carbon cycling - Inoculated plant M1 S AM	Arabidopsis thaliana rhizosphere microbial communities from the Joint Genome Institute, USA, that affect carbon cycling	Host-associated:Other	1038575	Metagenome Analysis		3	0	0
3300003383	Arabidopsis thaliana rhizosphere microbial communities from the Joint Genome Institute, USA, that affect carbon cycling - Inoculated plant M2 S AM	Arabidopsis thaliana rhizosphere microbial communities from the Joint Genome Institute, USA, that affect carbon cycling	Host-associated:Other	1038578	Metagenome Analysis		7	NA	0
3300003391	Arabidopsis thaliana rhizosphere microbial communities from the Joint Genome Institute, USA, that affect carbon cycling - Inoculated plant M1 PM	Arabidopsis thaliana rhizosphere microbial communities from the Joint Genome Institute, USA, that affect carbon cycling	Host-associated:Other	1038563	Metagenome Analysis		3	0.73082	0
3300003392	Arabidopsis thaliana rhizosphere microbial communities from the Joint Genome Institute, USA, that affect carbon cycling - Inoculated plant Co PM	Arabidopsis thaliana rhizosphere microbial communities from the Joint Genome Institute, USA, that affect carbon cycling	Host-associated:Other	1038560	Metagenome Analysis		1	0.146642	0
3300003396	Arabidopsis thaliana rhizosphere microbial communities from the Joint Genome Institute, USA, that affect carbon cycling - Inoculated plant M3 PM	Arabidopsis thaliana rhizosphere microbial communities from the Joint Genome Institute, USA, that affect carbon cycling	Host-associated:Other	1038569	Metagenome Analysis		1	0.348739	0
3300003397	Arabidopsis thaliana rhizosphere microbial communities from the Joint Genome Institute, USA, that affect carbon cycling - Inoculated plant M3 AM	Arabidopsis thaliana rhizosphere microbial communities from the Joint Genome Institute, USA, that affect carbon cycling	Host-associated:Other	1038557	Metagenome Analysis		3	0.818826	0
3300003398	Arabidopsis thaliana rhizosphere microbial communities from the Joint Genome Institute, USA, that affect carbon cycling - Inoculated plant Co AM	Arabidopsis thaliana rhizosphere microbial communities from the Joint Genome Institute, USA, that affect carbon cycling	Host-associated:Other	1038548	Metagenome Analysis		1	0.23683	0
3300003399	Arabidopsis thaliana rhizosphere microbial communities from the Joint Genome Institute, USA, that affect carbon cycling - Inoculated plant M2 PM	Arabidopsis thaliana rhizosphere microbial communities from the Joint Genome Institute, USA, that affect carbon cycling	Host-associated:Other	1038566	Metagenome Analysis		1	NA	0
3300003400	Arabidopsis thaliana rhizosphere microbial communities from the Joint Genome Institute, USA, that affect carbon cycling - Inoculated plant M1 AM	Arabidopsis thaliana rhizosphere microbial communities from the Joint Genome Institute, USA, that affect carbon cycling	Host-associated:Other	1038551	Metagenome Analysis		4	0.647582	0
3300003402	Wastewater bioreactor microbial communities from Cape Town, South Africa - Thiocy_solids_1	Wastewater bioreactor microbial communities from Cape Town, South Africa	Engineered:Anoxic-incubation	1041538	Metagenome Analysis	28139919;Genome-Resolved Meta-Omics Ties Microbial Dynamics to Process Performance in Biotechnology for Thiocyanate Degradation.	49	0.026795	2
3300003403	Wastewater bioreactor microbial communities from Cape Town, South Africa - Thiocy_cont_500_plan	Wastewater bioreactor microbial communities from Cape Town, South Africa	Engineered:Anoxic-incubation	1041550	Metagenome Analysis	28139919;Genome-Resolved Meta-Omics Ties Microbial Dynamics to Process Performance in Biotechnology for Thiocyanate Degradation.	26	0.011303	5
3300003405	Arabidopsis thaliana rhizosphere microbial communities from the Joint Genome Institute, USA, that affect carbon cycling - Inoculated plant M2 AM	Arabidopsis thaliana rhizosphere microbial communities from the Joint Genome Institute, USA, that affect carbon cycling	Host-associated:Other	1038554	Metagenome Analysis		4	NA	0
3300003406	Wastewater bioreactor microbial communities from Cape Town, South Africa - Thiocy_solids_2	Wastewater bioreactor microbial communities from Cape Town, South Africa	Engineered:Anoxic-incubation	1041568	Metagenome Analysis	28139919;Genome-Resolved Meta-Omics Ties Microbial Dynamics to Process Performance in Biotechnology for Thiocyanate Degradation.	45	0.0256167	4
3300003408	Wastewater bioreactor microbial communities from Cape Town, South Africa - Thiocy_inoc_plan	Wastewater bioreactor microbial communities from Cape Town, South Africa	Engineered:Anoxic-incubation	1041526	Metagenome Analysis	28139919;Genome-Resolved Meta-Omics Ties Microbial Dynamics to Process Performance in Biotechnology for Thiocyanate Degradation.	58	0.0205662	4
3300003415	Wastewater bioreactor microbial communities from Cape Town, South Africa - Thiocy_expt_300_biof	Wastewater bioreactor microbial communities from Cape Town, South Africa	Engineered:Anoxic-incubation	1041529	Metagenome Analysis	28139919;Genome-Resolved Meta-Omics Ties Microbial Dynamics to Process Performance in Biotechnology for Thiocyanate Degradation.	25	0.00951811	3
3300003418	Wastewater bioreactor microbial communities from Cape Town, South Africa - Thiocy_inoc_biof	Wastewater bioreactor microbial communities from Cape Town, South Africa	Engineered:Anoxic-incubation	1041523	Metagenome Analysis	28139919;Genome-Resolved Meta-Omics Ties Microbial Dynamics to Process Performance in Biotechnology for Thiocyanate Degradation.	46	0.0140313	2
3300003426	Wastewater bioreactor microbial communities from Cape Town, South Africa - Thiocy_expt_750_plan	Wastewater bioreactor microbial communities from Cape Town, South Africa	Engineered:Anoxic-incubation	1041556	Metagenome Analysis	28139919;Genome-Resolved Meta-Omics Ties Microbial Dynamics to Process Performance in Biotechnology for Thiocyanate Degradation.	46	0.0170313	4
3300003475	Marine microbial communities from the Indian Ocean - GS112	Marine microbial communities from Global Ocean Sampling (GOS)	Aquatic:Other	NA	Metagenome Analysis	17355176;The Sorcerer II Global Ocean Sampling expedition: northwest Atlantic through eastern tropical Pacific.	43	NA	0
3300003485	Wastewater bioreactor microbial communities from Cape Town, South Afric - Thiocy_cont_300_biof	Wastewater bioreactor microbial communities from Cape Town, South Africa	Engineered:Anoxic-incubation	1041535	Metagenome Analysis	28139919;Genome-Resolved Meta-Omics Ties Microbial Dynamics to Process Performance in Biotechnology for Thiocyanate Degradation.	43	0.010668	2
3300003502	Arabidopsis thaliana rhizosphere microbial communities from the Joint Genome Institute, USA, that affect carbon cycling - Inoculated plant M1 S PM	Arabidopsis thaliana rhizosphere microbial communities from the Joint Genome Institute, USA, that affect carbon cycling	Host-associated:Other	1038587	Metagenome Analysis		8	0.161166	0
3300003503	Arabidopsis thaliana rhizosphere microbial communities from the Joint Genome Institute, USA, that affect carbon cycling - Inoculated plant M3 S AM	Arabidopsis thaliana rhizosphere microbial communities from the Joint Genome Institute, USA, that affect carbon cycling	Host-associated:Other	1038581	Metagenome Analysis		12	0.221378	0
3300003504	Arabidopsis thaliana rhizosphere microbial communities from the Joint Genome Institute, USA, that affect carbon cycling - Inoculated plant Co S AM	Arabidopsis thaliana rhizosphere microbial communities from the Joint Genome Institute, USA, that affect carbon cycling	Host-associated:Other	1038572	Metagenome Analysis		5	0	0
3300003516	Marine microbial communities from Antarctic ocean - Station_363 -- 0.8 um	Marine microbial communities from Antarctic Lakes and Southern Ocean	Aquatic:Other	SAMN00017816	Metagenome Analysis	21124488;An integrative study of a meromictic lake ecosystem in Antarctica.	11	NA	0
3300003517	Marine microbial communities from Antarctic Ocean - Station_363 -- 3.0 um	Marine microbial communities from Antarctic Lakes and Southern Ocean	Aquatic:Other	SAMN00017815	Metagenome Analysis	21124488;An integrative study of a meromictic lake ecosystem in Antarctica.	3	NA	0
3300003523	Camel rumen microbial communities from Jandagh-Isfahan, Iran - Sample 1	Camel rumen microbial communities from Jandagh-Isfahan, Iran	Host-associated:Rumen	NA	Metagenome Analysis		383	0.0321706	18
3300003541	Wetland sediment microbial communities from Twitchell Island in the Sacramento Delta, sample from surface sediment Aug2011 Site B2 Bulk	Wetland microbial communities from Twitchell Island in the Sacramento Delta	Aquatic:Other	1015567	Metagenome Analysis		452	0.0177284	3
3300003608	Marine microbial communities from expanding oxygen minimum zones in the Saanich Inlet - MetaT SI075_100m_A (Metagenome Metatranscriptome)	Marine microbial communities from expanding oxygen minimum zones in the northeastern subarctic Pacific Ocean	Aquatic:Inlet	1024676	Metatranscriptome Analysis		0	NA	0
3300003609	Marine microbial communities from expanding oxygen minimum zones in the Saanich Inlet - MetaT SI075_120m_A (Metagenome Metatranscriptome)	Marine microbial communities from expanding oxygen minimum zones in the northeastern subarctic Pacific Ocean	Aquatic:Inlet	1024682	Metatranscriptome Analysis		2	NA	0
3300003610	Marine microbial communities from expanding oxygen minimum zones in the Saanich Inlet - MetaT SI075_120m_B (Metagenome Metatranscriptome)	Marine microbial communities from expanding oxygen minimum zones in the northeastern subarctic Pacific Ocean	Aquatic:Inlet	1024685	Metatranscriptome Analysis		2	NA	0
3300003612	Marine microbial communities from expanding oxygen minimum zones in the Saanich Inlet - MetaT SI073_165m_B (Metagenome Metatranscriptome)	Marine microbial communities from expanding oxygen minimum zones in the northeastern subarctic Pacific Ocean	Aquatic:Inlet	1024625	Metatranscriptome Analysis		7	0.061348	2
3300003641	Belize Diploria	Cnidaria microbial communities from the Caribbean, with Black Band disease	Host-associated:Other	NA	Metagenome Analysis		3	NA	0
3300003647	Compost microbial communities from Sao Paulo Zoo, Brazil - ZC4 day 78	Compost microbial communities from Sao Paulo Zoo, Brazil	Engineered:Anoxic-incubation	NA	Metagenome Analysis		38	NA	0
3300003648	Compost microbial communities from Sao Paulo Zoo, Brazil - ZC4 day 99	Compost microbial communities from Sao Paulo Zoo, Brazil	Engineered:Anoxic-incubation	NA	Metagenome Analysis		40	NA	0
3300003672	Estuarine microbial mat communities from Elkhorn Slough, Moss Landing, CA, USA - CR2A Metatranscriptome (Metagenome Metatranscriptome)	Estuarine microbial mat communities from Elkhorn Slough, Moss Landing, CA, that are H2-evolving and photosynthetic	Aquatic:Inlet	1007572	Metatranscriptome Analysis	23190731;Anoxic carbon flux in photosynthetic microbial mats as revealed by metatranscriptomics.	0	NA	0
3300003679	Marine microbial communities from expanding oxygen minimum zones in the Saanich Inlet - MetaT SI075_135m_A (Metagenome Metatranscriptome)	Marine microbial communities from expanding oxygen minimum zones in the northeastern subarctic Pacific Ocean	Aquatic:Inlet	1024688	Metatranscriptome Analysis		26	0.100416	2
3300003688	Coassembly of YNP Bryant MS undermat 2012 and YNP Bryant MS upper layer 2012	Anoxygenic and chlorotrophic microbial mat microbial communities from Yellowstone National Park, USA	Aquatic:Other	1023412	Combined Assembly	27379049;The Dark Side of the Mushroom Spring Microbial Mat: Life in the Shadow of Chlorophototrophs. I. Microbial Diversity Based on 16S rRNA Gene Amplicons and Metagenomic Sequencing.	60	0.0118173	0
3300003689	Sequencing a coculture of Geitlerinema sp PCC 9228	Geitlerinema sp PCC 9228	Aquatic:Saline-lakes	NA	Metagenome Analysis		2	NA	0
3300003694	Marine microbial communities from expanding oxygen minimum zones in the Saanich Inlet - MetaT SI075_165m_A (Metagenome Metatranscriptome)	Marine microbial communities from expanding oxygen minimum zones in the northeastern subarctic Pacific Ocean	Aquatic:Inlet	1024700	Metatranscriptome Analysis		0	NA	0
3300003695	Marine microbial communities from expanding oxygen minimum zones in the Saanich Inlet - MetaT SI075_150m_A (Metagenome Metatranscriptome)	Marine microbial communities from expanding oxygen minimum zones in the northeastern subarctic Pacific Ocean	Aquatic:Inlet	1024694	Metatranscriptome Analysis		0	NA	0
3300003701	Marine microbial communities from expanding oxygen minimum zones in the Saanich Inlet - MetaT SI072_150m_A (Metagenome Metatranscriptome)	Marine microbial communities from expanding oxygen minimum zones in the northeastern subarctic Pacific Ocean	Aquatic:Inlet	1024577	Metatranscriptome Analysis		13	NA	0
3300003712	Marine microbial communities from expanding oxygen minimum zones in the Saanich Inlet - ESP_85LU_5_RNA (Metagenome Metatranscriptome)	Marine microbial communities from expanding oxygen minimum zones in the northeastern subarctic Pacific Ocean	Aquatic:Inlet	1037344	Metatranscriptome Analysis		0	NA	0
3300003713	Marine microbial communities from expanding oxygen minimum zones in the Saanich Inlet - ESP_74LU_5_RNA (Metagenome Metatranscriptome)	Marine microbial communities from expanding oxygen minimum zones in the northeastern subarctic Pacific Ocean	Aquatic:Inlet	1037338	Metatranscriptome Analysis		0	NA	0
3300003714	Marine microbial communities from expanding oxygen minimum zones in the Saanich Inlet - ESP_59LU_5_RNA (Metagenome Metatranscriptome)	Marine microbial communities from expanding oxygen minimum zones in the northeastern subarctic Pacific Ocean	Aquatic:Inlet	1037332	Metatranscriptome Analysis		0	NA	0
3300003716	Marine microbial communities from expanding oxygen minimum zones in the Saanich Inlet - ESP_161SG_22_RNA (Metagenome Metatranscriptome)	Marine microbial communities from expanding oxygen minimum zones in the northeastern subarctic Pacific Ocean	Aquatic:Inlet	1037359	Metatranscriptome Analysis		0	NA	0
3300003718	Marine microbial communities from expanding oxygen minimum zones in the Saanich Inlet - ESP_116LU_22_RNA (Metagenome Metatranscriptome)	Marine microbial communities from expanding oxygen minimum zones in the northeastern subarctic Pacific Ocean	Aquatic:Inlet	1037347	Metatranscriptome Analysis		2	NA	0
3300003721	Marine microbial communities from expanding oxygen minimum zones in the Saanich Inlet - ESP_105LU_22_RNA (Metagenome Metatranscriptome)	Marine microbial communities from expanding oxygen minimum zones in the northeastern subarctic Pacific Ocean	Aquatic:Inlet	1037341	Metatranscriptome Analysis		5	NA	0
3300003733	Marine microbial communities from expanding oxygen minimum zones in the Saanich Inlet - ESP_90LU_22_RNA (Metagenome Metatranscriptome)	Marine microbial communities from expanding oxygen minimum zones in the northeastern subarctic Pacific Ocean	Aquatic:Inlet	1037335	Metatranscriptome Analysis		2	NA	0
3300003734	Marine microbial communities from expanding oxygen minimum zones in the Saanich Inlet - ESP_153SG_22_RNA (Metagenome Metatranscriptome)	Marine microbial communities from expanding oxygen minimum zones in the northeastern subarctic Pacific Ocean	Aquatic:Inlet	1037353	Metatranscriptome Analysis		4	NA	0
3300003783	Freshwater microbial communities from Crystal Bog, Wisconsin, USA - CBH05Oct08	Freshwater microbial communities from Crystal Bog lake, Wisconsin, USA	Aquatic:Freshwater	1035354	Metagenome Analysis		11	NA	0
3300003785	Freshwater microbial communities from Crystal Bog, Wisconsin, USA - CBH06Jun08	Freshwater microbial communities from Crystal Bog lake, Wisconsin, USA	Aquatic:Freshwater	1035357	Metagenome Analysis		3	NA	0
3300003787	Freshwater microbial communities from Crystal Bog, Wisconsin, USA - CBE21Jul09	Freshwater microbial communities from Crystal Bog lake, Wisconsin, USA	Aquatic:Freshwater	1035237	Metagenome Analysis		11	NA	0
3300003789	Freshwater microbial communities from Crystal Bog, Wisconsin, USA - CBE28Sep08	Freshwater microbial communities from Crystal Bog lake, Wisconsin, USA	Aquatic:Freshwater	1035309	Metagenome Analysis		16	0.563377	0
3300003793	Freshwater microbial communities from Crystal Bog, Wisconsin, USA - CBH24Jun08	Freshwater microbial communities from Crystal Bog lake, Wisconsin, USA	Aquatic:Freshwater	1035345	Metagenome Analysis		3	NA	0
3300003795	Freshwater microbial communities from Crystal Bog, Wisconsin, USA - CBH11Jul08	Freshwater microbial communities from Crystal Bog lake, Wisconsin, USA	Aquatic:Freshwater	1035363	Metagenome Analysis		11	0.0965611	1
3300003796	Freshwater microbial communities from Crystal Bog, Wisconsin, USA - CBH27Jul09	Freshwater microbial communities from Crystal Bog lake, Wisconsin, USA	Aquatic:Freshwater	1035399	Metagenome Analysis		11	NA	0
3300003797	Freshwater microbial communities from Crystal Bog, Wisconsin, USA - CBE19Jun07	Freshwater microbial communities from Crystal Bog lake, Wisconsin, USA	Aquatic:Freshwater	1035342	Metagenome Analysis		15	NA	0
3300003798	Freshwater microbial communities from Crystal Bog, Wisconsin, USA - CBE10Sep07	Freshwater microbial communities from Crystal Bog lake, Wisconsin, USA	Aquatic:Freshwater	1035330	Metagenome Analysis		5	0.846263	1
3300003799	Freshwater microbial communities from Crystal Bog, Wisconsin, USA - CBE09Aug07	Freshwater microbial communities from Crystal Bog lake, Wisconsin, USA	Aquatic:Freshwater	1035267	Metagenome Analysis		0	NA	0
3300003800	Freshwater microbial communities from Crystal Bog, Wisconsin, USA - CBH15Jul08	Freshwater microbial communities from Crystal Bog lake, Wisconsin, USA	Aquatic:Freshwater	1035384	Metagenome Analysis		13	0.21332	1
3300003802	Freshwater microbial communities from Crystal Bog, Wisconsin, USA - CBE29Oct07	Freshwater microbial communities from Crystal Bog lake, Wisconsin, USA	Aquatic:Freshwater	1035324	Metagenome Analysis		5	NA	0
3300003803	Freshwater microbial communities from Crystal Bog, Wisconsin, USA - CBH13Jun08	Freshwater microbial communities from Crystal Bog lake, Wisconsin, USA	Aquatic:Freshwater	1035351	Metagenome Analysis		5	NA	0
3300003804	Freshwater microbial communities from Crystal Bog, Wisconsin, USA - CBE29May09	Freshwater microbial communities from Crystal Bog lake, Wisconsin, USA	Aquatic:Freshwater	1035255	Metagenome Analysis		7	0.688124	0
3300003805	Freshwater microbial communities from Crystal Bog, Wisconsin, USA - CBE27Jun08	Freshwater microbial communities from Crystal Bog lake, Wisconsin, USA	Aquatic:Freshwater	1035318	Metagenome Analysis		13	NA	0
3300003806	Freshwater microbial communities from Crystal Bog, Wisconsin, USA - CBH16Oct07	Freshwater microbial communities from Crystal Bog lake, Wisconsin, USA	Aquatic:Freshwater	1035396	Metagenome Analysis		11	NA	0
3300003807	Freshwater microbial communities from Crystal Bog, Wisconsin, USA - CBE21Jun07	Freshwater microbial communities from Crystal Bog lake, Wisconsin, USA	Aquatic:Freshwater	1035246	Metagenome Analysis		7	NA	0
3300003808	Freshwater microbial communities from Crystal Bog, Wisconsin, USA - CBE27Aug07	Freshwater microbial communities from Crystal Bog lake, Wisconsin, USA	Aquatic:Freshwater	1035336	Metagenome Analysis		17	NA	0
3300003809	Freshwater microbial communities from Crystal Bog, Wisconsin, USA - CBH03Jun09	Freshwater microbial communities from Crystal Bog lake, Wisconsin, USA	Aquatic:Freshwater	1035411	Metagenome Analysis		18	0.221334	1
3300003811	Freshwater microbial communities from Crystal Bog, Wisconsin, USA - MA4M	Freshwater microbial communities from Crystal Bog lake, Wisconsin, USA	Aquatic:Freshwater	1035210	Metagenome Analysis		6	NA	0
3300003812	Freshwater microbial communities from Crystal Bog, Wisconsin, USA - CBH22Jun08	Freshwater microbial communities from Crystal Bog lake, Wisconsin, USA	Aquatic:Freshwater	1035387	Metagenome Analysis		11	NA	0
3300003813	Freshwater microbial communities from Crystal Bog, Wisconsin, USA - CBH15Jun09	Freshwater microbial communities from Crystal Bog lake, Wisconsin, USA	Aquatic:Freshwater	1035441	Metagenome Analysis		21	NA	0
3300003814	Freshwater microbial communities from Crystal Bog, Wisconsin, USA - CBH12Jul09	Freshwater microbial communities from Crystal Bog lake, Wisconsin, USA	Aquatic:Freshwater	1035435	Metagenome Analysis		24	0.328191	1
3300003815	Freshwater microbial communities from Crystal Bog, Wisconsin, USA - CBH27Jun07	Freshwater microbial communities from Crystal Bog lake, Wisconsin, USA	Aquatic:Freshwater	1035372	Metagenome Analysis		9	NA	0
3300003816	Freshwater microbial communities from Crystal Bog, Wisconsin, USA - CBE27Jul07	Freshwater microbial communities from Crystal Bog lake, Wisconsin, USA	Aquatic:Freshwater	1035339	Metagenome Analysis		0	NA	0
3300003818	Freshwater microbial communities from Crystal Bog, Wisconsin, USA - CBE10Jul07	Freshwater microbial communities from Crystal Bog lake, Wisconsin, USA	Aquatic:Freshwater	1035327	Metagenome Analysis		0	0	0
3300003819	Freshwater microbial communities from Crystal Bog, Wisconsin, USA - CBH23Jun09	Freshwater microbial communities from Crystal Bog lake, Wisconsin, USA	Aquatic:Freshwater	1035438	Metagenome Analysis		13	0.0736679	1
3300003820	Freshwater microbial communities from Crystal Bog, Wisconsin, USA - CBH10Sep07	Freshwater microbial communities from Crystal Bog lake, Wisconsin, USA	Aquatic:Freshwater	1035393	Metagenome Analysis		7	0.767662	1
3300003821	Freshwater microbial communities from Crystal Bog, Wisconsin, USA - CBE22May08	Freshwater microbial communities from Crystal Bog lake, Wisconsin, USA	Aquatic:Freshwater	1035333	Metagenome Analysis		3	NA	0
3300003822	Freshwater microbial communities from Crystal Bog, Wisconsin, USA - CBE12Jun07	Freshwater microbial communities from Crystal Bog lake, Wisconsin, USA	Aquatic:Freshwater	1035240	Metagenome Analysis		0	NA	0
3300003823	Freshwater microbial communities from Crystal Bog, Wisconsin, USA - CBH18Aug09	Freshwater microbial communities from Crystal Bog lake, Wisconsin, USA	Aquatic:Freshwater	1035429	Metagenome Analysis		15	0.454521	1
3300003824	Freshwater microbial communities from Crystal Bog, Wisconsin, USA - CBH22May08	Freshwater microbial communities from Crystal Bog lake, Wisconsin, USA	Aquatic:Freshwater	1035426	Metagenome Analysis		11	0.0687446	2
3300003825	Freshwater microbial communities from Crystal Bog, Wisconsin, USA - MA10M	Freshwater microbial communities from Crystal Bog lake, Wisconsin, USA	Aquatic:Freshwater	1035183	Metagenome Analysis		7	NA	0
3300003826	Freshwater microbial communities from Crystal Bog, Wisconsin, USA - CBH29Jul08	Freshwater microbial communities from Crystal Bog lake, Wisconsin, USA	Aquatic:Freshwater	1035420	Metagenome Analysis		17	0.0535493	1
3300003827	Freshwater microbial communities from Crystal Bog, Wisconsin, USA - CBH29Jun09	Freshwater microbial communities from Crystal Bog lake, Wisconsin, USA	Aquatic:Freshwater	1035444	Metagenome Analysis		15	0.112685	1
3300003828	Freshwater microbial communities from Crystal Bog, Wisconsin, USA - CBH29May08	Freshwater microbial communities from Crystal Bog lake, Wisconsin, USA	Aquatic:Freshwater	1035408	Metagenome Analysis		9	0.0985326	1
3300003830	Groundwater microbial communities from aquifer in Utah, USA - Crystal Geyser 4/9/14 3 um filter	Development of a pipeline for high-throughput recovery of near-complete and complete microbial genomes from complex metagenomic datasets	Aquatic:Groundwater	1046603	Metagenome Analysis	29379208;Differential depth distribution of microbial function and putative symbionts through sediment-hosted aquifers in the deep terrestrial subsurface.	291	0.0307545	37
3300003868	Alpena Fountain idba assembled	Fountain water microbial communities from Alpena County Library, Michigan, USA	Aquatic:Groundwater	NA	Metagenome Analysis		11	0.0154861	6
3300003874	Isolated Sinkhole microbial communities from Lake Huron, MI - Assembly 2014	Isolated Sinkhole microbial communities from Lake Huron, MI	Aquatic:Freshwater	NA	Metagenome Analysis		13	0.00630524	2
3300003894	Marine microbial communities from the northern Gulf of Mexico hypoxic zone - Cultivation independent assessment	Marine microbial communities from the northern Gulf of Mexico hypoxic zone	Aquatic:Other	NA	Metagenome Analysis	30533941;Metagenomic Assembly and Prokaryotic Metagenome-Assembled Genome Sequences from the Northern Gulf of Mexico "Dead Zone".	81	0.0211744	1
3300003896	Compost microbial communities from Sao Paulo Zoo, Brazil - ZC4 m-RNA DAY 01	Compost microbial communities from Sao Paulo Zoo, Brazil	Engineered:Anoxic-incubation	NA	Metagenome Analysis		16	NA	0
3300003897	Compost microbial communities from Sao Paulo Zoo, Brazil - ZC4 m-RNA DAY 03	Compost microbial communities from Sao Paulo Zoo, Brazil	Engineered:Anoxic-incubation	NA	Metagenome Analysis		42	NA	0
3300003898	Compost microbial communities from Sao Paulo Zoo, Brazil - ZC4 m-RNA DAY 07	Compost microbial communities from Sao Paulo Zoo, Brazil	Engineered:Anoxic-incubation	NA	Metagenome Analysis		25	NA	0
3300003899	Compost microbial communities from Sao Paulo Zoo, Brazil - ZC4 m-RNA DAY 78	Compost microbial communities from Sao Paulo Zoo, Brazil	Engineered:Anoxic-incubation	NA	Metagenome Analysis		16	NA	0
3300003900	Compost microbial communities from Sao Paulo Zoo, Brazil - ZC4 m-RNA DAY 30	Compost microbial communities from Sao Paulo Zoo, Brazil	Engineered:Anoxic-incubation	NA	Metagenome Analysis		30	0	0
3300003901	Compost microbial communities from Sao Paulo Zoo, Brazil - ZC4 m-RNA DAY 99	Compost microbial communities from Sao Paulo Zoo, Brazil	Engineered:Anoxic-incubation	NA	Metagenome Analysis		10	NA	0
3300003909	Marine microbial communities from expanding oxygen minimum zones in the Saanich Inlet - ESP_133SG_5_DNA	Marine microbial communities from expanding oxygen minimum zones in the northeastern subarctic Pacific Ocean	Aquatic:Inlet	1037386	Metagenome Analysis		26	NA	0
3300003912	Compost microbial communities from Sao Paulo Zoo, Brazil - ZC4 m-RNA DAY 15	Compost microbial communities from Sao Paulo Zoo, Brazil	Engineered:Anoxic-incubation	NA	Metagenome Analysis		19	NA	0
3300003913	Compost microbial communities from Sao Paulo Zoo, Brazil - ZC4 m-RNA DAY 64	Compost microbial communities from Sao Paulo Zoo, Brazil	Engineered:Anoxic-incubation	NA	Metagenome Analysis		42	NA	0
3300003938	Wetland microbial communities from Twitchell Island in the Sacramento Delta, California, USA - surface sediment Aug2011 Site C1 Bulk Metatranscriptome (Metagenome Metatranscriptome) (version 2)	Wetland microbial communities from Twitchell Island in the Sacramento Delta	Aquatic:Freshwater	1015594	Metatranscriptome Analysis		312	NA	0
3300003943	Freshwater microbial communities from Crystal Bog, Wisconsin, USA - CBE06Aug07	Freshwater microbial communities from Crystal Bog lake, Wisconsin, USA	Aquatic:Freshwater	1035228	Metagenome Analysis		9	NA	0
3300003977	DCM	Deep Chlorophyll Maximum	Aquatic:Other	NA	Metagenome Analysis		57	NA	0
3300003980	Thiomargarita nelsonii Hydrate Ridge bud S10 & epibionts metagenome	Hydrate Ridge Gastropod Epibiont Candidatus Thiomargarita nelsonii HR-S10 and Its Epibiont Community	Host-associated:Other	NA	Metagenome Analysis		4	0.00607084	2
3300004069	Combined assembly of 1362B_J2.571 and 1362A_J2.573	Deep subsurface and oceanic microbial communities from Witwatersrand Basin, South Africa, and the Canadian and Fennoscandian shields and at the Lost City Hydrothermal Field	Aquatic:Other	1020462	Combined Assembly	29467397;Expanded diversity of microbial groups that shape the dissimilatory sulfur cycle.	62	0.0142463	1
3300004088	Groundwater microbial communities from aquifer in Utah, USA - Crystal Geyser 4/10/14 0.8 um filter	Development of a pipeline for high-throughput recovery of near-complete and complete microbial genomes from complex metagenomic datasets	Aquatic:Groundwater	1046624	Metagenome Analysis	29379208;Differential depth distribution of microbial function and putative symbionts through sediment-hosted aquifers in the deep terrestrial subsurface.	266	0.0335971	13
3300004095	Freshwater microbial communities from Crystal Bog, Wisconsin, USA - CBE03Jun09	Freshwater microbial communities from Crystal Bog lake, Wisconsin, USA	Aquatic:Freshwater	1035291	Metagenome Analysis		56	NA	0
3300004105	Groundwater microbial communities from aquifer in Utah, USA - Crystal Geyser 4/10/14 0.2 um filter (version 2)	Development of a pipeline for high-throughput recovery of near-complete and complete microbial genomes from complex metagenomic datasets	Aquatic:Groundwater	1046615	Metagenome Analysis	29379208;Differential depth distribution of microbial function and putative symbionts through sediment-hosted aquifers in the deep terrestrial subsurface.	334	0.0187419	19
3300004106	Groundwater microbial communities from aquifer in Utah, USA - Crystal Geyser 4/9/14 0.2 um filter (version 2)	Development of a pipeline for high-throughput recovery of near-complete and complete microbial genomes from complex metagenomic datasets	Aquatic:Groundwater	1046609	Metagenome Analysis	29379208;Differential depth distribution of microbial function and putative symbionts through sediment-hosted aquifers in the deep terrestrial subsurface.	76	0.0262354	13
3300004107	Groundwater microbial communities from aquifer in Utah, USA - Crystal Geyser 4/8/14 3 um filter (version 2)	Development of a pipeline for high-throughput recovery of near-complete and complete microbial genomes from complex metagenomic datasets	Aquatic:Groundwater	1046600	Metagenome Analysis	29379208;Differential depth distribution of microbial function and putative symbionts through sediment-hosted aquifers in the deep terrestrial subsurface.	185	0.0145941	16
3300004108	Groundwater microbial communities from aquifer in Utah, USA - Crystal Geyser 4/9/14 0.8 um filter (version 2)	Development of a pipeline for high-throughput recovery of near-complete and complete microbial genomes from complex metagenomic datasets	Aquatic:Groundwater	1046612	Metagenome Analysis	29379208;Differential depth distribution of microbial function and putative symbionts through sediment-hosted aquifers in the deep terrestrial subsurface.	178	0.0245747	9
3300004141	Groundwater microbial communities from aquifer - Crystal Geyser CG05_land_8/20/14_0.10	Development of a pipeline for high-throughput recovery of near-complete and complete microbial genomes from complex metagenomic datasets	Aquatic:Groundwater	1057125	Metagenome Analysis	29379208;Differential depth distribution of microbial function and putative symbionts through sediment-hosted aquifers in the deep terrestrial subsurface.	17	NA	0
3300004142	Groundwater microbial communities from aquifer - Crystal Geyser CG09_land_8/20/14_0.10	Development of a pipeline for high-throughput recovery of near-complete and complete microbial genomes from complex metagenomic datasets	Aquatic:Groundwater	1057129	Metagenome Analysis	29379208;Differential depth distribution of microbial function and putative symbionts through sediment-hosted aquifers in the deep terrestrial subsurface.	269	0.0267551	14
3300004143	Groundwater microbial communities from aquifer - Crystal Geyser CG01_land_8/20/14_3.00	Development of a pipeline for high-throughput recovery of near-complete and complete microbial genomes from complex metagenomic datasets	Aquatic:Groundwater	1057121	Metagenome Analysis	29379208;Differential depth distribution of microbial function and putative symbionts through sediment-hosted aquifers in the deep terrestrial subsurface.	110	0.0128849	7
3300004149	Groundwater microbial communities from aquifer - Crystal Geyser CG03_land_8/20/14_0.80	Development of a pipeline for high-throughput recovery of near-complete and complete microbial genomes from complex metagenomic datasets	Aquatic:Groundwater	1057123	Metagenome Analysis	29379208;Differential depth distribution of microbial function and putative symbionts through sediment-hosted aquifers in the deep terrestrial subsurface.	326	0.0063687	12
3300004158	Freshwater sediment methanotrophic microbial communities from Lake Washington under simulated oxygen tension - Sediment Metagenome 45_HOW7	Freshwater sediment methanotrophic microbial communities from Lake Washington under simulated oxygen tension	Aquatic:Other	1056103	Metagenome Analysis		15	0.0040073	0
3300004160	Freshwater sediment methanotrophic microbial communities from Lake Washington under simulated oxygen tension - Sediment Metagenome 46_HOW7	Freshwater sediment methanotrophic microbial communities from Lake Washington under simulated oxygen tension	Aquatic:Other	1056106	Metagenome Analysis		16	0.034949	1
3300004164	Freshwater sediment methanotrophic microbial communities from Lake Washington under simulated oxygen tension - Sediment Metagenome 37_LOW7	Freshwater sediment methanotrophic microbial communities from Lake Washington under simulated oxygen tension	Aquatic:Other	1056085	Metagenome Analysis		14	0.069281	3
3300004166	Freshwater sediment methanotrophic microbial communities from Lake Washington under simulated oxygen tension - Sediment Metagenome 39_LOW7	Freshwater sediment methanotrophic microbial communities from Lake Washington under simulated oxygen tension	Aquatic:Other	1056091	Metagenome Analysis		15	0.00571645	0
3300004167	Freshwater sediment methanotrophic microbial communities from Lake Washington under simulated oxygen tension - Sediment Metagenome 55_HOW8	Freshwater sediment methanotrophic microbial communities from Lake Washington under simulated oxygen tension	Aquatic:Other	1056121	Metagenome Analysis		20	0.00387929	0
3300004172	Freshwater sediment methanotrophic microbial communities from Lake Washington under simulated oxygen tension - Sediment Metagenome 44_HOW7	Freshwater sediment methanotrophic microbial communities from Lake Washington under simulated oxygen tension	Aquatic:Other	1056100	Metagenome Analysis		17	0.00748235	1
3300004176	Freshwater sediment methanotrophic microbial communities from Lake Washington under simulated oxygen tension - Sediment Metagenome 7_HOW4	Freshwater sediment methanotrophic microbial communities from Lake Washington under simulated oxygen tension	Aquatic:Other	1056025	Metagenome Analysis		37	0.0408857	1
3300004177	Freshwater sediment methanotrophic microbial communities from Lake Washington under simulated oxygen tension - Sediment Metagenome 15_LOW5	Freshwater sediment methanotrophic microbial communities from Lake Washington under simulated oxygen tension	Aquatic:Other	1056043	Metagenome Analysis		48	0.0543178	0
3300004178	Freshwater sediment methanotrophic microbial communities from Lake Washington under simulated oxygen tension - Sediment Metagenome 14_LOW5	Freshwater sediment methanotrophic microbial communities from Lake Washington under simulated oxygen tension	Aquatic:Other	1056040	Metagenome Analysis		39	0.0265154	0
3300004180	Freshwater sediment methanotrophic microbial communities from Lake Washington under simulated oxygen tension - Sediment Metagenome 10_HOW4	Freshwater sediment methanotrophic microbial communities from Lake Washington under simulated oxygen tension	Aquatic:Other	1056034	Metagenome Analysis		45	0.0245919	0
3300004181	Freshwater sediment methanotrophic microbial communities from Lake Washington under simulated oxygen tension - Sediment Metagenome 9_HOW4	Freshwater sediment methanotrophic microbial communities from Lake Washington under simulated oxygen tension	Aquatic:Other	1056031	Metagenome Analysis		43	0.0865702	3
3300004183	Freshwater sediment methanotrophic microbial communities from Lake Washington under simulated oxygen tension - Sediment Metagenome 3_LOW4	Freshwater sediment methanotrophic microbial communities from Lake Washington under simulated oxygen tension	Aquatic:Other	1056019	Metagenome Analysis		49	0.291868	3
3300004185	Groundwater microbial communities from aquifer - Crystal Geyser CG13_big_fil_rev_8/21/14_2.50	Development of a pipeline for high-throughput recovery of near-complete and complete microbial genomes from complex metagenomic datasets	Aquatic:Groundwater	1057133	Metagenome Analysis	29379208;Differential depth distribution of microbial function and putative symbionts through sediment-hosted aquifers in the deep terrestrial subsurface.	250	0.0125592	5
3300004186	Groundwater microbial communities from aquifer - Crystal Geyser CG18_big_fil_WC_8/21/14_2.50	Development of a pipeline for high-throughput recovery of near-complete and complete microbial genomes from complex metagenomic datasets	Aquatic:Groundwater	1057138	Metagenome Analysis	29379208;Differential depth distribution of microbial function and putative symbionts through sediment-hosted aquifers in the deep terrestrial subsurface.	288	0.0156679	5
3300004187	Freshwater sediment methanotrophic microbial communities from Lake Washington under simulated oxygen tension - Sediment Metagenome 69_HOW9	Freshwater sediment methanotrophic microbial communities from Lake Washington under simulated oxygen tension	Aquatic:Other	1056151	Metagenome Analysis		9	0.0149894	0
3300004192	Freshwater sediment methanotrophic microbial communities from Lake Washington under simulated oxygen tension - Sediment Metagenome 70_HOW9	Freshwater sediment methanotrophic microbial communities from Lake Washington under simulated oxygen tension	Aquatic:Other	1056154	Metagenome Analysis		17	0.0197708	2
3300004193	Freshwater sediment methanotrophic microbial communities from Lake Washington under simulated oxygen tension - Sediment Metagenome 67_HOW9	Freshwater sediment methanotrophic microbial communities from Lake Washington under simulated oxygen tension	Aquatic:Other	1056145	Metagenome Analysis		19	0.0248343	0
3300004196	Groundwater microbial communities from aquifer - Crystal Geyser CG12_big_fil_rev_8/21/14_0.65	Development of a pipeline for high-throughput recovery of near-complete and complete microbial genomes from complex metagenomic datasets	Aquatic:Groundwater	1057132	Metagenome Analysis	29379208;Differential depth distribution of microbial function and putative symbionts through sediment-hosted aquifers in the deep terrestrial subsurface.	341	0.0127147	7
3300004201	Freshwater sediment methanotrophic microbial communities from Lake Washington under simulated oxygen tension - Sediment Metagenome 31_HOW6	Freshwater sediment methanotrophic microbial communities from Lake Washington under simulated oxygen tension	Aquatic:Other	1056073	Metagenome Analysis		24	0.0264144	1
3300004203	Freshwater sediment methanotrophic microbial communities from Lake Washington under simulated oxygen tension - Sediment Metagenome 27_LOW6	Freshwater sediment methanotrophic microbial communities from Lake Washington under simulated oxygen tension	Aquatic:Other	1056067	Metagenome Analysis		20	0.0172077	0
3300004205	Freshwater sediment methanotrophic microbial communities from Lake Washington under simulated oxygen tension - Sediment Metagenome 21_HOW5	Freshwater sediment methanotrophic microbial communities from Lake Washington under simulated oxygen tension	Aquatic:Other	1056055	Metagenome Analysis		31	0.0693714	1
3300004207	Freshwater sediment methanotrophic microbial communities from Lake Washington under simulated oxygen tension - Sediment Metagenome 22_HOW5	Freshwater sediment methanotrophic microbial communities from Lake Washington under simulated oxygen tension	Aquatic:Other	1056058	Metagenome Analysis		17	0.160115	0
3300004208	Groundwater microbial communities from aquifer - Crystal Geyser CG11_big_fil_rev_8/21/14_0.20	Development of a pipeline for high-throughput recovery of near-complete and complete microbial genomes from complex metagenomic datasets	Aquatic:Groundwater	1057131	Metagenome Analysis	29379208;Differential depth distribution of microbial function and putative symbionts through sediment-hosted aquifers in the deep terrestrial subsurface.	579	0.00936573	27
3300004209	Groundwater microbial communities from aquifer - Crystal Geyser CG22_combo_CG10-13_8/21/14_all	Development of a pipeline for high-throughput recovery of near-complete and complete microbial genomes from complex metagenomic datasets	Aquatic:Groundwater	1057140	Metagenome Analysis	29379208;Differential depth distribution of microbial function and putative symbionts through sediment-hosted aquifers in the deep terrestrial subsurface.	615	0.00935078	35
3300004210	Groundwater microbial communities from aquifer - Crystal Geyser CG10_big_fil_rev_8/21/14_0.10	Development of a pipeline for high-throughput recovery of near-complete and complete microbial genomes from complex metagenomic datasets	Aquatic:Groundwater	1057130	Metagenome Analysis	29379208;Differential depth distribution of microbial function and putative symbionts through sediment-hosted aquifers in the deep terrestrial subsurface.	714	0.0109592	83
3300004212	Groundwater microbial communities from aquifer - Crystal Geyser CG02_land_8/20/14_3.00	Development of a pipeline for high-throughput recovery of near-complete and complete microbial genomes from complex metagenomic datasets	Aquatic:Groundwater	1057122	Metagenome Analysis	29379208;Differential depth distribution of microbial function and putative symbionts through sediment-hosted aquifers in the deep terrestrial subsurface.	318	0.0175973	18
3300004213	Groundwater microbial communities from aquifer - Crystal Geyser CG19_WC_8/21/14_NA	Development of a pipeline for high-throughput recovery of near-complete and complete microbial genomes from complex metagenomic datasets	Aquatic:Groundwater	1057139	Metagenome Analysis	29379208;Differential depth distribution of microbial function and putative symbionts through sediment-hosted aquifers in the deep terrestrial subsurface.	243	NA	0
3300004214	Groundwater microbial communities from aquifer - Crystal Geyser CG17_big_fil_post_rev_8/21/14_2.50	Development of a pipeline for high-throughput recovery of near-complete and complete microbial genomes from complex metagenomic datasets	Aquatic:Groundwater	1057137	Metagenome Analysis	29379208;Differential depth distribution of microbial function and putative symbionts through sediment-hosted aquifers in the deep terrestrial subsurface.	341	0.0207951	7
3300004217	Freshwater sediment methanotrophic microbial communities from Lake Washington under simulated oxygen tension - Sediment Metagenome 82_HOW10	Freshwater sediment methanotrophic microbial communities from Lake Washington under simulated oxygen tension	Aquatic:Other	1056178	Metagenome Analysis		11	0.00454439	1
3300004218	Freshwater sediment methanotrophic microbial communities from Lake Washington under simulated oxygen tension - Sediment Metagenome 86_LOW11	Freshwater sediment methanotrophic microbial communities from Lake Washington under simulated oxygen tension	Aquatic:Other	1056184	Metagenome Analysis		10	0.0196241	0
3300004219	Freshwater sediment methanotrophic microbial communities from Lake Washington under simulated oxygen tension - Sediment Metagenome 109_LOW13	Freshwater sediment methanotrophic microbial communities from Lake Washington under simulated oxygen tension	Aquatic:Other	1056229	Metagenome Analysis		12	0.0134158	0
3300004222	Freshwater sediment methanotrophic microbial communities from Lake Washington under simulated oxygen tension - Sediment Metagenome 117_HOW13	Freshwater sediment methanotrophic microbial communities from Lake Washington under simulated oxygen tension	Aquatic:Other	1056247	Metagenome Analysis		14	0.0309878	1
3300004223	Freshwater sediment methanotrophic microbial communities from Lake Washington under simulated oxygen tension - Sediment Metagenome 80_HOW10	Freshwater sediment methanotrophic microbial communities from Lake Washington under simulated oxygen tension	Aquatic:Other	1056172	Metagenome Analysis		9	0.0190789	0
3300004227	Freshwater sediment methanotrophic microbial communities from Lake Washington under simulated oxygen tension - Sediment Metagenome 116_HOW13	Freshwater sediment methanotrophic microbial communities from Lake Washington under simulated oxygen tension	Aquatic:Other	1056244	Metagenome Analysis		19	0.0107416	1
3300004229	Freshwater sediment methanotrophic microbial communities from Lake Washington under simulated oxygen tension - Sediment Metagenome 93_HOW11	Freshwater sediment methanotrophic microbial communities from Lake Washington under simulated oxygen tension	Aquatic:Other	1056199	Metagenome Analysis		16	0.115221	0
3300004230	Freshwater sediment methanotrophic microbial communities from Lake Washington under simulated oxygen tension - Sediment Metagenome 76_LOW10	Freshwater sediment methanotrophic microbial communities from Lake Washington under simulated oxygen tension	Aquatic:Other	1056166	Metagenome Analysis		12	0.0276726	2
3300004231	Freshwater sediment methanotrophic microbial communities from Lake Washington under simulated oxygen tension - Sediment Metagenome 79_HOW10	Freshwater sediment methanotrophic microbial communities from Lake Washington under simulated oxygen tension	Aquatic:Other	1056169	Metagenome Analysis		21	0.0258815	2
3300004233	Freshwater sediment methanotrophic microbial communities from Lake Washington under simulated oxygen tension - Sediment Metagenome 92_HOW11	Freshwater sediment methanotrophic microbial communities from Lake Washington under simulated oxygen tension	Aquatic:Other	1056196	Metagenome Analysis		19	0.0233647	2
3300004234	Freshwater sediment methanotrophic microbial communities from Lake Washington under simulated oxygen tension - Sediment Metagenome 91_HOW11	Freshwater sediment methanotrophic microbial communities from Lake Washington under simulated oxygen tension	Aquatic:Other	1056193	Metagenome Analysis		20	0.0184904	0
3300004236	Freshwater sediment methanotrophic microbial communities from Lake Washington under simulated oxygen tension - Sediment Metagenome 73_LOW10	Freshwater sediment methanotrophic microbial communities from Lake Washington under simulated oxygen tension	Aquatic:Other	1056157	Metagenome Analysis		14	0.030826	3
3300004237	Freshwater sediment methanotrophic microbial communities from Lake Washington under simulated oxygen tension - Sediment Metagenome 115_HOW13	Freshwater sediment methanotrophic microbial communities from Lake Washington under simulated oxygen tension	Aquatic:Other	1056241	Metagenome Analysis		23	0.0236921	2
3300004238	Groundwater microbial communities from aquifer - Crystal Geyser CG06_land_8/20/14_3.00	Development of a pipeline for high-throughput recovery of near-complete and complete microbial genomes from complex metagenomic datasets	Aquatic:Groundwater	1057126	Metagenome Analysis	29379208;Differential depth distribution of microbial function and putative symbionts through sediment-hosted aquifers in the deep terrestrial subsurface.	112	0.00894675	17
3300004239	Groundwater microbial communities from aquifer - Crystal Geyser CG23_combo_of_CG06-09_8/20/14_all	Development of a pipeline for high-throughput recovery of near-complete and complete microbial genomes from complex metagenomic datasets	Aquatic:Groundwater	1057141	Metagenome Analysis	29379208;Differential depth distribution of microbial function and putative symbionts through sediment-hosted aquifers in the deep terrestrial subsurface.	323	0.008776	25
3300004244	Freshwater sediment methanotrophic microbial communities from Lake Washington under simulated oxygen tension - Sediment Metagenome 130_HOW14	Freshwater sediment methanotrophic microbial communities from Lake Washington under simulated oxygen tension	Aquatic:Other	1056274	Metagenome Analysis		11	0.0141474	1
3300004249	Freshwater sediment methanotrophic microbial communities from Lake Washington under simulated oxygen tension - Sediment Metagenome 129_HOW14	Freshwater sediment methanotrophic microbial communities from Lake Washington under simulated oxygen tension	Aquatic:Other	1056271	Metagenome Analysis		14	0.0134684	0
3300004250	Freshwater sediment methanotrophic microbial communities from Lake Washington under simulated oxygen tension - Sediment Metagenome 106_HOW12	Freshwater sediment methanotrophic microbial communities from Lake Washington under simulated oxygen tension	Aquatic:Other	1056226	Metagenome Analysis		16	0.0113741	1
3300004251	Freshwater sediment methanotrophic microbial communities from Lake Washington under simulated oxygen tension - Sediment Metagenome 97_LOW12	Freshwater sediment methanotrophic microbial communities from Lake Washington under simulated oxygen tension	Aquatic:Other	1056205	Metagenome Analysis		14	0.0183852	0
3300004255	Freshwater sediment methanotrophic microbial communities from Lake Washington under simulated oxygen tension - Sediment Metagenome 103_HOW12	Freshwater sediment methanotrophic microbial communities from Lake Washington under simulated oxygen tension	Aquatic:Other	1056217	Metagenome Analysis		22	0.0203656	0
3300004256	Freshwater sediment methanotrophic microbial communities from Lake Washington under simulated oxygen tension - Sediment Metagenome 124_LOW14	Freshwater sediment methanotrophic microbial communities from Lake Washington under simulated oxygen tension	Aquatic:Other	1056262	Metagenome Analysis		14	0.0301135	0
3300004257	Freshwater sediment methanotrophic microbial communities from Lake Washington under simulated oxygen tension - Sediment Metagenome 104_HOW12	Freshwater sediment methanotrophic microbial communities from Lake Washington under simulated oxygen tension	Aquatic:Other	1056220	Metagenome Analysis		14	0.0296748	1
3300004259	Wastewater treatment Type I Accumulibacter community from EBPR Bioreactor in Madison, WI, USA - TNR Reactor, Time F- 52min-Aerobic_ RNA (Metagenome Metatranscriptome)	Wastewater treatment Type I Accumulibacter community from EBPR Bioreactor in Madison, WI, USA	Engineered:Anoxic-incubation	1049422	Metatranscriptome Analysis	20148930;Metatranscriptomic array analysis of 'Candidatus Accumulibacter phosphatis'-enriched enhanced biological phosphorus removal sludge.	36	0.0110791	5
3300004260	Wastewater treatment Type I Accumulibacter community from EBPR Bioreactor in Madison, WI, USA - TNR Reactor, Time E -22min-Aerobic_ RNA (Metagenome Metatranscriptome)	Wastewater treatment Type I Accumulibacter community from EBPR Bioreactor in Madison, WI, USA	Engineered:Anoxic-incubation	1049418	Metatranscriptome Analysis	20148930;Metatranscriptomic array analysis of 'Candidatus Accumulibacter phosphatis'-enriched enhanced biological phosphorus removal sludge.	157	0.00117376	3
3300004261	Freshwater sediment methanotrophic microbial communities from Lake Washington under simulated oxygen tension - Sediment Metagenome 127_HOW14	Freshwater sediment methanotrophic microbial communities from Lake Washington under simulated oxygen tension	Aquatic:Other	1056265	Metagenome Analysis		16	0.0323539	1
3300004265	Groundwater microbial communities from aquifer in Utah, USA - Crystal Geyser 4/10/14 3 um filter	Development of a pipeline for high-throughput recovery of near-complete and complete microbial genomes from complex metagenomic datasets	Aquatic:Groundwater	1046606	Metagenome Analysis	29379208;Differential depth distribution of microbial function and putative symbionts through sediment-hosted aquifers in the deep terrestrial subsurface.	112	0.0305477	10
3300004267	Tropical forest soil microbial communities from Panama analyzed to predict greenhouse gas emissions - Panama Soil Plot 6 MoBio	Tropical forest soil microbial communities from Panama analyzed to predict greenhouse gas emissions	Terrestrial:Other	1055751	Metagenome Analysis		75	NA	0
3300004268	Tropical forest soil microbial communities from Panama analyzed to predict greenhouse gas emissions - Panama Soil Plot 36 MoBio	Tropical forest soil microbial communities from Panama analyzed to predict greenhouse gas emissions	Terrestrial:Other	1055757	Metagenome Analysis		109	0	0
3300004271	Groundwater microbial communities from aquifer - Crystal Geyser CG14_big_fil_post_rev_8/21/14_0.10	Development of a pipeline for high-throughput recovery of near-complete and complete microbial genomes from complex metagenomic datasets	Aquatic:Groundwater	1057134	Metagenome Analysis	29379208;Differential depth distribution of microbial function and putative symbionts through sediment-hosted aquifers in the deep terrestrial subsurface.	0	NA	0
3300004272	Groundwater microbial communities from aquifer - Crystal Geyser CG04_land_8/20/14_0.20	Development of a pipeline for high-throughput recovery of near-complete and complete microbial genomes from complex metagenomic datasets	Aquatic:Groundwater	1057124	Metagenome Analysis	29379208;Differential depth distribution of microbial function and putative symbionts through sediment-hosted aquifers in the deep terrestrial subsurface.	0	NA	0
3300004274	Marine microbial communities from expanding oxygen minimum zones in the Saanich Inlet - SI075_LV_DNA_120m	Marine microbial communities from expanding oxygen minimum zones in the northeastern subarctic Pacific Ocean	Aquatic:Other	1057020	Metagenome Analysis		96	0.0271366	8
3300004277	Marine microbial communities from expanding oxygen minimum zones in the Saanich Inlet - SI075_LV_DNA_200m	Marine microbial communities from expanding oxygen minimum zones in the northeastern subarctic Pacific Ocean	Aquatic:Other	1057024	Metagenome Analysis		167	0.0153258	5
3300004279	Marine microbial communities from expanding oxygen minimum zones in the Saanich Inlet - SI075_LV_DNA_10m	Marine microbial communities from expanding oxygen minimum zones in the northeastern subarctic Pacific Ocean	Aquatic:Other	1057018	Metagenome Analysis		211	0.033396	0
3300004281	Tropical forest soil microbial communities from Panama analyzed to predict greenhouse gas emissions - Panama Soil Plot 30 MoBio	Tropical forest soil microbial communities from Panama analyzed to predict greenhouse gas emissions	Terrestrial:Other	1055754	Metagenome Analysis		85	0.463513	0
3300004483	Freshwater sediment methanotrophic microbial communities from Lake Washington under simulated oxygen tension - Sediment Metatranscriptome 86_LOW11 (Metagenome Metatranscriptome)	Freshwater sediment methanotrophic microbial communities from Lake Washington under simulated oxygen tension	Aquatic:Other	1056505	Metatranscriptome Analysis		2	NA	0
3300004484	Freshwater sediment methanotrophic microbial communities from Lake Washington under simulated oxygen tension - Sediment Metatranscriptome 100_LOW12 (Metagenome Metatranscriptome)	Freshwater sediment methanotrophic microbial communities from Lake Washington under simulated oxygen tension	Aquatic:Other	1056545	Metatranscriptome Analysis		5	NA	0
3300004490	Freshwater sediment methanotrophic microbial communities from Lake Washington under simulated oxygen tension - Sediment Metatranscriptome 123_LOW14 (Metagenome Metatranscriptome)	Freshwater sediment methanotrophic microbial communities from Lake Washington under simulated oxygen tension	Aquatic:Other	1056605	Metatranscriptome Analysis		1	0	1
3300004491	Freshwater sediment methanotrophic microbial communities from Lake Washington under simulated oxygen tension - Sediment Metatranscriptome 122_LOW14 (Metagenome Metatranscriptome)	Freshwater sediment methanotrophic microbial communities from Lake Washington under simulated oxygen tension	Aquatic:Other	1056601	Metatranscriptome Analysis		3	NA	0
3300004492	Freshwater sediment methanotrophic microbial communities from Lake Washington under simulated oxygen tension - Sediment Metatranscriptome 85_LOW11 (Metagenome Metatranscriptome)	Freshwater sediment methanotrophic microbial communities from Lake Washington under simulated oxygen tension	Aquatic:Other	1056501	Metatranscriptome Analysis		2	NA	0
3300004493	Freshwater sediment methanotrophic microbial communities from Lake Washington under simulated oxygen tension - Sediment Metatranscriptome 81_HOW10 (Metagenome Metatranscriptome)	Freshwater sediment methanotrophic microbial communities from Lake Washington under simulated oxygen tension	Aquatic:Other	1056493	Metatranscriptome Analysis		9	0	1
3300004494	Freshwater sediment methanotrophic microbial communities from Lake Washington under simulated oxygen tension - Sediment Metatranscriptome 106_HOW12 (Metagenome Metatranscriptome)	Freshwater sediment methanotrophic microbial communities from Lake Washington under simulated oxygen tension	Aquatic:Other	1056561	Metatranscriptome Analysis		4	NA	0
3300004495	Freshwater sediment methanotrophic microbial communities from Lake Washington under simulated oxygen tension - Sediment Metatranscriptome 99_LOW12 (Metagenome Metatranscriptome)	Freshwater sediment methanotrophic microbial communities from Lake Washington under simulated oxygen tension	Aquatic:Other	1056541	Metatranscriptome Analysis		5	0.01686	1
3300004496	Freshwater sediment methanotrophic microbial communities from Lake Washington under simulated oxygen tension - Sediment Metatranscriptome 105_HOW12 (Metagenome Metatranscriptome)	Freshwater sediment methanotrophic microbial communities from Lake Washington under simulated oxygen tension	Aquatic:Other	1056557	Metatranscriptome Analysis		6	NA	0
3300004497	Freshwater sediment methanotrophic microbial communities from Lake Washington under simulated oxygen tension - Sediment Metatranscriptome 129_HOW14 (Metagenome Metatranscriptome)	Freshwater sediment methanotrophic microbial communities from Lake Washington under simulated oxygen tension	Aquatic:Other	1056621	Metatranscriptome Analysis		5	NA	0
3300004498	Freshwater sediment methanotrophic microbial communities from Lake Washington under simulated oxygen tension - Sediment Metatranscriptome 127_HOW14 (Metagenome Metatranscriptome)	Freshwater sediment methanotrophic microbial communities from Lake Washington under simulated oxygen tension	Aquatic:Other	1056613	Metatranscriptome Analysis		7	NA	0
3300004507	Marine microbial communities from expanding oxygen minimum zones in the Saanich Inlet - ESP_133SG_5_RNA (Metagenome Metatranscriptome)	Marine microbial communities from expanding oxygen minimum zones in the northeastern subarctic Pacific Ocean	Aquatic:Inlet	1037356	Metatranscriptome Analysis		1	NA	0
3300004508	Freshwater sediment methanotrophic microbial communities from Lake Washington under simulated oxygen tension - Sediment Metatranscriptome 57_HOW8 (Metagenome Metatranscriptome)	Freshwater sediment methanotrophic microbial communities from Lake Washington under simulated oxygen tension	Aquatic:Other	1056429	Metatranscriptome Analysis		0	NA	0
3300004509	Freshwater sediment methanotrophic microbial communities from Lake Washington under simulated oxygen tension - Sediment Metatranscriptome 110_LOW13 (Metagenome Metatranscriptome)	Freshwater sediment methanotrophic microbial communities from Lake Washington under simulated oxygen tension	Aquatic:Other	1056569	Metatranscriptome Analysis		1	NA	0
3300004510	Freshwater sediment methanotrophic microbial communities from Lake Washington under simulated oxygen tension - Sediment Metatranscriptome 69_HOW9 (Metagenome Metatranscriptome)	Freshwater sediment methanotrophic microbial communities from Lake Washington under simulated oxygen tension	Aquatic:Other	1056461	Metatranscriptome Analysis		2	NA	0
3300004511	Freshwater sediment methanotrophic microbial communities from Lake Washington under simulated oxygen tension - Sediment Metatranscriptome 121_LOW14 (Metagenome Metatranscriptome)	Freshwater sediment methanotrophic microbial communities from Lake Washington under simulated oxygen tension	Aquatic:Other	1056597	Metatranscriptome Analysis		4	NA	0
3300004512	Freshwater sediment methanotrophic microbial communities from Lake Washington under simulated oxygen tension - Sediment Metatranscriptome 98_LOW12 (Metagenome Metatranscriptome)	Freshwater sediment methanotrophic microbial communities from Lake Washington under simulated oxygen tension	Aquatic:Other	1056537	Metatranscriptome Analysis		2	NA	0
3300004513	Freshwater sediment methanotrophic microbial communities from Lake Washington under simulated oxygen tension - Sediment Metatranscriptome 117_HOW13 (Metagenome Metatranscriptome)	Freshwater sediment methanotrophic microbial communities from Lake Washington under simulated oxygen tension	Aquatic:Other	1056589	Metatranscriptome Analysis		3	NA	0
3300004514	Freshwater sediment methanotrophic microbial communities from Lake Washington under simulated oxygen tension - Sediment Metatranscriptome 109_LOW13 (Metagenome Metatranscriptome)	Freshwater sediment methanotrophic microbial communities from Lake Washington under simulated oxygen tension	Aquatic:Other	1056565	Metatranscriptome Analysis		2	NA	0
3300004515	Freshwater sediment methanotrophic microbial communities from Lake Washington under simulated oxygen tension - Sediment Metatranscriptome 112_LOW13 (Metagenome Metatranscriptome)	Freshwater sediment methanotrophic microbial communities from Lake Washington under simulated oxygen tension	Aquatic:Other	1056577	Metatranscriptome Analysis		2	NA	0
3300004516	Freshwater sediment methanotrophic microbial communities from Lake Washington under simulated oxygen tension - Sediment Metatranscriptome 93_HOW11 (Metagenome Metatranscriptome)	Freshwater sediment methanotrophic microbial communities from Lake Washington under simulated oxygen tension	Aquatic:Other	1056525	Metatranscriptome Analysis		5	NA	0
3300004517	Freshwater sediment methanotrophic microbial communities from Lake Washington under simulated oxygen tension - Sediment Metatranscriptome 97_LOW12 (Metagenome Metatranscriptome)	Freshwater sediment methanotrophic microbial communities from Lake Washington under simulated oxygen tension	Aquatic:Other	1056533	Metatranscriptome Analysis		3	NA	0
3300004518	Freshwater sediment methanotrophic microbial communities from Lake Washington under simulated oxygen tension - Sediment Metatranscriptome 130_HOW14 (Metagenome Metatranscriptome)	Freshwater sediment methanotrophic microbial communities from Lake Washington under simulated oxygen tension	Aquatic:Other	1056625	Metatranscriptome Analysis		9	NA	0
3300004519	Freshwater sediment methanotrophic microbial communities from Lake Washington under simulated oxygen tension - Sediment Metatranscriptome 80_HOW10 (Metagenome Metatranscriptome)	Freshwater sediment methanotrophic microbial communities from Lake Washington under simulated oxygen tension	Aquatic:Other	1056489	Metatranscriptome Analysis		2	NA	0
3300004520	Freshwater sediment methanotrophic microbial communities from Lake Washington under simulated oxygen tension - Sediment Metatranscriptome 87_LOW11 (Metagenome Metatranscriptome)	Freshwater sediment methanotrophic microbial communities from Lake Washington under simulated oxygen tension	Aquatic:Other	1056509	Metatranscriptome Analysis		3	0	1
3300004521	Freshwater sediment methanotrophic microbial communities from Lake Washington under simulated oxygen tension - Sediment Metatranscriptome 75_LOW10 (Metagenome Metatranscriptome)	Freshwater sediment methanotrophic microbial communities from Lake Washington under simulated oxygen tension	Aquatic:Other	1056477	Metatranscriptome Analysis		2	NA	0
3300004522	Freshwater sediment methanotrophic microbial communities from Lake Washington under simulated oxygen tension - Sediment Metatranscriptome 45_HOW7 (Metagenome Metatranscriptome)	Freshwater sediment methanotrophic microbial communities from Lake Washington under simulated oxygen tension	Aquatic:Other	1056397	Metatranscriptome Analysis		3	NA	0
3300004523	Freshwater sediment methanotrophic microbial communities from Lake Washington under simulated oxygen tension - Sediment Metatranscriptome 31_HOW6 (Metagenome Metatranscriptome)	Freshwater sediment methanotrophic microbial communities from Lake Washington under simulated oxygen tension	Aquatic:Other	1056357	Metatranscriptome Analysis		4	NA	0
3300004524	Freshwater sediment methanotrophic microbial communities from Lake Washington under simulated oxygen tension - Sediment Metatranscriptome 88_LOW11 (Metagenome Metatranscriptome)	Freshwater sediment methanotrophic microbial communities from Lake Washington under simulated oxygen tension	Aquatic:Other	1056513	Metatranscriptome Analysis		6	NA	0
3300004525	Freshwater sediment methanotrophic microbial communities from Lake Washington under simulated oxygen tension - Sediment Metatranscriptome 63_LOW9 (Metagenome Metatranscriptome)	Freshwater sediment methanotrophic microbial communities from Lake Washington under simulated oxygen tension	Aquatic:Other	1056445	Metatranscriptome Analysis		3	NA	0
3300004526	Freshwater sediment methanotrophic microbial communities from Lake Washington under simulated oxygen tension - Sediment Metatranscriptome 116_HOW13 (Metagenome Metatranscriptome)	Freshwater sediment methanotrophic microbial communities from Lake Washington under simulated oxygen tension	Aquatic:Other	1056585	Metatranscriptome Analysis		4	NA	0
3300004527	Freshwater sediment methanotrophic microbial communities from Lake Washington under simulated oxygen tension - Sediment Metatranscriptome 118_HOW13 (Metagenome Metatranscriptome)	Freshwater sediment methanotrophic microbial communities from Lake Washington under simulated oxygen tension	Aquatic:Other	1056593	Metatranscriptome Analysis		6	NA	0
3300004528	Freshwater sediment methanotrophic microbial communities from Lake Washington under simulated oxygen tension - Sediment Metatranscriptome 76_LOW10 (Metagenome Metatranscriptome)	Freshwater sediment methanotrophic microbial communities from Lake Washington under simulated oxygen tension	Aquatic:Other	1056481	Metatranscriptome Analysis		2	NA	0
3300004529	Freshwater sediment methanotrophic microbial communities from Lake Washington under simulated oxygen tension - Sediment Metatranscriptome 94_HOW11 (Metagenome Metatranscriptome)	Freshwater sediment methanotrophic microbial communities from Lake Washington under simulated oxygen tension	Aquatic:Other	1056529	Metatranscriptome Analysis		6	NA	0
3300004530	Freshwater sediment methanotrophic microbial communities from Lake Washington under simulated oxygen tension - Sediment Metatranscriptome 40_LOW7 (Metagenome Metatranscriptome)	Freshwater sediment methanotrophic microbial communities from Lake Washington under simulated oxygen tension	Aquatic:Other	1056385	Metatranscriptome Analysis		11	NA	0
3300004531	Freshwater sediment methanotrophic microbial communities from Lake Washington under simulated oxygen tension - Sediment Metatranscriptome 124_LOW14 (Metagenome Metatranscriptome)	Freshwater sediment methanotrophic microbial communities from Lake Washington under simulated oxygen tension	Aquatic:Other	1056609	Metatranscriptome Analysis		7	NA	0
3300004532	Freshwater sediment methanotrophic microbial communities from Lake Washington under simulated oxygen tension - Sediment Metatranscriptome 103_HOW12 (Metagenome Metatranscriptome)	Freshwater sediment methanotrophic microbial communities from Lake Washington under simulated oxygen tension	Aquatic:Other	1056549	Metatranscriptome Analysis		5	NA	0
3300004533	Freshwater sediment methanotrophic microbial communities from Lake Washington under simulated oxygen tension - Sediment Metatranscriptome 92_HOW11 (Metagenome Metatranscriptome)	Freshwater sediment methanotrophic microbial communities from Lake Washington under simulated oxygen tension	Aquatic:Other	1056521	Metatranscriptome Analysis		4	NA	0
3300004534	Freshwater sediment methanotrophic microbial communities from Lake Washington under simulated oxygen tension - Sediment Metatranscriptome 58_HOW8 (Metagenome Metatranscriptome)	Freshwater sediment methanotrophic microbial communities from Lake Washington under simulated oxygen tension	Aquatic:Other	1056433	Metatranscriptome Analysis		6	NA	0
3300004535	Freshwater sediment methanotrophic microbial communities from Lake Washington under simulated oxygen tension - Sediment Metatranscriptome 56_HOW8 (Metagenome Metatranscriptome)	Freshwater sediment methanotrophic microbial communities from Lake Washington under simulated oxygen tension	Aquatic:Other	1056425	Metatranscriptome Analysis		4	NA	0
3300004536	Freshwater sediment methanotrophic microbial communities from Lake Washington under simulated oxygen tension - Sediment Metatranscriptome 70_HOW9 (Metagenome Metatranscriptome)	Freshwater sediment methanotrophic microbial communities from Lake Washington under simulated oxygen tension	Aquatic:Other	1056465	Metatranscriptome Analysis		6	NA	0
3300004537	Freshwater sediment methanotrophic microbial communities from Lake Washington under simulated oxygen tension - Sediment Metatranscriptome 82_HOW10 (Metagenome Metatranscriptome)	Freshwater sediment methanotrophic microbial communities from Lake Washington under simulated oxygen tension	Aquatic:Other	1056497	Metatranscriptome Analysis		6	NA	0
3300004538	Freshwater sediment methanotrophic microbial communities from Lake Washington under simulated oxygen tension - Sediment Metatranscriptome 68_HOW9 (Metagenome Metatranscriptome)	Freshwater sediment methanotrophic microbial communities from Lake Washington under simulated oxygen tension	Aquatic:Other	1056457	Metatranscriptome Analysis		5	NA	0
3300004539	Freshwater sediment methanotrophic microbial communities from Lake Washington under simulated oxygen tension - Sediment Metatranscriptome 43_HOW7 (Metagenome Metatranscriptome)	Freshwater sediment methanotrophic microbial communities from Lake Washington under simulated oxygen tension	Aquatic:Other	1056389	Metatranscriptome Analysis		7	NA	0
3300004540	Freshwater sediment methanotrophic microbial communities from Lake Washington under simulated oxygen tension - Sediment Metatranscriptome 55_HOW8 (Metagenome Metatranscriptome)	Freshwater sediment methanotrophic microbial communities from Lake Washington under simulated oxygen tension	Aquatic:Other	1056421	Metatranscriptome Analysis		11	NA	0
3300004541	Freshwater sediment methanotrophic microbial communities from Lake Washington under simulated oxygen tension - Sediment Metatranscriptome 115_HOW13 (Metagenome Metatranscriptome)	Freshwater sediment methanotrophic microbial communities from Lake Washington under simulated oxygen tension	Aquatic:Other	1056581	Metatranscriptome Analysis		6	NA	0
3300004542	Freshwater sediment methanotrophic microbial communities from Lake Washington under simulated oxygen tension - Sediment Metatranscriptome 73_LOW10 (Metagenome Metatranscriptome)	Freshwater sediment methanotrophic microbial communities from Lake Washington under simulated oxygen tension	Aquatic:Other	1056469	Metatranscriptome Analysis		19	NA	0
3300004543	Freshwater sediment methanotrophic microbial communities from Lake Washington under simulated oxygen tension - Sediment Metatranscriptome 64_LOW9 (Metagenome Metatranscriptome)	Freshwater sediment methanotrophic microbial communities from Lake Washington under simulated oxygen tension	Aquatic:Other	1056449	Metatranscriptome Analysis		11	NA	0
3300004544	Freshwater sediment methanotrophic microbial communities from Lake Washington under simulated oxygen tension - Sediment Metatranscriptome 67_HOW9 (Metagenome Metatranscriptome)	Freshwater sediment methanotrophic microbial communities from Lake Washington under simulated oxygen tension	Aquatic:Other	1056453	Metatranscriptome Analysis		4	NA	0
3300004545	Freshwater sediment methanotrophic microbial communities from Lake Washington under simulated oxygen tension - Sediment Metatranscriptome 52_LOW8 (Metagenome Metatranscriptome)	Freshwater sediment methanotrophic microbial communities from Lake Washington under simulated oxygen tension	Aquatic:Other	1056417	Metatranscriptome Analysis		9	NA	0
3300004546	Freshwater sediment methanotrophic microbial communities from Lake Washington under simulated oxygen tension - Sediment Metatranscriptome 62_LOW9 (Metagenome Metatranscriptome)	Freshwater sediment methanotrophic microbial communities from Lake Washington under simulated oxygen tension	Aquatic:Other	1056441	Metatranscriptome Analysis		24	0	1
3300004547	Freshwater sediment methanotrophic microbial communities from Lake Washington under simulated oxygen tension - Sediment Metatranscriptome 128_HOW14 (Metagenome Metatranscriptome)	Freshwater sediment methanotrophic microbial communities from Lake Washington under simulated oxygen tension	Aquatic:Other	1056617	Metatranscriptome Analysis		18	NA	0
3300004548	Freshwater sediment methanotrophic microbial communities from Lake Washington under simulated oxygen tension - Sediment Metatranscriptome 74_LOW10 (Metagenome Metatranscriptome)	Freshwater sediment methanotrophic microbial communities from Lake Washington under simulated oxygen tension	Aquatic:Other	1056473	Metatranscriptome Analysis		15	NA	0
3300004549	Freshwater sediment methanotrophic microbial communities from Lake Washington under simulated oxygen tension - Sediment Metatranscriptome 61_LOW9 (Metagenome Metatranscriptome)	Freshwater sediment methanotrophic microbial communities from Lake Washington under simulated oxygen tension	Aquatic:Other	1056437	Metatranscriptome Analysis		9	NA	0
3300004550	Freshwater sediment methanotrophic microbial communities from Lake Washington under simulated oxygen tension - Sediment Metatranscriptome 111_LOW13 (Metagenome Metatranscriptome)	Freshwater sediment methanotrophic microbial communities from Lake Washington under simulated oxygen tension	Aquatic:Other	1056573	Metatranscriptome Analysis		34	0	1
3300004551	Freshwater sediment methanotrophic microbial communities from Lake Washington under simulated oxygen tension - Sediment Metatranscriptome 79_HOW10 (Metagenome Metatranscriptome)	Freshwater sediment methanotrophic microbial communities from Lake Washington under simulated oxygen tension	Aquatic:Other	1056485	Metatranscriptome Analysis		10	NA	0
3300004552	Freshwater sediment methanotrophic microbial communities from Lake Washington under simulated oxygen tension - Sediment Metatranscriptome 91_HOW11 (Metagenome Metatranscriptome)	Freshwater sediment methanotrophic microbial communities from Lake Washington under simulated oxygen tension	Aquatic:Other	1056517	Metatranscriptome Analysis		10	NA	0
3300004553	Freshwater sediment methanotrophic microbial communities from Lake Washington under simulated oxygen tension - Sediment Metatranscriptome 104_HOW12 (Metagenome Metatranscriptome)	Freshwater sediment methanotrophic microbial communities from Lake Washington under simulated oxygen tension	Aquatic:Other	1056553	Metatranscriptome Analysis		36	NA	0
3300004556	Freshwater sediment methanotrophic microbial communities from Lake Washington under simulated oxygen tension - Sediment Metatranscriptome 1_LOW4 (Metagenome Metatranscriptome)	Freshwater sediment methanotrophic microbial communities from Lake Washington under simulated oxygen tension	Aquatic:Other	1056277	Metatranscriptome Analysis		5	NA	0
3300004562	Freshwater sediment methanotrophic microbial communities from Lake Washington under simulated oxygen tension - Sediment Metatranscriptome 27_LOW6 (Metagenome Metatranscriptome)	Freshwater sediment methanotrophic microbial communities from Lake Washington under simulated oxygen tension	Aquatic:Other	1056349	Metatranscriptome Analysis		3	NA	0
3300004563	Freshwater sediment methanotrophic microbial communities from Lake Washington under simulated oxygen tension - Sediment Metatranscriptome 33_HOW6 (Metagenome Metatranscriptome)	Freshwater sediment methanotrophic microbial communities from Lake Washington under simulated oxygen tension	Aquatic:Other	1056365	Metatranscriptome Analysis		2	NA	0
3300004564	Freshwater sediment methanotrophic microbial communities from Lake Washington under simulated oxygen tension - Sediment Metatranscriptome 8_HOW4 (Metagenome Metatranscriptome)	Freshwater sediment methanotrophic microbial communities from Lake Washington under simulated oxygen tension	Aquatic:Other	1056297	Metatranscriptome Analysis		6	NA	0
3300004565	Freshwater sediment methanotrophic microbial communities from Lake Washington under simulated oxygen tension - Sediment Metatranscriptome 21_HOW5 (Metagenome Metatranscriptome)	Freshwater sediment methanotrophic microbial communities from Lake Washington under simulated oxygen tension	Aquatic:Other	1056333	Metatranscriptome Analysis		2	NA	0
3300004566	Freshwater sediment methanotrophic microbial communities from Lake Washington under simulated oxygen tension - Sediment Metatranscriptome 19_HOW5 (Metagenome Metatranscriptome)	Freshwater sediment methanotrophic microbial communities from Lake Washington under simulated oxygen tension	Aquatic:Other	1056325	Metatranscriptome Analysis		2	NA	0
3300004567	Freshwater sediment methanotrophic microbial communities from Lake Washington under simulated oxygen tension - Sediment Metatranscriptome 9_HOW4 (Metagenome Metatranscriptome)	Freshwater sediment methanotrophic microbial communities from Lake Washington under simulated oxygen tension	Aquatic:Other	1056301	Metatranscriptome Analysis		2	NA	0
3300004568	Freshwater sediment methanotrophic microbial communities from Lake Washington under simulated oxygen tension - Sediment Metatranscriptome 10_HOW4 (Metagenome Metatranscriptome)	Freshwater sediment methanotrophic microbial communities from Lake Washington under simulated oxygen tension	Aquatic:Other	1056305	Metatranscriptome Analysis		2	NA	0
3300004569	Freshwater sediment methanotrophic microbial communities from Lake Washington under simulated oxygen tension - Sediment Metatranscriptome 34_HOW6 (Metagenome Metatranscriptome)	Freshwater sediment methanotrophic microbial communities from Lake Washington under simulated oxygen tension	Aquatic:Other	1056369	Metatranscriptome Analysis		4	NA	0
3300004570	Freshwater sediment methanotrophic microbial communities from Lake Washington under simulated oxygen tension - Sediment Metatranscriptome 7_HOW4 (Metagenome Metatranscriptome)	Freshwater sediment methanotrophic microbial communities from Lake Washington under simulated oxygen tension	Aquatic:Other	1056293	Metatranscriptome Analysis		3	NA	0
3300004571	Freshwater sediment methanotrophic microbial communities from Lake Washington under simulated oxygen tension - Sediment Metatranscriptome 32_HOW6 (Metagenome Metatranscriptome)	Freshwater sediment methanotrophic microbial communities from Lake Washington under simulated oxygen tension	Aquatic:Other	1056361	Metatranscriptome Analysis		4	NA	0
3300004572	Freshwater sediment methanotrophic microbial communities from Lake Washington under simulated oxygen tension - Sediment Metatranscriptome 14_LOW5 (Metagenome Metatranscriptome)	Freshwater sediment methanotrophic microbial communities from Lake Washington under simulated oxygen tension	Aquatic:Other	1056313	Metatranscriptome Analysis		4	NA	0
3300004573	Freshwater sediment methanotrophic microbial communities from Lake Washington under simulated oxygen tension - Sediment Metatranscriptome 22_HOW5 (Metagenome Metatranscriptome)	Freshwater sediment methanotrophic microbial communities from Lake Washington under simulated oxygen tension	Aquatic:Other	1056337	Metatranscriptome Analysis		7	NA	0
3300004574	Freshwater sediment methanotrophic microbial communities from Lake Washington under simulated oxygen tension - Sediment Metatranscriptome 26_LOW6 (Metagenome Metatranscriptome)	Freshwater sediment methanotrophic microbial communities from Lake Washington under simulated oxygen tension	Aquatic:Other	1056345	Metatranscriptome Analysis		3	NA	0
3300004575	Freshwater sediment methanotrophic microbial communities from Lake Washington under simulated oxygen tension - Sediment Metatranscriptome 51_LOW8 (Metagenome Metatranscriptome)	Freshwater sediment methanotrophic microbial communities from Lake Washington under simulated oxygen tension	Aquatic:Other	1056413	Metatranscriptome Analysis		13	NA	0
3300004576	Freshwater sediment methanotrophic microbial communities from Lake Washington under simulated oxygen tension - Sediment Metatranscriptome 25_LOW6 (Metagenome Metatranscriptome)	Freshwater sediment methanotrophic microbial communities from Lake Washington under simulated oxygen tension	Aquatic:Other	1056341	Metatranscriptome Analysis		3	NA	0
3300004577	Freshwater sediment methanotrophic microbial communities from Lake Washington under simulated oxygen tension - Sediment Metatranscriptome 20_HOW5 (Metagenome Metatranscriptome)	Freshwater sediment methanotrophic microbial communities from Lake Washington under simulated oxygen tension	Aquatic:Other	1056329	Metatranscriptome Analysis		3	NA	0
3300004578	Freshwater sediment methanotrophic microbial communities from Lake Washington under simulated oxygen tension - Sediment Metatranscriptome 44_HOW7 (Metagenome Metatranscriptome)	Freshwater sediment methanotrophic microbial communities from Lake Washington under simulated oxygen tension	Aquatic:Other	1056393	Metatranscriptome Analysis		8	NA	0
3300004579	Freshwater sediment methanotrophic microbial communities from Lake Washington under simulated oxygen tension - Sediment Metatranscriptome 46_HOW7 (Metagenome Metatranscriptome)	Freshwater sediment methanotrophic microbial communities from Lake Washington under simulated oxygen tension	Aquatic:Other	1056401	Metatranscriptome Analysis		5	NA	0
3300004580	Freshwater sediment methanotrophic microbial communities from Lake Washington under simulated oxygen tension - Sediment Metatranscriptome 49_LOW8 (Metagenome Metatranscriptome)	Freshwater sediment methanotrophic microbial communities from Lake Washington under simulated oxygen tension	Aquatic:Other	1056405	Metatranscriptome Analysis		13	NA	0
3300004581	Freshwater sediment methanotrophic microbial communities from Lake Washington under simulated oxygen tension - Sediment Metatranscriptome 37_LOW7 (Metagenome Metatranscriptome)	Freshwater sediment methanotrophic microbial communities from Lake Washington under simulated oxygen tension	Aquatic:Other	1056373	Metatranscriptome Analysis		7	NA	0
3300004582	Freshwater sediment methanotrophic microbial communities from Lake Washington under simulated oxygen tension - Sediment Metatranscriptome 39_LOW7 (Metagenome Metatranscriptome)	Freshwater sediment methanotrophic microbial communities from Lake Washington under simulated oxygen tension	Aquatic:Other	1056381	Metatranscriptome Analysis		5	NA	0
3300004583	Freshwater sediment methanotrophic microbial communities from Lake Washington under simulated oxygen tension - Sediment Metatranscriptome 38_LOW7 (Metagenome Metatranscriptome)	Freshwater sediment methanotrophic microbial communities from Lake Washington under simulated oxygen tension	Aquatic:Other	1056377	Metatranscriptome Analysis		8	NA	0
3300004584	Freshwater sediment methanotrophic microbial communities from Lake Washington under simulated oxygen tension - Sediment Metatranscriptome 50_LOW8 (Metagenome Metatranscriptome)	Freshwater sediment methanotrophic microbial communities from Lake Washington under simulated oxygen tension	Aquatic:Other	1056409	Metatranscriptome Analysis		15	NA	0
3300004585	Freshwater sediment methanotrophic microbial communities from Lake Washington under simulated oxygen tension - Sediment Metatranscriptome 16_LOW5 (Metagenome Metatranscriptome)	Freshwater sediment methanotrophic microbial communities from Lake Washington under simulated oxygen tension	Aquatic:Other	1056321	Metatranscriptome Analysis		8	NA	0
3300004586	Freshwater sediment methanotrophic microbial communities from Lake Washington under simulated oxygen tension - Sediment Metatranscriptome 3_LOW4 (Metagenome Metatranscriptome)	Freshwater sediment methanotrophic microbial communities from Lake Washington under simulated oxygen tension	Aquatic:Other	1056285	Metatranscriptome Analysis		3	NA	0
3300004587	Freshwater sediment methanotrophic microbial communities from Lake Washington under simulated oxygen tension - Sediment Metatranscriptome 4_LOW4 (Metagenome Metatranscriptome)	Freshwater sediment methanotrophic microbial communities from Lake Washington under simulated oxygen tension	Aquatic:Other	1056289	Metatranscriptome Analysis		6	NA	0
3300004588	Freshwater sediment methanotrophic microbial communities from Lake Washington under simulated oxygen tension - Sediment Metatranscriptome 13_LOW5 (Metagenome Metatranscriptome)	Freshwater sediment methanotrophic microbial communities from Lake Washington under simulated oxygen tension	Aquatic:Other	1056309	Metatranscriptome Analysis		7	NA	0
3300004589	Freshwater sediment methanotrophic microbial communities from Lake Washington under simulated oxygen tension - Sediment Metatranscriptome 2_LOW4 (Metagenome Metatranscriptome)	Freshwater sediment methanotrophic microbial communities from Lake Washington under simulated oxygen tension	Aquatic:Other	1056281	Metatranscriptome Analysis		8	NA	0
3300004590	Freshwater sediment methanotrophic microbial communities from Lake Washington under simulated oxygen tension - Sediment Metatranscriptome 28_LOW6 (Metagenome Metatranscriptome)	Freshwater sediment methanotrophic microbial communities from Lake Washington under simulated oxygen tension	Aquatic:Other	1056353	Metatranscriptome Analysis		10	NA	0
3300004591	Freshwater sediment methanotrophic microbial communities from Lake Washington under simulated oxygen tension - Sediment Metatranscriptome 15_LOW5 (Metagenome Metatranscriptome)	Freshwater sediment methanotrophic microbial communities from Lake Washington under simulated oxygen tension	Aquatic:Other	1056317	Metatranscriptome Analysis		10	NA	0
3300004595	Marine microbial communities from expanding oxygen minimum zones in the Saanich Inlet - ESP_125SG_5_RNA (Metagenome Metatranscriptome)	Marine microbial communities from expanding oxygen minimum zones in the northeastern subarctic Pacific Ocean	Aquatic:Inlet	1037350	Metatranscriptome Analysis		4	NA	0
3300004621	Wastewater treatment Type I Accumulibacter community from EBPR Bioreactor in Madison, WI, USA - TNR Reactor, Time D- 0min-Aerobic_ RNA (Metagenome Metatranscriptome)	Wastewater treatment Type I Accumulibacter community from EBPR Bioreactor in Madison, WI, USA	Engineered:Anoxic-incubation	1049414	Metatranscriptome Analysis	20148930;Metatranscriptomic array analysis of 'Candidatus Accumulibacter phosphatis'-enriched enhanced biological phosphorus removal sludge.	211	0.0044878	4
3300004622	Wastewater treatment Type I Accumulibacter community from EBPR Bioreactor in Madison, WI, USA - TNR Reactor, Time C-32min-Anaerobic_ RNA (Metagenome Metatranscriptome)	Wastewater treatment Type I Accumulibacter community from EBPR Bioreactor in Madison, WI, USA	Engineered:Anoxic-incubation	1049410	Metatranscriptome Analysis	20148930;Metatranscriptomic array analysis of 'Candidatus Accumulibacter phosphatis'-enriched enhanced biological phosphorus removal sludge.	41	0.00933578	4
3300004623	Wastewater treatment Type I Accumulibacter community from EBPR Bioreactor in Madison, WI, USA - TNR Reactor, Time I- 292min-Aaerobic_ RNA (Metagenome Metatranscriptome)	Wastewater treatment Type I Accumulibacter community from EBPR Bioreactor in Madison, WI, USA	Engineered:Anoxic-incubation	1049426	Metatranscriptome Analysis	20148930;Metatranscriptomic array analysis of 'Candidatus Accumulibacter phosphatis'-enriched enhanced biological phosphorus removal sludge.	34	0.0115961	4
3300004624	Wastewater treatment Type I Accumulibacter community from EBPR Bioreactor in Madison, WI, USA - TNR Reactor, Time B -10min-Anaerobic_ RNA (Metagenome Metatranscriptome)	Wastewater treatment Type I Accumulibacter community from EBPR Bioreactor in Madison, WI, USA	Engineered:Anoxic-incubation	1049406	Metatranscriptome Analysis	20148930;Metatranscriptomic array analysis of 'Candidatus Accumulibacter phosphatis'-enriched enhanced biological phosphorus removal sludge.	170	0.00609069	4
3300004627	Marine microbial communities from expanding oxygen minimum zones in the Saanich Inlet - SI054_200m_RNA (Metagenome Metatranscriptome)	Marine microbial communities from expanding oxygen minimum zones in the northeastern subarctic Pacific Ocean	Aquatic:Other	1057042	Metatranscriptome Analysis		31	NA	0
3300004628	Microbial communities from bioreactor (seeded with sewage sludge) at LBNL, California, USA - Biofuel metagenome 4 (version 1)	Microbial communities from bioreactor (seeded with sewage sludge) at LBNL, California, USA	Engineered:Anoxic-incubation	1011269	Metagenome Analysis	29556105;Discovery of enzymes for toluene synthesis from anoxic microbial communities.	144	0.0260905	20
3300004633	Tropical forest soil microbial communities from Panama analyzed to predict greenhouse gas emissions - Panama Soil Plot 1 MoBio	Tropical forest soil microbial communities from Panama analyzed to predict greenhouse gas emissions	Terrestrial:Other	1055748	Metagenome Analysis		304	0.0954713	0
3300004636	Marine microbial communities from expanding oxygen minimum zones in the Saanich Inlet - SI048_150m_RNA (Metagenome Metatranscriptome)	Marine microbial communities from expanding oxygen minimum zones in the northeastern subarctic Pacific Ocean	Aquatic:Other	1057035	Metatranscriptome Analysis		10	0.0572511	2
3300004637	Marine microbial communities from expanding oxygen minimum zones in the Saanich Inlet - SI047_150m_RNA (Metagenome Metatranscriptome)	Marine microbial communities from expanding oxygen minimum zones in the northeastern subarctic Pacific Ocean	Aquatic:Other	1057029	Metatranscriptome Analysis		38	NA	0
3300004638	Marine microbial communities from expanding oxygen minimum zones in the Saanich Inlet - SI048_135m_RNA (Metagenome Metatranscriptome)	Marine microbial communities from expanding oxygen minimum zones in the northeastern subarctic Pacific Ocean	Aquatic:Other	1057034	Metatranscriptome Analysis		21	0.088343	2
3300004639	Marine microbial communities from expanding oxygen minimum zones in the Saanich Inlet - SI048_120m_RNA (Metagenome Metatranscriptome)	Marine microbial communities from expanding oxygen minimum zones in the northeastern subarctic Pacific Ocean	Aquatic:Other	1057033	Metatranscriptome Analysis		22	NA	0
3300004640	Marine microbial communities from expanding oxygen minimum zones in the Saanich Inlet - SI047_135m_RNA (Metagenome Metatranscriptome)	Marine microbial communities from expanding oxygen minimum zones in the northeastern subarctic Pacific Ocean	Aquatic:Other	1057028	Metatranscriptome Analysis		23	NA	0
3300004641	Marine microbial communities from expanding oxygen minimum zones in the Saanich Inlet - SI048_200m_RNA (Metagenome Metatranscriptome)	Marine microbial communities from expanding oxygen minimum zones in the northeastern subarctic Pacific Ocean	Aquatic:Other	1057036	Metatranscriptome Analysis		15	0.0667817	1
3300004642	Marine microbial communities from expanding oxygen minimum zones in the Saanich Inlet - SI047_10m_RNA (Metagenome Metatranscriptome)	Marine microbial communities from expanding oxygen minimum zones in the northeastern subarctic Pacific Ocean	Aquatic:Other	1057025	Metatranscriptome Analysis		21	NA	0
3300004684	Freshwater microbial communities from Crystal Bog, Wisconsin, USA - CBE23Jun09 (version 2)	Freshwater microbial communities from Crystal Bog lake, Wisconsin, USA	Aquatic:Freshwater	1035213	Metagenome Analysis		39	NA	0
3300004685	Freshwater microbial communities from Crystal Bog, Wisconsin, USA - CBE18Jul08 (version 2)	Freshwater microbial communities from Crystal Bog lake, Wisconsin, USA	Aquatic:Freshwater	1035321	Metagenome Analysis		54	0.554977	1
3300004686	Freshwater microbial communities from Crystal Bog, Wisconsin, USA - CBE10Oct08 (version 2)	Freshwater microbial communities from Crystal Bog lake, Wisconsin, USA	Aquatic:Freshwater	1035282	Metagenome Analysis		39	0.437922	1
3300004687	Freshwater microbial communities from Crystal Bog, Wisconsin, USA - CBE25Jul08 (version 2)	Freshwater microbial communities from Crystal Bog lake, Wisconsin, USA	Aquatic:Freshwater	1035294	Metagenome Analysis		42	0.229341	1
3300004688	Freshwater microbial communities from Crystal Bog, Wisconsin, USA - CBE06Aug07 (version 2)	Freshwater microbial communities from Crystal Bog lake, Wisconsin, USA	Aquatic:Freshwater	1035228	Metagenome Analysis		11	NA	0
3300004689	Freshwater microbial communities from Crystal Bog, Wisconsin, USA - CBE20Aug07 (version 2)	Freshwater microbial communities from Crystal Bog lake, Wisconsin, USA	Aquatic:Freshwater	1035273	Metagenome Analysis		11	NA	0
3300004690	Freshwater microbial communities from Crystal Bog, Wisconsin, USA - CBE02Jul07 (version 2)	Freshwater microbial communities from Crystal Bog lake, Wisconsin, USA	Aquatic:Freshwater	1035297	Metagenome Analysis		13	NA	0
3300004691	Freshwater microbial communities from Crystal Bog, Wisconsin, USA - CBE18Jul07 (version 2)	Freshwater microbial communities from Crystal Bog lake, Wisconsin, USA	Aquatic:Freshwater	1035300	Metagenome Analysis		14	NA	0
3300004692	Freshwater microbial communities from Crystal Bog, Wisconsin, USA - CBE27Jun07 (version 2)	Freshwater microbial communities from Crystal Bog lake, Wisconsin, USA	Aquatic:Freshwater	1035270	Metagenome Analysis		33	NA	0
3300004693	Freshwater microbial communities from Crystal Bog, Wisconsin, USA - MA7.5M (version 2)	Freshwater microbial communities from Crystal Bog lake, Wisconsin, USA	Aquatic:Freshwater	1035201	Metagenome Analysis		41	0.0343941	1
3300004694	Freshwater microbial communities from Crystal Bog, Wisconsin, USA - CBE17Sep08 (version 2)	Freshwater microbial communities from Crystal Bog lake, Wisconsin, USA	Aquatic:Freshwater	1035264	Metagenome Analysis		32	0.66723	1
3300004761	Anaerobic benzene degrading enrichment culture under sulfate reducing conditions from Germany	Anaerobic benzene degrading enrichment culture under sulfate reducing conditions from Germany	Engineered:Other	NA	Metagenome Analysis		4	NA	0
3300004770	Freshwater microbial communities from Crystal Bog, Wisconsin, USA - CBE25Aug07	Freshwater microbial communities from Crystal Bog lake, Wisconsin, USA	Aquatic:Freshwater	1035216	Metagenome Analysis		57	0.401917	1
3300004771	Freshwater microbial communities from Crystal Bog, Wisconsin, USA - MA2.5M	Freshwater microbial communities from Crystal Bog lake, Wisconsin, USA	Aquatic:Freshwater	1035195	Metagenome Analysis		94	0.0105893	6
3300004772	Freshwater microbial communities from Crystal Bog, Wisconsin, USA - MA0.5M	Freshwater microbial communities from Crystal Bog lake, Wisconsin, USA	Aquatic:Freshwater	1035177	Metagenome Analysis		137	0.042325	1
3300004773	Freshwater microbial communities from Crystal Bog, Wisconsin, USA - MA1M	Freshwater microbial communities from Crystal Bog lake, Wisconsin, USA	Aquatic:Freshwater	1035189	Metagenome Analysis		131	0.0422717	1
3300004774	Freshwater microbial communities from Crystal Bog, Wisconsin, USA - MA5M	Freshwater microbial communities from Crystal Bog lake, Wisconsin, USA	Aquatic:Freshwater	1035186	Metagenome Analysis		159	0.0766309	5
3300004775	Freshwater microbial communities from Crystal Bog, Wisconsin, USA - MA17M	Freshwater microbial communities from Crystal Bog lake, Wisconsin, USA	Aquatic:Freshwater	1035198	Metagenome Analysis		109	0.0316369	5
3300004776	Freshwater microbial communities from Crystal Bog, Wisconsin, USA - MA14M	Freshwater microbial communities from Crystal Bog lake, Wisconsin, USA	Aquatic:Freshwater	1035204	Metagenome Analysis		87	0.0288723	7
3300004777	Freshwater microbial communities from Crystal Bog, Wisconsin, USA - CBE16Jul07	Freshwater microbial communities from Crystal Bog lake, Wisconsin, USA	Aquatic:Freshwater	1035285	Metagenome Analysis		65	0.103553	0
3300004802	Freshwater microbial communities from Crystal Bog, Wisconsin, USA - MA2M	Freshwater microbial communities from Crystal Bog lake, Wisconsin, USA	Aquatic:Freshwater	1035207	Metagenome Analysis		96	0.0123121	3
3300004804	Freshwater microbial communities from Crystal Bog, Wisconsin, USA - MA0M	Freshwater microbial communities from Crystal Bog lake, Wisconsin, USA	Aquatic:Freshwater	1035192	Metagenome Analysis		141	0.0999762	2
3300004805	Freshwater microbial communities from Crystal Bog, Wisconsin, USA - MA6M	Freshwater microbial communities from Crystal Bog lake, Wisconsin, USA	Aquatic:Freshwater	1035180	Metagenome Analysis		132	0.109956	11
3300004806	Freshwater microbial communities from Crystal Bog, Wisconsin, USA - CBH12Aug08	Freshwater microbial communities from Crystal Bog lake, Wisconsin, USA	Aquatic:Freshwater	1035366	Metagenome Analysis		200	0.0882338	16
3300004807	Freshwater microbial communities from Crystal Bog, Wisconsin, USA - CBE02Aug07	Freshwater microbial communities from Crystal Bog lake, Wisconsin, USA	Aquatic:Freshwater	1035231	Metagenome Analysis		67	NA	0
3300004808	Wetland sediment microbial communities from St. Louis River estuary, USA, under dissolved organic matter induced mercury methylation - T4Bare1Fresh	Wetland sediment microbial communities from St. Louis River estuary, Michigan under dissolved organic matter induced mercury methylation	Aquatic:Freshwater	1054818	Metagenome Analysis	29632744;Oligotrophic wetland sediments susceptible to shifts in microbiomes and mercury cycling with dissolved organic matter addition.	261	0.0407836	0
3300004831	Marine surface microbial communities from the North Atlantic Ocean - filtered matter	Marine surface microbial communities from the North Atlantic Ocean, enriched with methanesulfonate	Aquatic:Other	NA	Metagenome Analysis		2	0.650623	0
3300004833	Mid-Atlantic Ridge North Pond Expedition - Sample 1383C Deep	Deep marine subsurface microbial communities from Mid-Atlantic Ridge (IODP Expedition 336)	Aquatic:Other	SAMN03458686	Metagenome Analysis		13	0.0345062	4
3300004837	Marine surface microbial communities from the North Atlantic Ocean, enriched with methanesulfonate	Marine surface microbial communities from the North Atlantic Ocean, enriched with methanesulfonate	Aquatic:Other	NA	Metagenome Analysis		12	NA	0
3300004870	Mid-Atlantic Ridge North Pond Expedition - Sample Bottom Water CTD 2012	Deep marine subsurface microbial communities from Mid-Atlantic Ridge (IODP Expedition 336)	Aquatic:Other	NA	Metagenome Analysis		22	NA	0
3300004954	Marine microbial communities from expanding oxygen minimum zones in the Saanich Inlet - SI054_120m_RNA (Metagenome Metatranscriptome)	Marine microbial communities from expanding oxygen minimum zones in the northeastern subarctic Pacific Ocean	Aquatic:Other	1057039	Metatranscriptome Analysis		2	NA	0
3300004957	Marine microbial communities from expanding oxygen minimum zones in the Saanich Inlet - SI054_10m_RNA (Metagenome Metatranscriptome)	Marine microbial communities from expanding oxygen minimum zones in the northeastern subarctic Pacific Ocean	Aquatic:Other	1057037	Metatranscriptome Analysis		0	NA	0
3300004958	Marine microbial communities from expanding oxygen minimum zones in the Saanich Inlet - SI047_120m_RNA (Metagenome Metatranscriptome)	Marine microbial communities from expanding oxygen minimum zones in the northeastern subarctic Pacific Ocean	Aquatic:Other	1057027	Metatranscriptome Analysis		3	NA	0
3300004960	Marine microbial communities from expanding oxygen minimum zones in the Saanich Inlet - SI048_10m_RNA (Metagenome Metatranscriptome)	Marine microbial communities from expanding oxygen minimum zones in the northeastern subarctic Pacific Ocean	Aquatic:Other	1057031	Metatranscriptome Analysis		0	NA	0
3300004962	Marine microbial communities from expanding oxygen minimum zones in the Saanich Inlet - SI048_100m_RNA (Metagenome Metatranscriptome)	Marine microbial communities from expanding oxygen minimum zones in the northeastern subarctic Pacific Ocean	Aquatic:Other	1057032	Metatranscriptome Analysis		5	NA	0
3300004968	Marine microbial communities from expanding oxygen minimum zones in the Saanich Inlet - SI054_150m_RNA (Metagenome Metatranscriptome)	Marine microbial communities from expanding oxygen minimum zones in the northeastern subarctic Pacific Ocean	Aquatic:Other	1057041	Metatranscriptome Analysis		40	NA	0
3300004974	Marine microbial communities from expanding oxygen minimum zones in the Saanich Inlet - SI047_200m_RNA (Metagenome Metatranscriptome)	Marine microbial communities from expanding oxygen minimum zones in the northeastern subarctic Pacific Ocean	Aquatic:Other	1057030	Metatranscriptome Analysis		80	NA	0
3300004975	Marine microbial communities from expanding oxygen minimum zones in the Saanich Inlet - SI054_100m_RNA (Metagenome Metatranscriptome)	Marine microbial communities from expanding oxygen minimum zones in the northeastern subarctic Pacific Ocean	Aquatic:Other	1057038	Metatranscriptome Analysis		22	NA	0
3300005043	Mid-Atlantic Ridge North Pond Expedition - Sample 1382A	Deep marine subsurface microbial communities from Mid-Atlantic Ridge (IODP Expedition 336)	Aquatic:Other	SAMN03458685	Metagenome Analysis		38	0.0275173	2
3300005056	Mid-Atlantic Ridge North Pond Expedition - Sample 1383C Shallow	Deep marine subsurface microbial communities from Mid-Atlantic Ridge (IODP Expedition 336)	Aquatic:Other	SAMN03458688	Metagenome Analysis		59	0.0254301	3
3300005059	Compost microbial communities from Sao Paulo Zoo, Brazil - Zoo Compost 4 - DAY 67 soap2	Compost microbial communities from Sao Paulo Zoo, Brazil	Engineered:Other	NA	Metagenome Analysis		29	NA	0
3300005060	Compost microbial communities from Sao Paulo Zoo, Brazil - Zoo Compost 4 - DAY 15 soap2	Compost microbial communities from Sao Paulo Zoo, Brazil	Engineered:Other	NA	Metagenome Analysis		43	NA	0
3300005061	Compost microbial communities from Sao Paulo Zoo, Brazil - Zoo Compost 4 - DAY 30 soap2	Compost microbial communities from Sao Paulo Zoo, Brazil	Engineered:Other	NA	Metagenome Analysis		39	NA	0
3300005062	Microbial Community from Halfdan Field MHDA6	Subsurface hydrocarbon microbial communities from various worldwide Shell locations	Aquatic:Other	NA	Metagenome Analysis		29	NA	0
3300005063	Compost microbial communities from Sao Paulo Zoo, Brazil - Zoo Compost 4 - DAY 03 soap2	Compost microbial communities from Sao Paulo Zoo, Brazil	Engineered:Other	NA	Metagenome Analysis		46	NA	0
3300005064	Compost microbial communities from Sao Paulo Zoo, Brazil - Zoo Compost 4 - DAY 01 soap2	Compost microbial communities from Sao Paulo Zoo, Brazil	Engineered:Other	NA	Metagenome Analysis		29	NA	0
3300005067	Microbial Community from Halfdan Field MHDA5	Subsurface hydrocarbon microbial communities from various worldwide Shell locations	Aquatic:Other	NA	Metagenome Analysis		71	0.0252549	2
3300005068	Microbial Community from Halfdan Field MHDA13	Subsurface hydrocarbon microbial communities from various worldwide Shell locations	Aquatic:Other	NA	Metagenome Analysis		54	0.0363668	3
3300005070	Lake Tyrrell, January 2009, 0.8 - 0.1 um size fraction, water metagenome HAT	Hypersaline water metagenomes of microbial communities from Lake Tyrrell, Victoria, Australia	Aquatic:Saline-lakes	NA	Metagenome Analysis		2	NA	0
3300005072	Compost microbial communities from Sao Paulo Zoo, Brazil - Zoo Compost 4 - DAY 64 soap2	Compost microbial communities from Sao Paulo Zoo, Brazil	Engineered:Other	NA	Metagenome Analysis		67	NA	0
3300005075	Lake Tyrrell, January 2009, 3 - 0.8 um size fraction, water metagenome HBT	Hypersaline water metagenomes of microbial communities from Lake Tyrrell, Victoria, Australia	Aquatic:Saline-lakes	NA	Metagenome Analysis		2	NA	0
3300005078	Microbial Community from Halfdan Field MHBA5	Subsurface hydrocarbon microbial communities from various worldwide Shell locations	Aquatic:Other	NA	Metagenome Analysis		83	NA	0
3300005080	Combined Assembly of Gp0111534, Gp0111535, Gp0111536, Gp0111537, Gp0111539, Gp0111540, Gp0111541, Gp0111542, Gp0111543	Activated sludge wastewater microbial communities from Ann Arbor, Michigan, USA	Engineered:Other	NA	Combined Assembly		68	0.0501964	4
3300005081	Microbial Community from Halfdan Field MHBB9	Subsurface hydrocarbon microbial communities from various worldwide Shell locations	Aquatic:Other	NA	Metagenome Analysis		45	0.0156278	2
3300005082	Microbial Community from Halfdan Field MHDA9	Subsurface hydrocarbon microbial communities from various worldwide Shell locations	Aquatic:Other	NA	Metagenome Analysis		58	0.0168032	2
3300005086	Microbial Community from Halfdan Field MHDA3	Subsurface hydrocarbon microbial communities from various worldwide Shell locations	Aquatic:Other	NA	Metagenome Analysis		125	0.0284473	6
3300005101	Microbial Community from Halfdan Field MHBA7	Subsurface hydrocarbon microbial communities from various worldwide Shell locations	Aquatic:Other	NA	Metagenome Analysis		136	0.015705	1
3300005102	Wastewater treatment Type I Accumulibacter community from EBPR Bioreactor in Madison, WI, USA - Reactor 1_1/10/2011_ DNA	Wastewater treatment Type I Accumulibacter community from EBPR Bioreactor in Madison, WI, USA	Engineered:Anoxic-incubation	1049388	Metagenome Analysis	20148930;Metatranscriptomic array analysis of 'Candidatus Accumulibacter phosphatis'-enriched enhanced biological phosphorus removal sludge.	57	0.0200998	8
3300005233	Marine microbial communities from expanding oxygen minimum zones in the Saanich Inlet - SI054_135m_RNA (Metagenome Metatranscriptome)	Marine microbial communities from expanding oxygen minimum zones in the northeastern subarctic Pacific Ocean	Aquatic:Other	1057040	Metatranscriptome Analysis		76	NA	0
3300005234	Marine microbial communities from expanding oxygen minimum zones in the Saanich Inlet - SI047_100m_RNA (Metagenome Metatranscriptome)	Marine microbial communities from expanding oxygen minimum zones in the northeastern subarctic Pacific Ocean	Aquatic:Other	1057026	Metatranscriptome Analysis		151	NA	0
3300005235	Groundwater microbial communities from aquifer - Crystal Geyser CG08_land_8/20/14_0.20	Development of a pipeline for high-throughput recovery of near-complete and complete microbial genomes from complex metagenomic datasets	Aquatic:Groundwater	1057128	Metagenome Analysis	29379208;Differential depth distribution of microbial function and putative symbionts through sediment-hosted aquifers in the deep terrestrial subsurface.	451	0.0115492	76
3300005236	Groundwater microbial communities from aquifer - Crystal Geyser CG07_land_8/20/14_0.80	Development of a pipeline for high-throughput recovery of near-complete and complete microbial genomes from complex metagenomic datasets	Aquatic:Groundwater	1057127	Metagenome Analysis	29379208;Differential depth distribution of microbial function and putative symbionts through sediment-hosted aquifers in the deep terrestrial subsurface.	295	0.0160042	61
3300005237	Groundwater microbial communities from aquifer - Crystal Geyser CG15_big_fil_post_rev_8/21/14_0.20	Development of a pipeline for high-throughput recovery of near-complete and complete microbial genomes from complex metagenomic datasets	Aquatic:Groundwater	1057135	Metagenome Analysis	29379208;Differential depth distribution of microbial function and putative symbionts through sediment-hosted aquifers in the deep terrestrial subsurface.	240	0.00923106	19
3300005238	Microbial communities on the surface of aged kaolinite enhanced biochar from soil in Sydney, Australia	Microbial communities on the surface of biochar	Terrestrial:Other	SAMN04515823	Metagenome Analysis		23	0.0204934	1
3300005253	Marine sediment microbial community near Loki's castle	Marine sediment microbial community from Loki's castle, Arctic Ocean	Aquatic:Other	SAMN03002196	Metagenome Analysis	25945739;Complex archaea that bridge the gap between prokaryotes and eukaryotes.	45	0.150428	3
3300005256	Hot spring microbial communities from Beowulf Spring, Yellowstone National Park, Wyoming, USA - YNP_Beowulf Spring_E	Hot spring microbial communities from Yellowstone National Park, Wyoming, USA	Aquatic:Other	403255	Metagenome Analysis	23653623;The YNP Metagenome Project: Environmental Parameters Responsible for Microbial Distribution in the Yellowstone Geothermal Ecosystem.	1	NA	0
3300005257	Hot spring microbial communities from Beowulf Spring, Yellowstone National Park, Wyoming, USA - YNP_Beowulf Spring_D	Hot spring microbial communities from Yellowstone National Park, Wyoming, USA	Aquatic:Other	403254	Metagenome Analysis	23653623;The YNP Metagenome Project: Environmental Parameters Responsible for Microbial Distribution in the Yellowstone Geothermal Ecosystem.	0	NA	0
3300005258	Microbial communities on the surface of bentonite enhanced biochar	Microbial communities on the surface of bentonite enhanced biochar	Terrestrial:Other	NA	Metagenome Analysis		34	NA	0
3300005260	Microbial communities on the surface of kaolinite enhanced biochar from soil with fertiliser in Sydney, Australia	Microbial communities on the surface of biochar	Terrestrial:Other	SAMN04515825	Metagenome Analysis		55	0.0104209	1
3300005273	Hypersaline microbial communities from Antarctic Deep Lake - 24m 0.8um	Hypersaline microbial communities from Antarctic Deep Lake	Aquatic:Saline-lakes	402927	Metagenome Analysis	24082106;High level of intergenera gene exchange shapes the evolution of haloarchaea in an isolated Antarctic lake.	3	NA	0
3300005275	Hot spring sediment microbial communities from Great Boiling Spring, Nevada - Cellulolytic enrichment CS 85C	Hot Spring microbial communities from Great Boiling Spring, Nevada	Aquatic:Other	402977	Metagenome Analysis	23555835;Pyrosequencing reveals high-temperature cellulolytic microbial consortia in Great Boiling Spring after in situ lignocellulose enrichment.	10	NA	0
3300005277	Arabidopsis rhizosphere microbial communities from the University of North Carolina - sample Wild type Col-0	Arabidopsis rhizosphere microbial communities from the University of North Carolina	Host-associated:Other	403211	Metagenome Analysis	22859206;Defining the core Arabidopsis thaliana root microbiome.	14	NA	0
3300005278	Hot spring sediment microbial communities from Great Boiling Spring, Nevada - cellulolytic enrichment CS 77C	Hot Spring microbial communities from Great Boiling Spring, Nevada	Aquatic:Other	403201	Metagenome Analysis	23555835;Pyrosequencing reveals high-temperature cellulolytic microbial consortia in Great Boiling Spring after in situ lignocellulose enrichment.	27	NA	0
3300005281	Thermophilic microbial communities from the Joint Bioenergy Institute, California, USA of rice/straw/compost enrichment - eDNA_2	Rice-straw enriched compost microbial community from Berkeley	Engineered:Other	403791	Metagenome Analysis	24205054;Discovery of microorganisms and enzymes involved in high-solids decomposition of rice straw using metagenomic analyses.	63	NA	0
3300005282	Microbial communities from bioreactor (seeded with anoxic lake sediment) at LBNL, California, USA - Biofuel metagenome 1 version 3	Microbial communities from bioreactor (seeded with sewage sludge) at LBNL, California, USA	Engineered:Anoxic-incubation	403220	Metagenome Analysis	29556105;Discovery of enzymes for toluene synthesis from anoxic microbial communities.	63	0.0793848	6
3300005285	Hoatzin crop microbial communities from Cojedes, Venezuela - Epithelial fraction 14	Hoatzin crop microbial communities from Cojedes, Venezuela	Host-associated:Other	403182	Metagenome Analysis		2	NA	0
3300005286	Mesophilic microbial community from rice straw/compost enrichment Sample: eDNA_1	Rice-straw enriched compost microbial community from Berkeley	Engineered:Other	403789	Metagenome Analysis	24205054;Discovery of microorganisms and enzymes involved in high-solids decomposition of rice straw using metagenomic analyses.	196	0.0123092	2
3300005287	Hoatzin crop microbial communities from Cojedes, Venezuela - Epithelial fraction 12	Hoatzin crop microbial communities from Cojedes, Venezuela	Host-associated:Other	403183	Metagenome Analysis		40	0.000998846	3
3300005298	Hot spring sediment microbial communities from Great Boiling Spring, Nevada - Cellulolytic enrichment Sediment 77C	Hot Spring microbial communities from Great Boiling Spring, Nevada	Aquatic:Other	403762	Metagenome Analysis	23555835;Pyrosequencing reveals high-temperature cellulolytic microbial consortia in Great Boiling Spring after in situ lignocellulose enrichment.	34	0.017336	1
3300005300	Hot spring microbial communities from Great Boiling Spring, Nevada - cellulolytic enrichment S 77C	Hot Spring microbial communities from Great Boiling Spring, Nevada	Aquatic:Other	403763	Metagenome Analysis	23555835;Pyrosequencing reveals high-temperature cellulolytic microbial consortia in Great Boiling Spring after in situ lignocellulose enrichment.	38	NA	0
3300005332	Tropical forest soil microbial communities from Panama analyzed to predict greenhouse gas emissions - Panama Soil - Plot 6 (Hybrid Assembly)	Tropical forest soil microbial communities from Panama analyzed to predict greenhouse gas emissions	Terrestrial:Other	1055664	Metagenome Analysis		2308	NA	0
3300005342	Hot spring viral communities from Yellowstone National Park, Wyoming, USA - Nymph Lake	Hot spring viral communities from Yellowstone National Park, Wyoming, USA	Aquatic:Other	400143	Metagenome Analysis		0	NA	0
3300005346	Saline sediment microbial community from Etoliko Lagoon, Greece	Saline water and sediment microbial community from Etoliko Lagoon, Greece	Aquatic:Saline-lakes	404621	Metagenome Analysis		49	0.197413	6
3300005350	Bioreactor anammox bacterial community from Nijmegen, The Netherlands - Brocadia fulgida enrichment	Bioreactor Anammox bacterial community from Nijmegen, The Netherlands	Engineered:Other	99202	Metagenome Analysis	22103529;The metagenomic basis of anammox metabolism in Candidatus 'Brocadia fulgida'.	0	NA	0
3300005352	Trichonympha termite gut microbial communities from Mt. Pinos, Los Padres National Forest, California, USA	Trichonympha termite gut microbial communities from Mt. Pinos, Los Padres National Forest, California, USA	Host-associated:Other	16635	Metagenome Analysis		10	NA	0
3300005357	Poplar biomass bioreactor microbial communities from Brookhaven National Lab, NY, sample from pooled GH fosmids	Poplar biomass bioreactor microbial communities from Brookhaven National Lab, NY	Engineered:Other	400973	Metagenome Analysis	22629327;The metagenome of an anaerobic microbial community decomposing poplar wood chips.	0	NA	0
3300005358	Olavius algarvensis microbial communities from Capo di Sant'Andrea bay, Elba, Italy - Gamma1	Olavius algarvensis microbial communities from Capo di Sant'Andrea bay, Elba, Italy	Host-associated:Other	200983	Metagenome Analysis	16980956;Symbiosis insights through metagenomic analysis of a microbial consortium.	0	NA	0
3300005360	Acid Mine Drainage (ARMAN) microbial communities from Richmond mine, Iron Mountain, CA, sample from Ultra Back A BS	Acid Mine Drainage (AMD) microbial and viral communities from Richmond mine, Iron Mountain, CA	Aquatic:Groundwater	16811	Metagenome Analysis	14961025;Community structure and metabolism through reconstruction of microbial genomes from the environment.	2	NA	0
3300005361	Hoatzin crop microbial communities from Cojedes, Venezuela, sample from fiber fraction 14	Hoatzin crop microbial communities from Cojedes, Venezuela	Host-associated:Other	403076	Metagenome Analysis		39	0.0373407	3
3300005362	Hoatzin crop microbial communities from Cojedes, Venezuela, sample from fiber fraction 12	Hoatzin crop microbial communities from Cojedes, Venezuela	Host-associated:Other	403075	Metagenome Analysis		118	0.0258502	5
3300005368	Human periodontal pocket microbial communities from Stanford, California, USA - TM7b	Human periodontal pocket microbial communities from Stanford, California, USA	Host-associated:Other	NA	Metagenome Analysis	17620602;Dissecting biological dark matter with single-cell genetic analysis of rare and uncultivated TM7 microbes from the human mouth.	0	NA	0
3300005369	Human periodontal pocket microbial communities from Stanford, California, USA - TM7c	Human periodontal pocket microbial communities from Stanford, California, USA	Host-associated:Other	NA	Metagenome Analysis	17620602;Dissecting biological dark matter with single-cell genetic analysis of rare and uncultivated TM7 microbes from the human mouth.	0	NA	0
3300005373	Marine sediment archaeal communities from Eel River Basin, California, USA	Marine sediment archaeal communities from Eel River Basin, California, USA	Aquatic:Other	NA	Metagenome Analysis	15353801;Reverse methanogenesis: testing the hypothesis with environmental genomics.	0	NA	0
3300005374	Activated sludge microbial communities from Commune de Morges, Switzerland - plasmid pool Morges (MIRA contigs)	Activated sludge microbial communities from Commune de Morges, Switzerland	Engineered:Other	NA	Metagenome Analysis	23407308;Community-wide plasmid gene mobilization and selection.	0	NA	0
3300005375	Olavius algarvensis microbial communities from Capo di Sant'Andrea bay, Elba, Italy - Delta4	Olavius algarvensis microbial communities from Capo di Sant'Andrea bay, Elba, Italy	Host-associated:Other	NA	Metagenome Analysis	16980956;Symbiosis insights through metagenomic analysis of a microbial consortium.	0	NA	0
3300005376	Human periodontal pocket microbial communities from Stanford, California, USA - TM7a	Human periodontal pocket microbial communities from Stanford, California, USA	Host-associated:Other	NA	Metagenome Analysis	17620602;Dissecting biological dark matter with single-cell genetic analysis of rare and uncultivated TM7 microbes from the human mouth.	0	NA	0
3300005377	Marine planktonic communities from Hawaii Ocean Times Series Station (HOT/ALOHA) - 3_Base_of_chrolophyll_max_130m	Marine planktonic communities from Hawaii Ocean Times Series Station (HOT/ALOHA)	Aquatic:Other	NA	Metagenome Analysis	16439655;Community genomics among stratified microbial assemblages in the ocean's interior.	0	NA	0
3300005378	Marine microbial communities from Deepwater Horizon subsurface plume in Gulf of Mexico, 52-4 In plume	Marine microbial communities from Deepwater Horizon subsurface plume in Gulf of Mexico	Aquatic:Other	NA	Metagenome Analysis	23902988;Transcriptional response of bathypelagic marine bacterioplankton to the Deepwater Horizon oil spill.	5	NA	0
3300005379	Marine microbial communities from Deepwater Horizon subsurface plume in Gulf of Mexico, 16-4 Below Plume	Marine microbial communities from Deepwater Horizon subsurface plume in Gulf of Mexico	Aquatic:Other	NA	Metagenome Analysis	23902988;Transcriptional response of bathypelagic marine bacterioplankton to the Deepwater Horizon oil spill.	20	NA	0
3300005380	Marine microbial communities from Deepwater Horizon subsurface plume in Gulf of Mexico, 16-5 In Plume	Marine microbial communities from Deepwater Horizon subsurface plume in Gulf of Mexico	Aquatic:Other	NA	Metagenome Analysis	23902988;Transcriptional response of bathypelagic marine bacterioplankton to the Deepwater Horizon oil spill.	4	NA	0
3300005391	Olavius algarvensis microbial communities from Capo di Sant'Andrea bay, Elba, Italy - Gamma3	Olavius algarvensis microbial communities from Capo di Sant'Andrea bay, Elba, Italy	Host-associated:Other	NA	Metagenome Analysis	16980956;Symbiosis insights through metagenomic analysis of a microbial consortium.	1	NA	0
3300005407	Mixed alcohol bioreactor microbial communities from Texas A and M University - 55C, Day 16	Mixed alcohol bioreactor microbial communities from Texas A&M University	Engineered:Anoxic-incubation	400670	Metagenome Analysis	22761870;Mesophilic and thermophilic conditions select for unique but highly parallel microbial communities to perform carboxylate platform biomass conversion.	20	0.0210174	1
3300005416	Freshwater lake microbial communities from Lake Erie, under a cyanobacterial bloom - NOAA_Erie_Diel2S_0400h metaT (Metagenome Metatranscriptome)	Freshwater lake microbial communities from Lake Erie, under a cyanobacterial bloom.	Aquatic:Freshwater	1062865	Metatranscriptome Analysis		6	NA	0
3300005417	Freshwater lake microbial communities from Lake Erie, under a cyanobacterial bloom - NOAA_Erie_Diel6S_1000h metaT (Metagenome Metatranscriptome)	Freshwater lake microbial communities from Lake Erie, under a cyanobacterial bloom.	Aquatic:Freshwater	1062869	Metatranscriptome Analysis		18	NA	0
3300005418	Freshwater lake microbial communities from Lake Erie, under a cyanobacterial bloom - NOAA_Erie_Diel3S_1000h metaT (Metagenome Metatranscriptome)	Freshwater lake microbial communities from Lake Erie, under a cyanobacterial bloom.	Aquatic:Freshwater	1062866	Metatranscriptome Analysis		26	NA	0
3300005419	Freshwater lake microbial communities from Lake Erie, under a cyanobacterial bloom - NOAA_Erie_Diel5S_2200h metaT (Metagenome Metatranscriptome)	Freshwater lake microbial communities from Lake Erie, under a cyanobacterial bloom.	Aquatic:Freshwater	1062868	Metatranscriptome Analysis		20	NA	0
3300005420	Freshwater lake microbial communities from Lake Erie, under a cyanobacterial bloom - NOAA_Erie_Diel1S_2200h metaT (Metagenome Metatranscriptome)	Freshwater lake microbial communities from Lake Erie, under a cyanobacterial bloom.	Aquatic:Freshwater	1062864	Metatranscriptome Analysis		205	0.0415093	1
3300005421	Freshwater lake microbial communities from Lake Erie, under a cyanobacterial bloom - NOAA_Erie_Diel4S_1600h metaT (Metagenome Metatranscriptome)	Freshwater lake microbial communities from Lake Erie, under a cyanobacterial bloom.	Aquatic:Freshwater	1062867	Metatranscriptome Analysis		21	0	1
3300005443	Wastewater bioreactor microbial communities from Singapore -TA reactor DNA contigs from 4 sample	Wastewater bioreactor microbial communities from Singapore and Univ of Illinois at Urbana, that are terephthalate-degrading	Engineered:Anoxic-incubation	NA	Metagenome Analysis	20686509;Multiple syntrophic interactions in a terephthalate-degrading methanogenic consortium.	16	0.0108077	1
3300005462	Marine microbial communities from North Pacific Subtropical Gyre, Station ALOHA - HOT238_2_1000m	Marine microbial communities from the North Pacific Subtropical Gyre, ALOHA station	Aquatic:Other	NA	Metagenome Analysis		0	NA	0
3300005463	Marine microbial communities from North Pacific Subtropical Gyre, Station ALOHA - HOT233_1_0125m	Marine microbial communities from the North Pacific Subtropical Gyre, ALOHA station	Aquatic:Other	NA	Metagenome Analysis		1	NA	0
3300005464	Marine microbial communities from North Pacific Subtropical Gyre, Station ALOHA - HOT233_1_0025m	Marine microbial communities from the North Pacific Subtropical Gyre, ALOHA station	Aquatic:Other	NA	Metagenome Analysis		21	NA	0
3300005465	Marine microbial communities from North Pacific Subtropical Gyre, Station ALOHA - HOT231_1_0025m	Marine microbial communities from the North Pacific Subtropical Gyre, ALOHA station	Aquatic:Other	NA	Metagenome Analysis		32	NA	0
3300005472	Wetland microbial communities from Twitchell Island in the Sacramento Delta, sample from surface sediment Feb2011 Site L1 Cattail	Wetland microbial communities from Twitchell Island in the Sacramento Delta	Aquatic:Other	404767	Metagenome Analysis		0	NA	0
3300005476	Hoatzin crop microbial communities from Cojedes, Venezuel, sample from Protozoan 21	Hoatzin crop microbial communities from Cojedes, Venezuela	Host-associated:Other	403163	Metagenome Analysis		0	NA	0
3300005479	Activated sludge microbial communities from EBPR reactors in the US and Australia - sample from Queensland, Australia	Activated sludge microbial communities from EBPR reactors in the US and Australia	Engineered:Anoxic-incubation	201007	Metagenome Analysis	16998472;Metagenomic analysis of two enhanced biological phosphorus removal (EBPR) sludge communities.	4	0.0214825	2
3300005481	Sediment microbial communities from Lake Washington, Seattle, Washington, USA - Methylamine enrichment	Sediment methylotrophic communities from Lake Washington, Seattle, Washington, USA	Aquatic:Freshwater	16105	Metagenome Analysis	18711340;High-resolution metagenomics targets specific functional types in complex microbial communities.	9	NA	0
3300005485	Termite gut microbial communities from Costa Rica - P3 luminal contents	Nasutitermes gut microbial communities from Costa Rica	Host-associated:Other	400226	Metagenome Analysis	18033299;Metagenomic and functional analysis of hindgut microbiota of a wood-feeding higher termite.	10	NA	0
3300005487	Sediment microbial communities from Lake Washington, Seattle, Washington, USA - Methanol enrichment	Sediment methylotrophic communities from Lake Washington, Seattle, Washington, USA	Aquatic:Freshwater	16742	Metagenome Analysis	18711340;High-resolution metagenomics targets specific functional types in complex microbial communities.	8	NA	0
3300005488	Sediment ecosystem from Lake Washington, Seattle, Washington, USA - Methane enrichment	Sediment methylotrophic communities from Lake Washington, Seattle, Washington, USA	Aquatic:Freshwater	16104	Metagenome Analysis	18711340;High-resolution metagenomics targets specific functional types in complex microbial communities.	9	NA	0
3300005491	Sediment ecosystem from Lake Washington, Seattle, Washington, USA - Formaldehyde enrichment	Sediment methylotrophic communities from Lake Washington, Seattle, Washington, USA	Aquatic:Freshwater	16741	Metagenome Analysis	18711340;High-resolution metagenomics targets specific functional types in complex microbial communities.	10	NA	0
3300005504	Poplar biomass bioreactor microbial communities from Brookhaven National Lab, NY - total biomass decay community	Poplar biomass bioreactor microbial communities from Brookhaven National Lab, NY	Engineered:Other	52350	Metagenome Analysis	22629327;The metagenome of an anaerobic microbial community decomposing poplar wood chips.	44	NA	0
3300005507	Arabidopsis rhizosphere microbial communities from the University of North Carolina - sample Mutant cpr5	Arabidopsis rhizosphere microbial communities from the University of North Carolina	Host-associated:Other	403212	Metagenome Analysis	22859206;Defining the core Arabidopsis thaliana root microbiome.	64	NA	0
3300005525	Freshwater lake microbial communities from Lake Erie, under a cyanobacterial bloom - NOAA_Erie_Diel6S_1000h metaG	Freshwater lake microbial communities from Lake Erie, under a cyanobacterial bloom.	Aquatic:Freshwater	1062862	Metagenome Analysis		303	0.059106	16
3300005527	Freshwater lake microbial communities from Lake Erie, under a cyanobacterial bloom - NOAA_Erie_Diel5S_2200h metaG	Freshwater lake microbial communities from Lake Erie, under a cyanobacterial bloom.	Aquatic:Freshwater	1062861	Metagenome Analysis		185	0.247806	12
3300005528	Freshwater lake microbial communities from Lake Erie, under a cyanobacterial bloom - NOAA_Erie_Diel1S_2200h metaG	Freshwater lake microbial communities from Lake Erie, under a cyanobacterial bloom.	Aquatic:Freshwater	1062857	Metagenome Analysis		314	0.149008	14
3300005529	Surface soil microbial communities from Centralia Pennsylvania, which are recovering from an underground coalmine fire - Coalmine Soil_Cen16_06102014_R1	Surface soil microbial communities from Centralia Pennsylvania, which are recovering from an underground coalmine fire.	Terrestrial:Other	1064130	Metagenome Analysis	30397342;Ecological selection for small microbial genomes along a temperate-to-thermal soil gradient.	760	0.0145862	4
3300005537	Surface soil microbial communities from Centralia Pennsylvania, which are recovering from an underground coalmine fire - Coalmine Soil_Cen01_05102014_R1	Surface soil microbial communities from Centralia Pennsylvania, which are recovering from an underground coalmine fire.	Terrestrial:Other	1064119	Metagenome Analysis	30397342;Ecological selection for small microbial genomes along a temperate-to-thermal soil gradient.	376	0.0303533	2
3300005565	Freshwater lake microbial communities from Lake Erie, under a cyanobacterial bloom - NOAA_Erie_Diel7S_1600h metaT (Metagenome Metatranscriptome)	Freshwater lake microbial communities from Lake Erie, under a cyanobacterial bloom.	Aquatic:Freshwater	1062870	Metatranscriptome Analysis		32	NA	0
3300005607	Surface soil microbial communities from Centralia Pennsylvania, which are recovering from an underground coalmine fire - Coalmine Soil_Cen15_06102014_R2	Surface soil microbial communities from Centralia Pennsylvania, which are recovering from an underground coalmine fire.	Terrestrial:Other	1064129	Metagenome Analysis	30397342;Ecological selection for small microbial genomes along a temperate-to-thermal soil gradient.	193	0.0165432	1
3300005619	Macropus eugenii forestomach microbial communities from Canberra, Australia - 10206	Macropus eugenii forestomach microbial communities from Canberra, Australia	Host-associated:Other	16488	Metagenome Analysis	20668243;Adaptation to herbivory by the Tammar wallaby includes bacterial and glycoside hydrolase profiles different from other herbivores.	0	0.116729	1
3300005621	Hot spring microbial communities from Yellowstone National Park, Wyoming, USA - YNP10 Narrow Gauge	Hot spring microbial communities from Yellowstone National Park, Wyoming, USA	Aquatic:Other	400029	Metagenome Analysis	23653623;The YNP Metagenome Project: Environmental Parameters Responsible for Microbial Distribution in the Yellowstone Geothermal Ecosystem.	1	NA	0
3300005623	Hot spring microbial communities from Yellowstone National Park, Wyoming, USA - YNP2 Nymph Lake 10	Hot spring microbial communities from Yellowstone National Park, Wyoming, USA	Aquatic:Other	400039	Metagenome Analysis	23653623;The YNP Metagenome Project: Environmental Parameters Responsible for Microbial Distribution in the Yellowstone Geothermal Ecosystem.	0	NA	0
3300005626	Activated sludge viral communities from EBPR reactors in Madison, Wisconsin, USA	Activated sludge microbial communities from EBPR reactors in the US and Australia	Engineered:Anoxic-incubation	201453	Metagenome Analysis	16998472;Metagenomic analysis of two enhanced biological phosphorus removal (EBPR) sludge communities.	4	0.0268236	4
3300005639	Sediment ecosystem from Lake Washington, Seattle, Washington, USA - Combined assembly reannotation Gp0050987, Gp0050988, Gp0050989, Gp0050990, Gp0050991	Sediment methylotrophic communities from Lake Washington, Seattle, Washington, USA	Aquatic:Freshwater	16742	Combined Assembly	18711340;High-resolution metagenomics targets specific functional types in complex microbial communities.	37	0.0814537	0
3300005643	Wastewater bioreactor microbial communities from Cape Town, South Africa - Thiocy_expt_750_biof (version 3)	Wastewater bioreactor microbial communities from Cape Town, South Africa	Engineered:Anoxic-incubation	1041553	Metagenome Analysis	28139919;Genome-Resolved Meta-Omics Ties Microbial Dynamics to Process Performance in Biotechnology for Thiocyanate Degradation.	114	0.00292826	2
3300005663	Marine sediment microbial community near Loki's castle	Marine sediment microbial community from Loki's castle, Arctic Ocean	Aquatic:Other	SAMN03002196	Metagenome Analysis	25945739;Complex archaea that bridge the gap between prokaryotes and eukaryotes.	25	0.13151	3
3300005669	Enhanced biological phosphorus removal bioreactor viral communities from the University of Queensland, Australia - SBR4-V90102 Phage Sequencing	Enhanced biological phosphorus removal bioreactor microbial communities from the University of Queensland, Australia	Engineered:Anoxic-incubation	SAMN03785550	Metagenome Analysis		7	0.259415	1
3300005670	Enhanced biological phosphorus removal bioreactor viral communities from the University of Queensland, Australia - SBR4-V90104 Phage Sequencing	Enhanced biological phosphorus removal bioreactor microbial communities from the University of Queensland, Australia	Engineered:Anoxic-incubation	NA	Metagenome Analysis		1	NA	0
3300005671	Enhanced biological phosphorus removal bioreactor viral communities from the University of Queensland, Australia - SBR4-V90106 Phage Sequencing	Enhanced biological phosphorus removal bioreactor microbial communities from the University of Queensland, Australia	Engineered:Anoxic-incubation	NA	Metagenome Analysis		0	NA	0
3300005672	Enhanced biological phosphorus removal bioreactor viral communities from the University of Queensland, Australia - SBR4-V90308 Phage Sequencing	Enhanced biological phosphorus removal bioreactor microbial communities from the University of Queensland, Australia	Engineered:Anoxic-incubation	NA	Metagenome Analysis		6	NA	0
3300005673	Enhanced biological phosphorus removal bioreactor viral communities from the University of Queensland, Australia - SBR4-V90401 Phage Sequencing	Enhanced biological phosphorus removal bioreactor microbial communities from the University of Queensland, Australia	Engineered:Anoxic-incubation	SAMN03785554	Metagenome Analysis		15	0.24	2
3300005674	Enhanced biological phosphorus removal bioreactor viral communities from the University of Queensland, Australia - SBR4-V90709 Phage Sequencing	Enhanced biological phosphorus removal bioreactor microbial communities from the University of Queensland, Australia	Engineered:Anoxic-incubation	NA	Metagenome Analysis		0	NA	0
3300005675	Enhanced biological phosphorus removal bioreactor viral communities from the University of Queensland, Australia - SBR4-V90806 Phage Sequencing	Enhanced biological phosphorus removal bioreactor microbial communities from the University of Queensland, Australia	Engineered:Anoxic-incubation	NA	Metagenome Analysis		3	NA	0
3300005676	Enhanced biological phosphorus removal bioreactor viral communities from the University of Queensland, Australia - SBR4-V90903 Phage Sequencing	Enhanced biological phosphorus removal bioreactor microbial communities from the University of Queensland, Australia	Engineered:Anoxic-incubation	SAMN03785557	Metagenome Analysis		4	0.339237	1
3300005677	Enhanced biological phosphorus removal bioreactor viral communities from the University of Queensland, Australia - SBR4-V91210 Phage Sequencing	Enhanced biological phosphorus removal bioreactor microbial communities from the University of Queensland, Australia	Engineered:Anoxic-incubation	NA	Metagenome Analysis		5	0.363822	1
3300005678	Enhanced biological phosphorus removal bioreactor viral communities from the University of Queensland, Australia - SBR4-V91307 Phage Sequencing	Enhanced biological phosphorus removal bioreactor microbial communities from the University of Queensland, Australia	Engineered:Anoxic-incubation	NA	Metagenome Analysis		6	NA	0
3300005679	Enhanced biological phosphorus removal bioreactor viral communities from the University of Queensland, Australia - SBR4-V91409 Phage Sequencing	Enhanced biological phosphorus removal bioreactor microbial communities from the University of Queensland, Australia	Engineered:Anoxic-incubation	NA	Metagenome Analysis		0	NA	0
3300005680	Enhanced biological phosphorus removal bioreactor viral communities from the University of Queensland, Australia - SBR4-V91412 Phage Sequencing	Enhanced biological phosphorus removal bioreactor microbial communities from the University of Queensland, Australia	Engineered:Anoxic-incubation	SAMN03785561	Metagenome Analysis		23	0.334281	1
3300005681	Enhanced biological phosphorus removal bioreactor viral communities from the University of Queensland, Australia - SBR4-V91506 Phage Sequencing	Enhanced biological phosphorus removal bioreactor microbial communities from the University of Queensland, Australia	Engineered:Anoxic-incubation	NA	Metagenome Analysis		0	0.843492	1
3300005682	Enhanced biological phosphorus removal bioreactor viral communities from the University of Queensland, Australia - SBR4-V91801 Phage Sequencing	Enhanced biological phosphorus removal bioreactor microbial communities from the University of Queensland, Australia	Engineered:Anoxic-incubation	NA	Metagenome Analysis		2	NA	0
3300005683	Enhanced biological phosphorus removal bioreactor viral communities from the University of Queensland, Australia - SBR4-V91802 Phage Sequencing	Enhanced biological phosphorus removal bioreactor microbial communities from the University of Queensland, Australia	Engineered:Anoxic-incubation	NA	Metagenome Analysis		0	NA	0
3300005684	Enhanced biological phosphorus removal bioreactor viral communities from the University of Queensland, Australia - SBR4-V91805 Phage Sequencing	Enhanced biological phosphorus removal bioreactor microbial communities from the University of Queensland, Australia	Engineered:Anoxic-incubation	NA	Metagenome Analysis		0	0.715839	1
3300005685	Enhanced biological phosphorus removal bioreactor viral communities from the University of Queensland, Australia - SBR4-V92007 Phage Sequencing	Enhanced biological phosphorus removal bioreactor microbial communities from the University of Queensland, Australia	Engineered:Anoxic-incubation	NA	Metagenome Analysis		3	NA	0
3300005686	Enhanced biological phosphorus removal bioreactor viral communities from the University of Queensland, Australia - SBR4-V92206 Phage Sequencing	Enhanced biological phosphorus removal bioreactor microbial communities from the University of Queensland, Australia	Engineered:Anoxic-incubation	SAMN03785567	Metagenome Analysis		12	0.425265	1
3300005687	Enhanced biological phosphorus removal bioreactor viral communities from the University of Queensland, Australia - SBR4-V92704 Phage Sequencing	Enhanced biological phosphorus removal bioreactor microbial communities from the University of Queensland, Australia	Engineered:Anoxic-incubation	NA	Metagenome Analysis		0	NA	0
3300005688	Enhanced biological phosphorus removal bioreactor viral communities from the University of Queensland, Australia - SBR4-V92809 Phage Sequencing	Enhanced biological phosphorus removal bioreactor microbial communities from the University of Queensland, Australia	Engineered:Anoxic-incubation	NA	Metagenome Analysis		4	NA	0
3300005689	Enhanced biological phosphorus removal bioreactor viral communities from the University of Queensland, Australia - SBR4-V92810 Phage Sequencing	Enhanced biological phosphorus removal bioreactor microbial communities from the University of Queensland, Australia	Engineered:Anoxic-incubation	SAMN03785570	Metagenome Analysis		21	0.250942	1
3300005690	Enhanced biological phosphorus removal bioreactor viral communities from the University of Queensland, Australia - SBR4-V93108 Phage Sequencing	Enhanced biological phosphorus removal bioreactor microbial communities from the University of Queensland, Australia	Engineered:Anoxic-incubation	SAMN03785571	Metagenome Analysis		5	0.51476	2
3300005691	Mouse gut microbial communities from Washington University in St Louis, Missouri, USA - Lean Mouse 1 Gut Metagenome	Mouse gut microbial communities from Washington University in St Louis, Missouri, USA, of lean and obese mice	Host-associated:NonHuman-fecal	NA	Metagenome Analysis	17183312;An obesity-associated gut microbiome with increased capacity for energy harvest.	0	NA	0
3300005692	Human fecal microbial communities J. Craig Venter Institute, Maryland, USA - Subject 7	Human fecal microbial communities from the State University of New York at Buffalo, New York, USA, of three healthy adults	Host-associated:Human-fecal	NA	Metagenome Analysis	16741115;Metagenomic analysis of the human distal gut microbiome.	6	NA	0
3300005693	Mouse gut microbial communities from Washington University in St Louis, Missouri, USA - Lean Mouse 2 Gut Metagenome	Mouse gut microbial communities from Washington University in St Louis, Missouri, USA, of lean and obese mice	Host-associated:NonHuman-fecal	NA	Metagenome Analysis	17183312;An obesity-associated gut microbiome with increased capacity for energy harvest.	0	NA	0
3300005694	Mouse gut microbial communities from Washington University in St Louis, Missouri, USA - Lean Mouse 3 Gut	Mouse gut microbial communities from Washington University in St Louis, Missouri, USA, of lean and obese mice	Host-associated:NonHuman-fecal	NA	Metagenome Analysis	17183312;An obesity-associated gut microbiome with increased capacity for energy harvest.	0	NA	0
3300005695	Mouse gut microbial communities from Washington University in St Louis, Missouri, USA - Obese Mouse 1 Gut	Mouse gut microbial communities from Washington University in St Louis, Missouri, USA, of lean and obese mice	Host-associated:NonHuman-fecal	NA	Metagenome Analysis	17183312;An obesity-associated gut microbiome with increased capacity for energy harvest.	0	NA	0
3300005696	Mouse gut microbial communities from Washington University in St Louis, Missouri, USA - Obese Mouse 2 Gut Metagenome	Mouse gut microbial communities from Washington University in St Louis, Missouri, USA, of lean and obese mice	Host-associated:NonHuman-fecal	NA	Metagenome Analysis	17183312;An obesity-associated gut microbiome with increased capacity for energy harvest.	0	NA	0
3300005697	Human fecal microbial communities J Craig Venter Institute, Maryland, USA - Subject 8	Human fecal microbial communities from the State University of New York at Buffalo, New York, USA, of three healthy adults	Host-associated:Human-fecal	NA	Metagenome Analysis	16741115;Metagenomic analysis of the human distal gut microbiome.	5	0.0944828	1
3300005698	Marine microbial communities from six Antarctic regions - DNA Fragments	Marine microbial communities from six Antarctic regions	Aquatic:Other	NA	Metagenome Analysis		0	NA	0
3300005699	Soil microbial communities from Charlotte, North Carolina, that are pyrene degrading	Soil microbial communities from Charlotte, North Carolina, that are pyrene degrading	Terrestrial:Other	NA	Metagenome Analysis		1	NA	0
3300005700	Aquatic microbial communities from Lake Kinneret, Israel - sample 1	Freshwater microbial communities from Lake Kinneret, Israel	Aquatic:Freshwater	NA	Metagenome Analysis		0	NA	0
3300005701	Sinkhole freshwater microbial communities from Lake Huron, US, Ph40x	Sinkhole freshwater microbial communities from Lake Huron, US	Aquatic:Groundwater	NA	Metagenome Analysis		1	NA	0
3300005702	Rangifer tarandus platyrhynchus rumen microbial communities from Svalbard, Norway - Sample 549	Rangifer tarandus platyrhynchus rumen microbial communities from Svalbard, Norway	Host-associated:Rumen	NA	Metagenome Analysis		0	0.0299553	1
3300005703	Marine microbial communities from the Baltic Sea	Marine microbial communities from the Baltic Sea	Aquatic:Other	NA	Metagenome Analysis		1	NA	0
3300005704	Aquatic microbial communities from Lake Kinneret, Israel - sample 2	Freshwater microbial communities from Lake Kinneret, Israel	Aquatic:Freshwater	NA	Metagenome Analysis		0	NA	0
3300005705	Aquatic microbial communities from Lake Kinneret, Israel - sample 3	Freshwater microbial communities from Lake Kinneret, Israel	Aquatic:Freshwater	NA	Metagenome Analysis		0	NA	0
3300005706	Aquatic microbial communities from Lake Kinneret, Israel - sample 4	Freshwater microbial communities from Lake Kinneret, Israel	Aquatic:Freshwater	NA	Metagenome Analysis		0	NA	0
3300005707	Aquatic microbial communities from Lake Kinneret, Israel - sample 5	Freshwater microbial communities from Lake Kinneret, Israel	Aquatic:Freshwater	NA	Metagenome Analysis		0	NA	0
3300005708	Aquatic microbial communities from Lake Kinneret, Israel - sample 6	Freshwater microbial communities from Lake Kinneret, Israel	Aquatic:Freshwater	NA	Metagenome Analysis		0	NA	0
3300005709	Aquatic microbial communities from Lake Kinneret, Israel - sample 7	Freshwater microbial communities from Lake Kinneret, Israel	Aquatic:Freshwater	NA	Metagenome Analysis		0	NA	0
3300005710	Aquatic microbial communities from Lake Kinneret, Israel - sample 8	Freshwater microbial communities from Lake Kinneret, Israel	Aquatic:Freshwater	NA	Metagenome Analysis		0	NA	0
3300005711	Wild Panda gut microbiome from Saanxi China, sample from individual w5	Wild Panda gut microbial communities from Shaanxi, China	Host-associated:NonHuman-fecal	NA	Metagenome Analysis	22006317;Evidence of cellulose metabolism by the giant panda gut microbiome.	9	NA	0
3300005713	Tropical forest soil microbial communities from Panama analyzed to predict greenhouse gas emissions - Panama Soil Plot 36 (version 2)	Tropical forest soil microbial communities from Panama analyzed to predict greenhouse gas emissions	Terrestrial:Other	1055670	Metagenome Analysis		612	NA	0
3300005714	Wild Panda gut microbiome from Saanxi China, sample from individual w1	Wild Panda gut microbial communities from Shaanxi, China	Host-associated:NonHuman-fecal	NA	Metagenome Analysis	22006317;Evidence of cellulose metabolism by the giant panda gut microbiome.	2	NA	0
3300005715	Wild Panda gut microbiome from Saanxi China, sample from individual w2	Wild Panda gut microbial communities from Shaanxi, China	Host-associated:NonHuman-fecal	NA	Metagenome Analysis	22006317;Evidence of cellulose metabolism by the giant panda gut microbiome.	3	NA	0
3300005716	Hydrocarbon resource environments microbial communities from Canada and USA - Toluene degrading community from Alberta, Canada	Hydrocarbon resource environments microbial communities from Canada and USA	Engineered:Other	NA	Metagenome Analysis		0	NA	0
3300005720	Nasutitermes corniger hindgut microbial communities from Florida, USA - 2	Termite hindgut microbial communities from Amitermes wheeleri in the Arizona desert and from Nasutitermes corniger in Florida, USA	Host-associated:Other	NA	Metatranscriptome Analysis	23593407;Comparative metagenomic and metatranscriptomic analysis of hindgut paunch microbiota in wood- and dung-feeding higher termites.	0	NA	0
3300005721	Honey bee gut microbiome from Carl Hayden Bee Research Center, Tucson, Arizona, USA - sample 1, colony 176	Honey bee gut microbial communities from Carl Hayden Bee Research Center, Tucson, Arizona, USA	Host-associated:Other	NA	Metagenome Analysis		19	NA	0
3300005722	Marine Trichodesmium cyanobacterial communities from the North Pacific Subtropical Gyre outside Oahu, HI, sample from new species B colonies	Marine Trichodesmium cyanobacterial communities from the North Pacific Subtropical Gyre outside Oahu, Hawaii	Aquatic:Other	NA	Metagenome Analysis		7	0.00627786	2
3300005764	Tropical forest soil microbial communities from Panama analyzed to predict greenhouse gas emissions - Panama Soil - Plot 1 (version 2)	Tropical forest soil microbial communities from Panama analyzed to predict greenhouse gas emissions	Terrestrial:Other	1055661	Metagenome Analysis		1753	0.00540521	1
3300005805	Microbial and algae communities from Cheney Reservoir in Wichita, Kansas, USA	Microbial and algae communities from Cheney Reservoir in Wichita, Kansas, USA	Aquatic:Freshwater	SAMN04028824	Metagenome Analysis		132	0.324921	5
3300005806	A Catalogue of the Mouse Gut Metagenome - Mouse fecal microbial communities from multiple locations	Microbial communities from mouse gut	Host-associated:NonHuman-fecal	NA	Metagenome Analysis		528	NA	0
3300005809	Deep-sea mud volcano sediment microbial communities from Gulf of Cadiz, Spain - an anaerobic methane oxidizing consortium CY-M12	Deep-sea mud volcano sediment microbial communities from Gulf of Cadiz, Spain - an anaerobic methane oxidizing consortium CY-M12	Aquatic:Other	NA	Metagenome Analysis		1	NA	0
3300005838	Marine microbial communities from expanding oxygen minimum zones in the Saanich Inlet - SI037_S2LV_130m_DNA	Marine microbial communities from expanding oxygen minimum zones in the northeastern subarctic Pacific Ocean	Aquatic:Inlet	1039671	Metagenome Analysis		188	0.0490947	7
3300005875	Rice paddy soil microbial communities from Twitchell Island, California, USA - SF_Rice_25C_0N_101	Natural and restored wetland microbial communities from the San Francisco Bay, California, USA, that impact long-term carbon sequestration	Terrestrial:Other	1072524	Metagenome Analysis		63	0.488519	0
3300005877	Rice paddy soil microbial communities from Twitchell Island, California, USA - SF_Rice_25C_0N_404	Natural and restored wetland microbial communities from the San Francisco Bay, California, USA, that impact long-term carbon sequestration	Terrestrial:Other	1072527	Metagenome Analysis		62	NA	0
3300005878	Rice paddy soil microbial communities from Twitchell Island, California, USA - SF_Rice_25C_80N_104	Natural and restored wetland microbial communities from the San Francisco Bay, California, USA, that impact long-term carbon sequestration	Terrestrial:Other	1072528	Metagenome Analysis		51	NA	0
3300005884	Rice paddy soil microbial communities from Twitchell Island, California, USA - SF_Rice_20C_80N_302	Natural and restored wetland microbial communities from the San Francisco Bay, California, USA, that impact long-term carbon sequestration	Terrestrial:Other	1072522	Metagenome Analysis		64	NA	0
3300005885	Rice paddy soil microbial communities from Twitchell Island, California, USA - SF_Rice_10C_80N_401	Natural and restored wetland microbial communities from the San Francisco Bay, California, USA, that impact long-term carbon sequestration	Terrestrial:Other	1072515	Metagenome Analysis		63	0	0
3300005886	Rice paddy soil microbial communities from Twitchell Island, California, USA - SF_Rice_20C_0N_205	Natural and restored wetland microbial communities from the San Francisco Bay, California, USA, that impact long-term carbon sequestration	Terrestrial:Other	1072517	Metagenome Analysis		58	NA	0
3300005889	Rice paddy soil microbial communities from Twitchell Island, California, USA - SF_Rice_20C_80N_201	Natural and restored wetland microbial communities from the San Francisco Bay, California, USA, that impact long-term carbon sequestration	Terrestrial:Other	1072521	Metagenome Analysis		49	NA	0
3300005890	Rice paddy soil microbial communities from Twitchell Island, California, USA - SF_Rice_20C_0N_104	Natural and restored wetland microbial communities from the San Francisco Bay, California, USA, that impact long-term carbon sequestration	Terrestrial:Other	1072516	Metagenome Analysis		52	NA	0
3300005891	Rice paddy soil microbial communities from Twitchell Island, California, USA - SF_Rice_10C_80N_304	Natural and restored wetland microbial communities from the San Francisco Bay, California, USA, that impact long-term carbon sequestration	Terrestrial:Other	1072514	Metagenome Analysis		62	0.368784	0
3300005893	Rice paddy soil microbial communities from Twitchell Island, California, USA - SF_Rice_10C_0N_202	Natural and restored wetland microbial communities from the San Francisco Bay, California, USA, that impact long-term carbon sequestration	Terrestrial:Other	1072509	Metagenome Analysis		63	0.511826	0
3300005894	Rice paddy soil microbial communities from Twitchell Island, California, USA - SF_Rice_5C_0N_203	Natural and restored wetland microbial communities from the San Francisco Bay, California, USA, that impact long-term carbon sequestration	Terrestrial:Other	1072501	Metagenome Analysis		68	0	0
3300005897	Rice paddy soil microbial communities from Twitchell Island, California, USA - SF_Rice_10C_80N_103	Natural and restored wetland microbial communities from the San Francisco Bay, California, USA, that impact long-term carbon sequestration	Terrestrial:Other	1072512	Metagenome Analysis		85	0	0
3300005898	Rice paddy soil microbial communities from Twitchell Island, California, USA - SF_Rice_5C_80N_405	Natural and restored wetland microbial communities from the San Francisco Bay, California, USA, that impact long-term carbon sequestration	Terrestrial:Other	1072507	Metagenome Analysis		116	0.0172569	0
3300005901	Rice paddy soil microbial communities from Twitchell Island, California, USA - SF_Rice_5C_80N_201	Natural and restored wetland microbial communities from the San Francisco Bay, California, USA, that impact long-term carbon sequestration	Terrestrial:Other	1072505	Metagenome Analysis		74	0	0
3300005904	Rice paddy soil microbial communities from Twitchell Island, California, USA - SF_Rice_10C_0N_404	Natural and restored wetland microbial communities from the San Francisco Bay, California, USA, that impact long-term carbon sequestration	Terrestrial:Other	1072511	Metagenome Analysis		90	0.0620658	1
3300005906	Saline lake microbial communities from Deep Lake, Antarctica, in enrichment culture - Antarctic Deep Lake Metagenome VIRHL08	Saline lake microbial communities from various lakes in Antarctica	Engineered:Other	1070377	Metagenome Analysis		0	0.0246697	0
3300005908	Saline lake microbial communities from Rauer Lake, Antarctica, in enrichment culture - Antartic Rauer Lake 3 Metagenome VIRRA3	Saline lake microbial communities from various lakes in Antarctica	Engineered:Other	1070381	Metagenome Analysis		0	0.0396313	1
3300005909	Saline lake microbial communities from Ace Lake, Antarctica - Antarctic Ace Lake Metagenome 02UKF	Saline lake microbial communities from various lakes in Antarctica	Aquatic:Saline-lakes	1070362	Metagenome Analysis		39	0.0235761	16
3300005910	Saline lake microbial communities from Ace Lake, Antarctica - Antarctic Ace Lake Metagenome 02UKA	Saline lake microbial communities from various lakes in Antarctica	Aquatic:Saline-lakes	1070363	Metagenome Analysis		37	0.140412	17
3300005913	Saline lake microbial communities from Ace Lake, Antarctica - Antarctic Ace Lake Metagenome 02UK1	Saline lake microbial communities from various lakes in Antarctica	Aquatic:Saline-lakes	1070358	Metagenome Analysis		59	0.129001	8
3300005915	Saline lake microbial communities from Ace Lake, Antarctica - Antarctic Ace Lake Metagenome 02UKB	Saline lake microbial communities from various lakes in Antarctica	Aquatic:Saline-lakes	1070372	Metagenome Analysis		263	0.113856	79
3300005917	Saline lake microbial communities from Ace Lake, Antarctica - Antarctic Ace Lake Metagenome 02UKH	Saline lake microbial communities from various lakes in Antarctica	Aquatic:Saline-lakes	1070365	Metagenome Analysis		165	0.0370084	29
3300005922	Saline lake microbial communities from Deep Lake, Antarctica, in enrichment culture - Antarctic Deep Lake Metagenome VIRHL14	Saline lake microbial communities from various lakes in Antarctica	Engineered:Other	1070378	Metagenome Analysis		0	0.020341	0
3300005924	Saline lake microbial communities from Deep Lake, Antarctica, in enrichment culture - Antarctic Deep Lake Metagenome NANO	Saline lake microbial communities from various lakes in Antarctica	Engineered:Other	1070376	Metagenome Analysis		0	0.0111313	0
3300005925	Saline lake microbial communities from Rauer Lake, Antarctica, in enrichment culture - Antartic Rauer Lake 1 Metagenome Rauer1	Saline lake microbial communities from various lakes in Antarctica	Engineered:Other	1070383	Metagenome Analysis		0	0.00794566	0
3300005926	Saline lake microbial communities from Rauer Lake, Antarctica, in enrichment culture - Antartic Rauer Lake 3 Metagenome Rauer3	Saline lake microbial communities from various lakes in Antarctica	Engineered:Other	1070384	Metagenome Analysis		3	0.00517526	1
3300005929	Saline lake microbial communities from Deep Lake, Antarctica - Antarctic Deep Lake Metagenome 022AM	Saline lake microbial communities from various lakes in Antarctica	Aquatic:Saline-lakes	1070357	Metagenome Analysis		4	0.0250256	3
3300005930	Saline lake microbial communities from Deep Lake, Antarctica - Antarctic Deep Lake Metagenome 02WF4	Saline lake microbial communities from various lakes in Antarctica	Aquatic:Saline-lakes	1070356	Metagenome Analysis		24	NA	0
3300005932	Saline lake microbial communities from Ace Lake, Antarctica - Antarctic Ace Lake Metagenome 02UKG	Saline lake microbial communities from various lakes in Antarctica	Aquatic:Saline-lakes	1070371	Metagenome Analysis		109	0.02336	39
3300005934	Marine microbial communities from the Southern Atlantic ocean transect to study dissolved organic matter and carbon cycling - Knorr_S23_td_SurfaceB_ad_5m_LV_B	Marine microbial communities from the Southern Atlantic ocean transect to study dissolved organic matter and carbon cycling	Aquatic:Other	1055499	Metagenome Analysis		325	0.215604	0
3300005936	Saline lake microbial communities from Ace Lake, Antarctica - Antarctic Ace Lake Metagenome 02UKS	Saline lake microbial communities from various lakes in Antarctica	Aquatic:Saline-lakes	1070374	Metagenome Analysis		208	0.0619888	24
3300005946	Marine microbial communities from the Southern Atlantic ocean transect to study dissolved organic matter and carbon cycling - Knorr_S23_td_DCM_ad_71m_LV_A	Marine microbial communities from the Southern Atlantic ocean transect to study dissolved organic matter and carbon cycling	Aquatic:Other	1055502	Metagenome Analysis		286	0.00231618	0
3300005951	Marine microbial communities from the Southern Atlantic ocean transect to study dissolved organic matter and carbon cycling - Knorr_S23_td_250_ad_251m_LV_A	Marine microbial communities from the Southern Atlantic ocean transect to study dissolved organic matter and carbon cycling	Aquatic:Other	1055505	Metagenome Analysis		266	0.0159441	0
3300005953	Marine microbial communities from the Southern Atlantic ocean transect to study dissolved organic matter and carbon cycling - Knorr_S23_td_Bottom_ad_3770_LV_A	Marine microbial communities from the Southern Atlantic ocean transect to study dissolved organic matter and carbon cycling	Aquatic:Other	1055517	Metagenome Analysis		183	0.00735723	0
3300006011	Marine microbial communities from the Southern Atlantic ocean transect to study dissolved organic matter and carbon cycling - Knorr_S15_td_O2min_ad_340m_LV	Marine microbial communities from the Southern Atlantic ocean transect to study dissolved organic matter and carbon cycling	Aquatic:Other	1055487	Metagenome Analysis		170	0.00416358	0
3300006012	Marine microbial communities from the Southern Atlantic ocean transect to study dissolved organic matter and carbon cycling - Knorr_S15_td_AAIW_ad_750m_LV_A	Marine microbial communities from the Southern Atlantic ocean transect to study dissolved organic matter and carbon cycling	Aquatic:Other	1055490	Metagenome Analysis		247	NA	0
3300006013	Marine microbial communities from the Southern Atlantic ocean transect to study dissolved organic matter and carbon cycling - Knorr_S23_td_NADW_ad_2500m_LV_B	Marine microbial communities from the Southern Atlantic ocean transect to study dissolved organic matter and carbon cycling	Aquatic:Other	1055514	Metagenome Analysis		243	0.0113832	0
3300006018	Freshwater lake microbial communities from Lake Erie, under a cyanobacterial bloom - NOAA_Erie_Diel4S_1600h metaG	Freshwater lake microbial communities from Lake Erie, under a cyanobacterial bloom.	Aquatic:Freshwater	1062860	Metagenome Analysis		27	NA	0
3300006024	Marine microbial communities from the Southern Atlantic ocean transect to study dissolved organic matter and carbon cycling - Knorr_S15_td_DCM_ad_63m_LV_B	Marine microbial communities from the Southern Atlantic ocean transect to study dissolved organic matter and carbon cycling	Aquatic:Other	1055481	Metagenome Analysis		272	0.244682	0
3300006045	Termite gut P3 segment microbial communities from Max Planck Institute, Germany - Nt197 P3	Cubitermes and Nasutitermes termite gut microbial communities from Max Planck Institute for Terrestrial Microbiology, Germany	Host-associated:Other	1026882	Metagenome Analysis	26607965;Metagenomic analysis of the microbiota in the highly compartmented hindguts of six wood- or soil-feeding higher termites.	753	0.0160141	22
3300006051	Populus root and rhizosphere microbial communities from Tennessee, USA - Endosphere MetaG P. deltoides DD176-4	Populus root and rhizosphere microbial communities from Tennessee, USA	Host-associated:Other	1072993	Metagenome Analysis	30320216;Exploration of the Biosynthetic Potential of the Microbiome.	570	NA	0
3300006054	Hot spring microbial communities from Great Boiling Spring, Nevada - sample 1	Hot Spring microbial communities from Great Boiling Spring, Nevada	Aquatic:Other	402738	Metagenome Analysis	23555835;Pyrosequencing reveals high-temperature cellulolytic microbial consortia in Great Boiling Spring after in situ lignocellulose enrichment.	1	NA	0
3300006065	Hotspring Microbial Communities from Lower Geyser Basin, Spring Unknown 43 (Mound Spring), Yellowstone National Park, Wyoming, USA ? Sample 3, Mini-Metagenomics	Mini-Metagenome - Microbial communities from the Yellowstone National Park	Aquatic:Other	NA	Metagenome Analysis		37	NA	0
3300006068	Hotspring Microbial Communities from Mammoth Norris Corridor Bijah Spring, Yellowstone National Park, Wyoming, USA ? Sample 4, Mini-Metagenomics	Mini-Metagenome - Microbial communities from the Yellowstone National Park	Aquatic:Other	SAMN06562581	Metagenome Analysis		19	0.0230787	1
3300006071	Freshwater microbial communities from Crystal Bog, Wisconsin, USA - CBH24Aug09	Freshwater microbial communities from Crystal Bog lake, Wisconsin, USA	Aquatic:Freshwater	1035432	Metagenome Analysis		57	0.374374	1
3300006072	Freshwater microbial communities from Crystal Bog, Wisconsin, USA - CBH12Aug09	Freshwater microbial communities from Crystal Bog lake, Wisconsin, USA	Aquatic:Freshwater	1035447	Metagenome Analysis		65	0.197221	2
3300006081	Diffuse hydrothermal flow volcanic vent microbial communities from Axial Seamount, northeast Pacific ocean - Sample FS906_Marker113_DNA	Diffuse hydrothermal flow volcanic vent microbial communities from Axial Seamount, northeast Pacific ocean	Aquatic:Other	NA	Metagenome Analysis		78	0.0127281	2
3300006082	Diffuse hydrothermal flow volcanic vent microbial communities from Axial Seamount, northeast Pacific ocean - Sample FS907_Anemone_DNA	Diffuse hydrothermal flow volcanic vent microbial communities from Axial Seamount, northeast Pacific ocean	Aquatic:Other	NA	Metagenome Analysis		69	NA	0
3300006083	Diffuse hydrothermal flow volcanic vent microbial communities from Axial Seamount, northeast Pacific ocean - Sample FS908_Marker33_DNA	Diffuse hydrothermal flow volcanic vent microbial communities from Axial Seamount, northeast Pacific ocean	Aquatic:Other	NA	Metagenome Analysis		77	NA	0
3300006090	Marine microbial communities from the Eastern Tropical South Pacific Oxygen Minumum Zone, cruise NBP1315, 2013 - sample NBP124	Marine microbial communities from the Eastern Tropical South Pacific Oxygen Minumum Zone, cruise NBP1315, 2013	Aquatic:Other	NA	Metagenome Analysis		23	NA	0
3300006091	Marine microbial communities from the Eastern Tropical South Pacific Oxygen Minumum Zone, cruise NBP1315, 2013 - sample NBP125	Marine microbial communities from the Eastern Tropical South Pacific Oxygen Minumum Zone, cruise NBP1315, 2013	Aquatic:Other	NA	Metagenome Analysis		58	0	0
3300006093	Marine microbial communities from the Eastern Tropical South Pacific Oxygen Minumum Zone, cruise NBP1315, 2013 - sample NBP189	Marine microbial communities from the Eastern Tropical South Pacific Oxygen Minumum Zone, cruise NBP1315, 2013	Aquatic:Other	NA	Metagenome Analysis		59	NA	0
3300006095	Wastewater bioreactor microbial communities from Cape Town, South Africa - Thiocy_cont_500_biof - 1398105538000 (version 2)	Wastewater bioreactor microbial communities from Cape Town, South Africa	Engineered:Anoxic-incubation	1041547	Metagenome Analysis	28139919;Genome-Resolved Meta-Omics Ties Microbial Dynamics to Process Performance in Biotechnology for Thiocyanate Degradation.	74	0.0141835	6
3300006100	Freshwater microbial communities from Crystal Bog, Wisconsin, USA - CBE18Aug09	Freshwater microbial communities from Crystal Bog lake, Wisconsin, USA	Aquatic:Freshwater	1035222	Metagenome Analysis		35	NA	0
3300006101	Freshwater microbial communities from Crystal Bog, Wisconsin, USA - CBE15Jun09	Freshwater microbial communities from Crystal Bog lake, Wisconsin, USA	Aquatic:Freshwater	1035234	Metagenome Analysis		55	0.39493	1
3300006103	Freshwater microbial communities from Crystal Bog, Wisconsin, USA - CBE29Jun09	Freshwater microbial communities from Crystal Bog lake, Wisconsin, USA	Aquatic:Freshwater	1035243	Metagenome Analysis		51	NA	0
3300006104	Freshwater microbial communities from Crystal Bog, Wisconsin, USA - CBH12Aug09.1	Freshwater microbial communities from Crystal Bog lake, Wisconsin, USA	Aquatic:Freshwater	1035450	Metagenome Analysis		153	0.0987756	4
3300006105	Freshwater microbial communities from Crystal Bog, Wisconsin, USA - CBE07Jul09	Freshwater microbial communities from Crystal Bog lake, Wisconsin, USA	Aquatic:Freshwater	1035261	Metagenome Analysis		47	0.591294	1
3300006106	Freshwater microbial communities from Crystal Bog, Wisconsin, USA - CBE25Jul07	Freshwater microbial communities from Crystal Bog lake, Wisconsin, USA	Aquatic:Freshwater	1035303	Metagenome Analysis		61	NA	0
3300006107	Freshwater microbial communities from Crystal Bog, Wisconsin, USA - CBE23Oct07	Freshwater microbial communities from Crystal Bog lake, Wisconsin, USA	Aquatic:Freshwater	1035312	Metagenome Analysis		56	0.0636081	1
3300006108	Freshwater microbial communities from Crystal Bog, Wisconsin, USA - CBH20Aug07	Freshwater microbial communities from Crystal Bog lake, Wisconsin, USA	Aquatic:Freshwater	1035390	Metagenome Analysis		59	0.362919	1
3300006109	Freshwater microbial communities from Crystal Bog, Wisconsin, USA - CBH04Jul08	Freshwater microbial communities from Crystal Bog lake, Wisconsin, USA	Aquatic:Freshwater	1035414	Metagenome Analysis		69	NA	0
3300006110	Freshwater microbial communities from Crystal Bog, Wisconsin, USA - CBH08Jun09	Freshwater microbial communities from Crystal Bog lake, Wisconsin, USA	Aquatic:Freshwater	1035417	Metagenome Analysis		54	0.199022	1
3300006111	Freshwater microbial communities from Crystal Bog, Wisconsin, USA - CBH18Jul08	Freshwater microbial communities from Crystal Bog lake, Wisconsin, USA	Aquatic:Freshwater	1035348	Metagenome Analysis		63	0.148585	3
3300006112	Freshwater microbial communities from Crystal Bog, Wisconsin, USA - CBH10Oct08	Freshwater microbial communities from Crystal Bog lake, Wisconsin, USA	Aquatic:Freshwater	1035375	Metagenome Analysis		47	0.363352	0
3300006113	Freshwater microbial communities from Crystal Bog, Wisconsin, USA - CBH08Aug08	Freshwater microbial communities from Crystal Bog lake, Wisconsin, USA	Aquatic:Freshwater	1035378	Metagenome Analysis		61	0.104588	0
3300006114	Freshwater microbial communities from Crystal Bog, Wisconsin, USA - CBE02Aug09	Freshwater microbial communities from Crystal Bog lake, Wisconsin, USA	Aquatic:Freshwater	1035249	Metagenome Analysis		61	0.35347	1
3300006115	Freshwater microbial communities from Crystal Bog, Wisconsin, USA - CBE27Jul09	Freshwater microbial communities from Crystal Bog lake, Wisconsin, USA	Aquatic:Freshwater	1035252	Metagenome Analysis		44	0.523753	1
3300006116	Freshwater microbial communities from Crystal Bog, Wisconsin, USA - CBE12Aug09	Freshwater microbial communities from Crystal Bog lake, Wisconsin, USA	Aquatic:Freshwater	1035225	Metagenome Analysis		43	NA	0
3300006117	Freshwater microbial communities from Crystal Bog, Wisconsin, USA - CBE08Jun09	Freshwater microbial communities from Crystal Bog lake, Wisconsin, USA	Aquatic:Freshwater	1035258	Metagenome Analysis		51	NA	0
3300006118	Freshwater microbial communities from Crystal Bog, Wisconsin, USA - CBH27Jul07	Freshwater microbial communities from Crystal Bog lake, Wisconsin, USA	Aquatic:Freshwater	1035381	Metagenome Analysis		54	0.351498	1
3300006119	Freshwater microbial communities from Crystal Bog, Wisconsin, USA - CBH18Jul07	Freshwater microbial communities from Crystal Bog lake, Wisconsin, USA	Aquatic:Freshwater	1035402	Metagenome Analysis		53	0.380384	2
3300006120	Freshwater microbial communities from Crystal Bog, Wisconsin, USA - CBH25Aug08	Freshwater microbial communities from Crystal Bog lake, Wisconsin, USA	Aquatic:Freshwater	1035405	Metagenome Analysis		64	0.367389	2
3300006121	Freshwater microbial communities from Crystal Bog, Wisconsin, USA - CBE05Oct08	Freshwater microbial communities from Crystal Bog lake, Wisconsin, USA	Aquatic:Freshwater	1035276	Metagenome Analysis		38	NA	0
3300006122	Freshwater microbial communities from Crystal Bog, Wisconsin, USA - CBE31Jul07	Freshwater microbial communities from Crystal Bog lake, Wisconsin, USA	Aquatic:Freshwater	1035315	Metagenome Analysis		53	0.138593	0
3300006123	Freshwater microbial communities from Crystal Bog, Wisconsin, USA - CBH28Sep08	Freshwater microbial communities from Crystal Bog lake, Wisconsin, USA	Aquatic:Freshwater	1035360	Metagenome Analysis		40	0.386331	2
3300006124	Freshwater microbial communities from Crystal Bog, Wisconsin, USA - CBH26May08	Freshwater microbial communities from Crystal Bog lake, Wisconsin, USA	Aquatic:Freshwater	1035423	Metagenome Analysis		36	0.0436054	1
3300006125	Freshwater microbial communities from Crystal Bog, Wisconsin, USA - CBE13Jul09	Freshwater microbial communities from Crystal Bog lake, Wisconsin, USA	Aquatic:Freshwater	1035279	Metagenome Analysis		70	NA	0
3300006126	Freshwater microbial communities from Crystal Bog, Wisconsin, USA - CBH01Aug08	Freshwater microbial communities from Crystal Bog lake, Wisconsin, USA	Aquatic:Freshwater	1035369	Metagenome Analysis		76	0.0347903	1
3300006127	Freshwater microbial communities from Crystal Bog, Wisconsin, USA - CBE24Aug09	Freshwater microbial communities from Crystal Bog lake, Wisconsin, USA	Aquatic:Freshwater	1035219	Metagenome Analysis		58	NA	0
3300006128	Freshwater microbial communities from Crystal Bog, Wisconsin, USA - CBE16Oct07	Freshwater microbial communities from Crystal Bog lake, Wisconsin, USA	Aquatic:Freshwater	1035288	Metagenome Analysis		38	0.483719	1
3300006129	Freshwater microbial communities from Crystal Bog, Wisconsin, USA - CBE06Nov07	Freshwater microbial communities from Crystal Bog lake, Wisconsin, USA	Aquatic:Freshwater	1035306	Metagenome Analysis		43	0.155556	1
3300006183	Wastewater bioreactor microbial communities from Cape Town, South Africa - Thiocy_expt_500_biof - 1398105537950 (version 2)	Wastewater bioreactor microbial communities from Cape Town, South Africa	Engineered:Anoxic-incubation	1041541	Metagenome Analysis	28139919;Genome-Resolved Meta-Omics Ties Microbial Dynamics to Process Performance in Biotechnology for Thiocyanate Degradation.	50	0.011627	5
3300006184	Wastewater bioreactor microbial communities from Cape Town, South Africa - Thiocy_cont_750_biof - 1398105538117 (version 2)	Wastewater bioreactor microbial communities from Cape Town, South Africa	Engineered:Anoxic-incubation	1041559	Metagenome Analysis	28139919;Genome-Resolved Meta-Omics Ties Microbial Dynamics to Process Performance in Biotechnology for Thiocyanate Degradation.	56	0.0169039	3
3300006185	Wastewater bioreactor microbial communities from Cape Town, South Africa - Thiocy_cont_1000_biof - 1398105538229 (version 2)	Wastewater bioreactor microbial communities from Cape Town, South Africa	Engineered:Anoxic-incubation	1041571	Metagenome Analysis	28139919;Genome-Resolved Meta-Omics Ties Microbial Dynamics to Process Performance in Biotechnology for Thiocyanate Degradation.	51	0.0185722	3
3300006187	Wastewater bioreactor microbial communities from Cape Town, South Africa - Thiocy_expt_500_plan - 1398105537976 (version 2)	Wastewater bioreactor microbial communities from Cape Town, South Africa	Engineered:Anoxic-incubation	1041544	Metagenome Analysis	28139919;Genome-Resolved Meta-Omics Ties Microbial Dynamics to Process Performance in Biotechnology for Thiocyanate Degradation.	60	0.0165159	7
[truncated: 8,162 more rows]
