# Supplementary material for: Ecology and molecular targets of hypermutation in the global microbiome
Source: Nat Commun. 2021 May 24;12:3076. doi: 10.1038/s41467-021-23402-7 (PMC8144416; doi:10.1038/s41467-021-23402-7)
Supplement: Supplementary file 6 — Supplementary Data 3 [file 41467_2021_23402_MOESM6_ESM.xlsx]

## Sheet: DGR RT OTU table
						When inconsistent, OTU-level annotation was derived from a consensus annotation (majority rule) of OTU members (see Methods). This list does not include the 655 RT OTUs that corresponded to non-DGR references included in the tree. NA: information unknown and not available. “# DGRs”: Number of DGRs in OTU. “Sequence list”: Complete list of DGR members of this OTU.
OTU Id	# DGRs	Taxonomy	Genome type	Biome	Target	Taxonomy (full)	Genome type (full)	Biome (full)	Target (full)	Sequence list
Meta_3300011341_Ga0118583_10027	273	Bacteria:Proteobacteria	viral	Host-associated:Other	Mixed_Phage_TM:PC_00009	Bacteria:Proteobacteria (260) NA (13)	viral (269) unknown (4)	Host-associated:Other (272) NA (1)	Mixed_Phage_TM:PC_00009 (273)	2649974823;Meta_3300011341_Ga0118583_10027;Meta_3300011342_Ga0118584_1000140;Meta_3300011349_Ga0118158_10000348;Meta_3300011350_Ga0118447_1000027;Meta_3300011353_Ga0118432_10000148;Meta_3300011354_Ga0118561_1000048;Meta_3300011469_Ga0118442_1000017;Meta_3300011487_Ga0118590_1000047;Meta_3300011611_Ga0118015_10000321;Meta_3300011648_Ga0118445_10000248;Meta_3300011705_Ga0118435_10000348;Meta_330001…
REF_DGR_[t136]NZ_GL945090.1_164464_165758	156	Bacteria:FCB	viral	Host-associated:Human-fecal	Phage_struct:PC_00012	Bacteria:FCB (126) NA (30)	viral (135) unknown (11) cellular (10)	Host-associated:Human-fecal (154) Host-associated:NonHuman-fecal (1) NA (1)	Phage_struct:PC_00012 (154) Phage_other:PC_00007 (2)	REF_DGR_[t136]NZ_GL945090.1_164464_165758;Meta_3300001919_EFB_10004513;Meta_3300006252_Ga0099396_10009957;Meta_3300006258_Ga0099398_1011272;Meta_3300006296_Ga0099628_10021817;Meta_3300006299_Ga0099524_1037242;Meta_3300006463_Ga0100176_10083423;Meta_3300006464_Ga0100221_10005433;Meta_3300006476_Ga0100233_100001235;Meta_3300006487_Ga0100256_1008610;Meta_3300006499_Ga0100371_1113661;Meta_3300006502_…
REF_DGR_[t115]JQ680369.1_3715_4901	150	Bacteria:FCB	viral	Host-associated:Human-fecal	Phage_struct:PC_00002	Bacteria:FCB (122) NA (28)	viral (142) unknown (5) cellular (3)	Host-associated:Human-fecal (146) Host-associated:Other (2) NA (1) Engineered:Other (1)	Phage_struct:PC_00002 (139) NA (8) Phage_other:PC_00007 (3)	REF_DGR_[t115]JQ680369.1_3715_4901;Meta_3300006258_Ga0099398_10003457;Meta_3300006296_Ga0099628_100001364;Meta_3300006463_Ga0100176_100003158;Meta_3300006476_Ga0100233_100028111;Meta_3300006499_Ga0100371_1021625;Meta_3300006502_Ga0100528_100034146;Meta_3300006523_Ga0101039_10046419;Meta_3300006525_Ga0101027_1032746;Meta_3300006568_Ga0100215_1003437;Meta_3300006739_Ga0101793_1000579;Meta_330000674…
Meta_7000000482_SRS016541_Baylor_scaffold_5878__gene_6871	142	Bacteria:FCB	viral	Host-associated:Human-fecal	Phage_struct:PC_00002	Bacteria:FCB (122) NA (20)	viral (139) unknown (3)	Host-associated:Human-fecal (138) Host-associated:Other (2) NA (1) Engineered:Other (1)	Phage_struct:PC_00002 (109) Phage_other:PC_00007 (31) NA (2)	2510129601;Meta_3300006258_Ga0099398_10126510;Meta_3300006299_Ga0099524_1022563;Meta_3300006349_Ga0099714_100008182;Meta_3300006464_Ga0100221_10021125;Meta_3300006523_Ga0101039_1015703;Meta_3300006525_Ga0101027_10016562;Meta_3300006568_Ga0100215_10208414;Meta_3300006747_Ga0101801_10162622;Meta_3300007043_Ga0102536_10034722;Meta_3300007105_Ga0102630_1019128;Meta_3300007111_Ga0102634_10015848;Meta_…
REF_DGR_[t143]AGXJ01000009.1_38108_39067	115	Bacteria:FCB	viral	Host-associated:Human-fecal	Phage_struct:PC_00012	Bacteria:FCB (108) NA (7)	viral (105) cellular (6) unknown (4)	Host-associated:Human-fecal (114) NA (1)	Phage_struct:PC_00012 (102) NA (11) Phage_struct:PC_00002 (2)	REF_DGR_[t143]AGXJ01000009.1_38108_39067;Meta_3300006252_Ga0099396_10009860;Meta_3300006257_Ga0099346_1016859;Meta_3300006258_Ga0099398_1001045;Meta_3300006312_Ga0099626_100017119;Meta_3300006349_Ga0099714_1037893;Meta_3300006476_Ga0100233_10008450;Meta_3300006487_Ga0100256_106252;Meta_3300006499_Ga0100371_1131011;Meta_3300006502_Ga0100528_1003543;Meta_3300006523_Ga0101039_100043130;Meta_33000065…
Meta_3300006376_Ga0079101_10356872	98	Bacteria:FCB	cellular	Engineered:Anoxic-incubation	Cell_TM:PC_00001	NA (84) Bacteria (12) Bacteria:FCB (2)	unknown (97) cellular (1)	Engineered:Anoxic-incubation (95) Engineered:Other (3)	NA (53) Cell_TM:PC_00001 (45)	Meta_3300006376_Ga0079101_10356872;Meta_3300006386_Ga0079068_10591642;Meta_3300006388_Ga0079062_10470612;Meta_3300006395_Ga0079066_10451234;Meta_3300006398_Ga0079067_10135532;Meta_3300006583_Ga0079077_10278642;Meta_3300006585_Ga0079082_10186272;Meta_3300006588_Ga0079088_10045955;Meta_3300006592_Ga0079076_10250364;Meta_3300006593_Ga0079081_10339504;Meta_3300006595_Ga0079080_10183902;Meta_330000659…
REF_DGR_[t011]AGXT01000008.1_1017_2168	94	Bacteria:FCB	cellular	Host-associated:Human-fecal	Cell_TM:PC_00044	Bacteria:FCB (92) NA (2)	cellular (78) unknown (13) MGE (2) viral (1)	Host-associated:Human-fecal (93) NA (1)	Cell_TM:PC_00044 (88) Mixed_Phage_TM:PC_00009 (6)	REF_DGR_[t011]AGXT01000008.1_1017_2168;Meta_3300006312_Ga0099626_10013846;Meta_3300006464_Ga0100221_10002325;Meta_3300006523_Ga0101039_10024112;Meta_3300006568_Ga0100215_1095501;Meta_3300006739_Ga0101793_10025035;Meta_3300007043_Ga0102536_1010434;Meta_3300007222_Ga0104061_100029171;Meta_3300007288_Ga0104346_10019541;Meta_3300007292_Ga0104320_10072014;Meta_3300007296_Ga0104830_10009932;Meta_330000…
REF_DGR_[t119]ADJS01003203.1_6784_7821	94	Bacteria:FCB	viral	Host-associated:Human-fecal	Phage_struct:PC_00002	Bacteria:FCB (88) NA (6)	viral (94)	Host-associated:Human-fecal (92) NA (1) Host-associated:NonHuman-fecal (1)	Phage_struct:PC_00002 (91) Phage_other:PC_00007 (3)	REF_DGR_[t119]ADJS01003203.1_6784_7821;Meta_3300003146_Ga0051080_10032038;Meta_3300006258_Ga0099398_10010038;Meta_3300006487_Ga0100256_1000678;Meta_3300006499_Ga0100371_10011136;Meta_3300006523_Ga0101039_1031673;Meta_3300006747_Ga0101801_10025171;Meta_3300007062_Ga0102017_100001149;Meta_3300007098_Ga0102540_10022675;Meta_3300007105_Ga0102630_100001103;Meta_3300007299_Ga0104319_1000051143;Meta_330…
2587010608	88	Bacteria:FCB	viral	Host-associated:Human-fecal	Phage_struct:PC_00002	Bacteria:FCB (77) NA (11)	viral (87) cellular (1)	Host-associated:Human-fecal (87) NA (1)	Phage_struct:PC_00002 (84) Phage_other:PC_00007 (4)	2587010608;Meta_3300006464_Ga0100221_10003896;Meta_3300006499_Ga0100371_1002445;Meta_3300006525_Ga0101027_10036164;Meta_3300006739_Ga0101793_100010126;Meta_3300006747_Ga0101801_10129113;Meta_3300007043_Ga0102536_1012086;Meta_3300007109_Ga0102633_1014426;Meta_3300007138_Ga0102649_1000806;Meta_3300007210_Ga0103359_10038438;Meta_3300007222_Ga0104061_10060725;Meta_3300007296_Ga0104830_10039765;Meta_3…
REF_DGR_[t016]FP929033.1_947921_949069	84	Bacteria:FCB	viral	Host-associated:Human-fecal	Mixed_Phage_TM:PC_00009	Bacteria:FCB (79) NA (5)	viral (61) cellular (15) unknown (7) MGE (1)	Host-associated:Human-fecal (83) NA (1)	Mixed_Phage_TM:PC_00009 (80) NA (4)	REF_DGR_[t016]FP929033.1_947921_949069;Meta_3300006257_Ga0099346_10171611;Meta_3300006258_Ga0099398_100020196;Meta_3300006312_Ga0099626_1012008;Meta_3300006476_Ga0100233_1005603;Meta_3300006523_Ga0101039_10042438;Meta_3300006525_Ga0101027_1115523;Meta_3300006722_Ga0101786_10004335;Meta_3300006747_Ga0101801_10096813;Meta_3300007043_Ga0102536_10075344;Meta_3300007097_Ga0102537_100002118;Meta_330000…
REF_DGR_[t017]ACPP01000012.1_1202_2320	80	Bacteria:FCB	viral	Host-associated:Human-fecal	Phage_struct:PC_00012	Bacteria:FCB (78) NA (2)	viral (75) unknown (4) MGE (1)	Host-associated:Human-fecal (79) NA (1)	Phage_struct:PC_00012 (74) Mixed_Phage_TM:PC_00009 (5) NA (1)	REF_DGR_[t017]ACPP01000012.1_1202_2320;Meta_3300006257_Ga0099346_10007744;Meta_3300006258_Ga0099398_10002050;Meta_3300006296_Ga0099628_10006082;Meta_3300006476_Ga0100233_10016081;Meta_3300006523_Ga0101039_10056712;Meta_3300006739_Ga0101793_10073612;Meta_3300006747_Ga0101801_100032132;Meta_3300007043_Ga0102536_1004775;Meta_3300007055_Ga0102702_10004869;Meta_3300007138_Ga0102649_10006948;Meta_33000…
Meta_3300006257_Ga0099346_1023284	75	Bacteria:FCB	viral	Host-associated:Human-fecal	Phage_struct:PC_00023	Bacteria:FCB (66) NA (7) Bacteria (2)	viral (45) unknown (23) cellular (4) MGE (3)	Host-associated:Human-fecal (75)	Phage_struct:PC_00023 (74) NA (1)	Meta_3300006257_Ga0099346_1023284;Meta_3300006258_Ga0099398_10025159;Meta_3300006476_Ga0100233_10002579;Meta_3300006502_Ga0100528_1046485;Meta_3300006525_Ga0101027_1044196;Meta_3300006568_Ga0100215_1056684;Meta_3300006739_Ga0101793_10088421;Meta_3300006747_Ga0101801_1010947;Meta_3300007043_Ga0102536_10021118;Meta_3300007105_Ga0102630_10038451;Meta_3300007210_Ga0103359_10031570;Meta_3300007305_Ga0…
Meta_3300014797_Ga0134414_100109512	70	Bacteria:Firmicutes	viral	Host-associated:Human-fecal	Phage_struct:PC_00003	Bacteria:Firmicutes (56) NA (14)	viral (70)	Host-associated:Human-fecal (69) Host-associated:NonHuman-fecal (1)	Phage_struct:PC_00003 (70)	Meta_3300006464_Ga0100221_10048352;Meta_3300006499_Ga0100371_10063336;Meta_3300006523_Ga0101039_1018982;Meta_3300006525_Ga0101027_1004634;Meta_3300006568_Ga0100215_10088845;Meta_3300006739_Ga0101793_10058913;Meta_3300007043_Ga0102536_10056514;Meta_3300007098_Ga0102540_1004234;Meta_3300007105_Ga0102630_10132213;Meta_3300007111_Ga0102634_1006174;Meta_3300007210_Ga0103359_10033640;Meta_3300007292_Ga…
REF_DGR_[t184]ADDX01000030.1_67561_68649	69	Bacteria:Firmicutes	viral	Host-associated:Human-fecal	Phage_struct:PC_00003	Bacteria:Firmicutes (56) NA (13)	viral (67) unknown (2)	Host-associated:Human-fecal (68) NA (1)	Phage_struct:PC_00003 (64) NA (4) Phage_struct:PC_00002 (1)	REF_DGR_[t184]ADDX01000030.1_67561_68649;Meta_3300006312_Ga0099626_10039516;Meta_3300006463_Ga0100176_100081545;Meta_3300006476_Ga0100233_10033324;Meta_3300006568_Ga0100215_10186321;Meta_3300006739_Ga0101793_10057539;Meta_3300007043_Ga0102536_10179212;Meta_3300007098_Ga0102540_10028959;Meta_3300007105_Ga0102630_10197813;Meta_3300007222_Ga0104061_10064544;Meta_3300007305_Ga0104872_10233716;Meta_33…
REF_DGR_[t225]NZ_JH376517.1_194316_195376	68	Bacteria:Firmicutes	viral	Host-associated:Human-fecal	Phage_struct:PC_00010	Bacteria:Firmicutes (47) NA (21)	viral (67) unknown (1)	Host-associated:Human-fecal (67) NA (1)	Phage_struct:PC_00010 (65) NA (3)	REF_DGR_[t225]NZ_JH376517.1_194316_195376;Meta_3300003140_Ga0051081_10105945;Meta_3300003146_Ga0051080_10185745;Meta_3300006258_Ga0099398_1009173;Meta_3300006298_Ga0099618_1003318;Meta_3300006464_Ga0100221_100108425;Meta_3300007111_Ga0102634_100075108;Meta_3300007138_Ga0102649_10010371;Meta_3300007184_Ga0103258_10002779;Meta_3300007501_Ga0104994_10069255;Meta_3300007657_Ga0105536_1023298;Meta_330…
REF_DGR_[t117]NZ_DS499577.1_1041271_1042475	59	Bacteria:FCB	viral	Host-associated:Human-fecal	Phage_struct:PC_00002	Bacteria:FCB (49) NA (10)	viral (58) unknown (1)	Host-associated:Human-fecal (57) Host-associated:NonHuman-fecal (1) NA (1)	Phage_struct:PC_00002 (57) Phage_other:PC_00007 (1) NA (1)	REF_DGR_[t117]NZ_DS499577.1_1041271_1042475;Meta_3300006257_Ga0099346_1010526;Meta_3300006568_Ga0100215_10067124;Meta_3300007043_Ga0102536_100183112;Meta_3300007288_Ga0104346_1016203;Meta_3300007298_Ga0104838_10098024;Meta_3300007361_Ga0104787_10003075;Meta_3300007362_Ga0104788_1006653;Meta_3300007524_Ga0105481_100163815;Meta_3300007664_Ga0105542_100056224;Meta_3300007714_Ga0105661_100015217;Meta…
REF_DGR_[t237]JQ680355.1_2309_3570	57	Bacteria:Firmicutes	viral	Host-associated:Human-fecal	Phage_struct:PC_00003	Bacteria:Firmicutes (42) NA (15)	viral (51) unknown (6)	Host-associated:Human-fecal (56) NA (1)	Phage_struct:PC_00003 (44) Rare:PC_00062 (13)	REF_DGR_[t237]JQ680355.1_2309_3570;Meta_3300006298_Ga0099618_1024799;Meta_3300007222_Ga0104061_10094149;Meta_3300007292_Ga0104320_1004585;Meta_3300007296_Ga0104830_10277013;Meta_3300007299_Ga0104319_100056948;Meta_3300007305_Ga0104872_10049551;Meta_3300007530_Ga0104842_1038861;Meta_3300007641_Ga0105527_10073347;Meta_3300007742_Ga0105758_100123312;Meta_3300007793_Ga0105888_10087947;Meta_3300007797…
Meta_3300005838_Ga0008649_100006933	56	Bacteria:Proteobacteria	cellular	Aquatic:Inlet	Mixed_Phage_TM:PC_00009	Bacteria:Proteobacteria (46) NA (10)	cellular (40) unknown (16)	Aquatic:Inlet (51) Aquatic:Other (5)	Mixed_Phage_TM:PC_00009 (55) NA (1)	Meta_3300000151_SI53jan11_200mDRAFT_10005633;Meta_3300000154_SI47jul10_150mDRAFT_10103863;Meta_3300000160_SI48aug10_135mDRAFT_10044921;Meta_3300000172_SI34jun09_200mDRAFT_10039023;Meta_3300000174_SI60aug11_200mDRAFT_10048783;Meta_3300000215_SI53jan11_120mDRAFT_10068573;Meta_3300000216_SI53jan11_150mDRAFT_10067574;Meta_3300000216_SI53jan11_150mDRAFT_10102822;Meta_3300004274_Ga0066607_10101043;Meta…
REF_DGR_[t169]ACFX02000016.1_5978_7027	55	Bacteria:Firmicutes	viral	Host-associated:Human-fecal	Phage_struct:PC_00002	Bacteria:Firmicutes (48) NA (7)	viral (51) unknown (4)	Host-associated:Human-fecal (54) NA (1)	Phage_struct:PC_00002 (53) NA (2)	REF_DGR_[t169]ACFX02000016.1_5978_7027;Meta_3300006298_Ga0099618_10022616;Meta_3300006299_Ga0099524_10021674;Meta_3300006739_Ga0101793_10038540;Meta_3300007138_Ga0102649_1002259;Meta_3300007298_Ga0104838_10027568;Meta_3300007298_Ga0104838_10027569;Meta_3300007360_Ga0104766_100047943;Meta_3300007501_Ga0104994_100056101;Meta_3300007524_Ga0105481_1000104116;Meta_3300007717_Ga0105662_1013774;Meta_330…
REF_DGR_[t193]FP929045.1_1672968_1674017	55	Bacteria:Firmicutes	viral	Host-associated:Human-fecal	Phage_struct:PC_00003	Bacteria:Firmicutes (37) NA (13) Bacteria (5)	viral (54) unknown (1)	Host-associated:Human-fecal (53) NA (1) Engineered:Other (1)	Phage_struct:PC_00003 (55)	REF_DGR_[t193]FP929045.1_1672968_1674017;Meta_3300007105_Ga0102630_10014552;Meta_3300007111_Ga0102634_10026931;Meta_3300007184_Ga0103258_1008048;Meta_3300007299_Ga0104319_100227610;Meta_3300007361_Ga0104787_10037525;Meta_3300007498_Ga0104980_1017362;Meta_3300007650_Ga0105532_1048955;Meta_3300007657_Ga0105536_10037339;Meta_3300007742_Ga0105758_100075313;Meta_3300007798_Ga0105755_10103427;Meta_3300…
Meta_3300028649_Ga0302162_100113152	54	Bacteria:FCB	viral	Terrestrial:Soil-peat	Phage_other:PC_00007	Bacteria:FCB (42) NA (11) Bacteria (1)	viral (54)	Terrestrial:Soil-peat (54)	Phage_other:PC_00007 (54)	Meta_3300028646_Ga0302159_1000001218;Meta_3300028646_Ga0302159_100028546;Meta_3300028649_Ga0302162_1000004340;Meta_3300028649_Ga0302162_100113152;Meta_3300028650_Ga0302170_1000000739;Meta_3300028650_Ga0302170_100218292;Meta_3300028651_Ga0302171_1000034712;Meta_3300028652_Ga0302166_1000029914;Meta_3300028664_Ga0302164_100099041;Meta_3300028665_Ga0302160_100000376;Meta_3300028665_Ga0302160_10004337…
Meta_3300000151_SI53jan11_200mDRAFT_10059312	53	Bacteria:Proteobacteria	cellular	Aquatic:Inlet	Mixed_Phage_TM:PC_00009	Bacteria:Proteobacteria (35) NA (18)	unknown (43) cellular (10)	Aquatic:Inlet (47) Aquatic:Other (6)	Mixed_Phage_TM:PC_00009 (52) NA (1)	Meta_3300000151_SI53jan11_200mDRAFT_10059312;Meta_3300000154_SI47jul10_150mDRAFT_10030893;Meta_3300000160_SI48aug10_135mDRAFT_10050442;Meta_3300000172_SI34jun09_200mDRAFT_100026935;Meta_3300000174_SI60aug11_200mDRAFT_10095172;Meta_3300000193_SI47jul10_135mDRAFT_10089262;Meta_3300000215_SI53jan11_120mDRAFT_10085862;Meta_3300000216_SI53jan11_150mDRAFT_10064052;Meta_3300004274_Ga0066607_10032083;Met…
REF_DGR_[t122]FP929032.1_169986_170995	52	Bacteria:FCB	viral	Host-associated:Human-fecal	Phage_struct:PC_00002	Bacteria:FCB (44) NA (8)	viral (49) cellular (3)	Host-associated:Human-fecal (51) NA (1)	Phage_struct:PC_00002 (51) Phage_other:PC_00007 (1)	REF_DGR_[t122]FP929032.1_169986_170995;Meta_3300006312_Ga0099626_10011556;Meta_3300006747_Ga0101801_10107818;Meta_3300007098_Ga0102540_1002355;Meta_3300007105_Ga0102630_1030545;Meta_3300007288_Ga0104346_1010803;Meta_3300007296_Ga0104830_10010235;Meta_3300007361_Ga0104787_10003069;Meta_3300007524_Ga0105481_10016389;Meta_3300007650_Ga0105532_1014665;Meta_3300007657_Ga0105536_10004482;Meta_330000771…
REF_DGR_[t131]NC_012782.1_4184_5457	51	Bacteria:Firmicutes	viral	Host-associated:Human-fecal	Phage_struct:PC_00002	Bacteria:Firmicutes (42) NA (9)	viral (50) unknown (1)	Host-associated:Human-fecal (50) NA (1)	Phage_struct:PC_00002 (49) NA (2)	REF_DGR_[t131]NC_012782.1_4184_5457;Meta_3300006257_Ga0099346_10025363;Meta_3300006298_Ga0099618_100057123;Meta_3300006499_Ga0100371_10023761;Meta_3300006525_Ga0101027_10024365;Meta_3300006739_Ga0101793_10001221;Meta_3300006746_Ga0101796_1059263;Meta_3300006747_Ga0101801_10074721;Meta_3300007055_Ga0102702_10014772;Meta_3300007184_Ga0103258_100065103;Meta_3300007222_Ga0104061_10043888;Meta_3300007…
REF_DGR_[t133]JQ680362.1_3555_4846	51	Bacteria:Firmicutes	viral	Host-associated:Human-fecal	Phage_struct:PC_00002	Bacteria:Firmicutes (35) NA (16)	viral (45) unknown (6)	Host-associated:Human-fecal (49) NA (1) Host-associated:NonHuman-fecal (1)	Phage_struct:PC_00002 (47) NA (4)	REF_DGR_[t133]JQ680362.1_3555_4846;Meta_3300006464_Ga0100221_10011326;Meta_3300006739_Ga0101793_10090616;Meta_3300007184_Ga0103258_10029247;Meta_3300007298_Ga0104838_1010847;Meta_3300007353_Ga0104758_10048656;Meta_3300007669_Ga0105546_10172211;Meta_3300007714_Ga0105661_10072156;Meta_3300007717_Ga0105662_1006746;Meta_3300007798_Ga0105755_1061712;Meta_3300007804_Ga0105665_1006847;Meta_3300007853_Ga…
Meta_3300000176_TB03JUN2009E_0047244	50	Bacteria:Proteobacteria	cellular	Aquatic:Freshwater	Mixed_Phage_TM:PC_00009	Bacteria:Proteobacteria (29) Bacteria (12) NA (7) Bacteria:Actinobacteria (2)	unknown (45) cellular (4) viral (1)	Aquatic:Freshwater (50)	Mixed_Phage_TM:PC_00009 (50)	Meta_3300000176_TB03JUN2009E_0047244;Meta_3300000439_TBL_comb48_EPIDRAFT_10050254;Meta_3300000553_TBL_comb47_HYPODRAFT_100080364;Meta_3300003795_Ga0007853_10005854;Meta_3300003800_Ga0007860_10005804;Meta_3300003809_Ga0007869_10014314;Meta_3300003814_Ga0007877_10019804;Meta_3300003819_Ga0007878_10022134;Meta_3300003823_Ga0007875_10013434;Meta_3300003826_Ga0007872_10011794;Meta_3300003827_Ga0007880…
Meta_3300006388_Ga0079062_10772274	50	Bacteria:FCB	viral	Engineered:Anoxic-incubation	Cell_TM:PC_00001	Bacteria:FCB (28) NA (22)	unknown (43) viral (7)	Engineered:Anoxic-incubation (45) Engineered:Other (5)	Cell_TM:PC_00001 (30) Rare:PC_00179 (16) NA (4)	Meta_3300006388_Ga0079062_10772274;Meta_3300006389_Ga0079064_10254283;Meta_3300006585_Ga0079082_10128482;Meta_3300006598_Ga0079098_10312975;Meta_3300006599_Ga0079103_10388914;Meta_3300009666_Ga0116182_10133144;Meta_3300009670_Ga0116183_10086934;Meta_3300009681_Ga0116174_100311444;Meta_3300009682_Ga0116172_100217034;Meta_3300009690_Ga0116143_100198976;Meta_3300012881_Ga0079063_10455944;Meta_330001…
REF_DGR_[t128]JQ680372.1_2209_3725	47	Bacteria:FCB	viral	Host-associated:Human-fecal	Phage_struct:PC_00002	Bacteria:FCB (42) NA (5)	viral (33) cellular (9) unknown (5)	Host-associated:Human-fecal (46) NA (1)	Phage_struct:PC_00002 (34) NA (13)	REF_DGR_[t128]JQ680372.1_2209_3725;Meta_3300006252_Ga0099396_10014243;Meta_3300006299_Ga0099524_100008190;Meta_3300006349_Ga0099714_10045411;Meta_3300006464_Ga0100221_10003092;Meta_3300006476_Ga0100233_10036039;Meta_3300006722_Ga0101786_1003102;Meta_3300007138_Ga0102649_10005854;Meta_3300007210_Ga0103359_1052062;Meta_3300007296_Ga0104830_10094924;Meta_3300007313_Ga0104961_1043215;Meta_3300007530_…
Meta_3300000151_SI53jan11_200mDRAFT_10081275	46	Bacteria	unknown	Aquatic:Inlet	Mixed_Phage_TM:PC_00021	NA (27) Bacteria (19)	unknown (46)	Aquatic:Inlet (41) Aquatic:Other (5)	NA (37) Mixed_Phage_TM:PC_00021 (9)	Meta_3300000151_SI53jan11_200mDRAFT_10081275;Meta_3300000153_SI39nov09_135mDRAFT_10067334;Meta_3300000155_SI36aug09_200mDRAFT_10066521;Meta_3300000174_SI60aug11_200mDRAFT_10064942;Meta_3300000188_SI60aug11_150mDRAFT_10064442;Meta_3300000198_LP_F_10_S103_200DRAFT_10110181;Meta_3300000213_LP_F_10_SI03_150DRAFT_10164311;Meta_3300000214_SI54feb11_200mDRAFT_10040952;Meta_3300000215_SI53jan11_120mDRAFT…
REF_DGR_[t015]NZ_ADMO01000036.1_27951_29371	45	Bacteria:FCB	viral	Host-associated:Human-fecal	Mixed_Phage_TM:PC_00009	Bacteria:FCB (44) NA (1)	viral (22) cellular (18) unknown (5)	Host-associated:Human-fecal (44) NA (1)	Mixed_Phage_TM:PC_00009 (40) NA (5)	REF_DGR_[t015]NZ_ADMO01000036.1_27951_29371;Meta_3300006298_Ga0099618_10012222;Meta_3300006464_Ga0100221_10109993;Meta_3300006502_Ga0100528_10021252;Meta_3300006523_Ga0101039_1002483;Meta_3300006525_Ga0101027_1069733;Meta_3300006568_Ga0100215_100010245;Meta_3300006739_Ga0101793_1032664;Meta_3300006747_Ga0101801_10135315;Meta_3300007098_Ga0102540_1014094;Meta_3300007109_Ga0102633_10001813;Meta_330…
Meta_3300006256_Ga0099352_10033797	44	Bacteria:FCB	cellular	Host-associated:Other	Mixed_Phage_TM:PC_00021	Bacteria:FCB (44)	unknown (26) cellular (18)	Host-associated:Other (44)	Mixed_Phage_TM:PC_00021 (43) NA (1)	Meta_3300006256_Ga0099352_10033797;Meta_3300006259_Ga0099458_10112112;Meta_3300006262_Ga0099523_10031852;Meta_3300006460_Ga0100061_100012140;Meta_3300006564_Ga0100366_1000882;Meta_3300007123_Ga0102684_1040134;Meta_3300007186_Ga0103259_1036979;Meta_3300007194_Ga0103269_1000551;Meta_3300007208_Ga0103291_1014794;Meta_3300007300_Ga0104843_1049362;Meta_3300007314_Ga0104968_1030586;Meta_3300007531_Ga01…
Meta_3300012033_Ga0136589_10084403	43	Bacteria:CPR	cellular	Aquatic:Saline-lakes	Cell_other:PC_00027	Bacteria (26) NA (16) Bacteria:CPR (1)	unknown (37) cellular (4) viral (2)	Aquatic:Saline-lakes (43)	Cell_other:PC_00027 (43)	Meta_3300012033_Ga0136589_10084403;Meta_3300012270_Ga0136604_10081433;Meta_3300023049_Ga0136601_10011657;Meta_3300028367_Ga0306900_10029415;Meta_3300028372_Ga0306901_10002963;Meta_3300028374_Ga0306906_10011037;Meta_3300031208_Ga0307931_10108004;Meta_3300031209_Ga0307955_10024763;Meta_3300031210_Ga0307964_10022851;Meta_3300031211_Ga0307974_10304973;Meta_3300031212_Ga0307959_100028835;Meta_33000312…
Meta_3300028560_Ga0302144_100057943	43	Bacteria:Proteobacteria	cellular	Terrestrial:Soil-peat	Cell_TM:PC_00001	Bacteria:Proteobacteria (36) NA (7)	unknown (31) cellular (7) viral (5)	Terrestrial:Soil-peat (43)	Cell_TM:PC_00001 (43)	Meta_3300028560_Ga0302144_100057943;Meta_3300028562_Ga0302151_100122392;Meta_3300028565_Ga0302145_100029773;Meta_3300028566_Ga0302147_100005543;Meta_3300028574_Ga0302153_1000059812;Meta_3300028813_Ga0302157_100119213;Meta_3300028859_Ga0302265_10126722;Meta_3300028866_Ga0302278_1000216021;Meta_3300028867_Ga0302146_100010353;Meta_3300028882_Ga0302154_100323592;Meta_3300029883_Ga0311327_100400923;Me…
Meta_3300006349_Ga0099714_1006286	42	Bacteria:FCB	viral	Host-associated:Human-fecal	Phage_struct:PC_00012	Bacteria:FCB (33) NA (9)	viral (38) cellular (4)	Host-associated:Human-fecal (42)	Phage_struct:PC_00012 (41) NA (1)	Meta_3300006349_Ga0099714_1006286;Meta_3300006476_Ga0100233_1003779;Meta_3300006502_Ga0100528_10029491;Meta_3300006568_Ga0100215_1003453;Meta_3300007043_Ga0102536_10041545;Meta_3300007108_Ga0102731_1025755;Meta_3300007111_Ga0102634_1000743;Meta_3300007138_Ga0102649_10011514;Meta_3300007288_Ga0104346_1009093;Meta_3300007298_Ga0104838_1040447;Meta_3300007356_Ga0104763_10021720;Meta_3300007498_Ga010…
Meta_3300006389_Ga0079064_14352738	42	Bacteria:FCB	cellular	Engineered:Anoxic-incubation	Mixed_Phage_TM:PC_00021	Bacteria:FCB (23) Bacteria (19)	cellular (39) unknown (3)	Engineered:Anoxic-incubation (35) Engineered:Other (7)	NA (41) Mixed_Phage_TM:PC_00021 (1)	Meta_3300006389_Ga0079064_14352738;Meta_3300006591_Ga0079071_103869311;Meta_3300006594_Ga0079073_101999911;Meta_3300009655_Ga0116190_100004470;Meta_3300009658_Ga0116188_100006870;Meta_3300009664_Ga0116146_100008470;Meta_3300009666_Ga0116182_100165711;Meta_3300009667_Ga0116147_100076719;Meta_3300009670_Ga0116183_100194111;Meta_3300009676_Ga0116187_100006470;Meta_3300009689_Ga0116186_100007070;Meta…
2791462622	41	Bacteria:Proteobacteria	viral	Aquatic:Groundwater	Phage_struct:PC_00002	NA (30) Bacteria:Proteobacteria (10) Bacteria (1)	viral (40) unknown (1)	Aquatic:Groundwater (40) NA (1)	Phage_struct:PC_00002 (41)	2791462622;Meta_3300003830_Ga0051980_100112773;Meta_3300004088_Ga0051987_100161563;Meta_3300004108_Ga0065181_10026722;Meta_3300004265_Ga0051981_100062012;Meta_3300005237_Ga0066644_100050662;Meta_3300007964_Ga0100400_10084146;Meta_3300007965_Ga0100401_10103776;Meta_3300007985_Ga0100381_10130976;Meta_3300007986_Ga0100380_100175036;Meta_3300007987_Ga0100379_100135716;Meta_3300007988_Ga0100402_101548…
Meta_3300000166_SI48aug10_200mDRAFT_10017742	41	Bacteria	viral	Aquatic:Inlet	Phage_struct:PC_00002	NA (37) Bacteria (4)	unknown (28) viral (12) MGE (1)	Aquatic:Inlet (35) Aquatic:Other (6)	Phage_struct:PC_00002 (37) NA (4)	Meta_3300000166_SI48aug10_200mDRAFT_10017742;Meta_3300000174_SI60aug11_200mDRAFT_10162273;Meta_3300000188_SI60aug11_150mDRAFT_10099602;Meta_3300000216_SI53jan11_150mDRAFT_10209252;Meta_3300002665_Ga0005263J37298_1015898;Meta_3300002679_Ga0005262J37297_1019737;Meta_3300002684_Ga0005277J37296_100115016;Meta_3300002775_Ga0005261J37293_1014635;Meta_3300002871_Ga0005271J43199_1023164;Meta_3300002880_G…
Meta_3300003830_Ga0051980_100769913	41	Bacteria:Proteobacteria	viral	Aquatic:Groundwater	Cell_TM:PC_00001	NA (35) Bacteria (5) Bacteria:Proteobacteria (1)	unknown (37) viral (4)	Aquatic:Groundwater (41)	NA (25) Cell_TM:PC_00001 (16)	Meta_3300003830_Ga0051980_100769913;Meta_3300004107_Ga0065179_10232691;Meta_3300004108_Ga0065181_10164714;Meta_3300004143_Ga0066630_10152861;Meta_3300004149_Ga0066632_100107622;Meta_3300004185_Ga0066642_100210173;Meta_3300004196_Ga0066641_100656191;Meta_3300004209_Ga0066649_100544711;Meta_3300004265_Ga0051981_100389283;Meta_3300005236_Ga0066636_100225112;Meta_3300007964_Ga0100400_10321164;Meta_33…
Meta_3300000150_SI48aug10_120mDRAFT_10031703	38	Bacteria	unknown	Aquatic:Inlet	Mixed_Phage_TM:PC_00021	Bacteria (23) NA (15)	unknown (38)	Aquatic:Inlet (33) Aquatic:Other (5)	Mixed_Phage_TM:PC_00021 (38)	Meta_3300000146_SI54feb11_120mDRAFT_10070263;Meta_3300000150_SI48aug10_120mDRAFT_10031703;Meta_3300000151_SI53jan11_200mDRAFT_10120603;Meta_3300000153_SI39nov09_135mDRAFT_10126691;Meta_3300000154_SI47jul10_150mDRAFT_10146463;Meta_3300000160_SI48aug10_135mDRAFT_10031693;Meta_3300000167_SI39nov09_120mDRAFT_10061603;Meta_3300000170_SI36aug09_135mDRAFT_10117024;Meta_3300000172_SI34jun09_200mDRAFT_100…
Meta_3300005237_Ga0066644_100107812	38	Bacteria:CPR	viral	Aquatic:Groundwater	Rare:PC_00049	NA (22) Bacteria:CPR (14) Bacteria (2)	viral (18) unknown (18) cellular (2)	Aquatic:Groundwater (34) Aquatic:Freshwater (2) NA (2)	Rare:PC_00049 (35) NA (3)	2786296773;2786296774;Meta_3300003830_Ga0051980_100401365;Meta_3300004108_Ga0065181_10117313;Meta_3300004108_Ga0065181_10117314;Meta_3300004185_Ga0066642_100244643;Meta_3300005235_Ga0066637_100384691;Meta_3300005236_Ga0066636_100372351;Meta_3300005237_Ga0066644_100107812;Meta_3300007964_Ga0100400_10173005;Meta_3300007964_Ga0100400_10173006;Meta_3300007985_Ga0100381_100360616;Meta_3300007985_Ga010…
Meta_3300006523_Ga0101039_10019469	38	Bacteria:FCB	viral	Host-associated:Human-fecal	Phage_struct:PC_00012	Bacteria:FCB (32) NA (6)	viral (29) unknown (6) cellular (3)	Host-associated:Human-fecal (38)	Phage_struct:PC_00012 (29) NA (9)	Meta_3300006523_Ga0101039_10019469;Meta_3300006739_Ga0101793_10003374;Meta_3300006747_Ga0101801_100025131;Meta_3300007105_Ga0102630_1030803;Meta_3300007353_Ga0104758_10020245;Meta_3300007356_Ga0104763_1009062;Meta_3300007657_Ga0105536_10012624;Meta_3300007793_Ga0105888_1039313;Meta_3300007806_Ga0105890_1020296;Meta_3300008063_Ga0113867_1000633;Meta_3300008096_Ga0114155_10048297;Meta_3300008101_Ga…
2787855041	37	Bacteria:Proteobacteria	cellular	Aquatic:Groundwater	Mixed_Phage_TM:PC_00009	Bacteria:Proteobacteria (30) NA (7)	unknown (35) cellular (2)	Aquatic:Groundwater (35) NA (1) Aquatic:Freshwater (1)	Mixed_Phage_TM:PC_00009 (33) NA (4)	2787855041;Meta_3300003830_Ga0051980_100409702;Meta_3300004088_Ga0051987_100043185;Meta_3300004107_Ga0065179_10102413;Meta_3300004143_Ga0066630_10011594;Meta_3300004185_Ga0066642_100161191;Meta_3300004212_Ga0066631_100652481;Meta_3300004238_Ga0066635_100368801;Meta_3300005236_Ga0066636_100275433;Meta_3300007964_Ga0100400_10253454;Meta_3300007965_Ga0100401_10256353;Meta_3300007985_Ga0100381_104023…
Meta_3300006463_Ga0100176_10059617	37	Bacteria:Firmicutes	viral	Host-associated:Human-fecal	Phage_struct:PC_00002	NA (24) Bacteria:Firmicutes (13)	viral (37)	Host-associated:Human-fecal (37)	NA (24) Phage_struct:PC_00002 (13)	Meta_3300006463_Ga0100176_10059617;Meta_3300006568_Ga0100215_1070752;Meta_3300007098_Ga0102540_1045638;Meta_3300007105_Ga0102630_10017225;Meta_3300007305_Ga0104872_1028832;Meta_3300007501_Ga0104994_1063732;Meta_3300007664_Ga0105542_10180015;Meta_3300007669_Ga0105546_10414914;Meta_3300007793_Ga0105888_10031126;Meta_3300008063_Ga0113867_10012226;Meta_3300008077_Ga0105964_10017668;Meta_3300008268_Ga…
REF_DGR_[t006]NC_004663.1_2886967_2887985	37	Bacteria:FCB	cellular	Host-associated:Human-fecal	Mixed_Phage_TM:PC_00021	Bacteria:FCB (36) NA (1)	cellular (28) unknown (5) MGE (4)	Host-associated:Human-fecal (35) NA (1) Engineered:Other (1)	Mixed_Phage_TM:PC_00021 (34) NA (3)	REF_DGR_[t006]NC_004663.1_2886967_2887985;Meta_3300006298_Ga0099618_100044145;Meta_3300006312_Ga0099626_10070115;Meta_3300006312_Ga0099626_10070116;Meta_3300006523_Ga0101039_1013524;Meta_3300007292_Ga0104320_100024143;Meta_3300007296_Ga0104830_10078514;Meta_3300007641_Ga0105527_10163110;Meta_3300007806_Ga0105890_10010441;Meta_3300008060_Ga0114177_10111611;Meta_3300008101_Ga0114024_10049420;Meta_3…
Meta_3300003830_Ga0051980_100312575	35	Bacteria:CPR	unknown	Aquatic:Groundwater	Cell_other:PC_00027	Bacteria:CPR (17) NA (14) Bacteria (4)	unknown (35)	Aquatic:Groundwater (34) Aquatic:Freshwater (1)	Cell_other:PC_00027 (28) NA (7)	Meta_3300003830_Ga0051980_100312575;Meta_3300004105_Ga0065182_10101841;Meta_3300004106_Ga0065180_100209681;Meta_3300004107_Ga0065179_10208141;Meta_3300004186_Ga0066647_100349561;Meta_3300004209_Ga0066649_100579734;Meta_3300004212_Ga0066631_100412971;Meta_3300005235_Ga0066637_100270145;Meta_3300005236_Ga0066636_100471734;Meta_3300007964_Ga0100400_10187504;Meta_3300007965_Ga0100401_10250781;Meta_33…
Meta_3300005838_Ga0008649_100232714	35	Archaea:Euryarchaeota	cellular	Aquatic:Inlet	Cell_other:PC_00026	NA (34) Archaea:Euryarchaeota (1)	unknown (18) MGE (12) cellular (5)	Aquatic:Inlet (35)	Cell_other:PC_00026 (35)	Meta_3300000155_SI36aug09_200mDRAFT_10073931;Meta_3300005838_Ga0008649_100232714;Meta_3300022888_Ga0233428_10057596;Meta_3300022888_Ga0233428_10057597;Meta_3300022902_Ga0233429_10074856;Meta_3300022902_Ga0233429_10074857;Meta_3300022912_Ga0233430_10092784;Meta_3300022912_Ga0233430_10092785;Meta_3300022916_Ga0233431_10091307;Meta_3300022916_Ga0233431_10091308;Meta_3300024243_Ga0233436_100016897;Me…
Meta_3300006256_Ga0099352_100009512	35	Bacteria:FCB	viral	Host-associated:Other	Phage_struct:PC_00012	Bacteria:FCB (32) NA (3)	viral (32) unknown (2) MGE (1)	Host-associated:Other (35)	Phage_struct:PC_00012 (33) NA (1) Mixed_Phage_TM:PC_00009 (1)	Meta_3300006256_Ga0099352_100009512;Meta_3300006319_Ga0099581_10001787;Meta_3300006321_Ga0099624_10017025;Meta_3300006477_Ga0100232_10012325;Meta_3300007196_Ga0103270_10001297;Meta_3300007208_Ga0103291_10022564;Meta_3300007287_Ga0104873_1026343;Meta_3300007318_Ga0104925_10005263;Meta_3300007724_Ga0105680_10006713;Meta_3300007783_Ga0105777_10002213;Meta_3300007966_Ga0105959_10003313;Meta_330000797…
Meta_3300006312_Ga0099626_10200612	35	Bacteria:Firmicutes	viral	Host-associated:Human-fecal	Phage_struct:PC_00003	Bacteria:Firmicutes (19) NA (16)	viral (34) unknown (1)	Host-associated:Human-fecal (35)	Phage_struct:PC_00003 (31) NA (4)	Meta_3300006312_Ga0099626_10200612;Meta_3300006568_Ga0100215_1079956;Meta_3300007222_Ga0104061_10123035;Meta_3300007305_Ga0104872_1025913;Meta_3300007362_Ga0104788_1067633;Meta_3300007664_Ga0105542_10040478;Meta_3300007742_Ga0105758_100335810;Meta_3300008096_Ga0114155_100081537;Meta_3300008299_Ga0114868_10049479;Meta_3300008479_Ga0114883_100250714;Meta_3300008551_Ga0111058_1048588;Meta_3300008561…
Meta_3300014561_Ga0134428_1042444	35	Bacteria:Firmicutes	viral	Host-associated:Human-fecal	Phage_struct:PC_00003	Bacteria:Firmicutes (23) NA (12)	viral (34) unknown (1)	Host-associated:Human-fecal (35)	Phage_struct:PC_00003 (29) NA (6)	Meta_3300006476_Ga0100233_1015185;Meta_3300006568_Ga0100215_10045917;Meta_3300006747_Ga0101801_10236915;Meta_3300007288_Ga0104346_1001975;Meta_3300007360_Ga0104766_100268822;Meta_3300007498_Ga0104980_10155113;Meta_3300007524_Ga0105481_10006289;Meta_3300007641_Ga0105527_10049216;Meta_3300007991_Ga0105643_10048771;Meta_3300008058_Ga0114167_1004194;Meta_3300008081_Ga0113559_1051444;Meta_3300008103_G…
Meta_3300012270_Ga0136604_10133512	33	Bacteria:FCB	cellular	Aquatic:Saline-lakes	Cell_TM:PC_00001	Bacteria:FCB (18) NA (13) Bacteria (2)	unknown (22) cellular (11)	Aquatic:Saline-lakes (33)	Cell_TM:PC_00001 (32) NA (1)	Meta_3300012270_Ga0136604_10133512;Meta_3300028348_Ga0306893_10030913;Meta_3300028405_Ga0306909_1001999;Meta_3300028412_Ga0306910_10005129;Meta_3300031212_Ga0307959_10251343;Meta_3300031213_Ga0307937_10060533;Meta_3300031214_Ga0307958_10095553;Meta_3300031215_Ga0307935_10010118;Meta_3300031216_Ga0307980_10011348;Meta_3300031217_Ga0307940_10051225;Meta_3300031218_Ga0307976_10053063;Meta_3300031219…
Meta_3300004493_Ga0066543_1034831	32	Bacteria:Proteobacteria	viral	Aquatic:Other	Phage_struct:PC_00010	NA (24) Bacteria:Proteobacteria (8)	viral (29) unknown (2) MGE (1)	Aquatic:Other (32)	Phage_struct:PC_00010 (32)	Meta_3300004490_Ga0066571_1024273;Meta_3300004493_Ga0066543_1034831;Meta_3300004495_Ga0066555_1011733;Meta_3300004520_Ga0066547_10380811;Meta_3300004546_Ga0066530_1027051;Meta_3300004550_Ga0066563_1704053;Meta_3300024900_Ga0208759_1013812;Meta_3300024907_Ga0207974_1015382;Meta_3300024908_Ga0208271_1016742;Meta_3300024913_Ga0208634_1023082;Meta_3300024915_Ga0208515_1012562;Meta_3300024916_Ga020863…
Meta_3300006463_Ga0100176_10105253	32	Bacteria:Firmicutes	viral	Host-associated:Human-fecal	Phage_struct:PC_00003	Bacteria:Firmicutes (20) NA (12)	viral (30) unknown (2)	Host-associated:Human-fecal (29) Host-associated:NonHuman-fecal (3)	Phage_struct:PC_00003 (28) NA (4)	Meta_3300006463_Ga0100176_10105253;Meta_3300006525_Ga0101027_1058374;Meta_3300007210_Ga0103359_10062643;Meta_3300007222_Ga0104061_10109311;Meta_3300007298_Ga0104838_1028014;Meta_3300007641_Ga0105527_10084717;Meta_3300007793_Ga0105888_10104122;Meta_3300007991_Ga0105643_1014329;Meta_3300008060_Ga0114177_10067217;Meta_3300008077_Ga0105964_100229923;Meta_3300008101_Ga0114024_10103416;Meta_3300008268_…
REF_DGR_[t199]NZ_GG667666.1_9083_10278	32	Bacteria:Firmicutes	viral	Host-associated:Human-fecal	Phage_struct:PC_00008	Bacteria:Firmicutes (22) NA (10)	viral (32)	Host-associated:Human-fecal (30) NA (1) Host-associated:NonHuman-fecal (1)	Phage_struct:PC_00008 (26) Phage_struct:PC_00003 (5) NA (1)	REF_DGR_[t199]NZ_GG667666.1_9083_10278;Meta_3300006257_Ga0099346_1002247;Meta_3300006312_Ga0099626_1024156;Meta_3300006499_Ga0100371_1020335;Meta_3300007098_Ga0102540_10046421;Meta_3300007288_Ga0104346_1017702;Meta_3300007305_Ga0104872_10030782;Meta_3300007802_Ga0105667_10073461;Meta_3300007853_Ga0114093_10038770;Meta_3300008096_Ga0114155_10012785;Meta_3300008103_Ga0114180_10034415;Meta_330000826…
REF_DGR_[t253]JQ680370.1_24249_25561	32	Bacteria:Firmicutes	viral	Host-associated:Human-fecal	Phage_struct:PC_00002	Bacteria:Firmicutes (24) NA (8)	viral (32)	Host-associated:Human-fecal (31) NA (1)	Phage_struct:PC_00002 (31) NA (1)	REF_DGR_[t253]JQ680370.1_24249_25561;Meta_3300005697_Ga0074229_11177514;Meta_3300006747_Ga0101801_1023275;Meta_3300007524_Ga0105481_100034911;Meta_3300007742_Ga0105758_100348611;Meta_3300008077_Ga0105964_100017048;Meta_3300008079_Ga0105956_10045410;Meta_3300008479_Ga0114883_10077593;Meta_3300008520_Ga0111044_10072410;Meta_3300013942_Ga0117795_100010517;Meta_3300014540_Ga0134446_10016610;Meta_3300…
Meta_3300008744_Ga0114025_100003856	31	NA	viral	Host-associated:Human-fecal	Phage_struct:PC_00002	NA (31)	viral (31)	Host-associated:Human-fecal (31)	Phage_struct:PC_00002 (22) NA (9)	Meta_3300006349_Ga0099714_100023136;Meta_3300006463_Ga0100176_100004514;Meta_3300006525_Ga0101027_10004356;Meta_3300007105_Ga0102630_100035166;Meta_3300007111_Ga0102634_10003755;Meta_3300007210_Ga0103359_10006361;Meta_3300007288_Ga0104346_1001353;Meta_3300007288_Ga0104346_10090814;Meta_3300007305_Ga0104872_100025166;Meta_3300007524_Ga0105481_1000048181;Meta_3300008058_Ga0114167_100112135;Meta_330…
Meta_3300031208_Ga0307931_10164291	31	Bacteria:CPR	cellular	Aquatic:Saline-lakes	Cell_other:PC_00024	NA (20) Bacteria:CPR (8) Bacteria (3)	unknown (27) cellular (4)	Aquatic:Saline-lakes (31)	Cell_other:PC_00024 (19) NA (12)	Meta_3300012033_Ga0136589_10169853;Meta_3300023049_Ga0136601_10011263;Meta_3300028372_Ga0306901_10045331;Meta_3300028374_Ga0306906_10065341;Meta_3300031208_Ga0307931_10164291;Meta_3300031211_Ga0307974_10010111;Meta_3300031212_Ga0307959_10004921;Meta_3300031215_Ga0307935_10070511;Meta_3300031216_Ga0307980_10089855;Meta_3300031217_Ga0307940_10045477;Meta_3300031218_Ga0307976_10020494;Meta_330003121…
REF_DGR_[t166]ABCB02000017.1_169604_170629	31	Bacteria:Firmicutes	viral	Host-associated:Human-fecal	Phage_struct:PC_00002	Bacteria:Firmicutes (27) NA (4)	viral (30) unknown (1)	Host-associated:Human-fecal (29) NA (1) Host-associated:NonHuman-fecal (1)	Phage_struct:PC_00002 (30) NA (1)	REF_DGR_[t166]ABCB02000017.1_169604_170629;Meta_3300006464_Ga0100221_100047315;Meta_3300006499_Ga0100371_10025785;Meta_3300007111_Ga0102634_1014096;Meta_3300007210_Ga0103359_1019472;Meta_3300007298_Ga0104838_10021926;Meta_3300007299_Ga0104319_100025911;Meta_3300007360_Ga0104766_100036637;Meta_3300007498_Ga0104980_10014215;Meta_3300007802_Ga0105667_1018014;Meta_3300007806_Ga0105890_1059952;Meta_33…
Meta_3300012032_Ga0136554_10200462	30	NA	viral	Aquatic:Saline-lakes	Phage_struct:PC_00002	NA (30)	viral (30)	Aquatic:Saline-lakes (30)	Phage_struct:PC_00002 (29) NA (1)	Meta_3300012032_Ga0136554_10200462;Meta_3300031208_Ga0307931_10049782;Meta_3300031209_Ga0307955_10018479;Meta_3300031211_Ga0307974_10056639;Meta_3300031212_Ga0307959_10024979;Meta_3300031213_Ga0307937_10022119;Meta_3300031214_Ga0307958_10084742;Meta_3300031216_Ga0307980_10073552;Meta_3300031217_Ga0307940_10100063;Meta_3300031218_Ga0307976_10028368;Meta_3300031219_Ga0307973_10024919;Meta_330003122…
Meta_3300028864_Ga0302215_1000040815	30	Bacteria:FCB	viral	Terrestrial:Soil-peat	Phage_other:PC_00007	Bacteria:FCB (16) NA (14)	viral (29) unknown (1)	Terrestrial:Soil-peat (30)	Phage_other:PC_00007 (30)	Meta_3300028650_Ga0302170_100199571;Meta_3300028864_Ga0302215_1000040815;Meta_3300028864_Ga0302215_100008663;Meta_3300029923_Ga0311347_100158933;Meta_3300029983_Ga0302284_10013484;Meta_3300029983_Ga0302284_10204514;Meta_3300029987_Ga0311334_101953702;Meta_3300029989_Ga0311365_1000663915;Meta_3300029995_Ga0302210_100012813;Meta_3300029998_Ga0302271_1000458215;Meta_3300029998_Ga0302271_1000489615;M…
REF_DGR_[t189]JQ680377.1_11710_12965	30	Bacteria:Firmicutes	viral	Host-associated:Human-fecal	Phage_struct:PC_00003	Bacteria:Firmicutes (20) NA (10)	viral (30)	Host-associated:Human-fecal (28) Host-associated:NonHuman-fecal (1) NA (1)	Phage_struct:PC_00003 (30)	REF_DGR_[t189]JQ680377.1_11710_12965;Meta_3300006747_Ga0101801_1049535;Meta_3300007098_Ga0102540_10037912;Meta_3300007111_Ga0102634_10076429;Meta_3300007296_Ga0104830_1047685;Meta_3300007524_Ga0105481_100041051;Meta_3300007742_Ga0105758_100062613;Meta_3300008100_Ga0114174_10034818;Meta_3300008299_Ga0114868_100142422;Meta_3300008479_Ga0114883_100092811;Meta_3300008640_Ga0111422_1050302;Meta_330000…
2515441865	29	Bacteria:FCB	viral	Host-associated:Human-fecal	Phage_struct:PC_00012	Bacteria:FCB (29)	viral (29)	Host-associated:Human-fecal (28) NA (1)	Phage_struct:PC_00012 (27) NA (2)	2515441865;Meta_3300006257_Ga0099346_10008751;Meta_3300006476_Ga0100233_10029923;Meta_3300006499_Ga0100371_1005944;Meta_3300006525_Ga0101027_10017723;Meta_3300007138_Ga0102649_10008122;Meta_3300007210_Ga0103359_10027064;Meta_3300007717_Ga0105662_10015813;Meta_3300007742_Ga0105758_10014028;Meta_3300007793_Ga0105888_10046028;Meta_3300008260_Ga0114292_10025313;Meta_3300008350_Ga0115414_10006428;Meta…
2787782843	29	Bacteria:Proteobacteria	viral	Aquatic:Groundwater	Phage_struct:PC_00002	Bacteria:Proteobacteria (20) NA (9)	viral (28) unknown (1)	Aquatic:Groundwater (27) Aquatic:Freshwater (1) NA (1)	Phage_struct:PC_00002 (25) NA (4)	2787782843;Meta_3300003830_Ga0051980_1000132122;Meta_3300004088_Ga0051987_1000067222;Meta_3300004105_Ga0065182_10042146;Meta_3300004106_Ga0065180_1000049822;Meta_3300004196_Ga0066641_100000725;Meta_3300004209_Ga0066649_100021336;Meta_3300004239_Ga0066650_100036295;Meta_3300005235_Ga0066637_1000017655;Meta_3300007985_Ga0100381_100052155;Meta_3300007986_Ga0100380_1000065355;Meta_3300007987_Ga010037…
2808083298	29	Bacteria:Firmicutes	viral	Host-associated:Human-fecal	Phage_struct:PC_00008	Bacteria:Firmicutes (25) NA (4)	viral (29)	Host-associated:Human-fecal (28) NA (1)	Phage_struct:PC_00008 (24) Phage_struct:PC_00003 (4) NA (1)	2808083298;Meta_3300006476_Ga0100233_1056044;Meta_3300007501_Ga0104994_10041366;Meta_3300007657_Ga0105536_10030326;Meta_3300007664_Ga0105542_10011618;Meta_3300007742_Ga0105758_100114124;Meta_3300007798_Ga0105755_10009896;Meta_3300007921_Ga0111562_1005747;Meta_3300008096_Ga0114155_100062628;Meta_3300008282_Ga0114156_100065434;Meta_3300008360_Ga0114875_100056361;Meta_3300008385_Ga0114873_10027464;M…
Meta_3300005237_Ga0066644_1000150520	29	Bacteria:CPR	cellular	Aquatic:Groundwater	Cell_other:PC_00027	Bacteria:CPR (22) Bacteria (6) NA (1)	unknown (20) cellular (9)	Aquatic:Groundwater (28) Aquatic:Freshwater (1)	NA (16) Cell_other:PC_00027 (13)	Meta_3300005237_Ga0066644_1000150520;Meta_3300007964_Ga0100400_10040692;Meta_3300007965_Ga0100401_100436914;Meta_3300007985_Ga0100381_10102937;Meta_3300007988_Ga0100402_100724815;Meta_3300008002_Ga0100390_100035494;Meta_3300008003_Ga0100391_100651414;Meta_3300008004_Ga0100395_10095993;Meta_3300008005_Ga0100385_10082521;Meta_3300008007_Ga0100386_100104859;Meta_3300008008_Ga0100399_10070512;Meta_33…
Meta_3300008301_Ga0114871_10010667	29	Bacteria:Firmicutes	viral	Host-associated:Human-fecal	Phage_struct:PC_00002	Bacteria:Firmicutes (22) NA (7)	viral (27) unknown (2)	Host-associated:Human-fecal (28) NA (1)	Phage_struct:PC_00002 (29)	2805612940;Meta_3300006349_Ga0099714_10023042;Meta_3300006502_Ga0100528_1023236;Meta_3300006568_Ga0100215_1006882;Meta_3300007356_Ga0104763_10018852;Meta_3300007498_Ga0104980_10023053;Meta_3300007501_Ga0104994_10062649;Meta_3300007524_Ga0105481_100101322;Meta_3300007793_Ga0105888_10067355;Meta_3300007802_Ga0105667_100087132;Meta_3300008096_Ga0114155_100064118;Meta_3300008301_Ga0114871_10010667;Me…
Meta_3300012145_Ga0136566_10002447	29	Bacteria:Proteobacteria	viral	Aquatic:Saline-lakes	Mixed_Phage_TM:PC_00009	NA (22) Bacteria:Proteobacteria (7)	viral (29)	Aquatic:Saline-lakes (29)	Mixed_Phage_TM:PC_00009 (28) NA (1)	Meta_3300012145_Ga0136566_10002447;Meta_3300028408_Ga0306864_100015442;Meta_3300028410_Ga0306866_100010842;Meta_3300031208_Ga0307931_10121944;Meta_3300031210_Ga0307964_10016758;Meta_3300031213_Ga0307937_10025328;Meta_3300031214_Ga0307958_10018248;Meta_3300031215_Ga0307935_10002903;Meta_3300031216_Ga0307980_100049123;Meta_3300031217_Ga0307940_10023888;Meta_3300031218_Ga0307976_10061264;Meta_330003…
Meta_3300025614_Ga0209665_10136582	29	NA	viral	Aquatic:Inlet	Phage_struct:PC_00002	NA (29)	unknown (27) viral (2)	Aquatic:Inlet (28) Aquatic:Other (1)	Phage_struct:PC_00002 (27) NA (2)	Meta_3300000160_SI48aug10_135mDRAFT_10052582;Meta_3300022902_Ga0233429_10766691;Meta_3300024243_Ga0233436_10286343;Meta_3300024252_Ga0233435_10224203;Meta_3300024256_Ga0233446_10390893;Meta_3300024257_Ga0233442_10135953;Meta_3300024258_Ga0233440_10274023;Meta_3300024259_Ga0233437_10419453;Meta_3300024260_Ga0233441_10274433;Meta_3300024261_Ga0233439_101053131;Meta_3300024302_Ga0233449_10396663;Met…
REF_DGR_[t170]JQ680361.1_20257_21554	29	Bacteria:Firmicutes	viral	Host-associated:Human-fecal	Phage_struct:PC_00002	Bacteria:Firmicutes (25) NA (4)	viral (26) unknown (3)	Host-associated:Human-fecal (28) NA (1)	Phage_struct:PC_00002 (25) NA (4)	REF_DGR_[t170]JQ680361.1_20257_21554;Meta_3300006463_Ga0100176_100150720;Meta_3300006502_Ga0100528_1076092;Meta_3300007062_Ga0102017_1002062;Meta_3300007105_Ga0102630_10008115;Meta_3300007210_Ga0103359_10018558;Meta_3300007793_Ga0105888_10083739;Meta_3300008272_Ga0111092_10025767;Meta_3300008299_Ga0114868_100172316;Meta_3300008360_Ga0114875_100079544;Meta_3300008404_Ga0115185_10085520;Meta_330000…
2786092917	28	Bacteria	unknown	Aquatic:Groundwater	Cell_TM:PC_00001	NA (16) Bacteria (11) Archaea:DPANN (1)	unknown (28)	Aquatic:Groundwater (27) NA (1)	NA (18) Cell_TM:PC_00001 (8) Phage_struct:PC_00002 (2)	2786092917;Meta_3300003830_Ga0051980_100326894;Meta_3300005237_Ga0066644_100090764;Meta_3300007965_Ga0100401_10193434;Meta_3300007985_Ga0100381_10288512;Meta_3300007987_Ga0100379_100281455;Meta_3300007988_Ga0100402_10453281;Meta_3300008001_Ga0100389_10124185;Meta_3300008003_Ga0100391_10160293;Meta_3300008004_Ga0100395_10170634;Meta_3300008005_Ga0100385_10284505;Meta_3300008007_Ga0100386_100319502…
Meta_3300000439_TBL_comb48_EPIDRAFT_10135806	28	Bacteria:Proteobacteria	viral	Aquatic:Freshwater	Phage_struct:PC_00002	Bacteria:Proteobacteria (25) NA (2) Bacteria (1)	viral (21) unknown (4) MGE (2) cellular (1)	Aquatic:Freshwater (28)	Phage_struct:PC_00002 (27) NA (1)	Meta_3300000439_TBL_comb48_EPIDRAFT_10132646;Meta_3300000439_TBL_comb48_EPIDRAFT_10135806;Meta_3300020684_Ga0214214_10002812;Meta_3300020690_Ga0214223_100006448;Meta_3300020692_Ga0214224_100023112;Meta_3300020693_Ga0214226_100034112;Meta_3300020699_Ga0214221_100008239;Meta_3300020700_Ga0214225_10022981;Meta_3300020702_Ga0214218_100008112;Meta_3300020706_Ga0214217_100009739;Meta_3300020708_Ga02142…
Meta_3300004274_Ga0066607_10039273	28	Bacteria	viral	Aquatic:Inlet	Phage_struct:PC_00002	NA (26) Bacteria (2)	MGE (14) unknown (11) viral (3)	Aquatic:Inlet (26) Aquatic:Other (2)	Phage_struct:PC_00002 (28)	Meta_3300004274_Ga0066607_10039273;Meta_3300022888_Ga0233428_10361471;Meta_3300022902_Ga0233429_10106699;Meta_3300022912_Ga0233430_10069544;Meta_3300022916_Ga0233431_10086714;Meta_3300024243_Ga0233436_10118293;Meta_3300024252_Ga0233435_10495462;Meta_3300024256_Ga0233446_10087069;Meta_3300024257_Ga0233442_10099024;Meta_3300024258_Ga0233440_10080148;Meta_3300024259_Ga0233437_10137274;Meta_330002426…
Meta_3300006525_Ga0101027_10042415	28	Bacteria:Firmicutes	viral	Host-associated:Human-fecal	Phage_struct:PC_00003	Bacteria:Firmicutes (17) NA (11)	viral (28)	Host-associated:Human-fecal (28)	Phage_struct:PC_00003 (25) NA (2) Mixed_Phage_TM:PC_00021 (1)	Meta_3300006525_Ga0101027_10042415;Meta_3300007210_Ga0103359_10042114;Meta_3300007222_Ga0104061_1006734;Meta_3300007360_Ga0104766_10033112;Meta_3300007714_Ga0105661_10022755;Meta_3300007802_Ga0105667_10045014;Meta_3300007969_Ga0114312_1012452;Meta_3300008063_Ga0113867_10073115;Meta_3300008096_Ga0114155_100184529;Meta_3300008149_Ga0114293_10042912;Meta_3300008520_Ga0111044_1061018;Meta_3300008523_…
Meta_3300028853_Ga0302203_100016538	28	Bacteria	viral	Terrestrial:Soil-peat	Phage_other:PC_00007	NA (26) Bacteria (2)	viral (26) MGE (1) unknown (1)	Terrestrial:Soil-peat (28)	Phage_other:PC_00007 (28)	Meta_3300028853_Ga0302203_100016538;Meta_3300028862_Ga0302296_100031338;Meta_3300028864_Ga0302215_1000021914;Meta_3300029923_Ga0311347_1000031038;Meta_3300029981_Ga0302293_100299202;Meta_3300029983_Ga0302284_100016238;Meta_3300029984_Ga0311332_100449215;Meta_3300029987_Ga0311334_1000020545;Meta_3300029989_Ga0311365_1000071739;Meta_3300029990_Ga0311336_1000100820;Meta_3300029995_Ga0302210_10000138…
2710315518	27	Bacteria	cellular	Aquatic:Groundwater	Cell_other:PC_00027	Bacteria (19) NA (5) Bacteria:Firmicutes (2) Bacteria:CPR (1)	unknown (20) cellular (7)	Aquatic:Groundwater (25) NA (1) Aquatic:Freshwater (1)	Cell_other:PC_00027 (20) NA (7)	2710315518;Meta_3300003830_Ga0051980_100136104;Meta_3300004143_Ga0066630_10131634;Meta_3300005236_Ga0066636_100116193;Meta_3300005237_Ga0066644_100203984;Meta_3300007964_Ga0100400_10106674;Meta_3300007965_Ga0100401_10061337;Meta_3300008001_Ga0100389_100297212;Meta_3300008002_Ga0100390_100532234;Meta_3300008003_Ga0100391_10122194;Meta_3300008004_Ga0100395_10017166;Meta_3300008005_Ga0100385_1011235…
2786932228	27	Bacteria:Armatimonadetes	cellular	Aquatic:Groundwater	Cell_TM:PC_00001	NA (15) Bacteria (11) Bacteria:Armatimonadetes (1)	unknown (26) cellular (1)	Aquatic:Groundwater (26) NA (1)	Cell_TM:PC_00001 (25) NA (2)	2786932228;Meta_3300005236_Ga0066636_100336414;Meta_3300007964_Ga0100400_10254224;Meta_3300007965_Ga0100401_10704321;Meta_3300007985_Ga0100381_10296145;Meta_3300007986_Ga0100380_100216366;Meta_3300007987_Ga0100379_100949993;Meta_3300008001_Ga0100389_10373174;Meta_3300008002_Ga0100390_100461084;Meta_3300008003_Ga0100391_10365324;Meta_3300008004_Ga0100395_10687741;Meta_3300008007_Ga0100386_10016661…
2786974461	27	Bacteria	cellular	Aquatic:Groundwater	Cell_TM:PC_00001	Bacteria (16) Bacteria:Proteobacteria (7) NA (3) Bacteria:Armatimonadetes (1)	unknown (14) cellular (13)	Aquatic:Groundwater (26) NA (1)	Cell_TM:PC_00001 (27)	2786974461;Meta_3300005236_Ga0066636_100335431;Meta_3300007964_Ga0100400_10244102;Meta_3300007965_Ga0100401_100055126;Meta_3300007985_Ga0100381_10206152;Meta_3300007986_Ga0100380_100481181;Meta_3300008001_Ga0100389_10001835;Meta_3300008002_Ga0100390_100450612;Meta_3300008003_Ga0100391_100032449;Meta_3300008004_Ga0100395_10030923;Meta_3300008005_Ga0100385_10004892;Meta_3300008007_Ga0100386_1004423…
Meta_3300005910_Ga0075113_10005656	27	Bacteria:FCB	viral	Aquatic:Saline-lakes	Phage_struct:PC_00010	NA (24) Bacteria (2) Bacteria:FCB (1)	MGE (12) viral (11) unknown (4)	Aquatic:Saline-lakes (27)	Phage_struct:PC_00010 (23) NA (4)	Meta_3300005910_Ga0075113_10005656;Meta_3300005915_Ga0075122_100105224;Meta_3300005917_Ga0075115_1000002610;Meta_3300005932_Ga0075121_10061996;Meta_3300005936_Ga0075124_1000158912;Meta_3300022834_Ga0222656_100004172;Meta_3300022854_Ga0222636_100111313;Meta_3300022858_Ga0222679_100002340;Meta_3300022859_Ga0222672_100007868;Meta_3300022864_Ga0222665_100133713;Meta_3300022868_Ga0222697_100099213;Met…
Meta_3300007985_Ga0100381_1000002107	27	Bacteria	cellular	Aquatic:Groundwater	Cell_TM:PC_00001	NA (23) Bacteria (3) Archaea:DPANN (1)	cellular (20) unknown (6) MGE (1)	Aquatic:Groundwater (27)	Cell_TM:PC_00001 (24) NA (3)	Meta_3300007965_Ga0100401_10620201;Meta_3300007985_Ga0100381_1000002107;Meta_3300007986_Ga0100380_10000002106;Meta_3300007987_Ga0100379_1000000251;Meta_3300007988_Ga0100402_1000008325;Meta_3300008001_Ga0100389_10037559;Meta_3300008002_Ga0100390_10000002616;Meta_3300008003_Ga0100391_1000020106;Meta_3300008004_Ga0100395_10060836;Meta_3300008005_Ga0100385_1000001614;Meta_3300008007_Ga0100386_1000000…
Meta_3300025831_Ga0210015_10045585	27	Bacteria:Proteobacteria	cellular	Aquatic:Groundwater	Mixed_Phage_TM:PC_00009	Bacteria:Proteobacteria (23) NA (4)	unknown (16) cellular (11)	Aquatic:Groundwater (27)	Mixed_Phage_TM:PC_00009 (27)	Meta_3300004088_Ga0051987_100178833;Meta_3300004265_Ga0051981_100218154;Meta_3300007964_Ga0100400_10032945;Meta_3300007965_Ga0100401_10179065;Meta_3300007985_Ga0100381_10055824;Meta_3300007986_Ga0100380_100276134;Meta_3300007987_Ga0100379_100054285;Meta_3300007988_Ga0100402_10170114;Meta_3300008001_Ga0100389_10330685;Meta_3300008002_Ga0100390_100239205;Meta_3300008003_Ga0100391_10187252;Meta_3300…
Meta_3300028650_Ga0302170_1000005331	27	Bacteria:FCB	viral	Terrestrial:Soil-peat	Phage_other:PC_00007	NA (18) Bacteria:FCB (9)	viral (25) unknown (2)	Terrestrial:Soil-peat (27)	Phage_other:PC_00007 (27)	Meta_3300028650_Ga0302170_1000005331;Meta_3300028651_Ga0302171_100024368;Meta_3300028858_Ga0302216_10024706;Meta_3300028862_Ga0302296_11036091;Meta_3300028864_Ga0302215_100366591;Meta_3300029923_Ga0311347_1000085627;Meta_3300029981_Ga0302293_100121387;Meta_3300029984_Ga0311332_1000124412;Meta_3300029987_Ga0311334_100374432;Meta_3300029989_Ga0311365_100192008;Meta_3300029989_Ga0311365_100434867;Me…
2786291026	26	Bacteria:CPR	cellular	Aquatic:Groundwater	Cell_other:PC_00029	Bacteria (22) NA (3) Bacteria:CPR (1)	cellular (18) unknown (7) MGE (1)	Aquatic:Groundwater (24) Aquatic:Freshwater (1) NA (1)	Cell_other:PC_00029 (26)	2786291026;Meta_3300004208_Ga0066640_100258062;Meta_3300004209_Ga0066649_1000057713;Meta_3300007985_Ga0100381_100103417;Meta_3300007986_Ga0100380_100047204;Meta_3300007988_Ga0100402_100143917;Meta_3300008001_Ga0100389_10085517;Meta_3300008002_Ga0100390_1000170410;Meta_3300008003_Ga0100391_10100756;Meta_3300008005_Ga0100385_100106315;Meta_3300008007_Ga0100386_1000098018;Meta_3300008017_Ga0100383_1…
Meta_3300009676_Ga0116187_10085576	26	Bacteria:Proteobacteria	unknown	Engineered:Anoxic-incubation	Cell_TM:PC_00001	Bacteria (11) Bacteria:Proteobacteria (8) NA (7)	unknown (26)	Engineered:Anoxic-incubation (19) Engineered:Other (7)	Cell_TM:PC_00001 (22) NA (4)	Meta_3300009676_Ga0116187_10085576;Meta_3300009715_Ga0116160_10129764;Meta_3300009720_Ga0116159_10104454;Meta_3300009767_Ga0116161_10149223;Meta_3300009769_Ga0116184_100134604;Meta_3300025724_Ga0208196_10058235;Meta_3300025871_Ga0209311_10055969;Meta_3300025882_Ga0209097_100264233;Meta_3300028561_Ga0255343_10117174;Meta_3300028564_Ga0255344_10122824;Meta_3300028567_Ga0255342_10097675;Meta_3300028…
Meta_3300014971_Ga0134442_100028214	26	Bacteria:Firmicutes	viral	Host-associated:Human-fecal	Phage_struct:PC_00003	Bacteria:Firmicutes (13) NA (13)	viral (25) unknown (1)	Host-associated:Human-fecal (23) Host-associated:NonHuman-fecal (3)	Phage_struct:PC_00003 (21) NA (5)	Meta_3300007222_Ga0104061_10188815;Meta_3300007288_Ga0104346_1025424;Meta_3300007296_Ga0104830_10176710;Meta_3300007360_Ga0104766_100125512;Meta_3300007361_Ga0104787_10016619;Meta_3300008063_Ga0113867_1033804;Meta_3300008096_Ga0114155_100089627;Meta_3300008299_Ga0114868_10047494;Meta_3300008520_Ga0111044_1030097;Meta_3300008523_Ga0115231_100294714;Meta_3300013426_Ga0116649_100011136;Meta_33000139…
Meta_3300028562_Ga0302151_1000009419	26	Bacteria:Proteobacteria	viral	Terrestrial:Soil-peat	Mixed_Phage_TM:PC_00009	Bacteria:Proteobacteria (17) NA (6) Bacteria (3)	viral (24) cellular (2)	Terrestrial:Soil-peat (26)	Mixed_Phage_TM:PC_00009 (26)	Meta_3300028562_Ga0302151_1000009419;Meta_3300028565_Ga0302145_1000003370;Meta_3300028574_Ga0302153_1000004383;Meta_3300028813_Ga0302157_100003984;Meta_3300028867_Ga0302146_1000007381;Meta_3300028874_Ga0302155_1000014187;Meta_3300028882_Ga0302154_1000020892;Meta_3300028909_Ga0302200_1000023981;Meta_3300029883_Ga0311327_1000008313;Meta_3300029907_Ga0311329_1000019454;Meta_3300029911_Ga0311361_1014…
REF_DGR_[t134]NZ_GG774705.1_84781_86270	26	Bacteria:FCB	viral	Host-associated:Human-fecal	Phage_struct:PC_00012	Bacteria:FCB (22) NA (4)	viral (26)	Host-associated:Human-fecal (25) NA (1)	Phage_struct:PC_00012 (23) NA (2) Phage_struct:PC_00002 (1)	REF_DGR_[t134]NZ_GG774705.1_84781_86270;Meta_3300006257_Ga0099346_10031172;Meta_3300006296_Ga0099628_10016977;Meta_3300006523_Ga0101039_10023244;Meta_3300007055_Ga0102702_10002071;Meta_3300007109_Ga0102633_10031616;Meta_3300007296_Ga0104830_10042944;Meta_3300007975_Ga0114169_10002523;Meta_3300008301_Ga0114871_100045130;Meta_3300008482_Ga0115187_10012243;Meta_3300008496_Ga0115078_10054215;Meta_330…
Meta_3300005936_Ga0075124_100329783	25	NA	viral	Aquatic:Saline-lakes	Phage_struct:PC_00010	NA (25)	viral (24) unknown (1)	Aquatic:Saline-lakes (25)	Phage_struct:PC_00010 (22) NA (3)	Meta_3300005929_Ga0075107_10079183;Meta_3300005936_Ga0075124_100329783;Meta_3300022821_Ga0222673_10082603;Meta_3300022822_Ga0222646_1049722;Meta_3300022825_Ga0222669_10020158;Meta_3300022833_Ga0222645_10055345;Meta_3300022836_Ga0222654_10030773;Meta_3300022837_Ga0222711_10071153;Meta_3300022841_Ga0222644_10032382;Meta_3300022844_Ga0222687_10008674;Meta_3300022856_Ga0222671_100036237;Meta_33000228…
Meta_3300007987_Ga0100379_100119845	25	Bacteria:CPR	cellular	Aquatic:Groundwater	Cell_other:PC_00020	NA (18) Bacteria:CPR (6) Bacteria (1)	unknown (24) cellular (1)	Aquatic:Groundwater (24) NA (1)	Cell_other:PC_00020 (23) NA (2)	2786267248;Meta_3300005236_Ga0066636_100651564;Meta_3300005237_Ga0066644_100114383;Meta_3300007964_Ga0100400_10190305;Meta_3300007965_Ga0100401_10240711;Meta_3300007986_Ga0100380_1000735510;Meta_3300007987_Ga0100379_100119845;Meta_3300008001_Ga0100389_10377494;Meta_3300008002_Ga0100390_100322735;Meta_3300008003_Ga0100391_10265315;Meta_3300008004_Ga0100395_10330904;Meta_3300008007_Ga0100386_100410…
Meta_3300031223_Ga0307981_10235143	25	Bacteria:Proteobacteria	viral	Aquatic:Saline-lakes	Phage_struct:PC_00002	Bacteria:Proteobacteria (15) NA (9) Bacteria (1)	viral (13) unknown (12)	Aquatic:Saline-lakes (25)	Phage_struct:PC_00002 (25)	Meta_3300028410_Ga0306866_100011334;Meta_3300031209_Ga0307955_10035905;Meta_3300031210_Ga0307964_10005886;Meta_3300031211_Ga0307974_10090662;Meta_3300031214_Ga0307958_10009193;Meta_3300031216_Ga0307980_100129412;Meta_3300031218_Ga0307976_10024944;Meta_3300031219_Ga0307973_10008293;Meta_3300031221_Ga0307948_10110875;Meta_3300031222_Ga0307972_10031775;Meta_3300031223_Ga0307981_10235143;Meta_3300031…
REF_DGR_[t094]NS_000195.1_1389919_1390949	25	Bacteria:FCB	cellular	Engineered:Anoxic-incubation	Cell_TM:PC_00001	Bacteria:FCB (17) NA (7) Bacteria:Mixed (1)	unknown (21) cellular (3) MGE (1)	Engineered:Anoxic-incubation (16) Engineered:Other (6) Engineered:Landfill (2) NA (1)	Cell_TM:PC_00001 (16) NA (6) Rare:PC_00179 (3)	REF_DGR_[t094]NS_000195.1_1389919_1390949;Meta_3300001096_JGI11944J13513_100190917;Meta_3300006387_Ga0079069_10757752;Meta_3300006398_Ga0079067_10436415;Meta_3300006593_Ga0079081_10361052;Meta_3300006595_Ga0079080_10191415;Meta_3300009655_Ga0116190_10073537;Meta_3300009658_Ga0116188_10142164;Meta_3300009664_Ga0116146_10117215;Meta_3300009667_Ga0116147_10160805;Meta_3300009675_Ga0116149_10318333;M…
2538442772	24	Bacteria:Firmicutes	viral	Host-associated:Human-fecal	Phage_struct:PC_00003	Bacteria:Firmicutes (18) NA (6)	viral (24)	Host-associated:Human-fecal (22) Host-associated:Other (1) NA (1)	Phage_struct:PC_00003 (24)	2538442772;Meta_3300003155_Ga0052270_1030791610;Meta_3300006258_Ga0099398_1027966;Meta_3300007111_Ga0102634_10022678;Meta_3300007793_Ga0105888_10045013;Meta_3300008077_Ga0105964_10009886;Meta_3300008103_Ga0114180_1009436;Meta_3300008404_Ga0115185_10041343;Meta_3300008622_Ga0111363_10056443;Meta_3300008728_Ga0115675_10052215;Meta_3300008744_Ga0114025_10060192;Meta_3300014534_Ga0134455_10065625;Met…
Meta_3300028862_Ga0302296_100046239	24	Bacteria:FCB	viral	Terrestrial:Soil-peat	Phage_other:PC_00007	NA (14) Bacteria:FCB (10)	viral (22) unknown (2)	Terrestrial:Soil-peat (24)	Phage_other:PC_00007 (24)	Meta_3300028858_Ga0302216_10380162;Meta_3300028862_Ga0302296_100046239;Meta_3300028864_Ga0302215_1000241814;Meta_3300029923_Ga0311347_100090135;Meta_3300029983_Ga0302284_10068831;Meta_3300029989_Ga0311365_1000116140;Meta_3300029990_Ga0311336_101551631;Meta_3300029995_Ga0302210_100146671;Meta_3300029998_Ga0302271_1000052814;Meta_3300030000_Ga0311337_101990742;Meta_3300030001_Ga0302272_10688291;Met…
REF_DGR_[t116]CAPH01000015.1_44726_45787	24	Bacteria:FCB	viral	Host-associated:Human-fecal	Phage_struct:PC_00002	Bacteria:FCB (23) NA (1)	viral (24)	Host-associated:Human-fecal (23) NA (1)	Phage_struct:PC_00002 (24)	REF_DGR_[t116]CAPH01000015.1_44726_45787;Meta_3300006568_Ga0100215_10033167;Meta_3300007714_Ga0105661_10002338;Meta_3300008081_Ga0113559_10040836;Meta_3300008096_Ga0114155_100023620;Meta_3300008103_Ga0114180_10010513;Meta_3300008299_Ga0114868_100009218;Meta_3300008712_Ga0113873_10007645;Meta_3300008722_Ga0113880_100032715;Meta_3300008725_Ga0115670_100044360;Meta_3300014561_Ga0134428_1008381;Meta_…
REF_DGR_[t194]JQ680375.1_24089_24951	24	Bacteria:Firmicutes	viral	Host-associated:Human-fecal	Phage_struct:PC_00003	Bacteria:Firmicutes (18) NA (6)	viral (24)	Host-associated:Human-fecal (23) NA (1)	Phage_struct:PC_00003 (23) NA (1)	REF_DGR_[t194]JQ680375.1_24089_24951;Meta_3300006312_Ga0099626_10126219;Meta_3300006525_Ga0101027_1034897;Meta_3300006739_Ga0101793_1069064;Meta_3300007210_Ga0103359_100122123;Meta_3300007361_Ga0104787_10035213;Meta_3300008272_Ga0111092_10086912;Meta_3300008299_Ga0114868_100199613;Meta_3300008705_Ga0113869_10092092;Meta_3300008722_Ga0113880_100036110;Meta_3300014534_Ga0134455_10007053;Meta_330001…
2545789720	23	Bacteria:Firmicutes	viral	Host-associated:Human-fecal	Phage_struct:PC_00003	Bacteria:Firmicutes (21) NA (2)	viral (23)	Host-associated:Human-fecal (22) NA (1)	Phage_struct:PC_00003 (13) Phage_struct:PC_00002 (9) NA (1)	2545789720;Meta_3300006464_Ga0100221_10031823;Meta_3300006739_Ga0101793_10019120;Meta_3300007098_Ga0102540_10019984;Meta_3300007111_Ga0102634_10015310;Meta_3300007353_Ga0104758_10028014;Meta_3300007793_Ga0105888_10028492;Meta_3300007991_Ga0105643_10042282;Meta_3300008077_Ga0105964_100020980;Meta_3300008103_Ga0114180_10018985;Meta_3300008268_Ga0111491_100105246;Meta_3300008421_Ga0115417_10026979;M…
2627408759	23	Bacteria:CPR	cellular	Aquatic:Groundwater	Cell_TM:PC_00038	Bacteria (20) NA (2) Bacteria:CPR (1)	cellular (16) unknown (7)	Aquatic:Groundwater (15) Terrestrial:Other (7) NA (1)	Cell_TM:PC_00038 (22) NA (1)	2627408759;Meta_3300002223_C687J26845_100003055;Meta_3300002460_C687J35021_1000044039;Meta_3300002529_C687J35504_100003965;Meta_3300002530_C687J35503_100083562;Meta_3300009031_Ga0103682_100193663;Meta_3300025030_Ga0209518_10223783;Meta_3300025146_Ga0209322_100009724;Meta_3300025152_Ga0208373_100486713;Meta_3300025159_Ga0209619_1000298014;Meta_3300025164_Ga0209521_100003685;Meta_3300025167_Ga02096…
2787095760	23	Bacteria:CPR	cellular	Aquatic:Groundwater	Cell_TM:PC_00001	Bacteria (17) Bacteria:CPR (6)	unknown (21) cellular (2)	Aquatic:Groundwater (21) Aquatic:Freshwater (1) NA (1)	Cell_TM:PC_00001 (13) NA (10)	2787095760;Meta_3300003830_Ga0051980_100123903;Meta_3300005236_Ga0066636_100204952;Meta_3300007965_Ga0100401_10210412;Meta_3300007986_Ga0100380_100302092;Meta_3300007988_Ga0100402_10146502;Meta_3300008001_Ga0100389_10146172;Meta_3300008002_Ga0100390_100134562;Meta_3300008003_Ga0100391_10135982;Meta_3300008004_Ga0100395_10199712;Meta_3300008005_Ga0100385_10134222;Meta_3300008007_Ga0100386_10012294…
Meta_3300006257_Ga0099346_1010817	23	Bacteria:FCB	viral	Host-associated:Human-fecal	Phage_struct:PC_00002	Bacteria:FCB (21) NA (2)	viral (22) unknown (1)	Host-associated:Human-fecal (23)	Phage_struct:PC_00002 (23)	Meta_3300006257_Ga0099346_1010817;Meta_3300006739_Ga0101793_10010325;Meta_3300007111_Ga0102634_10004861;Meta_3300007362_Ga0104788_10100534;Meta_3300007853_Ga0114093_100037145;Meta_3300008100_Ga0114174_10012167;Meta_3300008103_Ga0114180_10005582;Meta_3300008149_Ga0114293_1014723;Meta_3300008299_Ga0114868_100013451;Meta_3300008360_Ga0114875_10106651;Meta_3300008712_Ga0113873_10015066;Meta_330000875…
Meta_3300028853_Ga0302203_100018514	23	Bacteria:FCB	viral	Terrestrial:Soil-peat	Phage_other:PC_00007	NA (14) Bacteria (7) Bacteria:FCB (2)	viral (18) unknown (2) MGE (2) cellular (1)	Terrestrial:Soil-peat (23)	Phage_other:PC_00007 (23)	Meta_3300028853_Ga0302203_100018514;Meta_3300028862_Ga0302296_100069922;Meta_3300028864_Ga0302215_100034966;Meta_3300029923_Ga0311347_1000083913;Meta_3300029983_Ga0302284_100015236;Meta_3300029987_Ga0311334_100423332;Meta_3300029989_Ga0311365_1000124822;Meta_3300029995_Ga0302210_1000021324;Meta_3300029998_Ga0302271_1000153811;Meta_3300030001_Ga0302272_100010613;Meta_3300030002_Ga0311350_100043297…
Meta_3300031212_Ga0307959_10113875	23	Bacteria	cellular	Aquatic:Saline-lakes	Cell_other:PC_00019	NA (19) Bacteria (4)	unknown (19) MGE (2) cellular (2)	Aquatic:Saline-lakes (23)	NA (12) Cell_other:PC_00019 (11)	Meta_3300011189_Ga0136558_10121963;Meta_3300012033_Ga0136589_100049217;Meta_3300012270_Ga0136604_10095474;Meta_3300023049_Ga0136601_10008051;Meta_3300028372_Ga0306901_10012729;Meta_3300031209_Ga0307955_10050087;Meta_3300031211_Ga0307974_10280785;Meta_3300031212_Ga0307959_10113875;Meta_3300031213_Ga0307937_10080542;Meta_3300031217_Ga0307940_10095065;Meta_3300031220_Ga0307939_10065156;Meta_33000312…
REF_DGR_[t228]NZ_DS480690.1_146509_147548	23	Bacteria:Firmicutes	viral	Host-associated:Human-fecal	Phage_struct:PC_00010	Bacteria:Firmicutes (15) NA (8)	viral (23)	Host-associated:Human-fecal (22) NA (1)	Phage_struct:PC_00010 (21) NA (2)	REF_DGR_[t228]NZ_DS480690.1_146509_147548;Meta_3300006349_Ga0099714_1013564;Meta_3300006464_Ga0100221_10056874;Meta_3300007305_Ga0104872_1008131;Meta_3300008077_Ga0105964_100421810;Meta_3300008079_Ga0105956_1005997;Meta_3300008268_Ga0111491_100062842;Meta_3300008299_Ga0114868_100081639;Meta_3300008360_Ga0114875_100048547;Meta_3300008479_Ga0114883_100028210;Meta_3300008551_Ga0111058_1009113;Meta_3…
REF_DGR_[t251]ADLQ01000071.1_120500_121576	23	Bacteria:Firmicutes	viral	Host-associated:Human-fecal	Phage_struct:PC_00002	Bacteria:Firmicutes (16) NA (7)	viral (22) unknown (1)	Host-associated:Human-fecal (22) NA (1)	Phage_struct:PC_00002 (22) NA (1)	REF_DGR_[t251]ADLQ01000071.1_120500_121576;Meta_3300006502_Ga0100528_10340012;Meta_3300006739_Ga0101793_10009595;Meta_3300007501_Ga0104994_10024990;Meta_3300007524_Ga0105481_100020275;Meta_3300007991_Ga0105643_10023889;Meta_3300008260_Ga0114292_10014777;Meta_3300008272_Ga0111092_10065436;Meta_3300008571_Ga0111077_10009696;Meta_3300013899_Ga0117808_1014441;Meta_3300014028_Ga0117810_10004999;Meta_3…
2589898774	22	Bacteria:FCB	viral	Host-associated:Human-fecal	Phage_struct:PC_00012	Bacteria:FCB (14) NA (8)	viral (14) unknown (5) cellular (3)	Host-associated:Human-fecal (21) NA (1)	Phage_struct:PC_00012 (21) NA (1)	2589898774;Meta_3300006349_Ga0099714_1037282;Meta_3300006499_Ga0100371_10004815;Meta_3300006502_Ga0100528_10034451;Meta_3300007097_Ga0102537_10015552;Meta_3300007098_Ga0102540_1000263;Meta_3300007657_Ga0105536_1003476;Meta_3300007705_Ga0105636_10028316;Meta_3300007714_Ga0105661_100034833;Meta_3300007797_Ga0105663_1117021;Meta_3300007798_Ga0105755_1042765;Meta_3300007804_Ga0105665_1030862;Meta_330…
Meta_3300003830_Ga0051980_1000787610	22	Bacteria	unknown	Aquatic:Groundwater	Mixed_Phage_TM:PC_00021	Bacteria (19) NA (3)	unknown (22)	Aquatic:Groundwater (21) Aquatic:Freshwater (1)	Mixed_Phage_TM:PC_00021 (12) NA (10)	Meta_3300003830_Ga0051980_1000787610;Meta_3300004106_Ga0065180_100118872;Meta_3300004265_Ga0051981_100154533;Meta_3300005235_Ga0066637_100282174;Meta_3300005236_Ga0066636_100150724;Meta_3300007965_Ga0100401_10165183;Meta_3300007985_Ga0100381_11162291;Meta_3300008001_Ga0100389_10143654;Meta_3300008002_Ga0100390_100114183;Meta_3300008003_Ga0100391_10307993;Meta_3300008004_Ga0100395_10134834;Meta_33…
Meta_3300004107_Ga0065179_10219343	22	Bacteria:Proteobacteria	viral	Aquatic:Groundwater	Phage_struct:PC_00010	NA (13) Bacteria:Proteobacteria (8) Bacteria (1)	viral (21) unknown (1)	Aquatic:Groundwater (20) Aquatic:Freshwater (2)	Phage_struct:PC_00010 (22)	Meta_3300003830_Ga0051980_100842963;Meta_3300004107_Ga0065179_10219343;Meta_3300004143_Ga0066630_10169083;Meta_3300005236_Ga0066636_100315453;Meta_3300005237_Ga0066644_100079527;Meta_3300007964_Ga0100400_10080299;Meta_3300007965_Ga0100401_100160919;Meta_3300008001_Ga0100389_10129673;Meta_3300008004_Ga0100395_10200496;Meta_3300008009_Ga0100394_10509413;Meta_3300008010_Ga0100397_10072499;Meta_33000…
Meta_3300005236_Ga0066636_100402623	22	Bacteria:Nitrospirae	unknown	Aquatic:Groundwater	Mixed_Phage_TM:PC_00009	NA (13) Bacteria:Nitrospirae (7) Bacteria (2)	unknown (22)	Aquatic:Groundwater (21) Aquatic:Freshwater (1)	Mixed_Phage_TM:PC_00009 (20) NA (2)	Meta_3300003830_Ga0051980_101525673;Meta_3300003830_Ga0051980_101581551;Meta_3300005236_Ga0066636_100402623;Meta_3300007964_Ga0100400_10165612;Meta_3300007986_Ga0100380_100468872;Meta_3300008001_Ga0100389_10453273;Meta_3300008002_Ga0100390_100400704;Meta_3300008003_Ga0100391_10497382;Meta_3300008004_Ga0100395_10188363;Meta_3300008008_Ga0100399_10481882;Meta_3300008008_Ga0100399_11026201;Meta_3300…
Meta_3300007965_Ga0100401_10316282	22	Bacteria:FCB	unknown	Aquatic:Groundwater	Mixed_Phage_TM:PC_00009	Bacteria:FCB (16) NA (3) Bacteria (3)	unknown (22)	Aquatic:Groundwater (21) Aquatic:Freshwater (1)	Mixed_Phage_TM:PC_00009 (22)	Meta_3300004185_Ga0066642_100206761;Meta_3300004265_Ga0051981_100293653;Meta_3300005237_Ga0066644_100101252;Meta_3300007965_Ga0100401_10316282;Meta_3300007985_Ga0100381_10288932;Meta_3300007986_Ga0100380_100368902;Meta_3300007988_Ga0100402_10298962;Meta_3300008001_Ga0100389_10252955;Meta_3300008002_Ga0100390_100336742;Meta_3300008005_Ga0100385_10282002;Meta_3300008007_Ga0100386_100316222;Meta_330…
Meta_3300007985_Ga0100381_10213473	22	Bacteria:Proteobacteria	viral	Aquatic:Groundwater	Rare:PC_00129	NA (19) Bacteria:Proteobacteria (2) Bacteria (1)	viral (22)	Aquatic:Groundwater (19) Engineered:Other (2) Aquatic:Freshwater (1)	Rare:PC_00129 (13) Phage_struct:PC_00002 (5) NA (4)	Meta_3300000558_Draft_1000566112;Meta_3300002220_MLSBCLC_100545241;Meta_3300004186_Ga0066647_100080263;Meta_3300004214_Ga0066646_100267423;Meta_3300004238_Ga0066635_100122213;Meta_3300004239_Ga0066650_100365403;Meta_3300007985_Ga0100381_10213473;Meta_3300007986_Ga0100380_100257943;Meta_3300007987_Ga0100379_100206363;Meta_3300007988_Ga0100402_10315653;Meta_3300008004_Ga0100395_10233113;Meta_330000…
Meta_3300023049_Ga0136601_10015994	22	Bacteria:Proteobacteria	viral	Aquatic:Saline-lakes	Mixed_Phage_TM:PC_00009	NA (19) Bacteria:Proteobacteria (2) Bacteria:FCB (1)	viral (14) unknown (8)	Aquatic:Saline-lakes (22)	Mixed_Phage_TM:PC_00009 (22)	Meta_3300011185_Ga0136597_10176063;Meta_3300023049_Ga0136601_10015994;Meta_3300028367_Ga0306900_10068631;Meta_3300028378_Ga0306868_10072283;Meta_3300028412_Ga0306910_10044361;Meta_3300031209_Ga0307955_10064751;Meta_3300031210_Ga0307964_10050142;Meta_3300031213_Ga0307937_10054293;Meta_3300031218_Ga0307976_10111761;Meta_3300031219_Ga0307973_10062561;Meta_3300031220_Ga0307939_10073573;Meta_330003122…
Meta_3300028650_Ga0302170_100015065	22	Bacteria:FCB	viral	Terrestrial:Soil-peat	Phage_other:PC_00007	Bacteria:FCB (17) NA (5)	viral (21) unknown (1)	Terrestrial:Soil-peat (22)	Phage_other:PC_00007 (22)	Meta_3300028650_Ga0302170_100015065;Meta_3300028853_Ga0302203_100020824;Meta_3300029923_Ga0311347_1000108619;Meta_3300029984_Ga0311332_1000011415;Meta_3300029987_Ga0311334_1000032637;Meta_3300029990_Ga0311336_1000357215;Meta_3300029995_Ga0302210_1000015115;Meta_3300029998_Ga0302271_1000166615;Meta_3300030000_Ga0311337_1000061015;Meta_3300030001_Ga0302272_100012515;Meta_3300030002_Ga0311350_101349…
Meta_3300031209_Ga0307955_10054943	22	Bacteria:Proteobacteria	viral	Aquatic:Saline-lakes	Mixed_Phage_TM:PC_00009	NA (21) Bacteria:Proteobacteria (1)	viral (20) unknown (2)	Aquatic:Saline-lakes (22)	Mixed_Phage_TM:PC_00009 (22)	Meta_3300031209_Ga0307955_10054943;Meta_3300031212_Ga0307959_10087901;Meta_3300031213_Ga0307937_10062411;Meta_3300031214_Ga0307958_10084421;Meta_3300031216_Ga0307980_10057683;Meta_3300031217_Ga0307940_10074553;Meta_3300031220_Ga0307939_10071871;Meta_3300031221_Ga0307948_10236463;Meta_3300031222_Ga0307972_10210413;Meta_3300031223_Ga0307981_10217121;Meta_3300031225_Ga0307942_10221173;Meta_330003124…
REF_DGR_[t137]NZ_ADKO01000109.1_195604_196907	22	Bacteria:FCB	viral	Host-associated:Human-fecal	Phage_struct:PC_00012	Bacteria:FCB (20) NA (1) Bacteria (1)	viral (20) cellular (1) unknown (1)	Host-associated:Human-fecal (21) NA (1)	Phage_struct:PC_00012 (22)	REF_DGR_[t137]NZ_ADKO01000109.1_195604_196907;Meta_3300006298_Ga0099618_10009015;Meta_3300006299_Ga0099524_10032645;Meta_3300007055_Ga0102702_1003045;Meta_3300007305_Ga0104872_10050246;Meta_3300007714_Ga0105661_10029923;Meta_3300007797_Ga0105663_10072320;Meta_3300007975_Ga0114169_1008426;Meta_3300008326_Ga0115311_10050926;Meta_3300008421_Ga0115417_10027217;Meta_3300008551_Ga0111058_1032505;Meta_3…
REF_DGR_[t307]LBYZ01000002.1_34327_35337	22	Bacteria	cellular	Aquatic:Groundwater	Cell_other:PC_00029	Bacteria (16) NA (3) Bacteria:CPR (2) Bacteria:Firmicutes (1)	cellular (19) unknown (3)	Aquatic:Groundwater (14) Terrestrial:Other (7) NA (1)	Cell_other:PC_00029 (18) NA (4)	REF_DGR_[t307]LBYZ01000002.1_34327_35337;Meta_3300002123_C687J26634_100141472;Meta_3300002223_C687J26845_1000001666;Meta_3300002460_C687J35021_100000864;Meta_3300002529_C687J35504_1000003153;Meta_3300025146_Ga0209322_100016686;Meta_3300025154_Ga0209417_10327353;Meta_3300025164_Ga0209521_1000002371;Meta_3300025167_Ga0209642_1000015537;Meta_3300025174_Ga0209324_1000004817;Meta_3300025289_Ga0209002_…
2519885418	21	Bacteria:FCB	viral	Host-associated:Human-fecal	Phage_struct:PC_00002	Bacteria:FCB (19) NA (2)	viral (21)	Host-associated:Human-fecal (20) NA (1)	Phage_struct:PC_00002 (17) Phage_other:PC_00007 (4)	2519885418;Meta_3300006502_Ga0100528_100040171;Meta_3300007109_Ga0102633_100058116;Meta_3300007501_Ga0104994_1000392;Meta_3300007669_Ga0105546_1028492;Meta_3300007705_Ga0105636_10082932;Meta_3300007714_Ga0105661_100017064;Meta_3300007798_Ga0105755_100028168;Meta_3300007802_Ga0105667_1005477;Meta_3300007806_Ga0105890_10066015;Meta_3300008383_Ga0114870_10012865;Meta_3300008421_Ga0115417_10088015;Me…
Meta_3300006298_Ga0099618_10022265	21	Bacteria:Firmicutes	viral	Host-associated:Human-fecal	Phage_struct:PC_00002	Bacteria:Firmicutes (20) NA (1)	viral (21)	Host-associated:Human-fecal (21)	Phage_struct:PC_00002 (19) NA (2)	Meta_3300006298_Ga0099618_10022265;Meta_3300006476_Ga0100233_1004142;Meta_3300006747_Ga0101801_10017227;Meta_3300007742_Ga0105758_100033920;Meta_3300007798_Ga0105755_10038959;Meta_3300007991_Ga0105643_10024620;Meta_3300008479_Ga0114883_100023277;Meta_3300008513_Ga0111022_10057234;Meta_3300008571_Ga0111077_1007534;Meta_3300008640_Ga0111422_100041116;Meta_3300008676_Ga0111520_10046858;Meta_33000148…
Meta_3300006747_Ga0101801_10189710	21	Bacteria:FCB	viral	Host-associated:Human-fecal	Phage_struct:PC_00012	Bacteria:FCB (19) NA (2)	viral (21)	Host-associated:Human-fecal (21)	Phage_struct:PC_00012 (21)	Meta_3300006747_Ga0101801_10189710;Meta_3300007184_Ga0103258_1000763;Meta_3300007222_Ga0104061_1004943;Meta_3300008499_Ga0111012_1003183;Meta_3300014520_Ga0169862_1012153;Meta_3300014535_Ga0169873_10060121;Meta_3300014537_Ga0134397_10007459;Meta_3300014538_Ga0134452_10009147;Meta_3300014539_Ga0169882_10010366;Meta_3300014543_Ga0169722_10001045;Meta_3300014546_Ga0134410_100006156;Meta_3300014556_G…
Meta_3300007985_Ga0100381_10019635	21	Bacteria:Proteobacteria	viral	Aquatic:Groundwater	Phage_struct:PC_00002	Bacteria:Proteobacteria (18) NA (3)	viral (18) unknown (2) cellular (1)	Aquatic:Groundwater (21)	Phage_struct:PC_00002 (21)	Meta_3300007985_Ga0100381_10019635;Meta_3300007986_Ga0100380_100013644;Meta_3300007987_Ga0100379_100012166;Meta_3300007988_Ga0100402_100071420;Meta_3300008001_Ga0100389_10573241;Meta_3300008002_Ga0100390_1000097121;Meta_3300008003_Ga0100391_10074096;Meta_3300008004_Ga0100395_10051666;Meta_3300008005_Ga0100385_100164120;Meta_3300008007_Ga0100386_100012823;Meta_3300008009_Ga0100394_10046497;Meta_33…
Meta_3300007987_Ga0100379_1000830611	21	Bacteria	unknown	Aquatic:Groundwater	Cell_other:PC_00027	NA (12) Bacteria (9)	unknown (21)	Aquatic:Groundwater (21)	Cell_other:PC_00027 (21)	Meta_3300007965_Ga0100401_10384993;Meta_3300007986_Ga0100380_100120213;Meta_3300007987_Ga0100379_1000830611;Meta_3300007988_Ga0100402_10353624;Meta_3300008001_Ga0100389_10351442;Meta_3300008004_Ga0100395_10475833;Meta_3300008005_Ga0100385_10665021;Meta_3300008007_Ga0100386_100671532;Meta_3300008009_Ga0100394_10198193;Meta_3300008010_Ga0100397_10211082;Meta_3300008011_Ga0100396_10273871;Meta_33000…
Meta_3300008001_Ga0100389_10151393	21	Bacteria:CPR	unknown	Aquatic:Groundwater	Rare:PC_00049	Bacteria:CPR (13) NA (7) Bacteria (1)	unknown (21)	Aquatic:Groundwater (20) Aquatic:Freshwater (1)	Rare:PC_00049 (21)	Meta_3300004107_Ga0065179_10220214;Meta_3300004107_Ga0065179_10220215;Meta_3300004196_Ga0066641_100213821;Meta_3300008001_Ga0100389_10151393;Meta_3300008002_Ga0100390_100122714;Meta_3300008002_Ga0100390_100122715;Meta_3300008003_Ga0100391_10480962;Meta_3300008003_Ga0100391_10480963;Meta_3300008004_Ga0100395_10092894;Meta_3300008004_Ga0100395_10092895;Meta_3300008009_Ga0100394_10340545;Meta_330000…
Meta_3300024243_Ga0233436_10137483	21	NA	cellular	Aquatic:Inlet	Cell_other:PC_00026	NA (21)	MGE (15) cellular (4) unknown (2)	Aquatic:Inlet (21)	Cell_other:PC_00026 (21)	Meta_3300022902_Ga0233429_1000050115;Meta_3300022902_Ga0233429_1000050116;Meta_3300022912_Ga0233430_100170323;Meta_3300022912_Ga0233430_100170324;Meta_3300022916_Ga0233431_100030723;Meta_3300022916_Ga0233431_100030724;Meta_3300024243_Ga0233436_10137483;Meta_3300024259_Ga0233437_1000111103;Meta_3300024259_Ga0233437_1000111104;Meta_3300024260_Ga0233441_10132243;Meta_3300028173_Ga0257118_1000014120;…
Meta_3300025545_Ga0209142_10136304	21	Bacteria:Proteobacteria	cellular	Aquatic:Inlet	Mixed_Phage_TM:PC_00009	NA (16) Bacteria:Proteobacteria (5)	unknown (18) cellular (3)	Aquatic:Inlet (19) Aquatic:Other (2)	Mixed_Phage_TM:PC_00009 (15) NA (6)	Meta_3300000151_SI53jan11_200mDRAFT_10093954;Meta_3300000216_SI53jan11_150mDRAFT_10109792;Meta_3300004274_Ga0066607_10114834;Meta_3300024243_Ga0233436_10004722;Meta_3300024257_Ga0233442_10042533;Meta_3300024258_Ga0233440_10240902;Meta_3300024260_Ga0233441_10244013;Meta_3300024302_Ga0233449_10255542;Meta_3300024324_Ga0233443_10234542;Meta_3300024336_Ga0233447_10207612;Meta_3300024339_Ga0233445_100…
Meta_3300028853_Ga0302203_100054019	21	Bacteria:FCB	viral	Terrestrial:Soil-peat	Phage_other:PC_00007	Bacteria:FCB (15) NA (4) Bacteria (2)	viral (21)	Terrestrial:Soil-peat (21)	Phage_other:PC_00007 (21)	Meta_3300028853_Ga0302203_100054019;Meta_3300028858_Ga0302216_10150323;Meta_3300028862_Ga0302296_100034739;Meta_3300028864_Ga0302215_1000025917;Meta_3300029923_Ga0311347_1000026617;Meta_3300029981_Ga0302293_100114844;Meta_3300029983_Ga0302284_100018018;Meta_3300029989_Ga0311365_1000072117;Meta_3300029998_Ga0302271_1000046318;Meta_3300030001_Ga0302272_100012717;Meta_3300030002_Ga0311350_1000057317…
Meta_3300028862_Ga0302296_100060519	21	Bacteria:FCB	viral	Terrestrial:Soil-peat	Phage_other:PC_00007	NA (17) Bacteria:FCB (4)	viral (16) MGE (4) unknown (1)	Terrestrial:Soil-peat (21)	Phage_other:PC_00007 (21)	Meta_3300028862_Ga0302296_100060519;Meta_3300028864_Ga0302215_1000022537;Meta_3300029923_Ga0311347_1000019441;Meta_3300029981_Ga0302293_100163902;Meta_3300029983_Ga0302284_10011939;Meta_3300029989_Ga0311365_1000053936;Meta_3300029995_Ga0302210_1000008736;Meta_3300029998_Ga0302271_1000073722;Meta_3300030001_Ga0302272_10102964;Meta_3300030002_Ga0311350_100007504;Meta_3300030019_Ga0311348_1000026822…
REF_DGR_[t145]AGZQ01000025.1_3887_4831	21	Bacteria:FCB	viral	Host-associated:Human-fecal	Phage_struct:PC_00012	Bacteria:FCB (15) NA (6)	viral (19) cellular (2)	Host-associated:Human-fecal (20) NA (1)	Phage_struct:PC_00012 (17) NA (4)	REF_DGR_[t145]AGZQ01000025.1_3887_4831;Meta_3300006349_Ga0099714_1000762;Meta_3300006463_Ga0100176_10067567;Meta_3300006464_Ga0100221_100037166;Meta_3300006525_Ga0101027_1091303;Meta_3300007210_Ga0103359_1031232;Meta_3300007853_Ga0114093_100024179;Meta_3300007921_Ga0111562_1012127;Meta_3300008079_Ga0105956_1001086;Meta_3300008096_Ga0114155_100148424;Meta_3300008149_Ga0114293_10000880;Meta_3300008…
REF_DGR_[t195]NZ_JH590875.1_12750_13831	21	Bacteria:Firmicutes	viral	Host-associated:Human-fecal	Phage_struct:PC_00003	Bacteria:Firmicutes (18) NA (2) Bacteria (1)	viral (20) cellular (1)	Host-associated:Human-fecal (20) NA (1)	Phage_struct:PC_00003 (21)	REF_DGR_[t195]NZ_JH590875.1_12750_13831;Meta_3300007109_Ga0102633_10110118;Meta_3300007111_Ga0102634_10045640;Meta_3300007299_Ga0104319_100110917;Meta_3300007361_Ga0104787_10042142;Meta_3300008272_Ga0111092_10008406;Meta_3300008523_Ga0115231_10005482;Meta_3300008547_Ga0111055_10056243;Meta_3300008672_Ga0111519_1042815;Meta_3300008725_Ga0115670_10007467;Meta_3300014539_Ga0169882_10036736;Meta_3300…
REF_DGR_[t198]FP929062.1_259995_261137	21	Bacteria:Firmicutes	viral	Host-associated:Human-fecal	Phage_struct:PC_00008	Bacteria:Firmicutes (14) NA (6) Bacteria (1)	viral (21)	Host-associated:Human-fecal (20) NA (1)	Phage_struct:PC_00008 (21)	REF_DGR_[t198]FP929062.1_259995_261137;Meta_3300006463_Ga0100176_10025379;Meta_3300006464_Ga0100221_100124425;Meta_3300006746_Ga0101796_1054623;Meta_3300007796_Ga0105889_10013921;Meta_3300008096_Ga0114155_10015706;Meta_3300008260_Ga0114292_10001817;Meta_3300008299_Ga0114868_10004435;Meta_3300008404_Ga0115185_1017779;Meta_3300008571_Ga0111077_10021663;Meta_3300008640_Ga0111422_1034906;Meta_3300008…
REF_DGR_[t210]ADJS01010211.1_7728_8789	21	Bacteria:Firmicutes	viral	Host-associated:Human-fecal	Phage_struct:PC_00003	Bacteria:Firmicutes (17) NA (4)	viral (21)	Host-associated:Human-fecal (19) Host-associated:NonHuman-fecal (1) NA (1)	Phage_struct:PC_00003 (21)	REF_DGR_[t210]ADJS01010211.1_7728_8789;Meta_3300003146_Ga0051080_101021114;Meta_3300006525_Ga0101027_10030311;Meta_3300007111_Ga0102634_10026112;Meta_3300007222_Ga0104061_10360014;Meta_3300007298_Ga0104838_10074518;Meta_3300007360_Ga0104766_100023150;Meta_3300008096_Ga0114155_100045052;Meta_3300008100_Ga0114174_10009151;Meta_3300008268_Ga0111491_100017943;Meta_3300008571_Ga0111077_10040418;Meta_3…
2785857182	20	Bacteria	cellular	Aquatic:Groundwater	Cell_other:PC_00039	NA (12) Bacteria (5) Archaea (3)	unknown (16) cellular (4)	Aquatic:Groundwater (19) NA (1)	Cell_other:PC_00039 (18) NA (2)	2785857182;Meta_3300003830_Ga0051980_100164533;Meta_3300007987_Ga0100379_100222453;Meta_3300007987_Ga0100379_100222454;Meta_3300008002_Ga0100390_100653152;Meta_3300008005_Ga0100385_11618613;Meta_3300008009_Ga0100394_11026141;Meta_3300009031_Ga0103682_100098357;Meta_3300009285_Ga0103680_1000021641;Meta_3300025000_Ga0209318_10085924;Meta_3300025011_Ga0209000_100357214;Meta_3300025015_Ga0209210_1070…
2785860253	20	Archaea:Euryarchaeota	cellular	Aquatic:Groundwater	Cell_other:PC_00026	NA (17) Archaea (2) Archaea:Euryarchaeota (1)	unknown (10) cellular (9) MGE (1)	Aquatic:Groundwater (18) NA (1) Aquatic:Freshwater (1)	Cell_other:PC_00026 (20)	2785860253;Meta_3300004105_Ga0065182_100032524;Meta_3300004142_Ga0066638_10004559;Meta_3300004149_Ga0066632_100003789;Meta_3300004208_Ga0066640_100005539;Meta_3300004210_Ga0066639_100519882;Meta_3300004212_Ga0066631_100006319;Meta_3300004239_Ga0066650_100016139;Meta_3300005235_Ga0066637_1000011227;Meta_3300005236_Ga0066636_100722333;Meta_3300008002_Ga0100390_100133504;Meta_3300008004_Ga0100395_10…
2786295884	20	Bacteria:CPR	cellular	Aquatic:Groundwater	Rare:PC_00057	Bacteria (14) Bacteria:CPR (4) NA (2)	cellular (14) unknown (6)	Aquatic:Groundwater (19) NA (1)	Rare:PC_00057 (20)	2786295884;Meta_3300004209_Ga0066649_100150335;Meta_3300007985_Ga0100381_100027942;Meta_3300007986_Ga0100380_1000032837;Meta_3300007987_Ga0100379_1000028742;Meta_3300007988_Ga0100402_100028245;Meta_3300008002_Ga0100390_100176758;Meta_3300008003_Ga0100391_10088416;Meta_3300008005_Ga0100385_100033345;Meta_3300008007_Ga0100386_1000131611;Meta_3300008017_Ga0100383_10039253;Meta_3300008018_Ga0100382_1…
Meta_3300004105_Ga0065182_10151842	20	Bacteria:FCB	unknown	Aquatic:Groundwater	Cell_TM:PC_00001	Bacteria (14) NA (5) Bacteria:FCB (1)	unknown (20)	Aquatic:Groundwater (20)	Cell_TM:PC_00001 (18) NA (2)	Meta_3300004105_Ga0065182_10151842;Meta_3300004108_Ga0065181_10116963;Meta_3300005235_Ga0066637_100455383;Meta_3300005236_Ga0066636_100254963;Meta_3300007964_Ga0100400_10136183;Meta_3300007965_Ga0100401_10155862;Meta_3300008001_Ga0100389_10205513;Meta_3300008002_Ga0100390_100242054;Meta_3300008004_Ga0100395_10129134;Meta_3300008008_Ga0100399_10122354;Meta_3300008009_Ga0100394_10178554;Meta_330000…
Meta_3300004185_Ga0066642_100227474	20	Bacteria	unknown	Aquatic:Groundwater	Mixed_Phage_TM:PC_00021	NA (17) Bacteria (3)	unknown (20)	Aquatic:Groundwater (20)	Mixed_Phage_TM:PC_00021 (20)	Meta_3300004185_Ga0066642_100227474;Meta_3300007985_Ga0100381_10487852;Meta_3300007986_Ga0100380_100486924;Meta_3300007987_Ga0100379_100617761;Meta_3300007988_Ga0100402_10418434;Meta_3300008001_Ga0100389_10695974;Meta_3300008004_Ga0100395_10393004;Meta_3300008009_Ga0100394_10535582;Meta_3300008011_Ga0100396_10435161;Meta_3300008018_Ga0100382_10170522;Meta_3300008093_Ga0100393_101022304;Meta_33000…
Meta_3300005236_Ga0066636_100076964	20	Bacteria:Proteobacteria	unknown	Aquatic:Groundwater	Cell_TM:PC_00001	Bacteria:Proteobacteria (14) NA (5) Bacteria (1)	unknown (20)	Aquatic:Groundwater (19) Aquatic:Freshwater (1)	Cell_TM:PC_00001 (20)	Meta_3300005236_Ga0066636_100076964;Meta_3300007965_Ga0100401_10352452;Meta_3300008001_Ga0100389_10156503;Meta_3300008002_Ga0100390_100217202;Meta_3300008004_Ga0100395_10139662;Meta_3300008008_Ga0100399_10054726;Meta_3300008010_Ga0100397_10111362;Meta_3300008018_Ga0100382_10117875;Meta_3300008020_Ga0100398_10157682;Meta_3300008093_Ga0100393_100077098;Meta_3300008095_Ga0100392_10125275;Meta_330000…
Meta_3300006525_Ga0101027_10009498	20	Bacteria:Firmicutes	viral	Host-associated:Human-fecal	Phage_struct:PC_00008	Bacteria:Firmicutes (18) NA (2)	viral (19) cellular (1)	Host-associated:Human-fecal (20)	Phage_struct:PC_00008 (12) Phage_struct:PC_00003 (8)	Meta_3300006525_Ga0101027_10009498;Meta_3300007210_Ga0103359_10028631;Meta_3300007524_Ga0105481_1000125114;Meta_3300007664_Ga0105542_100003977;Meta_3300007742_Ga0105758_1000001125;Meta_3300008482_Ga0115187_10000795;Meta_3300008571_Ga0111077_100018196;Meta_3300014028_Ga0117810_100019737;Meta_3300014040_Ga0117811_100000212;Meta_3300014549_Ga0134379_10019511;Meta_3300014560_Ga0134394_1040342;Meta_33…
Meta_3300009031_Ga0103682_100087323	20	Bacteria:CPR	cellular	Aquatic:Groundwater	Cell_other:PC_00024	Bacteria:CPR (16) Bacteria (3) NA (1)	unknown (16) cellular (4)	Aquatic:Groundwater (20)	Cell_other:PC_00024 (20)	Meta_3300002460_C687J35021_100125263;Meta_3300009031_Ga0103682_100087323;Meta_3300009285_Ga0103680_100153253;Meta_3300009296_Ga0103681_10640291;Meta_3300025009_Ga0209416_10040833;Meta_3300025012_Ga0209727_10075774;Meta_3300025015_Ga0209210_10098044;Meta_3300025030_Ga0209518_10072054;Meta_3300025073_Ga0208245_100071020;Meta_3300025087_Ga0208957_10030822;Meta_3300025088_Ga0208246_10046855;Meta_3300…
Meta_3300009675_Ga0116149_10404043	20	Bacteria:Firmicutes	cellular	Engineered:Anoxic-incubation	Cell_TM:PC_00001	NA (12) Bacteria (7) Bacteria:Firmicutes (1)	unknown (17) cellular (3)	Engineered:Anoxic-incubation (16) Engineered:Other (4)	Cell_TM:PC_00001 (15) NA (3) Phage_struct:PC_00002 (2)	Meta_3300009666_Ga0116182_10455761;Meta_3300009675_Ga0116149_10404043;Meta_3300009682_Ga0116172_100515082;Meta_3300009689_Ga0116186_10511673;Meta_3300009693_Ga0116141_100795421;Meta_3300009781_Ga0116178_100180162;Meta_3300019217_Ga0179946_10928743;Meta_3300019220_Ga0179936_11612871;Meta_3300019223_Ga0179948_10688283;Meta_3300019236_Ga0179944_13262933;Meta_3300025724_Ga0208196_10030793;Meta_330002…
Meta_3300025844_Ga0210036_10423812	20	Bacteria:Chloroflexi	cellular	Aquatic:Groundwater	Cell_TM:PC_00001	Bacteria:Chloroflexi (9) Bacteria (6) NA (5)	unknown (19) cellular (1)	Aquatic:Groundwater (20)	Cell_TM:PC_00001 (19) NA (1)	Meta_3300004107_Ga0065179_10076933;Meta_3300007964_Ga0100400_10077426;Meta_3300007965_Ga0100401_10070347;Meta_3300007985_Ga0100381_10753802;Meta_3300008001_Ga0100389_10044678;Meta_3300008002_Ga0100390_100130596;Meta_3300008003_Ga0100391_10362932;Meta_3300008004_Ga0100395_10063516;Meta_3300008008_Ga0100399_10184023;Meta_3300008009_Ga0100394_10642443;Meta_3300008010_Ga0100397_10128743;Meta_33000080…
Meta_3300028639_Ga0302168_10002535	20	Bacteria:FCB	cellular	Terrestrial:Soil-peat	Cell_TM:PC_00044	Bacteria:FCB (20)	cellular (17) unknown (3)	Terrestrial:Soil-peat (20)	Cell_TM:PC_00044 (20)	Meta_3300028639_Ga0302168_10002535;Meta_3300028649_Ga0302162_100035133;Meta_3300028650_Ga0302170_100003525;Meta_3300028652_Ga0302166_100004613;Meta_3300028665_Ga0302160_100003193;Meta_3300028868_Ga0302163_100000249;Meta_3300028870_Ga0302254_100003999;Meta_3300029923_Ga0311347_100000595;Meta_3300029984_Ga0311332_100015395;Meta_3300029987_Ga0311334_1000064610;Meta_3300029990_Ga0311336_100015752;Met…
2524195293	19	Bacteria:FCB	cellular	Aquatic:Saline-lakes	Mixed_Phage_TM:PC_00009	Bacteria:FCB (10) NA (9)	unknown (16) cellular (3)	Aquatic:Saline-lakes (18) NA (1)	Mixed_Phage_TM:PC_00009 (19)	2524195293;Meta_3300012032_Ga0136554_10300623;Meta_3300022841_Ga0222644_100011131;Meta_3300031209_Ga0307955_10072464;Meta_3300031215_Ga0307935_10021976;Meta_3300031216_Ga0307980_10026516;Meta_3300031219_Ga0307973_10084623;Meta_3300031221_Ga0307948_10496481;Meta_3300031223_Ga0307981_10134314;Meta_3300031224_Ga0307982_10078495;Meta_3300031269_Ga0307983_100070010;Meta_3300031329_Ga0307934_10036482;M…
2786251228	19	Bacteria:CPR	cellular	Aquatic:Groundwater	Cell_other:PC_00019	NA (9) Bacteria:CPR (8) Bacteria (2)	unknown (16) cellular (3)	Aquatic:Groundwater (18) NA (1)	NA (18) Cell_other:PC_00019 (1)	2786251228;Meta_3300004105_Ga0065182_10160873;Meta_3300005236_Ga0066636_100654851;Meta_3300007964_Ga0100400_10222872;Meta_3300007965_Ga0100401_10236102;Meta_3300008001_Ga0100389_10059944;Meta_3300008002_Ga0100390_100450973;Meta_3300008003_Ga0100391_10469733;Meta_3300008004_Ga0100395_10099302;Meta_3300008008_Ga0100399_10043483;Meta_3300008009_Ga0100394_10713872;Meta_3300008010_Ga0100397_10299733;M…
Meta_3300000198_LP_F_10_S103_200DRAFT_100141211	19	Bacteria	cellular	Aquatic:Inlet	Mixed_Phage_TM:PC_00021	Bacteria (14) NA (5)	cellular (12) unknown (7)	Aquatic:Inlet (17) Aquatic:Other (2)	NA (12) Mixed_Phage_TM:PC_00021 (7)	Meta_3300000164_SI39no09_200mDRAFT_100056024;Meta_3300000164_SI39no09_200mDRAFT_100056025;Meta_3300000172_SI34jun09_200mDRAFT_10162362;Meta_3300000198_LP_F_10_S103_200DRAFT_100141211;Meta_3300000198_LP_F_10_S103_200DRAFT_10129875;Meta_3300005838_Ga0008649_100167602;Meta_3300022916_Ga0233431_10437823;Meta_3300022916_Ga0233431_10437824;Meta_3300024259_Ga0233437_10050952;Meta_3300025584_Ga0209774_10…
Meta_3300000198_LP_F_10_S103_200DRAFT_10046403	19	Bacteria:CPR	cellular	Aquatic:Inlet	Cell_other:PC_00019	Bacteria (13) Bacteria:CPR (4) NA (2)	cellular (13) unknown (6)	Aquatic:Inlet (17) Aquatic:Other (2)	Cell_other:PC_00019 (19)	Meta_3300000198_LP_F_10_S103_200DRAFT_10046403;Meta_3300004274_Ga0066607_10261223;Meta_3300022888_Ga0233428_100004431;Meta_3300022912_Ga0233430_10241252;Meta_3300024243_Ga0233436_1000002786;Meta_3300024256_Ga0233446_1000006236;Meta_3300024257_Ga0233442_1000002480;Meta_3300024258_Ga0233440_1000002480;Meta_3300024260_Ga0233441_1000001320;Meta_3300024261_Ga0233439_10000001407;Meta_3300024299_Ga02334…
Meta_3300005236_Ga0066636_100075294	19	Bacteria:Proteobacteria	unknown	Aquatic:Groundwater	Cell_TM:PC_00001	Bacteria (10) Bacteria:Proteobacteria (9)	unknown (19)	Aquatic:Groundwater (19)	Cell_TM:PC_00001 (18) NA (1)	Meta_3300005236_Ga0066636_100075294;Meta_3300007964_Ga0100400_10065143;Meta_3300007965_Ga0100401_10081305;Meta_3300008002_Ga0100390_100100474;Meta_3300008003_Ga0100391_10100365;Meta_3300008004_Ga0100395_10070325;Meta_3300008005_Ga0100385_10093864;Meta_3300008007_Ga0100386_100196634;Meta_3300008008_Ga0100399_10063835;Meta_3300008009_Ga0100394_10088045;Meta_3300008011_Ga0100396_10065575;Meta_330000…
Meta_3300005237_Ga0066644_100235041	19	Bacteria:Proteobacteria	viral	Aquatic:Groundwater	Phage_struct:PC_00010	NA (14) Bacteria:Proteobacteria (5)	viral (11) unknown (5) cellular (3)	Aquatic:Groundwater (18) Aquatic:Freshwater (1)	Phage_struct:PC_00010 (19)	Meta_3300005237_Ga0066644_100235041;Meta_3300007964_Ga0100400_10130472;Meta_3300008001_Ga0100389_10027464;Meta_3300008003_Ga0100391_10176077;Meta_3300008004_Ga0100395_10503734;Meta_3300008008_Ga0100399_10427144;Meta_3300008011_Ga0100396_10451634;Meta_3300014060_Ga0119967_100732641;Meta_3300025805_Ga0210006_100142212;Meta_3300025808_Ga0210037_10049081;Meta_3300025811_Ga0210004_10036222;Meta_330002…
Meta_3300005913_Ga0075108_100235324	19	NA	viral	Aquatic:Saline-lakes	Phage_struct:PC_00010	NA (19)	viral (19)	Aquatic:Saline-lakes (19)	Phage_struct:PC_00010 (19)	Meta_3300005913_Ga0075108_100235324;Meta_3300022822_Ga0222646_1051114;Meta_3300022833_Ga0222645_1081532;Meta_3300022836_Ga0222654_10019241;Meta_3300022839_Ga0222649_10064974;Meta_3300022843_Ga0222631_10064702;Meta_3300022853_Ga0222652_10079654;Meta_3300022866_Ga0222651_10081473;Meta_3300022867_Ga0222629_10045994;Meta_3300023054_Ga0222648_10026832;Meta_3300023229_Ga0222661_10078464;Meta_3300023239…
Meta_3300007111_Ga0102634_10026818	19	Bacteria:FCB	viral	Host-associated:Human-fecal	Phage_struct:PC_00002	NA (13) Bacteria (3) Bacteria:FCB (3)	viral (17) unknown (2)	Host-associated:Human-fecal (19)	Phage_struct:PC_00002 (13) NA (6)	Meta_3300007111_Ga0102634_10026818;Meta_3300007222_Ga0104061_10112812;Meta_3300007921_Ga0111562_10067327;Meta_3300008100_Ga0114174_10033617;Meta_3300008301_Ga0114871_10014246;Meta_3300008571_Ga0111077_10068014;Meta_3300008733_Ga0115617_1000727;Meta_3300014537_Ga0134397_10013141;Meta_3300014538_Ga0134452_10029517;Meta_3300014546_Ga0134410_1021901;Meta_3300014547_Ga0134415_100070106;Meta_3300014952…
Meta_3300007299_Ga0104319_100033434	19	Bacteria:Firmicutes	viral	Host-associated:Human-fecal	Phage_struct:PC_00003	Bacteria:Firmicutes (17) NA (2)	viral (19)	Host-associated:Human-fecal (19)	Phage_struct:PC_00003 (19)	Meta_3300006463_Ga0100176_10037207;Meta_3300006463_Ga0100176_10037208;Meta_3300007299_Ga0104319_100033434;Meta_3300007353_Ga0104758_10054352;Meta_3300007793_Ga0105888_10082422;Meta_3300007991_Ga0105643_10068114;Meta_3300008077_Ga0105964_100108910;Meta_3300008599_Ga0111091_10046918;Meta_3300014540_Ga0134446_10025937;Meta_3300014541_Ga0134391_10028936;Meta_3300014804_Ga0134371_100067629;Meta_330001…
Meta_3300007965_Ga0100401_10312672	19	Bacteria:Proteobacteria	unknown	Aquatic:Groundwater	Mixed_Phage_TM:PC_00009	Bacteria:Proteobacteria (13) NA (4) Bacteria (2)	unknown (19)	Aquatic:Groundwater (18) Aquatic:Freshwater (1)	Mixed_Phage_TM:PC_00009 (18) NA (1)	Meta_3300007964_Ga0100400_10326223;Meta_3300007965_Ga0100401_10312672;Meta_3300007985_Ga0100381_10414443;Meta_3300007987_Ga0100379_101144831;Meta_3300008001_Ga0100389_10229464;Meta_3300008002_Ga0100390_100312593;Meta_3300008003_Ga0100391_10281622;Meta_3300008004_Ga0100395_10111383;Meta_3300008007_Ga0100386_100321072;Meta_3300008009_Ga0100394_10243002;Meta_3300008020_Ga0100398_10307622;Meta_330000…
Meta_3300009031_Ga0103682_100491413	19	Bacteria:CPR	cellular	Aquatic:Groundwater	Cell_other:PC_00040	Bacteria:CPR (9) NA (7) Bacteria (3)	unknown (14) cellular (5)	Aquatic:Groundwater (19)	Cell_other:PC_00040 (17) NA (1) Rare:PC_00152 (1)	Meta_3300002460_C687J35021_100279244;Meta_3300002529_C687J35504_100295714;Meta_3300009031_Ga0103682_100491413;Meta_3300009285_Ga0103680_100358042;Meta_3300025012_Ga0209727_10058586;Meta_3300025015_Ga0209210_100283411;Meta_3300025030_Ga0209518_10040053;Meta_3300025073_Ga0208245_10054892;Meta_3300025087_Ga0208957_10013142;Meta_3300025088_Ga0208246_10032182;Meta_3300025117_Ga0208958_100085123;Meta_3…
Meta_3300009779_Ga0116152_100598671	19	Bacteria:FCB	viral	Engineered:Anoxic-incubation	Mixed_Phage_TM:PC_00009	NA (9) Bacteria:FCB (7) Bacteria (3)	unknown (15) viral (4)	Engineered:Anoxic-incubation (17) Engineered:Landfill (1) Engineered:Other (1)	Mixed_Phage_TM:PC_00009 (18) NA (1)	Meta_3300001865_JGI2065J20421_10063416;Meta_3300004628_Ga0070399_10101217;Meta_3300009666_Ga0116182_10436913;Meta_3300009681_Ga0116174_100496961;Meta_3300009693_Ga0116141_100355073;Meta_3300009704_Ga0116145_10783881;Meta_3300009714_Ga0116189_10566783;Meta_3300009767_Ga0116161_11073223;Meta_3300009779_Ga0116152_100598671;Meta_3300012886_Ga0160425_100428910;Meta_3300012889_Ga0163159_100458410;Meta_…
Meta_3300028853_Ga0302203_100053619	19	Bacteria:FCB	viral	Terrestrial:Soil-peat	Phage_other:PC_00007	NA (10) Bacteria:FCB (9)	viral (16) unknown (3)	Terrestrial:Soil-peat (19)	Phage_other:PC_00007 (19)	Meta_3300028853_Ga0302203_100053619;Meta_3300028864_Ga0302215_1000265911;Meta_3300029923_Ga0311347_1000081822;Meta_3300029983_Ga0302284_10308544;Meta_3300029989_Ga0311365_1001287912;Meta_3300029995_Ga0302210_1000135812;Meta_3300029998_Ga0302271_100112064;Meta_3300030002_Ga0311350_100709774;Meta_3300030019_Ga0311348_1000090518;Meta_3300030047_Ga0302286_1000188221;Meta_3300030230_Ga0302207_10002991…
REF_DGR_[t224]JQ680353.1_12843_13870	19	Bacteria:Firmicutes	viral	Host-associated:Human-fecal	Phage_struct:PC_00010	Bacteria:Firmicutes (14) NA (5)	viral (19)	Host-associated:Human-fecal (18) NA (1)	Phage_struct:PC_00010 (18) NA (1)	REF_DGR_[t224]JQ680353.1_12843_13870;Meta_3300006463_Ga0100176_100111111;Meta_3300007105_Ga0102630_100098155;Meta_3300007305_Ga0104872_10052223;Meta_3300007742_Ga0105758_100007258;Meta_3300007991_Ga0105643_10093321;Meta_3300008063_Ga0113867_100317136;Meta_3300008132_Ga0111230_10048543;Meta_3300008260_Ga0114292_1010157;Meta_3300008360_Ga0114875_100003852;Meta_3300008479_Ga0114883_10004428;Meta_330…
2627481265	18	Bacteria:Proteobacteria	unknown	Aquatic:Groundwater	Cell_TM:PC_00038	Bacteria (8) NA (6) Bacteria:Proteobacteria (4)	unknown (18)	Aquatic:Groundwater (17) NA (1)	Cell_TM:PC_00038 (12) NA (6)	2627481265;Meta_3300007964_Ga0100400_10154102;Meta_3300007965_Ga0100401_10452502;Meta_3300007988_Ga0100402_10866581;Meta_3300008017_Ga0100383_10107605;Meta_3300025308_Ga0209211_100228422;Meta_3300025309_Ga0209212_10643922;Meta_3300025311_Ga0209343_100333012;Meta_3300025317_Ga0209541_100418684;Meta_3300025805_Ga0210006_10192052;Meta_3300025808_Ga0210037_10069043;Meta_3300025811_Ga0210004_10232222;…
2787546845	18	Bacteria:Proteobacteria	cellular	Aquatic:Groundwater	Cell_TM:PC_00001	Bacteria:Proteobacteria (9) NA (6) Bacteria:Chloroflexi (2) Bacteria (1)	unknown (12) cellular (4) MGE (2)	Aquatic:Groundwater (16) Aquatic:Freshwater (1) NA (1)	Cell_TM:PC_00001 (18)	2787546845;Meta_3300003830_Ga0051980_100163762;Meta_3300004214_Ga0066646_100131114;Meta_3300007985_Ga0100381_10163473;Meta_3300007986_Ga0100380_100231133;Meta_3300007987_Ga0100379_100004283;Meta_3300008001_Ga0100389_10086893;Meta_3300008005_Ga0100385_10160584;Meta_3300008007_Ga0100386_100168594;Meta_3300008011_Ga0100396_10118593;Meta_3300008017_Ga0100383_100237110;Meta_3300008018_Ga0100382_100741…
Meta_3300000151_SI53jan11_200mDRAFT_10061644	18	Bacteria:Proteobacteria	cellular	Aquatic:Inlet	Mixed_Phage_TM:PC_00009	Bacteria:Proteobacteria (11) NA (7)	unknown (17) cellular (1)	Aquatic:Inlet (16) Aquatic:Other (2)	Mixed_Phage_TM:PC_00009 (18)	Meta_3300000151_SI53jan11_200mDRAFT_10061644;Meta_3300004274_Ga0066607_10047765;Meta_3300022902_Ga0233429_10379412;Meta_3300024243_Ga0233436_10154943;Meta_3300024256_Ga0233446_10170633;Meta_3300024257_Ga0233442_10169093;Meta_3300024258_Ga0233440_10060742;Meta_3300024260_Ga0233441_10067193;Meta_3300024302_Ga0233449_100261810;Meta_3300024324_Ga0233443_10226223;Meta_3300024339_Ga0233445_10225822;Met…
Meta_3300004105_Ga0065182_10069333	18	Bacteria:CPR	cellular	Aquatic:Groundwater	Cell_other:PC_00027	Bacteria (12) NA (5) Bacteria:CPR (1)	unknown (13) cellular (5)	Aquatic:Groundwater (17) NA (1)	Cell_other:PC_00027 (18)	2786384842;Meta_3300004105_Ga0065182_10069333;Meta_3300004106_Ga0065180_100059813;Meta_3300004108_Ga0065181_10050245;Meta_3300004209_Ga0066649_100181504;Meta_3300004214_Ga0066646_100052854;Meta_3300007985_Ga0100381_10045465;Meta_3300007986_Ga0100380_100098992;Meta_3300007987_Ga0100379_100019646;Meta_3300008003_Ga0100391_10438363;Meta_3300008005_Ga0100385_10072744;Meta_3300008007_Ga0100386_1000976…
Meta_3300006523_Ga0101039_1008578	18	Bacteria:Firmicutes	viral	Host-associated:Human-fecal	Phage_struct:PC_00003	Bacteria:Firmicutes (16) NA (2)	viral (18)	Host-associated:Human-fecal (17) Host-associated:NonHuman-fecal (1)	Phage_struct:PC_00003 (18)	Meta_3300006464_Ga0100221_100064623;Meta_3300006523_Ga0101039_1008578;Meta_3300007802_Ga0105667_10047047;Meta_3300008058_Ga0114167_10052138;Meta_3300008523_Ga0115231_100044211;Meta_3300008571_Ga0111077_1051785;Meta_3300008640_Ga0111422_10040311;Meta_3300013426_Ga0116649_10002545;Meta_3300014537_Ga0134397_10021853;Meta_3300014547_Ga0134415_10089612;Meta_3300014571_Ga0134369_10006066;Meta_330001457…
Meta_3300006525_Ga0101027_10008911	18	Bacteria:FCB	viral	Host-associated:Human-fecal	Phage_struct:PC_00002	NA (17) Bacteria:FCB (1)	viral (17) unknown (1)	Host-associated:Human-fecal (18)	Phage_struct:PC_00002 (17) NA (1)	Meta_3300006525_Ga0101027_10008911;Meta_3300007210_Ga0103359_10013889;Meta_3300007717_Ga0105662_1025945;Meta_3300008101_Ga0114024_10021089;Meta_3300008103_Ga0114180_10018363;Meta_3300008520_Ga0111044_1002204;Meta_3300008551_Ga0111058_10009362;Meta_3300008672_Ga0111519_10021121;Meta_3300008737_Ga0113999_100109102;Meta_3300014552_Ga0134450_10034720;Meta_3300014793_Ga0134407_100011667;Meta_330001491…
Meta_3300006568_Ga0100215_100031103	18	Bacteria:Firmicutes	cellular	Host-associated:Human-fecal	Cell_TM:PC_00041	Bacteria:Firmicutes (17) NA (1)	cellular (11) unknown (4) viral (3)	Host-associated:Human-fecal (18)	Cell_TM:PC_00041 (14) NA (4)	Meta_3300006568_Ga0100215_100031103;Meta_3300007222_Ga0104061_10003189;Meta_3300007641_Ga0105527_100130106;Meta_3300007664_Ga0105542_100002091;Meta_3300007991_Ga0105643_100008115;Meta_3300008081_Ga0113559_100013102;Meta_3300008268_Ga0111491_1000030105;Meta_3300008360_Ga0114875_100005627;Meta_3300008404_Ga0115185_10031510;Meta_3300008520_Ga0111044_1012445;Meta_3300008672_Ga0111519_10010814;Meta_33…
Meta_3300007964_Ga0100400_10180524	18	Bacteria:Proteobacteria	viral	Aquatic:Groundwater	Phage_struct:PC_00002	NA (13) Bacteria:Proteobacteria (5)	viral (18)	Aquatic:Groundwater (18)	Phage_struct:PC_00002 (18)	Meta_3300007964_Ga0100400_10180524;Meta_3300007965_Ga0100401_10038725;Meta_3300007985_Ga0100381_10139029;Meta_3300007986_Ga0100380_100672284;Meta_3300007987_Ga0100379_100835134;Meta_3300007988_Ga0100402_10073457;Meta_3300008001_Ga0100389_10489714;Meta_3300008002_Ga0100390_100443324;Meta_3300008003_Ga0100391_101245810;Meta_3300008005_Ga0100385_10254586;Meta_3300008017_Ga0100383_10083444;Meta_33000…
Meta_3300007964_Ga0100400_10323624	18	NA	viral	Aquatic:Groundwater	Phage_struct:PC_00002	NA (18)	unknown (11) viral (7)	Aquatic:Groundwater (17) Aquatic:Freshwater (1)	Phage_struct:PC_00002 (16) NA (2)	Meta_3300007964_Ga0100400_10323624;Meta_3300007965_Ga0100401_10474054;Meta_3300007986_Ga0100380_100620004;Meta_3300007987_Ga0100379_100570804;Meta_3300007988_Ga0100402_10534554;Meta_3300008002_Ga0100390_100879874;Meta_3300008003_Ga0100391_10702692;Meta_3300008005_Ga0100385_10435812;Meta_3300008007_Ga0100386_100762823;Meta_3300008008_Ga0100399_10353914;Meta_3300008017_Ga0100383_10090981;Meta_33000…
Meta_3300007985_Ga0100381_100005132	18	Bacteria:CPR	cellular	Aquatic:Groundwater	Cell_other:PC_00024	Bacteria (9) NA (8) Bacteria:CPR (1)	cellular (15) unknown (3)	Aquatic:Groundwater (18)	Cell_other:PC_00024 (18)	Meta_3300007985_Ga0100381_100005132;Meta_3300007986_Ga0100380_1000019932;Meta_3300007987_Ga0100379_10000035135;Meta_3300007988_Ga0100402_10017747;Meta_3300008001_Ga0100389_10028331;Meta_3300008002_Ga0100390_1000072832;Meta_3300008003_Ga0100391_100138927;Meta_3300008005_Ga0100385_100013490;Meta_3300008007_Ga0100386_100058439;Meta_3300008017_Ga0100383_10172021;Meta_3300008085_Ga0100378_100007996;Me…
Meta_3300014563_Ga0134418_100012462	18	Bacteria:Firmicutes	viral	Host-associated:Human-fecal	Phage_struct:PC_00003	Bacteria:Firmicutes (15) NA (3)	viral (18)	Host-associated:Human-fecal (17) Host-associated:NonHuman-fecal (1)	Phage_struct:PC_00003 (18)	Meta_3300006257_Ga0099346_10031012;Meta_3300006312_Ga0099626_1004134;Meta_3300006525_Ga0101027_10085513;Meta_3300007210_Ga0103359_10049455;Meta_3300007222_Ga0104061_10065212;Meta_3300007360_Ga0104766_100034411;Meta_3300008103_Ga0114180_1004339;Meta_3300008268_Ga0111491_100035917;Meta_3300008282_Ga0114156_100229812;Meta_3300008360_Ga0114875_100030217;Meta_3300008585_Ga0111082_10112212;Meta_3300008…
Meta_3300014798_Ga0134382_100068026	18	Bacteria:Firmicutes	viral	Host-associated:Human-fecal	Phage_struct:PC_00002	Bacteria:Firmicutes (15) NA (3)	viral (14) unknown (4)	Host-associated:Human-fecal (18)	Phage_struct:PC_00002 (16) NA (2)	Meta_3300006257_Ga0099346_10017494;Meta_3300006258_Ga0099398_10039949;Meta_3300006568_Ga0100215_10055218;Meta_3300007312_Ga0104941_10029745;Meta_3300007664_Ga0105542_100030027;Meta_3300008272_Ga0111092_100182115;Meta_3300008404_Ga0115185_1028922;Meta_3300008482_Ga0115187_1004949;Meta_3300008520_Ga0111044_1054462;Meta_3300008672_Ga0111519_1009058;Meta_3300014570_Ga0134400_10034007;Meta_3300014790_…
Meta_3300022882_Ga0222626_10118782	18	Bacteria	cellular	Aquatic:Saline-lakes	Cell_other:PC_00026	NA (17) Bacteria (1)	unknown (9) cellular (9)	Aquatic:Saline-lakes (18)	Cell_other:PC_00026 (18)	Meta_3300005910_Ga0075113_10031891;Meta_3300005917_Ga0075115_100041342;Meta_3300005932_Ga0075121_10528292;Meta_3300022858_Ga0222679_10001394;Meta_3300022868_Ga0222697_100048730;Meta_3300022871_Ga0222628_100009229;Meta_3300022882_Ga0222626_10118782;Meta_3300022890_Ga0222667_100019829;Meta_3300023246_Ga0222682_10015464;Meta_3300023257_Ga0222658_100015729;Meta_3300023262_Ga0222639_10027774;Meta_3300…
Meta_3300025839_Ga0210034_10000748	18	Bacteria:CPR	cellular	Aquatic:Groundwater	Rare:PC_00098	Bacteria (17) Bacteria:CPR (1)	cellular (10) unknown (8)	Aquatic:Groundwater (18)	Rare:PC_00098 (18)	Meta_3300007985_Ga0100381_10000608;Meta_3300007986_Ga0100380_1000021562;Meta_3300007987_Ga0100379_1000020061;Meta_3300007988_Ga0100402_10004268;Meta_3300008002_Ga0100390_100042928;Meta_3300008003_Ga0100391_10051068;Meta_3300008005_Ga0100385_100337112;Meta_3300008007_Ga0100386_100083446;Meta_3300008009_Ga0100394_100738810;Meta_3300008017_Ga0100383_10053605;Meta_3300008018_Ga0100382_10091624;Meta_3…
Meta_3300025841_Ga0210028_10666541	18	Bacteria	viral	Aquatic:Groundwater	Cell_other:PC_00029	NA (17) Bacteria (1)	unknown (10) viral (8)	Aquatic:Groundwater (17) Aquatic:Freshwater (1)	Cell_other:PC_00029 (13) NA (5)	Meta_3300004265_Ga0051981_100428843;Meta_3300005236_Ga0066636_100574111;Meta_3300007965_Ga0100401_10764142;Meta_3300008001_Ga0100389_10970764;Meta_3300008002_Ga0100390_100514072;Meta_3300008003_Ga0100391_10310513;Meta_3300008004_Ga0100395_10462471;Meta_3300008009_Ga0100394_10364655;Meta_3300008010_Ga0100397_10209511;Meta_3300008011_Ga0100396_10332984;Meta_3300008020_Ga0100398_10599485;Meta_330000…
Meta_3300028864_Ga0302215_100273583	18	Bacteria:FCB	viral	Terrestrial:Soil-peat	Mixed_Phage_TM:PC_00009	Bacteria:FCB (11) NA (7)	viral (14) unknown (4)	Terrestrial:Soil-peat (18)	Mixed_Phage_TM:PC_00009 (18)	Meta_3300028864_Ga0302215_100273583;Meta_3300029923_Ga0311347_100021397;Meta_3300029981_Ga0302293_100222322;Meta_3300029995_Ga0302210_100209543;Meta_3300029998_Ga0302271_100147306;Meta_3300030001_Ga0302272_10024121;Meta_3300030002_Ga0311350_1000124120;Meta_3300030019_Ga0311348_1000244410;Meta_3300030047_Ga0302286_1000193510;Meta_3300030048_Ga0302273_100054915;Meta_3300030294_Ga0311349_100003747;M…
2710059544	17	Bacteria:CPR	cellular	Aquatic:Groundwater	Cell_other:PC_00027	Bacteria (9) Bacteria:CPR (6) NA (2)	cellular (14) unknown (3)	Aquatic:Groundwater (16) NA (1)	Cell_other:PC_00027 (17)	2710059544;Meta_3300009031_Ga0103682_1000107314;Meta_3300009285_Ga0103680_100010546;Meta_3300009296_Ga0103681_10042797;Meta_3300025051_Ga0208961_10058022;Meta_3300025053_Ga0208374_100001711;Meta_3300025073_Ga0208245_1000042154;Meta_3300025081_Ga0208953_10098843;Meta_3300025087_Ga0208957_100093815;Meta_3300025088_Ga0208246_100007711;Meta_3300025107_Ga0208863_1000033154;Meta_3300025111_Ga0208968_10…
2785860254	17	Archaea:Euryarchaeota	cellular	Aquatic:Groundwater	Cell_other:PC_00026	NA (14) Archaea (2) Archaea:Euryarchaeota (1)	cellular (9) unknown (7) MGE (1)	Aquatic:Groundwater (15) Aquatic:Freshwater (1) NA (1)	Cell_other:PC_00026 (17)	2785860254;Meta_3300004105_Ga0065182_100032523;Meta_3300004142_Ga0066638_10004558;Meta_3300004149_Ga0066632_100003788;Meta_3300004208_Ga0066640_100005538;Meta_3300004210_Ga0066639_100519881;Meta_3300004212_Ga0066631_100006318;Meta_3300004239_Ga0066650_100016138;Meta_3300005235_Ga0066637_1000011228;Meta_3300008002_Ga0100390_100133503;Meta_3300008004_Ga0100395_100036830;Meta_3300008086_Ga0100388_10…
2786964579	17	Bacteria:Armatimonadetes	unknown	Aquatic:Groundwater	Cell_TM:PC_00001	NA (9) Bacteria (7) Bacteria:Armatimonadetes (1)	unknown (17)	Aquatic:Groundwater (15) NA (1) Aquatic:Freshwater (1)	Cell_TM:PC_00001 (17)	2786964579;Meta_3300004212_Ga0066631_100295904;Meta_3300004238_Ga0066635_100541291;Meta_3300004239_Ga0066650_100597263;Meta_3300005236_Ga0066636_100702093;Meta_3300007964_Ga0100400_10143533;Meta_3300007965_Ga0100401_10178893;Meta_3300008003_Ga0100391_10329123;Meta_3300008004_Ga0100395_10400261;Meta_3300008008_Ga0100399_10165911;Meta_3300008010_Ga0100397_10443204;Meta_3300008011_Ga0100396_10159411…
Meta_3300004149_Ga0066632_100005017	17	Bacteria	cellular	Aquatic:Groundwater	Cell_TM:PC_00001	Bacteria (16) NA (1)	cellular (12) unknown (5)	Aquatic:Groundwater (16) Aquatic:Freshwater (1)	Cell_TM:PC_00001 (17)	Meta_3300004149_Ga0066632_100005017;Meta_3300004214_Ga0066646_100342863;Meta_3300005236_Ga0066636_100015002;Meta_3300007964_Ga0100400_10019292;Meta_3300007965_Ga0100401_10001529;Meta_3300008001_Ga0100389_10182784;Meta_3300008002_Ga0100390_100067866;Meta_3300008004_Ga0100395_10014699;Meta_3300008008_Ga0100399_100020919;Meta_3300008009_Ga0100394_10219013;Meta_3300008010_Ga0100397_100005910;Meta_330…
Meta_3300004196_Ga0066641_100484201	17	Bacteria:CPR	unknown	Aquatic:Groundwater	Cell_other:PC_00020	NA (16) Bacteria:CPR (1)	unknown (17)	Aquatic:Groundwater (17)	Cell_other:PC_00020 (11) NA (6)	Meta_3300003830_Ga0051980_100897703;Meta_3300004088_Ga0051987_100367371;Meta_3300004196_Ga0066641_100484201;Meta_3300005236_Ga0066636_100471642;Meta_3300008002_Ga0100390_100511215;Meta_3300008003_Ga0100391_10681203;Meta_3300008008_Ga0100399_10218475;Meta_3300008010_Ga0100397_10302555;Meta_3300008020_Ga0100398_10474004;Meta_3300008085_Ga0100378_10673124;Meta_3300008086_Ga0100388_100620191;Meta_330…
Meta_3300007965_Ga0100401_10375184	17	Bacteria:CPR	unknown	Aquatic:Groundwater	Cell_TM:PC_00038	NA (16) Bacteria:CPR (1)	unknown (17)	Aquatic:Groundwater (15) Aquatic:Freshwater (1) NA (1)	NA (9) Cell_TM:PC_00038 (8)	2786304564;Meta_3300004149_Ga0066632_100488021;Meta_3300004238_Ga0066635_100661772;Meta_3300005236_Ga0066636_100542671;Meta_3300007965_Ga0100401_10375184;Meta_3300008001_Ga0100389_10323092;Meta_3300008002_Ga0100390_100779781;Meta_3300008004_Ga0100395_10469872;Meta_3300008007_Ga0100386_100577142;Meta_3300008009_Ga0100394_10335125;Meta_3300008010_Ga0100397_10838183;Meta_3300008086_Ga0100388_1006829…
Meta_3300008004_Ga0100395_10048635	17	NA	viral	Aquatic:Groundwater	Cell_other:PC_00027	NA (17)	viral (11) unknown (6)	Aquatic:Groundwater (17)	Cell_other:PC_00027 (16) NA (1)	Meta_3300003830_Ga0051980_100087032;Meta_3300007965_Ga0100401_10086667;Meta_3300007985_Ga0100381_10103788;Meta_3300007986_Ga0100380_100437404;Meta_3300007988_Ga0100402_10664954;Meta_3300008003_Ga0100391_10113797;Meta_3300008004_Ga0100395_10048635;Meta_3300008005_Ga0100385_10106451;Meta_3300008007_Ga0100386_100105555;Meta_3300008018_Ga0100382_10211824;Meta_3300008085_Ga0100378_10119035;Meta_330000…
Meta_3300008722_Ga0113880_10006689	17	Bacteria:Firmicutes	viral	Host-associated:Human-fecal	Phage_struct:PC_00002	Bacteria:Firmicutes (16) NA (1)	viral (16) unknown (1)	Host-associated:Human-fecal (17)	Phage_struct:PC_00002 (16) NA (1)	Meta_3300006476_Ga0100233_10024088;Meta_3300007498_Ga0104980_1004317;Meta_3300008063_Ga0113867_10123513;Meta_3300008079_Ga0105956_1071153;Meta_3300008268_Ga0111491_10005277;Meta_3300008496_Ga0115078_10064332;Meta_3300008620_Ga0111272_1013528;Meta_3300008722_Ga0113880_10006689;Meta_3300008728_Ga0115675_1005888;Meta_3300014769_Ga0134404_10023512;Meta_3300014782_Ga0134389_10011235;Meta_3300014787_Ga…
Meta_3300014955_Ga0134561_100003559	17	Bacteria:Firmicutes	viral	Host-associated:Human-fecal	Phage_struct:PC_00003	NA (9) Bacteria:Firmicutes (7) Bacteria (1)	viral (17)	Host-associated:Human-fecal (16) Host-associated:NonHuman-fecal (1)	Phage_struct:PC_00003 (17)	Meta_3300006463_Ga0100176_10080495;Meta_3300006525_Ga0101027_1033292;Meta_3300007210_Ga0103359_1041245;Meta_3300007664_Ga0105542_10063025;Meta_3300007793_Ga0105888_10056918;Meta_3300008077_Ga0105964_10030563;Meta_3300008282_Ga0114156_10058311;Meta_3300008299_Ga0114868_10034724;Meta_3300008496_Ga0115078_10014562;Meta_3300008520_Ga0111044_1038984;Meta_3300008672_Ga0111519_10053347;Meta_3300008725_G…
Meta_3300022888_Ga0233428_100044527	17	Bacteria:Proteobacteria	viral	Aquatic:Inlet	Phage_struct:PC_00002	Bacteria:Proteobacteria (13) Bacteria (3) NA (1)	viral (15) cellular (1) MGE (1)	Aquatic:Inlet (17)	Phage_struct:PC_00002 (17)	Meta_3300022888_Ga0233428_100044527;Meta_3300022902_Ga0233429_100053828;Meta_3300022912_Ga0233430_100138227;Meta_3300022916_Ga0233431_100109027;Meta_3300024243_Ga0233436_100032228;Meta_3300024252_Ga0233435_100032819;Meta_3300024256_Ga0233446_100031728;Meta_3300024257_Ga0233442_100026410;Meta_3300024258_Ga0233440_100035727;Meta_3300024259_Ga0233437_100097127;Meta_3300024260_Ga0233441_100045718;Met…
Meta_3300025308_Ga0209211_100510233	17	Bacteria	cellular	Aquatic:Groundwater	Cell_other:PC_00027	NA (14) Bacteria (3)	unknown (14) cellular (3)	Aquatic:Groundwater (17)	NA (11) Cell_other:PC_00027 (6)	Meta_3300007985_Ga0100381_10213604;Meta_3300007987_Ga0100379_100174224;Meta_3300008003_Ga0100391_11260161;Meta_3300008007_Ga0100386_100212254;Meta_3300008008_Ga0100399_10143174;Meta_3300008010_Ga0100397_10102454;Meta_3300008017_Ga0100383_10067834;Meta_3300008018_Ga0100382_10398111;Meta_3300008085_Ga0100378_10245304;Meta_3300008094_Ga0100387_100178974;Meta_3300008255_Ga0100403_10124894;Meta_330002…
Meta_3300028873_Ga0302197_100525113	17	Bacteria:FCB	viral	Terrestrial:Soil-peat	Phage_other:PC_00007	NA (16) Bacteria:FCB (1)	unknown (10) MGE (4) viral (3)	Terrestrial:Soil-peat (17)	Phage_other:PC_00007 (17)	Meta_3300028873_Ga0302197_100525113;Meta_3300028909_Ga0302200_100289282;Meta_3300029911_Ga0311361_103240911;Meta_3300029913_Ga0311362_103623732;Meta_3300029922_Ga0311363_103590193;Meta_3300029952_Ga0311346_100045102;Meta_3300029953_Ga0311343_1002070815;Meta_3300029986_Ga0302188_100204124;Meta_3300030004_Ga0302186_1001073311;Meta_3300030020_Ga0311344_1000262032;Meta_3300030044_Ga0302281_100946593;…
REF_DGR_[t168]ACWK01000058.1_27599_28615	17	Bacteria:Firmicutes	viral	Host-associated:Human-fecal	Phage_struct:PC_00002	Bacteria:Firmicutes (11) NA (6)	viral (15) unknown (1) cellular (1)	Host-associated:Human-fecal (16) NA (1)	Phage_struct:PC_00002 (14) NA (3)	REF_DGR_[t168]ACWK01000058.1_27599_28615;Meta_3300007641_Ga0105527_10200916;Meta_3300008101_Ga0114024_10329512;Meta_3300008726_Ga0113881_1023054;Meta_3300014539_Ga0169882_10006789;Meta_3300014549_Ga0134379_10039844;Meta_3300014551_Ga0134380_10027354;Meta_3300014560_Ga0134394_10078822;Meta_3300014696_Ga0134405_1004919;Meta_3300014783_Ga0134390_1005611;Meta_3300014802_Ga0134374_100215511;Meta_33000…
REF_DGR_[t190]BAAV01000002.1_1478_2362	17	Bacteria:Firmicutes	viral	Host-associated:Human-fecal	Phage_struct:PC_00003	Bacteria:Firmicutes (15) NA (2)	viral (16) unknown (1)	Host-associated:Human-fecal (16) NA (1)	Phage_struct:PC_00003 (17)	REF_DGR_[t190]BAAV01000002.1_1478_2362;Meta_3300006312_Ga0099626_10057913;Meta_3300007210_Ga0103359_10047013;Meta_3300007801_Ga0105807_10045813;Meta_3300007853_Ga0114093_10063716;Meta_3300008096_Ga0114155_10011077;Meta_3300008103_Ga0114180_1021556;Meta_3300008299_Ga0114868_100088818;Meta_3300008326_Ga0115311_10172111;Meta_3300008547_Ga0111055_1021269;Meta_3300008622_Ga0111363_1009049;Meta_3300008…
REF_DGR_[t192]ACTW01000029.1_174639_175772	17	Bacteria:Firmicutes	viral	Host-associated:Human-fecal	Phage_struct:PC_00003	Bacteria:Firmicutes (11) NA (6)	viral (16) cellular (1)	Host-associated:Human-fecal (16) NA (1)	Phage_struct:PC_00003 (16) NA (1)	REF_DGR_[t192]ACTW01000029.1_174639_175772;Meta_3300007184_Ga0103258_1079622;Meta_3300007222_Ga0104061_10079743;Meta_3300007353_Ga0104758_10043537;Meta_3300007657_Ga0105536_1083924;Meta_3300008063_Ga0113867_1040355;Meta_3300008149_Ga0114293_1011994;Meta_3300014541_Ga0134391_10023111;Meta_3300014558_Ga0134417_10014018;Meta_3300014566_Ga0134372_10011718;Meta_3300014782_Ga0134389_10020484;Meta_33000…
REF_DGR_[t201]NZ_GL890521.1_673504_674702	17	Bacteria:Firmicutes	viral	Host-associated:Human-fecal	Phage_struct:PC_00008	Bacteria:Firmicutes (13) NA (4)	viral (13) cellular (3) unknown (1)	Host-associated:Human-fecal (16) NA (1)	Phage_struct:PC_00008 (11) NA (6)	REF_DGR_[t201]NZ_GL890521.1_673504_674702;Meta_3300006463_Ga0100176_10117954;Meta_3300006476_Ga0100233_1003755;Meta_3300007210_Ga0103359_10089324;Meta_3300007360_Ga0104766_100064952;Meta_3300007501_Ga0104994_1006224;Meta_3300007742_Ga0105758_100070849;Meta_3300008132_Ga0111230_10059144;Meta_3300008571_Ga0111077_10056030;Meta_3300008726_Ga0113881_10024049;Meta_3300014566_Ga0134372_1000002154;Meta_…
REF_DGR_[t289]LCBC01000017.1_31906_32946	17	Bacteria:CPR	cellular	Aquatic:Groundwater	Cell_other:PC_00020	Bacteria (16) Bacteria:CPR (1)	unknown (11) cellular (6)	Aquatic:Groundwater (13) Terrestrial:Other (3) NA (1)	Cell_other:PC_00020 (17)	REF_DGR_[t289]LCBC01000017.1_31906_32946;Meta_3300002460_C687J35021_100187464;Meta_3300002529_C687J35504_100045939;Meta_3300009296_Ga0103681_10210132;Meta_3300025030_Ga0209518_10129736;Meta_3300025164_Ga0209521_1000617210;Meta_3300025167_Ga0209642_100139853;Meta_3300025174_Ga0209324_100130094;Meta_3300025308_Ga0209211_10000037355;Meta_3300025309_Ga0209212_10274636;Meta_3300025311_Ga0209343_100009…
REF_DGR_[t334]LCAF01000001.1_561409_562380	17	Bacteria:CPR	cellular	Aquatic:Groundwater	Cell_other:PC_00019	Bacteria (14) Bacteria:CPR (3)	cellular (16) unknown (1)	Aquatic:Groundwater (16) NA (1)	Cell_other:PC_00019 (17)	REF_DGR_[t334]LCAF01000001.1_561409_562380;Meta_3300009031_Ga0103682_1000156115;Meta_3300009285_Ga0103680_1000026230;Meta_3300024999_Ga0209728_100016729;Meta_3300025009_Ga0209416_100037429;Meta_3300025012_Ga0209727_100000329;Meta_3300025015_Ga0209210_10023786;Meta_3300025030_Ga0209518_100011829;Meta_3300025073_Ga0208245_1000002633;Meta_3300025087_Ga0208957_100000529;Meta_3300025117_Ga0208958_1000…
REF_DGRs_gi|145847670|gb|EDK24588.1	17	Bacteria:Firmicutes	viral	Host-associated:Human-fecal	Phage_struct:PC_00008	Bacteria:Firmicutes (15) NA (2)	viral (17)	Host-associated:Human-fecal (16) NA (1)	Phage_struct:PC_00008 (13) Phage_struct:PC_00003 (3) NA (1)	REF_DGRs_gi|145847670|gb|EDK24588.1;Meta_3300006476_Ga0100233_10032394;Meta_3300007105_Ga0102630_10005370;Meta_3300007138_Ga0102649_10034914;Meta_3300007969_Ga0114312_10015727;Meta_3300008063_Ga0113867_10054418;Meta_3300008350_Ga0115414_10007861;Meta_3300008385_Ga0114873_1005281;Meta_3300008619_Ga0111235_1025253;Meta_3300008622_Ga0111363_10025993;Meta_3300008722_Ga0113880_1000021141;Meta_33000087…
2786115872	16	Bacteria	cellular	Aquatic:Groundwater	Mixed_Phage_TM:PC_00009	Bacteria (8) NA (6) Bacteria:CPR (1) Bacteria:Proteobacteria (1)	unknown (13) cellular (2) viral (1)	Aquatic:Groundwater (15) NA (1)	Mixed_Phage_TM:PC_00009 (16)	2786115872;Meta_3300004107_Ga0065179_10152743;Meta_3300004149_Ga0066632_100237533;Meta_3300005235_Ga0066637_100311992;Meta_3300007964_Ga0100400_10094155;Meta_3300008004_Ga0100395_10028005;Meta_3300008009_Ga0100394_10072343;Meta_3300008010_Ga0100397_10065167;Meta_3300008011_Ga0100396_100223510;Meta_3300008020_Ga0100398_10431562;Meta_3300008086_Ga0100388_100151044;Meta_3300008094_Ga0100387_10014251…
2786124564	16	Bacteria:CPR	cellular	Aquatic:Groundwater	Cell_TM:PC_00001	Bacteria (13) NA (2) Bacteria:CPR (1)	cellular (9) MGE (5) unknown (2)	Aquatic:Groundwater (14) Aquatic:Freshwater (1) NA (1)	Cell_TM:PC_00001 (16)	2786124564;Meta_3300007985_Ga0100381_100001580;Meta_3300007986_Ga0100380_10000028117;Meta_3300007987_Ga0100379_10000013176;Meta_3300007988_Ga0100402_100021345;Meta_3300008002_Ga0100390_100072857;Meta_3300008005_Ga0100385_10002003;Meta_3300008007_Ga0100386_10000011176;Meta_3300008018_Ga0100382_10008154;Meta_3300008085_Ga0100378_10010614;Meta_3300008086_Ga0100388_1000005130;Meta_3300008094_Ga010038…
644181654	16	Bacteria:Firmicutes	viral	Host-associated:Human-fecal	Phage_struct:PC_00002	Bacteria:Firmicutes (12) NA (4)	viral (16)	Host-associated:Human-fecal (15) NA (1)	Phage_struct:PC_00002 (16)	644181654;Meta_3300006502_Ga0100528_10061055;Meta_3300006747_Ga0101801_10047424;Meta_3300007109_Ga0102633_10039756;Meta_3300007210_Ga0103359_10039048;Meta_3300007360_Ga0104766_10005218;Meta_3300008103_Ga0114180_10054516;Meta_3300008268_Ga0111491_10006598;Meta_3300013752_Ga0117817_10023577;Meta_3300014790_Ga0134419_10019698;Meta_3300014963_Ga0134523_100269326;Meta_7000000069_SRS016095_WUGC_scaffol…
Meta_3300005236_Ga0066636_100682893	16	Bacteria:Proteobacteria	unknown	Aquatic:Groundwater	Cell_TM:PC_00001	NA (9) Bacteria (5) Bacteria:Proteobacteria (2)	unknown (16)	Aquatic:Groundwater (15) Aquatic:Freshwater (1)	Cell_TM:PC_00001 (16)	Meta_3300005236_Ga0066636_100682893;Meta_3300007964_Ga0100400_10123363;Meta_3300007985_Ga0100381_10880623;Meta_3300007986_Ga0100380_100907242;Meta_3300007988_Ga0100402_10857513;Meta_3300008005_Ga0100385_10703973;Meta_3300008007_Ga0100386_100877013;Meta_3300008008_Ga0100399_10605272;Meta_3300008010_Ga0100397_10113413;Meta_3300008017_Ga0100383_10085703;Meta_3300008085_Ga0100378_10249303;Meta_330000…
Meta_3300005936_Ga0075124_1000782911	16	NA	viral	Aquatic:Saline-lakes	Phage_struct:PC_00002	NA (16)	MGE (9) unknown (7)	Aquatic:Saline-lakes (16)	Phage_struct:PC_00002 (15) NA (1)	Meta_3300005909_Ga0075112_10174801;Meta_3300005910_Ga0075113_10121171;Meta_3300005936_Ga0075124_1000782911;Meta_3300022874_Ga0222685_10020246;Meta_3300022884_Ga0222701_10060682;Meta_3300022887_Ga0222642_10092382;Meta_3300023246_Ga0222682_100235110;Meta_3300023251_Ga0222683_100104712;Meta_3300023256_Ga0222703_10029954;Meta_3300023292_Ga0222694_10048032;Meta_3300023295_Ga0222684_10030505;Meta_33000…
Meta_3300006387_Ga0079069_13318743	16	Bacteria:FCB	viral	Engineered:Anoxic-incubation	Phage_struct:PC_00010	NA (15) Bacteria:FCB (1)	unknown (14) viral (1) MGE (1)	Engineered:Anoxic-incubation (9) Engineered:Landfill (3) Engineered:Other (3) Aquatic:Groundwater (1)	Phage_struct:PC_00010 (14) NA (2)	Meta_2228664009_2231105485;Meta_3300000032_Draft_00399521;Meta_3300002219_SCADCLC_10000832111;Meta_3300002220_MLSBCLC_100894062;Meta_3300002220_MLSBCLC_101990302;Meta_3300002821_Iso3TCLC_1000013815;Meta_3300006387_Ga0079069_13318743;Meta_3300006395_Ga0079066_11919822;Meta_3300006588_Ga0079088_10012642;Meta_3300006598_Ga0079098_10247483;Meta_3300009675_Ga0116149_11154091;Meta_3300009676_Ga0116187_…
Meta_3300007985_Ga0100381_10049629	16	Bacteria	cellular	Aquatic:Groundwater	Cell_TM:PC_00001	NA (12) Bacteria (4)	cellular (11) unknown (5)	Aquatic:Groundwater (16)	Cell_TM:PC_00001 (15) Phage_struct:PC_00002 (1)	Meta_3300007985_Ga0100381_10049629;Meta_3300008001_Ga0100389_100178618;Meta_3300008004_Ga0100395_10132944;Meta_3300008005_Ga0100385_100098732;Meta_3300008007_Ga0100386_10000004318;Meta_3300008009_Ga0100394_10046314;Meta_3300008017_Ga0100383_100049132;Meta_3300008018_Ga0100382_10024114;Meta_3300008086_Ga0100388_100047244;Meta_3300008094_Ga0100387_100005534;Meta_3300008255_Ga0100403_10101354;Meta_3…
Meta_3300008491_Ga0111008_10075118	16	Bacteria:Firmicutes	viral	Host-associated:Human-fecal	Phage_struct:PC_00002	Bacteria:Firmicutes (14) NA (2)	viral (15) unknown (1)	Host-associated:Human-fecal (15) NA (1)	Phage_struct:PC_00002 (14) NA (2)	2752881486;Meta_3300006298_Ga0099618_10023533;Meta_3300006502_Ga0100528_10057124;Meta_3300006739_Ga0101793_10061339;Meta_3300007097_Ga0102537_10060315;Meta_3300007356_Ga0104763_10038315;Meta_3300007524_Ga0105481_100034163;Meta_3300007802_Ga0105667_10061915;Meta_3300008282_Ga0114156_100069219;Meta_3300008491_Ga0111008_10075118;Meta_3300008744_Ga0114025_100034017;Meta_3300014549_Ga0134379_10027655;…
Meta_3300021256_Ga0223826_1000104711	16	Bacteria:Firmicutes	viral	Host-associated:Rumen	Phage_struct:PC_00002	Bacteria:Firmicutes (11) NA (5)	viral (14) unknown (2)	Host-associated:Rumen (16)	Phage_struct:PC_00002 (15) NA (1)	Meta_3300012007_Ga0120382_100160318;Meta_3300014043_Ga0120385_100123024;Meta_3300014057_Ga0120384_100151620;Meta_3300014826_Ga0120386_100031255;Meta_3300021255_Ga0223825_123061859;Meta_3300021256_Ga0223826_1000104711;Meta_3300021387_Ga0223845_126115696;Meta_3300021399_Ga0224415_100008973;Meta_3300021400_Ga0224422_119937646;Meta_3300021426_Ga0224482_1000131635;Meta_3300021431_Ga0224423_1000348119;…
Meta_3300022888_Ga0233428_10025829	16	Bacteria	cellular	Aquatic:Inlet	Rare:PC_00056	NA (12) Bacteria (4)	cellular (10) unknown (6)	Aquatic:Inlet (16)	Rare:PC_00056 (16)	Meta_3300022888_Ga0233428_10025829;Meta_3300022902_Ga0233429_100057513;Meta_3300022912_Ga0233430_10008679;Meta_3300022916_Ga0233431_10006372;Meta_3300024243_Ga0233436_100040414;Meta_3300024252_Ga0233435_10315163;Meta_3300024256_Ga0233446_10098803;Meta_3300024258_Ga0233440_10078803;Meta_3300024259_Ga0233437_100052810;Meta_3300024260_Ga0233441_10019209;Meta_3300024261_Ga0233439_100079523;Meta_33000…
Meta_3300022902_Ga0233429_10050079	16	Archaea:Euryarchaeota	cellular	Aquatic:Inlet	Cell_other:PC_00042	NA (12) Archaea:Euryarchaeota (3) Bacteria (1)	unknown (9) cellular (7)	Aquatic:Inlet (16)	Cell_other:PC_00042 (14) NA (2)	Meta_3300022888_Ga0233428_10119951;Meta_3300022902_Ga0233429_10050079;Meta_3300022912_Ga0233430_100233222;Meta_3300022916_Ga0233431_10089844;Meta_3300024243_Ga0233436_10148491;Meta_3300024252_Ga0233435_10056786;Meta_3300024256_Ga0233446_10129432;Meta_3300024258_Ga0233440_10044972;Meta_3300024259_Ga0233437_100272922;Meta_3300024261_Ga0233439_100059239;Meta_3300024299_Ga0233448_10044174;Meta_330002…
Meta_3300023210_Ga0233412_100444662	16	Bacteria:Proteobacteria	viral	Aquatic:Inlet	Phage_struct:PC_00010	NA (12) Bacteria (3) Bacteria:Proteobacteria (1)	unknown (15) viral (1)	Aquatic:Inlet (15) Aquatic:Other (1)	Phage_struct:PC_00010 (14) NA (2)	Meta_3300023114_Ga0233405_100080573;Meta_3300023210_Ga0233412_100444662;Meta_3300023271_Ga0233403_100367971;Meta_3300024257_Ga0233442_10206203;Meta_3300024258_Ga0233440_10130092;Meta_3300024260_Ga0233441_10393872;Meta_3300024261_Ga0233439_100695663;Meta_3300025458_Ga0209559_10126443;Meta_3300025478_Ga0209576_10071414;Meta_3300025488_Ga0209141_10094874;Meta_3300025545_Ga0209142_10184413;Meta_33000…
Meta_3300028857_Ga0302289_10031616	16	Bacteria:FCB	viral	Terrestrial:Soil-peat	Phage_other:PC_00007	Bacteria:FCB (8) NA (6) Bacteria (2)	viral (10) unknown (6)	Terrestrial:Soil-peat (16)	Phage_other:PC_00007 (16)	Meta_3300028857_Ga0302289_10031616;Meta_3300028862_Ga0302296_100039935;Meta_3300028864_Ga0302215_100955061;Meta_3300029981_Ga0302293_1000018234;Meta_3300029989_Ga0311365_1000068335;Meta_3300029998_Ga0302271_100306736;Meta_3300030001_Ga0302272_10010526;Meta_3300030047_Ga0302286_1000039215;Meta_3300030339_Ga0311360_1000095815;Meta_3300030673_Ga0302287_100186971;Meta_3300030685_Ga0302285_100020993;M…
Meta_3300029982_Ga0302277_10056865	16	Bacteria:PVC	cellular	Terrestrial:Soil-peat	Cell_TM:PC_00001	Bacteria (7) Bacteria:PVC (5) NA (4)	unknown (7) MGE (5) cellular (4)	Terrestrial:Soil-peat (16)	Cell_TM:PC_00001 (16)	Meta_3300029911_Ga0311361_1000063954;Meta_3300029913_Ga0311362_100005434;Meta_3300029914_Ga0311359_100157505;Meta_3300029915_Ga0311358_1000176330;Meta_3300029922_Ga0311363_1000051856;Meta_3300029939_Ga0311328_100102885;Meta_3300029952_Ga0311346_100051305;Meta_3300029953_Ga0311343_100041635;Meta_3300029954_Ga0311331_100006284;Meta_3300029982_Ga0302277_10056865;Meta_3300030020_Ga0311344_100676823;M…
REF_DGR_[t013]ADJS01000105.1_103839_105062	16	Bacteria:FCB	cellular	Host-associated:Human-fecal	Cell_TM:PC_00044	Bacteria:FCB (16)	cellular (14) unknown (2)	Host-associated:Human-fecal (15) NA (1)	Cell_TM:PC_00044 (16)	REF_DGR_[t013]ADJS01000105.1_103839_105062;Meta_3300003146_Ga0051080_1000105101;Meta_3300007296_Ga0104830_10091617;Meta_3300007299_Ga0104319_1000012185;Meta_3300007353_Ga0104758_10001210;Meta_3300007806_Ga0105890_1011822;Meta_3300008299_Ga0114868_100201910;Meta_3300008383_Ga0114870_1015832;Meta_3300008523_Ga0115231_10024159;Meta_3300008599_Ga0111091_1016676;Meta_3300008622_Ga0111363_10147017;Meta…
REF_DGR_[t200]NZ_JH376429.1_76168_77363	16	Bacteria:Firmicutes	viral	Host-associated:Human-fecal	Phage_struct:PC_00008	Bacteria:Firmicutes (14) NA (2)	viral (16)	Host-associated:Human-fecal (15) NA (1)	Phage_struct:PC_00008 (11) Phage_struct:PC_00003 (3) NA (2)	REF_DGR_[t200]NZ_JH376429.1_76168_77363;Meta_3300007524_Ga0105481_100025533;Meta_3300007796_Ga0105889_10035218;Meta_3300008676_Ga0111520_10035664;Meta_3300008737_Ga0113999_10014926;Meta_3300014519_Ga0169886_100018200;Meta_3300014531_Ga0169866_10014016;Meta_3300014533_Ga0169889_1000669;Meta_3300014535_Ga0169873_10063632;Meta_3300014565_Ga0169881_1054723;Meta_3300014752_Ga0169821_10026485;Meta_3300…
REF_DGR_[t215]JQ680373.1_18905_20022	16	Bacteria:Firmicutes	viral	Host-associated:Human-fecal	Phage_struct:PC_00003	Bacteria:Firmicutes (12) NA (4)	viral (16)	Host-associated:Human-fecal (12) Host-associated:NonHuman-fecal (3) NA (1)	Phage_struct:PC_00003 (15) NA (1)	REF_DGR_[t215]JQ680373.1_18905_20022;Meta_3300006464_Ga0100221_10057097;Meta_3300007222_Ga0104061_10076511;Meta_3300007360_Ga0104766_100054433;Meta_3300008103_Ga0114180_1010864;Meta_3300008551_Ga0111058_1028675;Meta_3300008725_Ga0115670_100202011;Meta_3300012344_Ga0116650_10011535;Meta_3300013383_Ga0116616_10024524;Meta_3300013942_Ga0117795_10003074;Meta_3300014039_Ga0116646_100021436;Meta_330001…
2582885753	15	Bacteria:Proteobacteria	viral	Aquatic:Freshwater	Phage_struct:PC_00010	NA (10) Bacteria:Proteobacteria (4) Bacteria (1)	viral (15)	Aquatic:Freshwater (14) NA (1)	Phage_struct:PC_00010 (14) NA (1)	2582885753;Meta_3300000439_TBL_comb48_EPIDRAFT_10011308;Meta_3300000553_TBL_comb47_HYPODRAFT_100030598;Meta_3300020684_Ga0214214_1010955;Meta_3300020691_Ga0214240_1035482;Meta_3300020697_Ga0214230_10036112;Meta_3300020709_Ga0214233_10016638;Meta_3300020721_Ga0214236_10016926;Meta_3300020726_Ga0214220_10014126;Meta_3300020730_Ga0214216_10013918;Meta_3300020734_Ga0214235_100035316;Meta_3300021111_G…
2634887566	15	Bacteria:Proteobacteria	viral	Aquatic:Other	Phage_struct:PC_00010	Bacteria:Proteobacteria (13) Bacteria (1) NA (1)	viral (15)	Aquatic:Other (14) NA (1)	Phage_struct:PC_00010 (15)	2634887566;Meta_3300004164_Ga0066425_10000276;Meta_3300004230_Ga0066452_10000306;Meta_3300004233_Ga0066462_10000536;Meta_3300004236_Ga0066449_100008647;Meta_3300024928_Ga0208395_10010254;Meta_3300024931_Ga0208632_1000878;Meta_3300024934_Ga0208885_10009450;Meta_3300024941_Ga0208396_10002448;Meta_3300024941_Ga0208396_10007538;Meta_3300024942_Ga0207970_1001505;Meta_3300024947_Ga0208120_10000474;Meta…
2799554119	15	Bacteria:Firmicutes	cellular	Host-associated:Rumen	Rare:PC_00061	NA (13) Bacteria (1) Bacteria:Firmicutes (1)	unknown (5) cellular (5) MGE (5)	Host-associated:Rumen (13) Host-associated:NonHuman-fecal (1) NA (1)	Rare:PC_00061 (15)	2799554119;Meta_3300010998_Ga0139311_100033137;Meta_3300011002_Ga0139310_100031655;Meta_3300011005_Ga0139361_100008156;Meta_3300011006_Ga0139320_1000002463;Meta_3300011008_Ga0139362_100202556;Meta_3300013830_Ga0120377_10050521;Meta_3300018430_Ga0187902_101305763;Meta_3300021254_Ga0223824_100142895;Meta_3300021255_Ga0223825_113872492;Meta_3300021256_Ga0223826_100080328;Meta_3300021399_Ga0224415_10…
Meta_3300002040_GOScombined01_1016209613	15	NA	viral	Aquatic:Inlet	Phage_struct:PC_00010	NA (15)	viral (11) unknown (4)	Aquatic:Inlet (14) Aquatic:Saline-lakes (1)	Phage_struct:PC_00010 (11) NA (4)	Meta_3300001970_GOS2248_101104064;Meta_3300002040_GOScombined01_1004956883;Meta_3300002040_GOScombined01_1007694011;Meta_3300002040_GOScombined01_1013096451;Meta_3300002040_GOScombined01_1013348771;Meta_3300002040_GOScombined01_1014557591;Meta_3300002040_GOScombined01_1016209613;Meta_3300002040_GOScombined01_1016453783;Meta_3300002040_GOScombined01_1052080371;Meta_3300002040_GOScombined01_1061019…
Meta_3300002163_JGI24707J26582_100261924	15	Bacteria:Firmicutes	unknown	Engineered:Anoxic-incubation	Phage_struct:PC_00002	NA (14) Bacteria:Firmicutes (1)	unknown (10) MGE (5)	Engineered:Anoxic-incubation (14) Engineered:Other (1)	Phage_struct:PC_00002 (13) NA (2)	Meta_3300002163_JGI24707J26582_100261924;Meta_3300002170_JGI24711J26586_100295993;Meta_3300006389_Ga0079064_10092652;Meta_3300006395_Ga0079066_10290203;Meta_3300006398_Ga0079067_10123503;Meta_3300006598_Ga0079098_103351710;Meta_3300009666_Ga0116182_10560242;Meta_3300009680_Ga0123335_11166043;Meta_3300012881_Ga0079063_10195785;Meta_3300028593_Ga0255347_11151472;Meta_3300028624_Ga0302246_10059668;M…
Meta_3300002163_JGI24707J26582_100284014	15	Bacteria:FCB	cellular	Engineered:Anoxic-incubation	Mixed_Phage_TM:PC_00021	NA (8) Bacteria (5) Bacteria:FCB (2)	unknown (13) cellular (2)	Engineered:Anoxic-incubation (10) Engineered:Other (5)	Mixed_Phage_TM:PC_00021 (13) NA (2)	Meta_3300002163_JGI24707J26582_100284014;Meta_3300002164_JGI24708J26588_100210981;Meta_3300002170_JGI24711J26586_100262241;Meta_3300002173_JGI24709J26583_100238775;Meta_3300009670_Ga0116183_10240655;Meta_3300020813_Ga0214086_11504444;Meta_3300021843_Ga0226657_100437891;Meta_3300023203_Ga0255812_105263401;Meta_3300023207_Ga0255811_115861941;Meta_3300028561_Ga0255343_10500511;Meta_3300028564_Ga0255…
Meta_3300005237_Ga0066644_100138282	15	Bacteria	cellular	Aquatic:Groundwater	Cell_other:PC_00020	NA (13) Bacteria (2)	unknown (8) cellular (7)	Aquatic:Groundwater (14) Aquatic:Freshwater (1)	Cell_other:PC_00020 (15)	Meta_3300005237_Ga0066644_100138282;Meta_3300007986_Ga0100380_100518701;Meta_3300008001_Ga0100389_10104443;Meta_3300008003_Ga0100391_10087985;Meta_3300008007_Ga0100386_100109178;Meta_3300008008_Ga0100399_100135114;Meta_3300008011_Ga0100396_10062377;Meta_3300008020_Ga0100398_10049298;Meta_3300008085_Ga0100378_10143483;Meta_3300008086_Ga0100388_100039077;Meta_3300008094_Ga0100387_100139151;Meta_330…
Meta_3300006105_Ga0007819_10007337	15	Bacteria:Proteobacteria	viral	Aquatic:Freshwater	Mixed_Phage_TM:PC_00009	NA (8) Bacteria:Proteobacteria (6) Bacteria (1)	viral (7) cellular (5) unknown (3)	Aquatic:Freshwater (15)	Mixed_Phage_TM:PC_00009 (15)	Meta_3300004686_Ga0065173_10109571;Meta_3300006105_Ga0007819_10007337;Meta_3300006114_Ga0007815_10020512;Meta_3300006115_Ga0007816_100001675;Meta_3300006128_Ga0007828_10257853;Meta_3300006129_Ga0007834_100047614;Meta_3300025353_Ga0208255_1005745;Meta_3300025379_Ga0208738_10002608;Meta_3300025381_Ga0208871_10015465;Meta_3300025400_Ga0208387_100047612;Meta_3300025411_Ga0208865_10035324;Meta_3300025…
Meta_3300006502_Ga0100528_1007036	15	Bacteria:Firmicutes	viral	Host-associated:Human-fecal	Phage_struct:PC_00003	Bacteria:Firmicutes (12) NA (3)	viral (14) unknown (1)	Host-associated:Human-fecal (15)	Phage_struct:PC_00003 (10) Rare:PC_00062 (5)	Meta_3300006502_Ga0100528_1007036;Meta_3300007305_Ga0104872_1104692;Meta_3300007501_Ga0104994_10307010;Meta_3300007664_Ga0105542_100056949;Meta_3300007793_Ga0105888_10021439;Meta_3300008496_Ga0115078_10036211;Meta_3300008622_Ga0111363_10133226;Meta_3300014767_Ga0134506_1009952;Meta_3300014785_Ga0134507_100027946;Meta_3300014949_Ga0134402_1002503;Meta_3300014956_Ga0134434_100035448;Meta_3300014963…
Meta_3300007184_Ga0103258_1114493	15	Bacteria:Firmicutes	viral	Host-associated:Human-fecal	Phage_struct:PC_00003	Bacteria:Firmicutes (12) NA (3)	viral (13) unknown (2)	Host-associated:Human-fecal (15)	Phage_struct:PC_00003 (13) NA (2)	Meta_3300007184_Ga0103258_1114493;Meta_3300007222_Ga0104061_10070466;Meta_3300007360_Ga0104766_100101727;Meta_3300008268_Ga0111491_100182125;Meta_3300008299_Ga0114868_100077415;Meta_3300008571_Ga0111077_10030642;Meta_3300008640_Ga0111422_10022378;Meta_3300014553_Ga0134451_10026940;Meta_3300014958_Ga0134421_10007099;Meta_3300014963_Ga0134523_100106963;Meta_7000000171_SRS052697_LANL_scaffold_34193_…
Meta_3300007985_Ga0100381_10400971	15	Bacteria	viral	Aquatic:Groundwater	Mixed_Phage_TM:PC_00009	NA (10) Bacteria (5)	unknown (13) viral (2)	Aquatic:Groundwater (13) Aquatic:Other (1) Aquatic:Freshwater (1)	Mixed_Phage_TM:PC_00009 (15)	Meta_3300007985_Ga0100381_10400971;Meta_3300008001_Ga0100389_10491934;Meta_3300008002_Ga0100390_100688254;Meta_3300008003_Ga0100391_10859544;Meta_3300008004_Ga0100395_10443761;Meta_3300008007_Ga0100386_100384421;Meta_3300008008_Ga0100399_10310295;Meta_3300008009_Ga0100394_10809154;Meta_3300008020_Ga0100398_10353431;Meta_3300008086_Ga0100388_100293614;Meta_3300008094_Ga0100387_100709601;Meta_33000…
Meta_3300009664_Ga0116146_10303523	15	Bacteria:CPR	cellular	Engineered:Anoxic-incubation	Cell_TM:PC_00001	NA (7) Bacteria (7) Bacteria:CPR (1)	unknown (12) cellular (3)	Engineered:Anoxic-incubation (8) Engineered:Other (7)	Cell_TM:PC_00001 (12) Phage_struct:PC_00002 (2) NA (1)	Meta_3300009664_Ga0116146_10303523;Meta_3300009675_Ga0116149_10504083;Meta_3300009682_Ga0116172_100149443;Meta_3300009704_Ga0116145_10466421;Meta_3300028561_Ga0255343_10299913;Meta_3300028564_Ga0255344_10174834;Meta_3300028567_Ga0255342_10406083;Meta_3300028568_Ga0255345_10149186;Meta_3300028570_Ga0255341_10464701;Meta_3300028576_Ga0255340_10454533;Meta_3300028593_Ga0255347_10441113;Meta_33000286…
Meta_3300009670_Ga0116183_10204542	15	Bacteria:Proteobacteria	unknown	Engineered:Anoxic-incubation	Cell_TM:PC_00001	Bacteria (13) NA (1) Bacteria:Proteobacteria (1)	unknown (15)	Engineered:Anoxic-incubation (9) Engineered:Other (6)	Cell_TM:PC_00001 (15)	Meta_3300009670_Ga0116183_10204542;Meta_3300009681_Ga0116174_100178542;Meta_3300009682_Ga0116172_100376882;Meta_3300009693_Ga0116141_100214532;Meta_3300009715_Ga0116160_10153982;Meta_3300009720_Ga0116159_10162672;Meta_3300009767_Ga0116161_10165312;Meta_3300009769_Ga0116184_100368381;Meta_3300025714_Ga0208458_10107592;Meta_3300028561_Ga0255343_10169834;Meta_3300028564_Ga0255344_10185733;Meta_33000…
Meta_3300012033_Ga0136589_10076092	15	Bacteria	cellular	Aquatic:Saline-lakes	Cell_other:PC_00020	NA (13) Bacteria (2)	unknown (9) cellular (6)	Aquatic:Saline-lakes (15)	Cell_other:PC_00020 (15)	Meta_3300012033_Ga0136589_10076092;Meta_3300023049_Ga0136601_10045262;Meta_3300028372_Ga0306901_10037742;Meta_3300031208_Ga0307931_100389711;Meta_3300031214_Ga0307958_10008145;Meta_3300031215_Ga0307935_10007145;Meta_3300031216_Ga0307980_10021498;Meta_3300031217_Ga0307940_10091394;Meta_3300031220_Ga0307939_10023586;Meta_3300031269_Ga0307983_10071651;Meta_3300031329_Ga0307934_100141320;Meta_3300031…
Meta_3300018427_Ga0187903_1000326124	15	NA	viral	Host-associated:NonHuman-fecal	Phage_struct:PC_00002	NA (15)	viral (7) MGE (7) unknown (1)	Host-associated:NonHuman-fecal (15)	Phage_struct:PC_00002 (15)	Meta_3300018427_Ga0187903_1000326124;Meta_3300018430_Ga0187902_1000353424;Meta_3300018475_Ga0187907_1001108526;Meta_3300018878_Ga0187910_1001208426;Meta_3300019375_Ga0187898_10212843;Meta_3300019376_Ga0187899_100120883;Meta_3300022660_Ga0216342_1000532612;Meta_3300022661_Ga0216339_100024625;Meta_3300022661_Ga0216339_1000246254;Meta_3300022753_Ga0216341_100070865;Meta_3300028242_Ga0302102_10003802…
Meta_3300018427_Ga0187903_101746021	15	Bacteria:Spirochaetes	unknown	Host-associated:NonHuman-fecal	Cell_TM:PC_00001	NA (12) Bacteria:Spirochaetes (3)	unknown (15)	Host-associated:NonHuman-fecal (15)	Cell_TM:PC_00001 (10) NA (5)	Meta_3300018427_Ga0187903_101746021;Meta_3300018430_Ga0187902_101879401;Meta_3300018878_Ga0187910_103500561;Meta_3300019372_Ga0187904_10123321;Meta_3300019376_Ga0187899_100246181;Meta_3300020079_Ga0187906_10181673;Meta_3300022377_Ga0216344_1077531;Meta_3300022401_Ga0216348_10843452;Meta_3300022660_Ga0216342_101398961;Meta_3300022661_Ga0216339_101357313;Meta_3300022753_Ga0216341_101230911;Meta_330…
Meta_3300022821_Ga0222673_10000454	15	Bacteria	cellular	Aquatic:Saline-lakes	Cell_TM:PC_00001	Bacteria (12) NA (3)	unknown (8) cellular (5) MGE (1) viral (1)	Aquatic:Saline-lakes (15)	Cell_TM:PC_00001 (13) NA (1) Phage_struct:PC_00002 (1)	Meta_3300022821_Ga0222673_10000454;Meta_3300022842_Ga0222632_10041513;Meta_3300022845_Ga0222663_10034812;Meta_3300022856_Ga0222671_10040113;Meta_3300023235_Ga0222634_10049792;Meta_3300023296_Ga0222664_10042522;Meta_3300025425_Ga0208646_10003873;Meta_3300025438_Ga0208770_10048602;Meta_3300028361_Ga0306872_1015453;Meta_3300028364_Ga0306898_10008799;Meta_3300028412_Ga0306910_10017234;Meta_3300031215…
Meta_3300022822_Ga0222646_1077753	15	NA	viral	Aquatic:Saline-lakes	Phage_struct:PC_00002	NA (15)	unknown (12) viral (3)	Aquatic:Saline-lakes (15)	Phage_struct:PC_00002 (12) NA (3)	Meta_3300022822_Ga0222646_1077753;Meta_3300022839_Ga0222649_10094353;Meta_3300022843_Ga0222631_10087112;Meta_3300022853_Ga0222652_10088063;Meta_3300022857_Ga0222653_10110833;Meta_3300022867_Ga0222629_10084143;Meta_3300023237_Ga0222650_10034413;Meta_3300023240_Ga0222676_10141193;Meta_3300023245_Ga0222655_10025273;Meta_3300023293_Ga0222688_10045413;Meta_3300023294_Ga0222670_10090743;Meta_3300025425…
Meta_3300022902_Ga0233429_10596132	15	NA	viral	Aquatic:Inlet	Phage_struct:PC_00010	NA (15)	unknown (11) viral (4)	Aquatic:Inlet (15)	Phage_struct:PC_00010 (10) NA (5)	Meta_3300022902_Ga0233429_10596132;Meta_3300022931_Ga0233433_100659953;Meta_3300023089_Ga0233408_100115471;Meta_3300024243_Ga0233436_10341183;Meta_3300024256_Ga0233446_10190473;Meta_3300024260_Ga0233441_10216773;Meta_3300024261_Ga0233439_100766933;Meta_3300024302_Ga0233449_10452682;Meta_3300024324_Ga0233443_10354042;Meta_3300024327_Ga0233434_10239283;Meta_3300024336_Ga0233447_10376323;Meta_330002…
Meta_3300028864_Ga0302215_100018868	15	Bacteria:FCB	viral	Terrestrial:Soil-peat	Phage_struct:PC_00023	Bacteria:FCB (8) NA (7)	viral (14) cellular (1)	Terrestrial:Soil-peat (15)	Phage_struct:PC_00023 (14) Mixed_Phage_TM:PC_00009 (1)	Meta_3300028864_Ga0302215_100018868;Meta_3300029923_Ga0311347_100004013;Meta_3300029989_Ga0311365_100173692;Meta_3300029995_Ga0302210_100017962;Meta_3300030002_Ga0311350_100014022;Meta_3300030019_Ga0311348_100004044;Meta_3300030047_Ga0302286_1000044538;Meta_3300030294_Ga0311349_100165512;Meta_3300030339_Ga0311360_100100052;Meta_3300030491_Ga0302211_100001272;Meta_3300030492_Ga0302212_10021952;Met…
Meta_3300028873_Ga0302197_1000061521	15	Bacteria:FCB	viral	Terrestrial:Soil-peat	Phage_other:PC_00007	NA (14) Bacteria:FCB (1)	viral (14) MGE (1)	Terrestrial:Soil-peat (15)	Phage_other:PC_00007 (15)	Meta_3300028873_Ga0302197_1000061521;Meta_3300028909_Ga0302200_1000063720;Meta_3300029908_Ga0311341_1000111118;Meta_3300029952_Ga0311346_1000255034;Meta_3300029953_Ga0311343_1000186838;Meta_3300029955_Ga0311342_1000206934;Meta_3300029986_Ga0302188_1000050134;Meta_3300030004_Ga0302186_1000038418;Meta_3300030020_Ga0311344_1000213319;Meta_3300030049_Ga0302191_1000024534;Meta_3300030506_Ga0302194_100…
Meta_3300029908_Ga0311341_100185504	15	Bacteria:PVC	unknown	Terrestrial:Soil-peat	Cell_TM:PC_00001	Bacteria:PVC (7) NA (6) Bacteria (2)	unknown (13) cellular (1) viral (1)	Terrestrial:Soil-peat (15)	Cell_TM:PC_00001 (14) NA (1)	Meta_3300029908_Ga0311341_100185504;Meta_3300029911_Ga0311361_100671244;Meta_3300029913_Ga0311362_100511104;Meta_3300029915_Ga0311358_100358282;Meta_3300029922_Ga0311363_100349124;Meta_3300029952_Ga0311346_100325495;Meta_3300029953_Ga0311343_100029808;Meta_3300029954_Ga0311331_101420973;Meta_3300029955_Ga0311342_100342494;Meta_3300029982_Ga0302277_10556881;Meta_3300030020_Ga0311344_100570393;Meta…
Meta_3300031217_Ga0307940_10011349	15	Bacteria:Proteobacteria	cellular	Aquatic:Saline-lakes	Cell_TM:PC_00001	Bacteria:Proteobacteria (12) NA (3)	cellular (13) unknown (2)	Aquatic:Saline-lakes (15)	Cell_TM:PC_00001 (15)	Meta_3300031217_Ga0307940_10011349;Meta_3300031220_Ga0307939_100084111;Meta_3300031221_Ga0307948_10026916;Meta_3300031222_Ga0307972_10013157;Meta_3300031223_Ga0307981_10301303;Meta_3300031333_Ga0307936_10006129;Meta_3300031334_Ga0307969_10006469;Meta_3300031335_Ga0307951_10031143;Meta_3300031391_Ga0307954_10016846;Meta_3300031392_Ga0307975_10008476;Meta_3300031394_Ga0307963_10018616;Meta_33000313…
Meta_3300031391_Ga0307954_10237623	15	NA	viral	Aquatic:Saline-lakes	Phage_struct:PC_00010	NA (15)	viral (14) unknown (1)	Aquatic:Saline-lakes (15)	Phage_struct:PC_00010 (14) NA (1)	Meta_3300031209_Ga0307955_10128543;Meta_3300031210_Ga0307964_10110283;Meta_3300031220_Ga0307939_10135393;Meta_3300031225_Ga0307942_10484811;Meta_3300031243_Ga0307970_10128973;Meta_3300031269_Ga0307983_10138173;Meta_3300031334_Ga0307969_10160273;Meta_3300031335_Ga0307951_10412763;Meta_3300031387_Ga0307947_10395993;Meta_3300031391_Ga0307954_10237623;Meta_3300031393_Ga0307967_10481703;Meta_330003139…
REF_DGR_[t052]JWKW01000020.1_540_1625	15	Archaea	cellular	Aquatic:Groundwater	Cell_other:PC_00039	NA (14) Archaea (1)	cellular (10) unknown (5)	Aquatic:Groundwater (14) NA (1)	Cell_other:PC_00039 (13) NA (2)	REF_DGR_[t052]JWKW01000020.1_540_1625;Meta_3300002223_C687J26845_100024483;Meta_3300009031_Ga0103682_1000098436;Meta_3300009285_Ga0103680_100015962;Meta_3300009296_Ga0103681_10251434;Meta_3300025081_Ga0208953_10025192;Meta_3300025088_Ga0208246_10031273;Meta_3300025095_Ga0208977_100021378;Meta_3300025111_Ga0208968_10248902;Meta_3300025152_Ga0208373_10005653;Meta_3300025154_Ga0209417_10008404;Meta_…
REF_DGR_[t074]CP003287.1_9046_10101	15	Bacteria:Cyanobacteria	viral	Aquatic:Freshwater	Cell_TM:PC_00001	Bacteria:Cyanobacteria (8) NA (7)	viral (6) unknown (4) cellular (4) MGE (1)	Aquatic:Freshwater (14) NA (1)	Cell_TM:PC_00001 (14) NA (1)	REF_DGR_[t074]CP003287.1_9046_10101;Meta_2199352004_2200084948;Meta_2199352004_2200090713;Meta_3300013005_Ga0164292_100399263;Meta_3300020489_Ga0207910_1005964;Meta_3300020520_Ga0208481_10025823;Meta_3300020522_Ga0208327_10025393;Meta_3300020524_Ga0208858_10002152;Meta_3300020532_Ga0208601_10002063;Meta_3300020538_Ga0208595_10032993;Meta_3300020542_Ga0208857_10002443;Meta_3300020564_Ga0208719_100…
REF_DGR_[t123]ABZX01000035.1_139827_140834	15	Bacteria:FCB	viral	Host-associated:Human-fecal	Phage_struct:PC_00002	Bacteria:FCB (14) NA (1)	viral (14) cellular (1)	Host-associated:Human-fecal (14) NA (1)	Phage_struct:PC_00002 (13) Phage_other:PC_00007 (2)	REF_DGR_[t123]ABZX01000035.1_139827_140834;Meta_3300007138_Ga0102649_100012129;Meta_3300007353_Ga0104758_100141124;Meta_3300007498_Ga0104980_10014314;Meta_3300007742_Ga0105758_100002853;Meta_3300008079_Ga0105956_1000512;Meta_3300008479_Ga0114883_100012989;Meta_3300008482_Ga0115187_1001366;Meta_3300008499_Ga0111012_10014060;Meta_3300008728_Ga0115675_10015714;Meta_7000000231_SRS014613_WUGC_scaffold…
REF_DGR_[t144]AGXU01000044.1_12169_13116	15	Bacteria:FCB	viral	Host-associated:Human-fecal	Phage_struct:PC_00012	Bacteria:FCB (15)	viral (15)	Host-associated:Human-fecal (10) Host-associated:NonHuman-fecal (4) NA (1)	Phage_struct:PC_00012 (15)	REF_DGR_[t144]AGXU01000044.1_12169_13116;Meta_3300006525_Ga0101027_1017867;Meta_3300007650_Ga0105532_1011272;Meta_3300007669_Ga0105546_10008958;Meta_3300008750_Ga0114087_10000477;Meta_3300014548_Ga0134459_1000729;Meta_3300014556_Ga0134403_10013161;Meta_3300014782_Ga0134389_10002608;Meta_3300014803_Ga0134430_100017413;Meta_3300014938_Ga0134444_10017049;Meta_3300014947_Ga0169813_10012951;Meta_33000…
REF_DGRs_gi|149736339|gb|EDM52225.1	15	Bacteria:Firmicutes	viral	Host-associated:Human-fecal	Phage_struct:PC_00002	Bacteria:Firmicutes (10) NA (5)	viral (14) unknown (1)	Host-associated:Human-fecal (13) NA (1) Host-associated:NonHuman-fecal (1)	Phage_struct:PC_00002 (15)	REF_DGRs_gi|149736339|gb|EDM52225.1;Meta_3300006502_Ga0100528_10055366;Meta_3300006523_Ga0101039_10034672;Meta_3300007742_Ga0105758_10050684;Meta_3300008096_Ga0114155_100034125;Meta_3300008129_Ga0114848_10036612;Meta_3300008479_Ga0114883_100351311;Meta_3300008622_Ga0111363_10040326;Meta_3300008705_Ga0113869_100237315;Meta_3300014535_Ga0169873_10022577;Meta_3300014790_Ga0134419_10015815;Meta_33000…
2785937019	14	Bacteria:Candidatus Desantisbacteria	unknown	Aquatic:Groundwater	Cell_TM:PC_00038	NA (11) Bacteria (2) Bacteria:Candidatus Desantisbacteria (1)	unknown (14)	Aquatic:Groundwater (12) Aquatic:Freshwater (1) NA (1)	NA (11) Cell_TM:PC_00038 (3)	2785937019;Meta_3300004107_Ga0065179_10128752;Meta_3300004143_Ga0066630_10149282;Meta_3300005236_Ga0066636_100169104;Meta_3300008001_Ga0100389_10364023;Meta_3300008002_Ga0100390_100521012;Meta_3300008003_Ga0100391_10491572;Meta_3300008011_Ga0100396_10295712;Meta_3300008086_Ga0100388_100185614;Meta_3300008093_Ga0100393_100280134;Meta_3300008094_Ga0100387_100491002;Meta_3300014060_Ga0119967_1002435…
2786174226	14	Bacteria:CPR	unknown	Aquatic:Groundwater	Cell_TM:PC_00038	NA (11) Bacteria (2) Bacteria:CPR (1)	unknown (14)	Aquatic:Groundwater (12) NA (1) Aquatic:Freshwater (1)	NA (12) Cell_TM:PC_00038 (2)	2786174226;Meta_3300003830_Ga0051980_100627435;Meta_3300004108_Ga0065181_10183823;Meta_3300007965_Ga0100401_10740903;Meta_3300008002_Ga0100390_100485032;Meta_3300008009_Ga0100394_10423632;Meta_3300008086_Ga0100388_100266463;Meta_3300008093_Ga0100393_100864211;Meta_3300009004_Ga0100377_10827112;Meta_3300014060_Ga0119967_100291652;Meta_3300025805_Ga0210006_10181122;Meta_3300025811_Ga0210004_1031035…
2786349000	14	Bacteria:CPR	cellular	Aquatic:Groundwater	Cell_other:PC_00027	Bacteria (6) Bacteria:CPR (4) NA (4)	unknown (10) cellular (4)	Aquatic:Groundwater (13) NA (1)	Cell_other:PC_00027 (11) NA (3)	2786349000;Meta_3300005237_Ga0066644_100057416;Meta_3300007987_Ga0100379_1000233216;Meta_3300008001_Ga0100389_10562162;Meta_3300008003_Ga0100391_10143494;Meta_3300008004_Ga0100395_100045327;Meta_3300008007_Ga0100386_100863304;Meta_3300008009_Ga0100394_10163824;Meta_3300008020_Ga0100398_10007686;Meta_3300008086_Ga0100388_100313436;Meta_3300008093_Ga0100393_100305554;Meta_3300008094_Ga0100387_10000…
2808313602	14	Bacteria:Firmicutes	viral	Host-associated:Human-fecal	Phage_struct:PC_00003	Bacteria:Firmicutes (13) NA (1)	viral (12) unknown (2)	Host-associated:Human-fecal (13) NA (1)	Phage_struct:PC_00003 (14)	2808313602;Meta_3300006463_Ga0100176_10004439;Meta_3300007210_Ga0103359_10037666;Meta_3300007669_Ga0105546_10035364;Meta_3300008063_Ga0113867_10040166;Meta_3300008268_Ga0111491_100361712;Meta_3300008496_Ga0115078_10034223;Meta_3300014789_Ga0134406_100025862;Meta_3300014794_Ga0134448_10002328;Meta_3300014824_Ga0134492_100033331;Meta_3300014956_Ga0134434_10010892;Meta_3300014963_Ga0134523_10136093;…
Meta_3300002223_C687J26845_100173132	14	Bacteria:CPR	viral	Aquatic:Groundwater	Cell_other:PC_00019	NA (10) Bacteria:CPR (3) Bacteria (1)	unknown (8) viral (4) cellular (2)	Aquatic:Groundwater (14)	Cell_other:PC_00019 (14)	Meta_3300002223_C687J26845_100173132;Meta_3300002460_C687J35021_100225525;Meta_3300002529_C687J35504_100234255;Meta_3300009285_Ga0103680_100428042;Meta_3300025012_Ga0209727_10088674;Meta_3300025015_Ga0209210_10099944;Meta_3300025030_Ga0209518_10137794;Meta_3300025121_Ga0208375_10195065;Meta_3300025154_Ga0209417_10317602;Meta_3300025308_Ga0209211_100364894;Meta_3300025309_Ga0209212_10442515;Meta_3…
Meta_3300006312_Ga0099626_10007787	14	Bacteria:Firmicutes	viral	Host-associated:Human-fecal	Phage_struct:PC_00002	Bacteria:Firmicutes (11) NA (3)	viral (13) unknown (1)	Host-associated:Human-fecal (14)	Phage_struct:PC_00002 (13) NA (1)	Meta_3300006312_Ga0099626_10007787;Meta_3300006523_Ga0101039_10078213;Meta_3300007043_Ga0102536_1004649;Meta_3300007184_Ga0103258_10008121;Meta_3300007991_Ga0105643_100005207;Meta_3300008299_Ga0114868_10017629;Meta_3300008676_Ga0111520_100214106;Meta_3300014565_Ga0169881_1016919;Meta_3300014781_Ga0134426_1018408;Meta_7000000093_SRS022137_LANL_scaffold_6293__gene_14673;Meta_7000000145_SRS050422_LA…
Meta_3300007111_Ga0102634_10060618	14	Bacteria:Firmicutes	viral	Host-associated:Human-fecal	Phage_struct:PC_00003	Bacteria:Firmicutes (12) NA (2)	viral (14)	Host-associated:Human-fecal (13) NA (1)	Phage_struct:PC_00003 (14)	2743237546;Meta_3300006499_Ga0100371_10068136;Meta_3300007111_Ga0102634_10060618;Meta_3300007210_Ga0103359_1007878;Meta_3300007362_Ga0104788_10078031;Meta_3300008058_Ga0114167_1019805;Meta_3300008100_Ga0114174_10033247;Meta_3300008722_Ga0113880_100072342;Meta_3300014761_Ga0134438_1017502;Meta_3300014800_Ga0134399_100047837;Meta_3300014807_Ga0134439_100005988;Meta_3300014824_Ga0134492_100116438;Me…
Meta_3300007138_Ga0102649_10040213	14	Bacteria:Firmicutes	viral	Host-associated:Human-fecal	Phage_struct:PC_00002	Bacteria:Firmicutes (12) NA (2)	viral (14)	Host-associated:Human-fecal (14)	Phage_struct:PC_00002 (14)	Meta_3300007138_Ga0102649_10040213;Meta_3300007305_Ga0104872_10210710;Meta_3300007796_Ga0105889_100106117;Meta_3300008551_Ga0111058_10085637;Meta_3300014533_Ga0169889_10004355;Meta_3300014548_Ga0134459_10014119;Meta_3300014559_Ga0134386_10076911;Meta_3300014771_Ga0169781_1019609;Meta_3300014782_Ga0134389_100001995;Meta_3300014798_Ga0134382_10085484;Meta_3300014802_Ga0134374_1000094119;Meta_330001…
Meta_3300007305_Ga0104872_10116825	14	Bacteria:Firmicutes	viral	Host-associated:Human-fecal	Phage_struct:PC_00008	Bacteria:Firmicutes (6) Bacteria (5) NA (3)	viral (13) unknown (1)	Host-associated:Human-fecal (13) Host-associated:Rumen (1)	Phage_struct:PC_00008 (13) NA (1)	Meta_3300007305_Ga0104872_10116825;Meta_3300007356_Ga0104763_10052253;Meta_3300007361_Ga0104787_10109325;Meta_3300008268_Ga0111491_100078925;Meta_3300008272_Ga0111092_100000620;Meta_3300008520_Ga0111044_10102931;Meta_3300008551_Ga0111058_1068884;Meta_3300008672_Ga0111519_100028203;Meta_3300014040_Ga0117811_100019811;Meta_3300014963_Ga0134523_100037786;Meta_3300021255_Ga0223825_116038597;Meta_7000…
Meta_3300007360_Ga0104766_100029114	14	Bacteria:FCB	viral	Host-associated:Human-fecal	Phage_struct:PC_00002	Bacteria:FCB (14)	viral (10) MGE (4)	Host-associated:Human-fecal (10) Host-associated:Other (4)	Phage_struct:PC_00002 (13) NA (1)	Meta_3300006499_Ga0100371_10035111;Meta_3300006499_Ga0100371_10035112;Meta_3300007360_Ga0104766_100029114;Meta_3300007802_Ga0105667_10027013;Meta_3300008096_Ga0114155_10029282;Meta_3300008268_Ga0111491_100032311;Meta_3300008282_Ga0114156_100009313;Meta_3300008700_Ga0113865_10006956;Meta_3300008700_Ga0113865_10006957;Meta_3300014776_Ga0134555_100025414;Meta_7000000045_SRS013687_Baylor_scaffold_146…
Meta_3300008063_Ga0113867_10003840	14	Bacteria:Firmicutes	cellular	Host-associated:Human-fecal	Cell_TM:PC_00041	Bacteria:Firmicutes (13) NA (1)	cellular (12) unknown (2)	Host-associated:Human-fecal (14)	Cell_TM:PC_00041 (12) NA (2)	Meta_3300006464_Ga0100221_10010469;Meta_3300007043_Ga0102536_100132101;Meta_3300007498_Ga0104980_1035675;Meta_3300007524_Ga0105481_100016844;Meta_3300007641_Ga0105527_10016486;Meta_3300007921_Ga0111562_1005027;Meta_3300008063_Ga0113867_10003840;Meta_3300008132_Ga0111230_100117518;Meta_3300008551_Ga0111058_1007995;Meta_3300008744_Ga0114025_100012246;Meta_3300014963_Ga0134523_100024130;Meta_7000000…
Meta_3300012032_Ga0136554_10112705	14	Bacteria:FCB	unknown	Aquatic:Saline-lakes	Mixed_Phage_TM:PC_00021	Bacteria:FCB (9) NA (5)	unknown (14)	Aquatic:Saline-lakes (14)	Mixed_Phage_TM:PC_00021 (14)	Meta_3300012032_Ga0136554_10112705;Meta_3300012270_Ga0136604_10018714;Meta_3300028348_Ga0306893_1007695;Meta_3300031208_Ga0307931_10049716;Meta_3300031220_Ga0307939_10063833;Meta_3300031223_Ga0307981_10089095;Meta_3300031224_Ga0307982_10086434;Meta_3300031329_Ga0307934_10036704;Meta_3300031333_Ga0307936_10081015;Meta_3300031334_Ga0307969_10073765;Meta_3300031391_Ga0307954_10048953;Meta_3300031398…
Meta_3300014534_Ga0134455_10012643	14	Bacteria:Firmicutes	viral	Host-associated:NonHuman-fecal	Phage_struct:PC_00008	Bacteria:Firmicutes (10) NA (4)	viral (14)	Host-associated:NonHuman-fecal (8) Host-associated:Human-fecal (5) NA (1)	Phage_struct:PC_00008 (12) Phage_struct:PC_00003 (2)	2791277088;Meta_3300014534_Ga0134455_10012643;Meta_3300014570_Ga0134400_10105373;Meta_3300014784_Ga0134413_10007057;Meta_3300014941_Ga0134385_10045923;Meta_3300014944_Ga0134440_10027340;Meta_3300018427_Ga0187903_1000941118;Meta_3300018475_Ga0187907_100340817;Meta_3300022660_Ga0216342_1000465539;Meta_3300022661_Ga0216339_1000438116;Meta_3300022753_Ga0216341_1000409415;Meta_3300028242_Ga0302102_100…
Meta_3300022855_Ga0222677_10029043	14	Bacteria:FCB	viral	Aquatic:Saline-lakes	Mixed_Phage_TM:PC_00009	NA (9) Bacteria:FCB (2) Bacteria (2) Bacteria:Proteobacteria (1)	unknown (9) viral (5)	Aquatic:Saline-lakes (14)	Mixed_Phage_TM:PC_00009 (14)	Meta_3300022855_Ga0222677_10029043;Meta_3300022882_Ga0222626_10062472;Meta_3300022887_Ga0222642_10090121;Meta_3300023233_Ga0222696_10053023;Meta_3300023241_Ga0222657_10016823;Meta_3300023244_Ga0222627_10077271;Meta_3300023251_Ga0222683_10045971;Meta_3300023253_Ga0222695_10057903;Meta_3300023262_Ga0222639_10049244;Meta_3300023298_Ga0222638_10055643;Meta_3300024048_Ga0222666_10073373;Meta_330002564…
Meta_3300028859_Ga0302265_10085445	14	Bacteria	cellular	Terrestrial:Soil-peat	Cell_other:PC_00024	Bacteria (8) NA (6)	cellular (7) unknown (7)	Terrestrial:Soil-peat (14)	Cell_other:PC_00024 (14)	Meta_3300028859_Ga0302265_10085445;Meta_3300029908_Ga0311341_1000446015;Meta_3300029911_Ga0311361_100284706;Meta_3300029913_Ga0311362_100546485;Meta_3300029914_Ga0311359_100053706;Meta_3300029915_Ga0311358_1000077630;Meta_3300029922_Ga0311363_1000034790;Meta_3300029952_Ga0311346_100016998;Meta_3300029953_Ga0311343_1000422323;Meta_3300029982_Ga0302277_10142397;Meta_3300030041_Ga0302274_100137554;M…
Meta_3300028859_Ga0302265_10104432	14	Bacteria	cellular	Terrestrial:Soil-peat	Cell_other:PC_00040	NA (9) Bacteria (5)	unknown (11) cellular (2) MGE (1)	Terrestrial:Soil-peat (14)	Cell_other:PC_00040 (10) NA (4)	Meta_3300028854_Ga0302268_10052765;Meta_3300028859_Ga0302265_10104432;Meta_3300029911_Ga0311361_1001494710;Meta_3300029913_Ga0311362_101398321;Meta_3300029915_Ga0311358_1000958711;Meta_3300029922_Ga0311363_102104613;Meta_3300029953_Ga0311343_100786793;Meta_3300029955_Ga0311342_100673901;Meta_3300029982_Ga0302277_10102365;Meta_3300029985_Ga0302280_10131857;Meta_3300029986_Ga0302188_100323273;Meta_…
Meta_3300028862_Ga0302296_10082968	14	Bacteria:FCB	viral	Terrestrial:Soil-peat	Phage_other:PC_00007	NA (12) Bacteria:FCB (2)	viral (13) MGE (1)	Terrestrial:Soil-peat (14)	Phage_other:PC_00007 (14)	Meta_3300028862_Ga0302296_10082968;Meta_3300028864_Ga0302215_100010662;Meta_3300029923_Ga0311347_100237803;Meta_3300029981_Ga0302293_100105216;Meta_3300030000_Ga0311337_100250805;Meta_3300030002_Ga0311350_100360414;Meta_3300030047_Ga0302286_100019468;Meta_3300030339_Ga0311360_100070958;Meta_3300030492_Ga0302212_10033805;Meta_3300030685_Ga0302285_1000463214;Meta_3300030943_Ga0311366_100228956;Meta…
Meta_3300029908_Ga0311341_1000062561	14	Bacteria:FCB	viral	Terrestrial:Soil-peat	Phage_other:PC_00007	NA (13) Bacteria:FCB (1)	viral (11) unknown (3)	Terrestrial:Soil-peat (14)	Phage_other:PC_00007 (14)	Meta_3300028909_Ga0302200_100332676;Meta_3300029908_Ga0311341_1000062561;Meta_3300029952_Ga0311346_101170456;Meta_3300029953_Ga0311343_100010937;Meta_3300029955_Ga0311342_1000098015;Meta_3300029986_Ga0302188_1000022714;Meta_3300030004_Ga0302186_1000062915;Meta_3300030020_Ga0311344_100187189;Meta_3300030049_Ga0302191_100001067;Meta_3300030506_Ga0302194_100052269;Meta_3300030507_Ga0302192_100195072…
REF_DGR_[t101]NC_013194.1_3553095_3554125	14	Bacteria:Proteobacteria	cellular	Engineered:Anoxic-incubation	Cell_TM:PC_00001	Bacteria:Proteobacteria (10) NA (4)	cellular (11) unknown (3)	Engineered:Anoxic-incubation (13) NA (1)	Cell_TM:PC_00001 (12) NA (2)	REF_DGR_[t101]NC_013194.1_3553095_3554125;Meta_3300002341_JGI24213J29975_10006104;Meta_3300002342_JGI24212J29972_10049282;Meta_3300002343_JGI24214J29971_10053032;Meta_3300002346_JGI24216J29974_10055673;Meta_3300005626_Ga0078786_1000021063;Meta_3300005626_Ga0078786_1064971063;Meta_3300026282_Ga0209053_100004475;Meta_3300026283_Ga0209368_100005875;Meta_3300026284_Ga0209792_100006275;Meta_3300026288…
REF_DGR_[t147]NZ_JH114142.1_231164_232473	14	Bacteria:FCB	viral	Host-associated:Other	Phage_struct:PC_00012	Bacteria:FCB (14)	viral (13) unknown (1)	Host-associated:Other (13) NA (1)	Phage_struct:PC_00012 (14)	REF_DGR_[t147]NZ_JH114142.1_231164_232473;Meta_3300006458_Ga0100175_10024914;Meta_3300006460_Ga0100061_10003927;Meta_3300006564_Ga0100366_10016545;Meta_3300007167_Ga0102715_100000923;Meta_3300007220_Ga0104054_10024636;Meta_3300007924_Ga0113552_10018119;Meta_3300008502_Ga0115179_100004127;Meta_3300008660_Ga0111492_10001660;Meta_7000000027_SRS056622_LANL_scaffold_37409__gene_53275;Meta_7000000029_S…
2595240580	13	Bacteria:Proteobacteria	viral	Aquatic:Freshwater	Mixed_Phage_TM:PC_00009	Bacteria:Proteobacteria (13)	viral (6) cellular (5) unknown (2)	Aquatic:Freshwater (12) NA (1)	Mixed_Phage_TM:PC_00009 (12) NA (1)	2595240580;Meta_3300000439_TBL_comb48_EPIDRAFT_10005665;Meta_3300000553_TBL_comb47_HYPODRAFT_1000507613;Meta_3300020682_Ga0214229_10012427;Meta_3300020696_Ga0214181_10010613;Meta_3300020714_Ga0214182_100004015;Meta_3300020725_Ga0214200_10005754;Meta_3300021124_Ga0214199_100003334;Meta_3300021130_Ga0214180_10001034;Meta_3300021136_Ga0214167_100124710;Meta_3300021137_Ga0214165_100032826;Meta_330002…
2793143227	13	Bacteria:FCB	viral	Host-associated:Other	Phage_struct:PC_00012	Bacteria:FCB (12) Bacteria (1)	viral (12) unknown (1)	Host-associated:Other (12) NA (1)	Phage_struct:PC_00012 (9) Phage_other:PC_00007 (4)	2793143227;Meta_3300006260_Ga0099518_10018544;Meta_3300006321_Ga0099624_10032210;Meta_3300007194_Ga0103269_10022251;Meta_3300007220_Ga0104054_10041510;Meta_3300008306_Ga0115184_100002440;Meta_3300008502_Ga0115179_10011440;Meta_3300014109_Ga0134347_10043584;Meta_7000000140_SRS044373_WUGC_scaffold_24244__gene_29880;Meta_7000000163_SRS015893_WUGC_scaffold_42257__gene_63378;Meta_7000000298_SRS016569_…
Meta_3300001444_Draft_1000805912	13	Bacteria:FCB	viral	Engineered:Anoxic-incubation	Phage_struct:PC_00002	NA (10) Bacteria:FCB (3)	unknown (8) viral (5)	Engineered:Anoxic-incubation (8) Engineered:Other (5)	Phage_struct:PC_00002 (9) NA (4)	Meta_3300001444_Draft_1000805912;Meta_3300001592_Draft_1000816012;Meta_3300001594_Draft_1000805912;Meta_3300009675_Ga0116149_10801983;Meta_3300019231_Ga0179935_11364131;Meta_3300025861_Ga0209605_100983311;Meta_3300025871_Ga0209311_100268014;Meta_3300025882_Ga0209097_100233762;Meta_3300028564_Ga0255344_10588912;Meta_3300028567_Ga0255342_10391275;Meta_3300028633_Ga0302236_10121807;Meta_3300028640_G…
Meta_3300001970_GOS2248_100354212	13	NA	unknown	Aquatic:Inlet	Phage_struct:PC_00002	NA (13)	unknown (13)	Aquatic:Inlet (10) Aquatic:Saline-lakes (3)	Phage_struct:PC_00002 (12) NA (1)	Meta_3300001970_GOS2248_100072583;Meta_3300001970_GOS2248_100240131;Meta_3300001970_GOS2248_100354212;Meta_3300002040_GOScombined01_1005159902;Meta_3300002040_GOScombined01_1007681631;Meta_3300002040_GOScombined01_1007688142;Meta_3300002040_GOScombined01_1007952441;Meta_3300002040_GOScombined01_1027858681;Meta_3300002040_GOScombined01_1029024711;Meta_3300002040_GOScombined01_1046778701;Meta_33000…
Meta_3300003824_Ga0007874_10007394	13	Bacteria:Proteobacteria	viral	Aquatic:Freshwater	Mixed_Phage_TM:PC_00009	Bacteria:Proteobacteria (7) NA (6)	unknown (6) viral (4) cellular (3)	Aquatic:Freshwater (13)	Mixed_Phage_TM:PC_00009 (11) NA (2)	Meta_3300003824_Ga0007874_10007394;Meta_3300003828_Ga0007868_10005985;Meta_3300004770_Ga0007804_10027197;Meta_3300006104_Ga0007882_100047967;Meta_3300006120_Ga0007867_10070325;Meta_3300006124_Ga0007873_10000988;Meta_3300016680_Ga0180046_1314974;Meta_3300016682_Ga0180044_10028831;Meta_3300016687_Ga0180047_10956662;Meta_3300025365_Ga0208621_10006534;Meta_3300025375_Ga0208259_100005619;Meta_33000253…
Meta_3300003830_Ga0051980_100161862	13	Bacteria:CPR	cellular	Aquatic:Groundwater	Cell_other:PC_00027	NA (9) Bacteria (3) Bacteria:CPR (1)	unknown (7) cellular (6)	Aquatic:Groundwater (11) NA (1) Aquatic:Freshwater (1)	NA (8) Cell_other:PC_00027 (5)	2786148578;Meta_3300003830_Ga0051980_100161862;Meta_3300004107_Ga0065179_10067214;Meta_3300007964_Ga0100400_100145515;Meta_3300007965_Ga0100401_10291964;Meta_3300008001_Ga0100389_10112851;Meta_3300008007_Ga0100386_100217192;Meta_3300008009_Ga0100394_10011805;Meta_3300008085_Ga0100378_10295891;Meta_3300008255_Ga0100403_10013555;Meta_3300009004_Ga0100377_10021024;Meta_3300014060_Ga0119967_100002792…
Meta_3300004238_Ga0066635_100045215	13	Bacteria	cellular	Aquatic:Groundwater	Cell_other:PC_00020	Bacteria (9) NA (4)	unknown (12) cellular (1)	Aquatic:Groundwater (12) Aquatic:Freshwater (1)	Cell_other:PC_00020 (13)	Meta_3300004210_Ga0066639_100782251;Meta_3300004212_Ga0066631_100056025;Meta_3300004238_Ga0066635_100045215;Meta_3300004239_Ga0066650_100093493;Meta_3300005235_Ga0066637_100124904;Meta_3300005236_Ga0066636_1000121310;Meta_3300007965_Ga0100401_10068516;Meta_3300008001_Ga0100389_10278223;Meta_3300008008_Ga0100399_10170133;Meta_3300008020_Ga0100398_10156366;Meta_3300008086_Ga0100388_100443602;Meta_3…
Meta_3300005909_Ga0075112_100140814	13	Bacteria	viral	Aquatic:Saline-lakes	Phage_struct:PC_00002	NA (12) Bacteria (1)	viral (6) unknown (4) MGE (3)	Aquatic:Saline-lakes (13)	Phage_struct:PC_00002 (11) NA (2)	Meta_3300005909_Ga0075112_100140814;Meta_3300005910_Ga0075113_10093282;Meta_3300005915_Ga0075122_100064942;Meta_3300022868_Ga0222697_100182511;Meta_3300022871_Ga0222628_100092317;Meta_3300023249_Ga0222678_10006389;Meta_3300023257_Ga0222658_10000912;Meta_3300023292_Ga0222694_100002457;Meta_3300024048_Ga0222666_10143212;Meta_3300025433_Ga0208900_10031324;Meta_3300025642_Ga0208648_10210323;Meta_3300…
Meta_3300005915_Ga0075122_100124547	13	Bacteria	unknown	Aquatic:Saline-lakes	NA	Bacteria (11) NA (2)	unknown (13)	Aquatic:Saline-lakes (13)	NA (13)	Meta_3300005915_Ga0075122_100124547;Meta_3300005917_Ga0075115_100077082;Meta_3300005932_Ga0075121_10093797;Meta_3300022868_Ga0222697_10041375;Meta_3300022871_Ga0222628_10038345;Meta_3300022882_Ga0222626_10041112;Meta_3300022890_Ga0222667_10039132;Meta_3300023241_Ga0222657_10039022;Meta_3300023244_Ga0222627_10029472;Meta_3300023257_Ga0222658_10053222;Meta_3300023435_Ga0222637_10038615;Meta_3300024…
Meta_3300005915_Ga0075122_100135022	13	Bacteria	viral	Aquatic:Saline-lakes	Phage_struct:PC_00002	NA (9) Bacteria (4)	unknown (8) MGE (4) viral (1)	Aquatic:Saline-lakes (13)	Phage_struct:PC_00002 (13)	Meta_3300005915_Ga0075122_100135022;Meta_3300005932_Ga0075121_10084166;Meta_3300005936_Ga0075124_100076137;Meta_3300022834_Ga0222656_10079882;Meta_3300022871_Ga0222628_100311710;Meta_3300022890_Ga0222667_10014726;Meta_3300023233_Ga0222696_10026942;Meta_3300023241_Ga0222657_10014974;Meta_3300023244_Ga0222627_100042231;Meta_3300023257_Ga0222658_10030642;Meta_3300024048_Ga0222666_10033336;Meta_33000…
Meta_3300005932_Ga0075121_10038652	13	Bacteria:Omnitrophica	unknown	Aquatic:Saline-lakes	Mixed_Phage_TM:PC_00021	Bacteria (12) Bacteria:Omnitrophica (1)	unknown (13)	Aquatic:Saline-lakes (13)	NA (10) Mixed_Phage_TM:PC_00021 (3)	Meta_3300005915_Ga0075122_100159692;Meta_3300005917_Ga0075115_100115664;Meta_3300005932_Ga0075121_10038652;Meta_3300022882_Ga0222626_10046124;Meta_3300022890_Ga0222667_10036924;Meta_3300023234_Ga0222635_10020422;Meta_3300023241_Ga0222657_10040912;Meta_3300023253_Ga0222695_10051572;Meta_3300023257_Ga0222658_10060904;Meta_3300023435_Ga0222637_10047382;Meta_3300025642_Ga0208648_10057385;Meta_3300025…
Meta_3300007501_Ga0104994_10060237	13	Bacteria:Firmicutes	viral	Host-associated:Rumen	Phage_struct:PC_00002	NA (8) Bacteria:Firmicutes (5)	viral (13)	Host-associated:Rumen (7) Host-associated:Human-fecal (6)	Phage_struct:PC_00002 (7) NA (6)	Meta_3300007501_Ga0104994_10060237;Meta_3300008282_Ga0114156_10055396;Meta_3300014948_Ga0134487_1006289;Meta_3300014963_Ga0134523_1000262110;Meta_3300014972_Ga0169768_1033801;Meta_3300021254_Ga0223824_100384467;Meta_3300021255_Ga0223825_111367977;Meta_3300021256_Ga0223826_100148311;Meta_3300021387_Ga0223845_118047446;Meta_3300021400_Ga0224422_109159161;Meta_3300021426_Ga0224482_101610771;Meta_330…
Meta_3300007793_Ga0105888_1049095	13	Bacteria:Firmicutes	viral	Host-associated:Human-fecal	Phage_struct:PC_00003	Bacteria:Firmicutes (8) NA (5)	viral (13)	Host-associated:Human-fecal (11) Host-associated:NonHuman-fecal (1) NA (1)	Phage_struct:PC_00003 (8) NA (5)	2545789163;Meta_3300007641_Ga0105527_10028268;Meta_3300007793_Ga0105888_1049095;Meta_3300008060_Ga0114177_1039572;Meta_3300008101_Ga0114024_100148111;Meta_3300008571_Ga0111077_10334010;Meta_3300013383_Ga0116616_10002411;Meta_3300014028_Ga0117810_10013808;Meta_3300014566_Ga0134372_100010811;Meta_3300014802_Ga0134374_100009173;Meta_3300014824_Ga0134492_10050984;Meta_3300014955_Ga0134561_100004328;M…
Meta_3300007964_Ga0100400_10104123	13	Bacteria	cellular	Aquatic:Groundwater	Cell_other:PC_00027	NA (9) Bacteria (4)	unknown (11) cellular (2)	Aquatic:Groundwater (12) Aquatic:Freshwater (1)	Cell_other:PC_00027 (8) NA (5)	Meta_3300005235_Ga0066637_100279834;Meta_3300007964_Ga0100400_10104123;Meta_3300007965_Ga0100401_10596963;Meta_3300008001_Ga0100389_10516403;Meta_3300008002_Ga0100390_100141153;Meta_3300008004_Ga0100395_10058065;Meta_3300008008_Ga0100399_10155674;Meta_3300008009_Ga0100394_10569373;Meta_3300008010_Ga0100397_100109716;Meta_3300008011_Ga0100396_10034359;Meta_3300008085_Ga0100378_10394054;Meta_330000…
Meta_3300007985_Ga0100381_100005526	13	Bacteria:CPR	cellular	Aquatic:Groundwater	Cell_other:PC_00019	Bacteria (8) Bacteria:CPR (5)	cellular (12) unknown (1)	Aquatic:Groundwater (13)	Cell_other:PC_00019 (13)	Meta_3300007985_Ga0100381_100005526;Meta_3300007986_Ga0100380_1000020426;Meta_3300007987_Ga0100379_1000012726;Meta_3300007988_Ga0100402_100009026;Meta_3300008003_Ga0100391_100176828;Meta_3300008005_Ga0100385_100038527;Meta_3300008085_Ga0100378_100012775;Meta_3300008093_Ga0100393_1000014075;Meta_3300008094_Ga0100387_100334553;Meta_3300008095_Ga0100392_100023847;Meta_3300025839_Ga0210034_1000088122…
Meta_3300007985_Ga0100381_10171324	13	Bacteria:Proteobacteria	viral	Aquatic:Groundwater	Mixed_Phage_TM:PC_00009	NA (9) Bacteria:Proteobacteria (4)	viral (9) unknown (4)	Aquatic:Groundwater (13)	Mixed_Phage_TM:PC_00009 (13)	Meta_3300007985_Ga0100381_10171324;Meta_3300007986_Ga0100380_100415743;Meta_3300007987_Ga0100379_100295073;Meta_3300008002_Ga0100390_100750303;Meta_3300008005_Ga0100385_10363211;Meta_3300008007_Ga0100386_100088557;Meta_3300008009_Ga0100394_100012712;Meta_3300008017_Ga0100383_10127765;Meta_3300008020_Ga0100398_10565783;Meta_3300008085_Ga0100378_10002423;Meta_3300008086_Ga0100388_100151134;Meta_330…
Meta_3300007985_Ga0100381_10335335	13	Bacteria	viral	Aquatic:Groundwater	Cell_other:PC_00027	NA (7) Bacteria (6)	unknown (10) viral (3)	Aquatic:Groundwater (12) Aquatic:Freshwater (1)	Cell_other:PC_00027 (11) NA (2)	Meta_3300003830_Ga0051980_100322732;Meta_3300004108_Ga0065181_10121191;Meta_3300004196_Ga0066641_100156255;Meta_3300007985_Ga0100381_10335335;Meta_3300007986_Ga0100380_100379742;Meta_3300007987_Ga0100379_100638924;Meta_3300008005_Ga0100385_10326165;Meta_3300008007_Ga0100386_100333332;Meta_3300008017_Ga0100383_10050355;Meta_3300008094_Ga0100387_100309362;Meta_3300008095_Ga0100392_10213545;Meta_330…
Meta_3300008010_Ga0100397_10053305	13	Bacteria	cellular	Aquatic:Groundwater	Cell_other:PC_00047	Bacteria (10) NA (3)	unknown (11) MGE (1) cellular (1)	Aquatic:Groundwater (12) Aquatic:Freshwater (1)	Cell_other:PC_00047 (9) NA (4)	Meta_3300007986_Ga0100380_100112613;Meta_3300007987_Ga0100379_100088825;Meta_3300008002_Ga0100390_100117704;Meta_3300008005_Ga0100385_10103445;Meta_3300008007_Ga0100386_100055044;Meta_3300008010_Ga0100397_10053305;Meta_3300008011_Ga0100396_10065744;Meta_3300008085_Ga0100378_10098794;Meta_3300008093_Ga0100393_100124304;Meta_3300009004_Ga0100377_10087485;Meta_3300014060_Ga0119967_100090039;Meta_330…
Meta_3300008020_Ga0100398_10154641	13	Bacteria	cellular	Aquatic:Groundwater	Cell_TM:PC_00001	Bacteria (7) Bacteria:Proteobacteria (4) Bacteria:Chloroflexi (1) NA (1)	unknown (12) cellular (1)	Aquatic:Groundwater (12) Aquatic:Freshwater (1)	Cell_TM:PC_00001 (12) NA (1)	Meta_3300007965_Ga0100401_10215733;Meta_3300007965_Ga0100401_10261682;Meta_3300008001_Ga0100389_10074342;Meta_3300008003_Ga0100391_10160471;Meta_3300008004_Ga0100395_10036914;Meta_3300008011_Ga0100396_10065232;Meta_3300008020_Ga0100398_10154641;Meta_3300008086_Ga0100388_100141991;Meta_3300008095_Ga0100392_10253292;Meta_3300009004_Ga0100377_10112601;Meta_3300014060_Ga0119967_100260101;Meta_3300025…
Meta_3300009658_Ga0116188_100075112	13	Bacteria:Spirochaetes	viral	Engineered:Anoxic-incubation	Phage_struct:PC_00008	NA (12) Bacteria:Spirochaetes (1)	viral (8) cellular (3) unknown (2)	Engineered:Anoxic-incubation (6) Engineered:Other (5) Host-associated:NonHuman-fecal (1) Host-associated:Rumen (1)	Phage_struct:PC_00008 (8) NA (3) Phage_struct:PC_00003 (2)	Meta_3300009658_Ga0116188_100075112;Meta_3300009664_Ga0116146_10092373;Meta_3300009667_Ga0116147_10059224;Meta_3300009704_Ga0116145_100512811;Meta_3300009715_Ga0116160_10038519;Meta_3300009767_Ga0116161_10048466;Meta_3300014039_Ga0116646_100004649;Meta_3300021387_Ga0223845_1266333070;Meta_3300028564_Ga0255344_100690110;Meta_3300028567_Ga0255342_10095973;Meta_3300028568_Ga0255345_10102163;Meta_330…
Meta_3300010998_Ga0139311_10049704	13	Bacteria:FCB	viral	Host-associated:Rumen	Mixed_Phage_TM:PC_00009	Bacteria:FCB (12) NA (1)	viral (10) unknown (2) cellular (1)	Host-associated:Rumen (13)	Mixed_Phage_TM:PC_00009 (13)	Meta_3300010998_Ga0139311_10049704;Meta_3300011002_Ga0139310_10020256;Meta_3300011006_Ga0139320_100014758;Meta_3300011008_Ga0139362_10077106;Meta_3300014057_Ga0120384_100060939;Meta_3300021254_Ga0223824_1000069417;Meta_3300021255_Ga0223825_1115573435;Meta_3300021387_Ga0223845_106505171;Meta_3300021400_Ga0224422_1255091814;Meta_3300021431_Ga0224423_1000110344;Meta_3300026526_Ga0256869_10029495;Met…
Meta_3300018427_Ga0187903_1000016133	13	Bacteria:FCB	viral	Host-associated:NonHuman-fecal	Mixed_Phage_TM:PC_00009	Bacteria:FCB (10) NA (3)	viral (9) unknown (3) cellular (1)	Host-associated:NonHuman-fecal (13)	Mixed_Phage_TM:PC_00009 (13)	Meta_3300018427_Ga0187903_1000016133;Meta_3300018430_Ga0187902_100105395;Meta_3300018475_Ga0187907_102555003;Meta_3300018878_Ga0187910_102852223;Meta_3300019371_Ga0187896_10218033;Meta_3300019376_Ga0187899_100003347;Meta_3300022660_Ga0216342_1000086464;Meta_3300022661_Ga0216339_1000074454;Meta_3300022753_Ga0216341_1000077164;Meta_3300028242_Ga0302102_1000124752;Meta_3300028454_Ga0307245_113786827…
Meta_3300022888_Ga0233428_10132681	13	NA	cellular	Aquatic:Inlet	Cell_other:PC_00026	NA (13)	cellular (11) MGE (1) unknown (1)	Aquatic:Inlet (13)	Cell_other:PC_00026 (13)	Meta_3300022888_Ga0233428_10132681;Meta_3300022902_Ga0233429_10030061;Meta_3300022912_Ga0233430_10022351;Meta_3300022916_Ga0233431_10037661;Meta_3300024243_Ga0233436_100168916;Meta_3300024252_Ga0233435_10019341;Meta_3300024256_Ga0233446_100150315;Meta_3300024257_Ga0233442_100155216;Meta_3300024258_Ga0233440_100202116;Meta_3300024259_Ga0233437_10037851;Meta_3300024260_Ga0233441_100163518;Meta_3300…
Meta_3300025159_Ga0209619_100171382	13	Bacteria:Proteobacteria	viral	Terrestrial:Other	Mixed_Phage_TM:PC_00009	Bacteria:Proteobacteria (8) NA (5)	viral (10) unknown (2) MGE (1)	Terrestrial:Other (7) Aquatic:Groundwater (6)	Mixed_Phage_TM:PC_00009 (13)	Meta_3300025159_Ga0209619_100171382;Meta_3300025164_Ga0209521_100026557;Meta_3300025167_Ga0209642_100462073;Meta_3300025174_Ga0209324_1000006243;Meta_3300025289_Ga0209002_1000442314;Meta_3300025312_Ga0209321_1000075124;Meta_3300025313_Ga0209431_100024718;Meta_3300025314_Ga0209323_1000055723;Meta_3300025319_Ga0209520_1000049826;Meta_3300025322_Ga0209641_100066069;Meta_3300025325_Ga0209341_10002808…
Meta_3300027728_Ga0247836_10337463	13	Bacteria:Proteobacteria	viral	Aquatic:Freshwater	Mixed_Phage_TM:PC_00009	NA (11) Bacteria (1) Bacteria:Proteobacteria (1)	unknown (10) viral (3)	Aquatic:Freshwater (13)	Mixed_Phage_TM:PC_00009 (12) NA (1)	Meta_3300027728_Ga0247836_10337463;Meta_3300027730_Ga0247833_10404923;Meta_3300027970_Ga0247837_10471163;Meta_3300027977_Ga0247834_10452722;Meta_3300028044_Ga0247838_10294443;Meta_3300028114_Ga0247835_10157602;Meta_3300028553_Ga0247839_10487023;Meta_3300028557_Ga0247832_10338253;Meta_3300028559_Ga0247831_10365143;Meta_3300028569_Ga0247843_10365073;Meta_3300028571_Ga0247844_10354863;Meta_330002858…
Meta_3300027970_Ga0247837_100123724	13	Bacteria:FCB	cellular	Aquatic:Freshwater	Cell_TM:PC_00001	Bacteria:FCB (13)	cellular (12) unknown (1)	Aquatic:Freshwater (13)	Cell_TM:PC_00001 (13)	Meta_3300027728_Ga0247836_100154210;Meta_3300027730_Ga0247833_100031641;Meta_3300027970_Ga0247837_100123724;Meta_3300027977_Ga0247834_10018687;Meta_3300028044_Ga0247838_100027320;Meta_3300028114_Ga0247835_10025442;Meta_3300028553_Ga0247839_100214321;Meta_3300028557_Ga0247832_100092526;Meta_3300028559_Ga0247831_100048741;Meta_3300028569_Ga0247843_100148224;Meta_3300028571_Ga0247844_100178110;Meta_…
Meta_3300028646_Ga0302159_100017513	13	Bacteria:FCB	viral	Terrestrial:Soil-peat	Phage_other:PC_00007	NA (12) Bacteria:FCB (1)	viral (11) unknown (2)	Terrestrial:Soil-peat (13)	Phage_other:PC_00007 (11) NA (2)	Meta_3300028646_Ga0302159_100017513;Meta_3300028864_Ga0302215_100065703;Meta_3300029984_Ga0311332_100081313;Meta_3300029990_Ga0311336_100284233;Meta_3300029998_Ga0302271_100586692;Meta_3300030000_Ga0311337_100479277;Meta_3300030002_Ga0311350_103593173;Meta_3300030019_Ga0311348_100704194;Meta_3300030047_Ga0302286_1000060241;Meta_3300030055_Ga0302173_100325454;Meta_3300030114_Ga0311333_100366866;Me…
Meta_3300028857_Ga0302289_100007164	13	Bacteria:FCB	viral	Terrestrial:Soil-peat	Phage_struct:PC_00002	Bacteria:FCB (8) NA (5)	viral (13)	Terrestrial:Soil-peat (13)	Phage_struct:PC_00002 (12) NA (1)	Meta_3300028857_Ga0302289_100007164;Meta_3300028858_Ga0302216_100015533;Meta_3300028862_Ga0302296_10099641;Meta_3300028864_Ga0302215_100074964;Meta_3300029981_Ga0302293_100002254;Meta_3300029989_Ga0311365_1000132528;Meta_3300030002_Ga0311350_1000061641;Meta_3300030492_Ga0302212_10039262;Meta_3300030943_Ga0311366_1000102541;Meta_3300031244_Ga0302297_10019252;Meta_3300031521_Ga0311364_100037064;Met…
Meta_3300028858_Ga0302216_10099063	13	Bacteria:FCB	viral	Terrestrial:Soil-peat	Phage_other:PC_00007	NA (6) Bacteria:FCB (6) Bacteria (1)	viral (7) unknown (5) MGE (1)	Terrestrial:Soil-peat (13)	Phage_other:PC_00007 (13)	Meta_3300028858_Ga0302216_10099063;Meta_3300028862_Ga0302296_10153856;Meta_3300028864_Ga0302215_1000022417;Meta_3300029981_Ga0302293_100088674;Meta_3300029989_Ga0311365_101989781;Meta_3300030002_Ga0311350_1000029622;Meta_3300030019_Ga0311348_100089738;Meta_3300030339_Ga0311360_100199868;Meta_3300030492_Ga0302212_10246631;Meta_3300030943_Ga0311366_100034857;Meta_3300031521_Ga0311364_1000171831;Met…
Meta_3300029923_Ga0311347_100060507	13	Bacteria:FCB	cellular	Terrestrial:Soil-peat	Cell_TM:PC_00044	Bacteria:FCB (12) NA (1)	unknown (9) cellular (4)	Terrestrial:Soil-peat (13)	Cell_TM:PC_00044 (12) NA (1)	Meta_3300029923_Ga0311347_100060507;Meta_3300029981_Ga0302293_100036554;Meta_3300030002_Ga0311350_100172383;Meta_3300030019_Ga0311348_100210464;Meta_3300030047_Ga0302286_100038357;Meta_3300030048_Ga0302273_10010787;Meta_3300030294_Ga0311349_100311874;Meta_3300030339_Ga0311360_100086817;Meta_3300030491_Ga0302211_100016487;Meta_3300030673_Ga0302287_100013127;Meta_3300030943_Ga0311366_100075076;Meta…
REF_DGR_[t275]LBXC01000004.1_33084_34151	13	Bacteria	cellular	Aquatic:Groundwater	Cell_other:PC_00020	Bacteria (11) Bacteria:Proteobacteria (1) Bacteria:CPR (1)	cellular (12) unknown (1)	Aquatic:Groundwater (12) NA (1)	Cell_other:PC_00020 (12) NA (1)	REF_DGR_[t275]LBXC01000004.1_33084_34151;Meta_3300009031_Ga0103682_100006208;Meta_3300024999_Ga0209728_100074910;Meta_3300025000_Ga0209318_100089210;Meta_3300025010_Ga0209319_10005138;Meta_3300025011_Ga0209000_100083610;Meta_3300025012_Ga0209727_100114110;Meta_3300025013_Ga0209317_100124710;Meta_3300025030_Ga0209518_10051313;Meta_3300025081_Ga0208953_10037254;Meta_3300025154_Ga0209417_10012368;Me…
REF_DGR_[t284]LBYL01000001.1_24275_25285	13	Bacteria:CPR	cellular	Aquatic:Groundwater	Cell_other:PC_00027	Bacteria:CPR (8) Bacteria (4) NA (1)	cellular (12) unknown (1)	Aquatic:Groundwater (12) NA (1)	Cell_other:PC_00027 (12) NA (1)	REF_DGR_[t284]LBYL01000001.1_24275_25285;Meta_3300002460_C687J35021_1000002275;Meta_3300009031_Ga0103682_1000005165;Meta_3300009285_Ga0103680_1000223715;Meta_3300025012_Ga0209727_100008428;Meta_3300025015_Ga0209210_100102317;Meta_3300025117_Ga0208958_100017628;Meta_3300025121_Ga0208375_1000137118;Meta_3300025308_Ga0209211_1000114126;Meta_3300025309_Ga0209212_10468693;Meta_3300025311_Ga0209343_100…
2714109570	12	Bacteria:Proteobacteria	viral	Engineered:Anoxic-incubation	Mixed_Phage_TM:PC_00009	Bacteria:Proteobacteria (12)	viral (6) unknown (4) cellular (1) MGE (1)	Engineered:Anoxic-incubation (10) NA (1) Engineered:Other (1)	Mixed_Phage_TM:PC_00009 (12)	2714109570;Meta_3300001096_JGI11944J13513_10128897;Meta_3300003403_JGI26532J50257_100036647;Meta_3300003408_JGI26524J50256_100065348;Meta_3300003415_JGI26525J50270_100029149;Meta_3300003426_JGI26534J51046_100089848;Meta_3300003485_JGI26527J51213_10091297;Meta_3300005643_Ga0079369_10013644;Meta_3300006183_Ga0097677_10000775;Meta_3300006187_Ga0097678_10019295;Meta_3300006188_Ga0097683_10030965;Meta…
2787142401	12	Bacteria:Elusimicrobia	cellular	Aquatic:Groundwater	Cell_TM:PC_00001	Bacteria (10) Bacteria:Elusimicrobia (1) NA (1)	unknown (8) cellular (4)	Aquatic:Groundwater (11) NA (1)	Cell_TM:PC_00001 (12)	2787142401;Meta_3300004107_Ga0065179_10045036;Meta_3300004149_Ga0066632_100031425;Meta_3300004238_Ga0066635_100092735;Meta_3300005235_Ga0066637_100041046;Meta_3300005236_Ga0066636_100022658;Meta_3300008004_Ga0100395_10073556;Meta_3300008007_Ga0100386_100704031;Meta_3300008009_Ga0100394_10092097;Meta_3300008086_Ga0100388_1000111025;Meta_3300009004_Ga0100377_10268393;Meta_3300025805_Ga0210006_10005…
2800719606	12	Bacteria:Firmicutes	viral	Host-associated:Rumen	Phage_struct:PC_00008	Bacteria:Firmicutes (9) NA (3)	viral (12)	Host-associated:Rumen (11) NA (1)	Phage_struct:PC_00008 (10) Phage_struct:PC_00003 (2)	2800719606;Meta_3300011977_Ga0120375_10047066;Meta_3300011979_Ga0120379_100050430;Meta_3300013830_Ga0120377_10010215;Meta_3300021254_Ga0223824_1000173931;Meta_3300021255_Ga0223825_124996023;Meta_3300021256_Ga0223826_100044819;Meta_3300021387_Ga0223845_119493088;Meta_3300021426_Ga0224482_1000034754;Meta_3300021431_Ga0224423_10000079104;Meta_3300026522_Ga0256406_10097188;Meta_3300026549_Ga0256404_1…
Meta_3300000174_SI60aug11_200mDRAFT_10110572	12	Bacteria:Proteobacteria	unknown	Aquatic:Inlet	Mixed_Phage_TM:PC_00021	Bacteria (5) NA (5) Bacteria:Proteobacteria (2)	unknown (12)	Aquatic:Inlet (12)	Mixed_Phage_TM:PC_00021 (12)	Meta_3300000174_SI60aug11_200mDRAFT_10110572;Meta_3300024243_Ga0233436_10135733;Meta_3300024252_Ga0233435_10076665;Meta_3300024256_Ga0233446_10189572;Meta_3300024257_Ga0233442_10201502;Meta_3300024258_Ga0233440_10055852;Meta_3300024259_Ga0233437_10108966;Meta_3300024260_Ga0233441_10055806;Meta_3300024299_Ga0233448_10040413;Meta_3300024324_Ga0233443_10255553;Meta_3300024336_Ga0233447_10044296;Meta…
Meta_3300000553_TBL_comb47_HYPODRAFT_100359783	12	Bacteria:Proteobacteria	viral	Aquatic:Freshwater	Phage_struct:PC_00010	NA (9) Bacteria:Proteobacteria (2) Bacteria (1)	viral (12)	Aquatic:Freshwater (12)	Phage_struct:PC_00010 (12)	Meta_3300000553_TBL_comb47_HYPODRAFT_100359783;Meta_3300020680_Ga0214215_1003563;Meta_3300020684_Ga0214214_1006023;Meta_3300020702_Ga0214218_10006623;Meta_3300020706_Ga0214217_100024030;Meta_3300020713_Ga0214222_10038703;Meta_3300020726_Ga0214220_10014263;Meta_3300020730_Ga0214216_10002483;Meta_3300020733_Ga0214172_100021531;Meta_3300020735_Ga0214219_10022593;Meta_3300021113_Ga0214213_1005593;Met…
Meta_3300001580_Draft_100059643	12	Bacteria:FCB	cellular	Engineered:Anoxic-incubation	Mixed_Phage_TM:PC_00021	Bacteria:FCB (4) Bacteria (4) NA (4)	unknown (11) cellular (1)	Engineered:Anoxic-incubation (5) Engineered:Other (3) Engineered:Landfill (3) Aquatic:Groundwater (1)	Mixed_Phage_TM:PC_00021 (12)	Meta_3300001567_Draft_100128842;Meta_3300001580_Draft_100059643;Meta_3300002498_TOLCLC_100389342;Meta_3300014205_Ga0172380_100629851;Meta_3300025866_Ga0208822_10157862;Meta_3300028602_Ga0265294_101337172;Meta_3300028603_Ga0265293_100677553;Meta_3300028624_Ga0302246_10034852;Meta_3300028626_Ga0302244_10124532;Meta_3300028628_Ga0302249_10084802;Meta_3300028629_Ga0302248_10090712;Meta_3300029288_Ga0…
Meta_3300001970_GOS2248_100375062	12	NA	viral	Aquatic:Inlet	Phage_struct:PC_00002	NA (12)	unknown (8) viral (4)	Aquatic:Inlet (8) Aquatic:Saline-lakes (4)	Phage_struct:PC_00002 (9) NA (3)	Meta_3300001970_GOS2248_100375062;Meta_3300001970_GOS2248_100531253;Meta_3300001970_GOS2248_100539761;Meta_3300001970_GOS2248_101023241;Meta_3300002040_GOScombined01_1005155931;Meta_3300002040_GOScombined01_1006973271;Meta_3300002040_GOScombined01_1014540912;Meta_3300002040_GOScombined01_1016227503;Meta_3300002040_GOScombined01_1035074901;Meta_3300002040_GOScombined01_1057851571;Meta_3300002040_G…
Meta_3300002167_JGI24714J26587_100050786	12	Bacteria:FCB	cellular	Engineered:Anoxic-incubation	Mixed_Phage_TM:PC_00021	Bacteria:FCB (11) Bacteria (1)	unknown (10) cellular (2)	Engineered:Anoxic-incubation (7) Engineered:Other (5)	Mixed_Phage_TM:PC_00021 (12)	Meta_3300002167_JGI24714J26587_100050786;Meta_3300009696_Ga0116177_100140893;Meta_3300019236_Ga0179944_10169944;Meta_3300025724_Ga0208196_100056346;Meta_3300028561_Ga0255343_10087554;Meta_3300028567_Ga0255342_10118125;Meta_3300028570_Ga0255341_10093604;Meta_3300028576_Ga0255340_10086254;Meta_3300028593_Ga0255347_10114786;Meta_3300028631_Ga0302241_10045754;Meta_3300028638_Ga0302240_10059475;Meta_3…
Meta_3300004107_Ga0065179_10045384	12	Bacteria:Chloroflexi	viral	Aquatic:Groundwater	Cell_TM:PC_00001	Bacteria:Chloroflexi (7) NA (5)	unknown (7) viral (5)	Aquatic:Groundwater (12)	Cell_TM:PC_00001 (12)	Meta_3300004107_Ga0065179_10045384;Meta_3300004149_Ga0066632_100201793;Meta_3300004212_Ga0066631_100188204;Meta_3300004239_Ga0066650_100154043;Meta_3300008001_Ga0100389_10172313;Meta_3300008003_Ga0100391_10085383;Meta_3300008011_Ga0100396_10039914;Meta_3300008020_Ga0100398_10193334;Meta_3300008095_Ga0100392_10323353;Meta_3300009004_Ga0100377_10183663;Meta_3300025811_Ga0210004_10136652;Meta_330002…
Meta_3300004685_Ga0065177_100000839	12	Bacteria	viral	Aquatic:Freshwater	Phage_other:PC_00007	NA (11) Bacteria (1)	viral (10) unknown (2)	Aquatic:Freshwater (12)	Phage_other:PC_00007 (12)	Meta_3300004685_Ga0065177_100000839;Meta_3300004687_Ga0065174_100012413;Meta_3300004694_Ga0065170_10032024;Meta_3300004806_Ga0007854_100185013;Meta_3300006111_Ga0007848_100007538;Meta_3300006119_Ga0007866_10027408;Meta_3300025366_Ga0208505_10027621;Meta_3300025395_Ga0208109_100019229;Meta_3300025429_Ga0208500_10053162;Meta_3300025435_Ga0208618_100007728;Meta_3300025449_Ga0208106_100006540;Meta_33…
Meta_3300005917_Ga0075115_100091374	12	Bacteria	unknown	Aquatic:Saline-lakes	Phage_struct:PC_00002	Bacteria (11) NA (1)	unknown (10) cellular (1) viral (1)	Aquatic:Saline-lakes (12)	Phage_struct:PC_00002 (6) Rare:PC_00074 (4) Cell_TM:PC_00001 (2)	Meta_3300005917_Ga0075115_100091374;Meta_3300005932_Ga0075121_10160404;Meta_3300022838_Ga0222681_10018659;Meta_3300022846_Ga0222699_10013826;Meta_3300022854_Ga0222636_10014014;Meta_3300022882_Ga0222626_10027675;Meta_3300023234_Ga0222635_10011874;Meta_3300023244_Ga0222627_10054704;Meta_3300023249_Ga0222678_10023043;Meta_3300023262_Ga0222639_10018815;Meta_3300023435_Ga0222637_10007686;Meta_33000240…
Meta_3300006257_Ga0099346_10000978	12	Bacteria:FCB	unknown	Host-associated:Human-fecal	Mixed_Phage_TM:PC_00009	Bacteria:FCB (11) NA (1)	MGE (5) viral (3) cellular (3) unknown (1)	Host-associated:Human-fecal (12)	Mixed_Phage_TM:PC_00009 (12)	Meta_3300006257_Ga0099346_10000978;Meta_3300006463_Ga0100176_100043230;Meta_3300007362_Ga0104788_1002932;Meta_3300008360_Ga0114875_100014245;Meta_3300008523_Ga0115231_10022135;Meta_3300013942_Ga0117795_100008934;Meta_3300014545_Ga0134392_10003549;Meta_3300014563_Ga0134418_100010448;Meta_3300014791_Ga0134447_100008749;Meta_7000000032_SRS024132_Baylor_scaffold_11143__gene_21355;Meta_7000000188_SRS0…
Meta_3300006258_Ga0099398_10000184	12	Bacteria:Firmicutes	viral	Host-associated:Human-fecal	Phage_struct:PC_00008	Bacteria:Firmicutes (10) NA (2)	viral (12)	Host-associated:Human-fecal (12)	Phage_struct:PC_00008 (10) Phage_struct:PC_00003 (2)	Meta_3300006258_Ga0099398_10000184;Meta_3300007105_Ga0102630_10036147;Meta_3300008063_Ga0113867_10128118;Meta_3300008360_Ga0114875_100236220;Meta_3300008676_Ga0111520_10059819;Meta_3300014539_Ga0169882_100046150;Meta_3300014793_Ga0134407_100106215;Meta_3300014794_Ga0134448_100032243;Meta_3300014949_Ga0134402_1002377;Meta_3300014956_Ga0134434_10003657;Meta_7000000464_SRS077730_LANL_scaffold_22802_…
Meta_3300006312_Ga0099626_10057351	12	Bacteria:Firmicutes	viral	Host-associated:Human-fecal	NA	Bacteria:Firmicutes (8) NA (4)	viral (9) unknown (3)	Host-associated:Human-fecal (12)	Phage_struct:PC_00003 (6) Rare:PC_00062 (6)	Meta_3300006312_Ga0099626_10057351;Meta_3300006568_Ga0100215_10043458;Meta_3300008081_Ga0113559_10042552;Meta_3300008497_Ga0111011_1039032;Meta_3300008561_Ga0111060_1028052;Meta_3300008676_Ga0111520_1005875;Meta_3300008722_Ga0113880_10120332;Meta_3300009343_Ga0114310_1037986;Meta_3300014549_Ga0134379_1022275;Meta_3300014560_Ga0134394_1028804;Meta_3300014824_Ga0134492_100450216;Meta_7000000036_SRS…
Meta_3300006739_Ga0101793_1018007	12	Bacteria:Firmicutes	viral	Host-associated:Human-fecal	Phage_struct:PC_00003	Bacteria:Firmicutes (10) NA (2)	viral (12)	Host-associated:Human-fecal (10) Host-associated:NonHuman-fecal (2)	Phage_struct:PC_00003 (12)	Meta_3300006739_Ga0101793_1018007;Meta_3300007298_Ga0104838_10033053;Meta_3300007360_Ga0104766_100147225;Meta_3300008268_Ga0111491_100060042;Meta_3300008326_Ga0115311_1002487;Meta_3300008523_Ga0115231_100040037;Meta_3300013426_Ga0116649_10012793;Meta_3300013947_Ga0116653_100025222;Meta_7000000187_SRS022609_Baylor_scaffold_29762__gene_44727;Meta_7000000192_SRS017821_Baylor_scaffold_7166__gene_1488…
Meta_3300006747_Ga0101801_10037419	12	Bacteria:FCB	viral	Host-associated:NonHuman-fecal	Phage_struct:PC_00012	Bacteria:FCB (11) NA (1)	viral (10) MGE (1) unknown (1)	Host-associated:NonHuman-fecal (11) Host-associated:Human-fecal (1)	Phage_struct:PC_00012 (11) Mixed_Phage_TM:PC_00009 (1)	Meta_3300006747_Ga0101801_10037419;Meta_3300018427_Ga0187903_1000105011;Meta_3300018430_Ga0187902_1000110326;Meta_3300019376_Ga0187899_1000036331;Meta_3300020079_Ga0187906_1000032155;Meta_3300022660_Ga0216342_1000034225;Meta_3300022661_Ga0216339_10000301155;Meta_3300022753_Ga0216341_1000031625;Meta_3300028242_Ga0302102_1000100526;Meta_3300028454_Ga0307245_15063363;Meta_3300029305_Ga0307249_100017…
Meta_3300007222_Ga0104061_10094938	12	Bacteria:Firmicutes	viral	Host-associated:Human-fecal	Phage_struct:PC_00003	Bacteria:Firmicutes (8) NA (4)	viral (11) unknown (1)	Host-associated:Human-fecal (10) Host-associated:NonHuman-fecal (2)	Phage_struct:PC_00003 (12)	Meta_3300001919_EFB_103001825;Meta_3300006568_Ga0100215_1089733;Meta_3300007222_Ga0104061_10094938;Meta_3300007305_Ga0104872_10072949;Meta_3300008081_Ga0113559_1075233;Meta_3300008551_Ga0111058_1081763;Meta_3300008622_Ga0111363_1005758;Meta_3300013426_Ga0116649_100013011;Meta_3300013940_Ga0117807_10037712;Meta_3300014963_Ga0134523_100102356;Meta_7000000401_SRS011271_WUGC_scaffold_31555__gene_6453…
Meta_3300009675_Ga0116149_10497891	12	Bacteria:Nitrospirae	viral	Engineered:Anoxic-incubation	Phage_struct:PC_00010	NA (8) Bacteria (2) Bacteria:Nitrospirae (2)	unknown (9) viral (3)	Engineered:Anoxic-incubation (7) Engineered:Other (5)	Phage_struct:PC_00010 (12)	Meta_3300009675_Ga0116149_10497891;Meta_3300025706_Ga0209507_100061054;Meta_3300028561_Ga0255343_10413072;Meta_3300028567_Ga0255342_10210911;Meta_3300028568_Ga0255345_10105547;Meta_3300028570_Ga0255341_10449804;Meta_3300028576_Ga0255340_10063959;Meta_3300028631_Ga0302241_10087337;Meta_3300028633_Ga0302236_10179954;Meta_3300028634_Ga0302242_10010022;Meta_3300028638_Ga0302240_10092902;Meta_33000286…
Meta_3300012272_Ga0136586_10046983	12	Bacteria:FCB	unknown	Aquatic:Saline-lakes	Mixed_Phage_TM:PC_00009	Bacteria:FCB (7) NA (5)	unknown (12)	Aquatic:Saline-lakes (12)	Mixed_Phage_TM:PC_00009 (12)	Meta_3300012269_Ga0136560_10154483;Meta_3300012272_Ga0136586_10046983;Meta_3300031208_Ga0307931_10109603;Meta_3300031214_Ga0307958_10073503;Meta_3300031218_Ga0307976_10137711;Meta_3300031219_Ga0307973_10057371;Meta_3300031224_Ga0307982_10527543;Meta_3300031329_Ga0307934_10265951;Meta_3300031333_Ga0307936_10034864;Meta_3300031382_Ga0307971_10085213;Meta_3300031393_Ga0307967_10073614;Meta_330003139…
Meta_3300014963_Ga0134523_1000049152	12	Bacteria:Firmicutes	cellular	Host-associated:Human-fecal	Cell_TM:PC_00041	Bacteria:Firmicutes (7) NA (4) Bacteria (1)	cellular (8) unknown (3) viral (1)	Host-associated:Human-fecal (12)	NA (8) Cell_TM:PC_00041 (4)	Meta_3300006463_Ga0100176_10009316;Meta_3300007043_Ga0102536_100120108;Meta_3300007105_Ga0102630_1028726;Meta_3300007305_Ga0104872_1061862;Meta_3300007524_Ga0105481_10009005;Meta_3300008132_Ga0111230_10015565;Meta_3300008551_Ga0111058_10179410;Meta_3300008672_Ga0111519_10030665;Meta_3300008744_Ga0114025_10011535;Meta_3300014963_Ga0134523_1000049152;Meta_7000000239_SRS013951_WUGC_scaffold_28888__g…
Meta_3300018427_Ga0187903_10000047160	12	NA	viral	Host-associated:NonHuman-fecal	Phage_struct:PC_00008	NA (12)	viral (10) MGE (1) unknown (1)	Host-associated:NonHuman-fecal (12)	Phage_struct:PC_00008 (12)	Meta_3300018427_Ga0187903_10000047160;Meta_3300018430_Ga0187902_1000018590;Meta_3300018475_Ga0187907_10000161107;Meta_3300018878_Ga0187910_10000182177;Meta_3300019376_Ga0187899_1000364912;Meta_3300022660_Ga0216342_1000124392;Meta_3300022661_Ga0216339_10000357165;Meta_3300022753_Ga0216341_1000209414;Meta_3300028242_Ga0302102_1000010253;Meta_3300028454_Ga0307245_16322123;Meta_3300029305_Ga0307249_1…
Meta_3300018427_Ga0187903_1000008149	12	NA	viral	Host-associated:NonHuman-fecal	Phage_struct:PC_00003	NA (12)	viral (11) MGE (1)	Host-associated:NonHuman-fecal (12)	Phage_struct:PC_00003 (12)	Meta_3300018427_Ga0187903_1000008149;Meta_3300018430_Ga0187902_1000009249;Meta_3300018475_Ga0187907_100026886;Meta_3300018878_Ga0187910_100027467;Meta_3300019376_Ga0187899_100175304;Meta_3300022660_Ga0216342_10000622133;Meta_3300022661_Ga0216339_10000574133;Meta_3300022753_Ga0216341_1000057449;Meta_3300028242_Ga0302102_1000018049;Meta_3300028454_Ga0307245_10245153;Meta_3300029305_Ga0307249_100032…
Meta_3300019371_Ga0187896_100090032	12	Bacteria:Firmicutes	viral	Host-associated:NonHuman-fecal	Phage_struct:PC_00002	Bacteria:Firmicutes (10) NA (2)	viral (12)	Host-associated:NonHuman-fecal (10) Host-associated:Rumen (2)	NA (8) Phage_struct:PC_00002 (4)	Meta_3300019371_Ga0187896_100090032;Meta_3300019372_Ga0187904_10045405;Meta_3300019374_Ga0187897_100155915;Meta_3300021306_Ga0214508_100034915;Meta_3300021310_Ga0214507_10028432;Meta_3300021311_Ga0214519_10022872;Meta_3300021318_Ga0214506_100035332;Meta_3300021319_Ga0214520_10045772;Meta_3300021326_Ga0214518_10037132;Meta_3300021399_Ga0224415_1000994614;Meta_3300021400_Ga0224422_1254164818;Meta_3…
Meta_3300019372_Ga0187904_100043116	12	Bacteria:FCB	viral	Host-associated:NonHuman-fecal	Phage_struct:PC_00012	Bacteria:FCB (10) NA (2)	viral (10) unknown (1) MGE (1)	Host-associated:NonHuman-fecal (12)	Phage_struct:PC_00012 (12)	Meta_3300018427_Ga0187903_100482591;Meta_3300019372_Ga0187904_100043116;Meta_3300019375_Ga0187898_100010917;Meta_3300019376_Ga0187899_100056524;Meta_3300020079_Ga0187906_100020718;Meta_3300022377_Ga0216344_1013902;Meta_3300022401_Ga0216348_100010744;Meta_3300022661_Ga0216339_1000541918;Meta_3300028242_Ga0302102_1000065044;Meta_3300028454_Ga0307245_16713391;Meta_3300029305_Ga0307249_1004230815;Met…
Meta_3300019375_Ga0187898_10210405	12	NA	viral	Host-associated:NonHuman-fecal	Phage_struct:PC_00002	NA (12)	MGE (11) unknown (1)	Host-associated:NonHuman-fecal (12)	Phage_struct:PC_00002 (11) NA (1)	Meta_3300019375_Ga0187898_10210405;Meta_3300021279_Ga0214521_100015314;Meta_3300021285_Ga0214509_100015542;Meta_3300021288_Ga0214511_100009615;Meta_3300021300_Ga0214523_1000009126;Meta_3300021300_Ga0214523_1000009187;Meta_3300021306_Ga0214508_100125514;Meta_3300022692_Ga0251769_100016120;Meta_3300028452_Ga0307247_1000000715;Meta_3300028453_Ga0307246_100046333;Meta_3300030641_Ga0307898_10000791;Me…
Meta_3300024999_Ga0209728_10062824	12	Bacteria:FCB	viral	Aquatic:Groundwater	Phage_other:PC_00007	NA (9) Bacteria:FCB (2) Bacteria:CPR (1)	MGE (7) viral (3) unknown (2)	Aquatic:Groundwater (11) NA (1)	Phage_other:PC_00007 (12)	2627667898;Meta_3300009285_Ga0103680_100363011;Meta_3300024999_Ga0209728_10062824;Meta_3300025000_Ga0209318_10014702;Meta_3300025009_Ga0209416_100046229;Meta_3300025010_Ga0209319_100138229;Meta_3300025011_Ga0209000_10187483;Meta_3300025013_Ga0209317_1000055134;Meta_3300025087_Ga0208957_10009233;Meta_3300025117_Ga0208958_100355316;Meta_3300025154_Ga0209417_10051882;Meta_3300025309_Ga0209212_103494…
Meta_3300027728_Ga0247836_100069070	12	NA	viral	Aquatic:Freshwater	Mixed_Phage_TM:PC_00009	NA (12)	viral (12)	Aquatic:Freshwater (12)	Mixed_Phage_TM:PC_00009 (12)	Meta_3300027728_Ga0247836_100069070;Meta_3300027730_Ga0247833_100204315;Meta_3300027970_Ga0247837_100732917;Meta_3300027977_Ga0247834_100215631;Meta_3300028044_Ga0247838_10012349;Meta_3300028114_Ga0247835_100068451;Meta_3300028553_Ga0247839_100294931;Meta_3300028557_Ga0247832_100292115;Meta_3300028559_Ga0247831_100146460;Meta_3300028581_Ga0247840_1000312731;Meta_3300029268_Ga0247842_1000279431;Me…
Meta_3300027728_Ga0247836_10041656	12	Bacteria	cellular	Aquatic:Freshwater	Cell_TM:PC_00001	Bacteria (12)	cellular (12)	Aquatic:Freshwater (12)	Cell_TM:PC_00001 (12)	Meta_3300027728_Ga0247836_10041656;Meta_3300027730_Ga0247833_10041426;Meta_3300027970_Ga0247837_10057046;Meta_3300027977_Ga0247834_100421113;Meta_3300028044_Ga0247838_100288913;Meta_3300028114_Ga0247835_10021705;Meta_3300028553_Ga0247839_100429413;Meta_3300028557_Ga0247832_100421213;Meta_3300028559_Ga0247831_100455513;Meta_3300028569_Ga0247843_100521613;Meta_3300028571_Ga0247844_10046546;Meta_330…
Meta_3300027728_Ga0247836_10134424	12	Bacteria:FCB	cellular	Aquatic:Freshwater	Cell_TM:PC_00001	Bacteria:FCB (7) NA (3) Bacteria (2)	unknown (10) cellular (2)	Aquatic:Freshwater (12)	Cell_TM:PC_00001 (12)	Meta_3300027728_Ga0247836_10134424;Meta_3300027730_Ga0247833_10368321;Meta_3300027970_Ga0247837_10424921;Meta_3300027977_Ga0247834_10135094;Meta_3300028044_Ga0247838_10332954;Meta_3300028114_Ga0247835_10101084;Meta_3300028553_Ga0247839_10137894;Meta_3300028557_Ga0247832_10131284;Meta_3300028559_Ga0247831_10083834;Meta_3300028569_Ga0247843_10321084;Meta_3300028571_Ga0247844_10326473;Meta_330002858…
Meta_3300027730_Ga0247833_100118217	12	Bacteria:Cyanobacteria	cellular	Aquatic:Freshwater	Cell_TM:PC_00001	Bacteria:Cyanobacteria (11) Bacteria (1)	cellular (6) unknown (5) viral (1)	Aquatic:Freshwater (12)	Cell_TM:PC_00001 (12)	Meta_3300027728_Ga0247836_10371284;Meta_3300027730_Ga0247833_100118217;Meta_3300027970_Ga0247837_100155041;Meta_3300027977_Ga0247834_100487413;Meta_3300028044_Ga0247838_10195913;Meta_3300028114_Ga0247835_10058713;Meta_3300028553_Ga0247839_10175003;Meta_3300028557_Ga0247832_10072837;Meta_3300028559_Ga0247831_10281752;Meta_3300028569_Ga0247843_100338221;Meta_3300028571_Ga0247844_10071679;Meta_33000…
REF_DGR_[t090]NC_013194.1_2655195_2656288	12	Bacteria:Proteobacteria	cellular	Engineered:Anoxic-incubation	Cell_TM:PC_00001	Bacteria:Proteobacteria (10) Bacteria (2)	cellular (12)	Engineered:Anoxic-incubation (11) NA (1)	Cell_TM:PC_00001 (12)	REF_DGR_[t090]NC_013194.1_2655195_2656288;Meta_3300005102_Ga0056909_10021823;Meta_3300005626_Ga0078786_100002259;Meta_3300005626_Ga0078786_106497259;Meta_3300026282_Ga0209053_100002532;Meta_3300026283_Ga0209368_100002632;Meta_3300026284_Ga0209792_100003332;Meta_3300026286_Ga0209460_10015423;Meta_3300026288_Ga0209572_100004832;Meta_3300026302_Ga0209794_1000107171;Meta_3300026302_Ga0209794_10003715…
REF_DGR_[t227]JQ680358.1_5923_6944	12	Bacteria:Firmicutes	viral	Host-associated:Human-fecal	Phage_struct:PC_00010	Bacteria:Firmicutes (9) NA (3)	viral (12)	Host-associated:Human-fecal (11) NA (1)	Phage_struct:PC_00010 (10) NA (2)	REF_DGR_[t227]JQ680358.1_5923_6944;Meta_3300006257_Ga0099346_1017303;Meta_3300006739_Ga0101793_10056420;Meta_3300007222_Ga0104061_1071153;Meta_3300007298_Ga0104838_1012573;Meta_3300007360_Ga0104766_10026084;Meta_3300008096_Ga0114155_100055759;Meta_3300008360_Ga0114875_100018079;Meta_3300008404_Ga0115185_1006478;Meta_3300008547_Ga0111055_10060545;Meta_3300014028_Ga0117810_100013113;Meta_3300014963…
REF_DGR_[t236]JQ680365.1_32885_34218	12	Bacteria:Firmicutes	viral	Host-associated:Human-fecal	Phage_struct:PC_00003	Bacteria:Firmicutes (6) NA (6)	viral (11) cellular (1)	Host-associated:Human-fecal (11) NA (1)	Phage_struct:PC_00003 (6) Rare:PC_00062 (5) NA (1)	REF_DGR_[t236]JQ680365.1_32885_34218;Meta_3300007361_Ga0104787_1006732;Meta_3300007524_Ga0105481_100180811;Meta_3300008272_Ga0111092_10053282;Meta_3300008299_Ga0114868_10007864;Meta_3300008520_Ga0111044_10368913;Meta_3300008599_Ga0111091_1014272;Meta_3300008722_Ga0113880_100065847;Meta_3300008744_Ga0114025_10057376;Meta_3300014783_Ga0134390_1047451;Meta_7000000239_SRS013951_WUGC_scaffold_15937__g…
REF_DGR_[t295]LBWC01000004.1_61579_62604	12	Bacteria:Mixed	cellular	Aquatic:Groundwater	Cell_other:PC_00027	NA (7) Bacteria (4) Bacteria:Mixed (1)	cellular (7) viral (3) unknown (2)	Aquatic:Groundwater (11) NA (1)	Cell_other:PC_00027 (12)	REF_DGR_[t295]LBWC01000004.1_61579_62604;Meta_3300009031_Ga0103682_1000078423;Meta_3300025000_Ga0209318_10001742;Meta_3300025009_Ga0209416_10026796;Meta_3300025010_Ga0209319_10000237;Meta_3300025012_Ga0209727_10018119;Meta_3300025030_Ga0209518_10044296;Meta_3300025117_Ga0208958_10122854;Meta_3300025121_Ga0208375_100034354;Meta_3300025152_Ga0208373_10186404;Meta_3300025154_Ga0209417_10000143;Meta_…
REF_DGR_[t367]LCGK01000002.1_14337_15302	12	Bacteria:CPR	cellular	Aquatic:Groundwater	Cell_other:PC_00029	NA (7) Bacteria (4) Bacteria:CPR (1)	cellular (8) unknown (4)	Aquatic:Groundwater (11) NA (1)	Cell_other:PC_00029 (10) NA (2)	REF_DGR_[t367]LCGK01000002.1_14337_15302;Meta_3300009285_Ga0103680_100026912;Meta_3300024999_Ga0209728_10093554;Meta_3300025012_Ga0209727_100005522;Meta_3300025015_Ga0209210_1000062173;Meta_3300025030_Ga0209518_100123624;Meta_3300025121_Ga0208375_100207222;Meta_3300025308_Ga0209211_100181513;Meta_3300025309_Ga0209212_100091218;Meta_3300025309_Ga0209212_100170618;Meta_3300025317_Ga0209541_10115621…
2586784176	11	Bacteria:Firmicutes	viral	Host-associated:Human-fecal	Phage_struct:PC_00003	Bacteria:Firmicutes (10) NA (1)	viral (11)	Host-associated:Human-fecal (10) NA (1)	Phage_struct:PC_00003 (9) Phage_struct:PC_00002 (2)	2586784176;Meta_3300006476_Ga0100233_10016414;Meta_3300008360_Ga0114875_100020232;Meta_3300008551_Ga0111058_100143123;Meta_3300014760_Ga0134449_1002884;Meta_3300014788_Ga0134381_100057311;Meta_3300014793_Ga0134407_1000142127;Meta_3300014797_Ga0134414_10052931;Meta_3300014806_Ga0134388_10000614;Meta_3300014808_Ga0134443_100043319;Meta_3300014944_Ga0134440_1005703
2785978840	11	Bacteria	unknown	Aquatic:Groundwater	Mixed_Phage_TM:PC_00009	Bacteria (6) NA (5)	unknown (11)	Aquatic:Groundwater (9) Aquatic:Freshwater (1) NA (1)	Mixed_Phage_TM:PC_00009 (11)	2785978840;Meta_3300004088_Ga0051987_100150083;Meta_3300004210_Ga0066639_101585701;Meta_3300004214_Ga0066646_100073736;Meta_3300004265_Ga0051981_100462344;Meta_3300008002_Ga0100390_1000656410;Meta_3300008007_Ga0100386_100134071;Meta_3300008009_Ga0100394_10217623;Meta_3300008011_Ga0100396_10064426;Meta_3300008086_Ga0100388_100080703;Meta_3300014060_Ga0119967_100094963
Meta_3300000568_Draft_100381465	11	Bacteria	cellular	Engineered:Anoxic-incubation	Cell_other:PC_00019	Bacteria (8) NA (3)	unknown (7) cellular (4)	Engineered:Anoxic-incubation (5) Engineered:Other (4) Engineered:Landfill (2)	Cell_other:PC_00019 (11)	Meta_3300000568_Draft_100381465;Meta_3300001567_Draft_1000330020;Meta_3300002219_SCADCLC_100268984;Meta_3300002498_TOLCLC_1000609956;Meta_3300002821_Iso3TCLC_100038001;Meta_3300009696_Ga0116177_101018361;Meta_3300009707_Ga0116195_10122942;Meta_3300009781_Ga0116178_100273684;Meta_3300014204_Ga0172381_100563031;Meta_3300014205_Ga0172380_1000219925;Meta_3300025408_Ga0208462_10008982
Meta_3300001282_B570J14230_100102774	11	Bacteria:Cyanobacteria	viral	Aquatic:Freshwater	Cell_TM:PC_00001	NA (6) Bacteria:Cyanobacteria (5)	viral (5) unknown (4) cellular (2)	Aquatic:Freshwater (11)	Cell_TM:PC_00001 (11)	Meta_3300001282_B570J14230_100102774;Meta_3300001362_B570J14554_100102774;Meta_3300002835_B570J40625_1001023304;Meta_3300013006_Ga0164294_100214292;Meta_3300020481_Ga0207911_1001484;Meta_3300020483_Ga0207418_1009011;Meta_3300020485_Ga0208054_1008293;Meta_3300020486_Ga0208698_1003274;Meta_3300020487_Ga0208200_1003034;Meta_3300020489_Ga0207910_1001474;Meta_3300020500_Ga0208463_10087862
Meta_3300003155_Ga0052270_103058714	11	Bacteria:Firmicutes	cellular	Host-associated:Human-fecal	Cell_TM:PC_00041	NA (7) Bacteria:Firmicutes (3) Bacteria (1)	cellular (7) unknown (4)	Host-associated:Human-fecal (10) Host-associated:Other (1)	Cell_TM:PC_00041 (10) NA (1)	Meta_3300003155_Ga0052270_103058714;Meta_3300006568_Ga0100215_1013194;Meta_3300007043_Ga0102536_1031014;Meta_3300007524_Ga0105481_10004212;Meta_3300007664_Ga0105542_100110514;Meta_3300008081_Ga0113559_1022595;Meta_3300013940_Ga0117807_10032924;Meta_3300014963_Ga0134523_10002215;Meta_7000000036_SRS049164_WUGC_scaffold_49336__gene_75842;Meta_7000000239_SRS013951_WUGC_scaffold_5621__gene_8662;Meta_7…
Meta_3300004208_Ga0066640_100354844	11	Bacteria	unknown	Aquatic:Groundwater	Cell_other:PC_00020	NA (9) Bacteria (2)	unknown (10) MGE (1)	Aquatic:Groundwater (10) Aquatic:Freshwater (1)	Cell_other:PC_00020 (10) NA (1)	Meta_3300004208_Ga0066640_100354844;Meta_3300004212_Ga0066631_100036564;Meta_3300004238_Ga0066635_100126055;Meta_3300004239_Ga0066650_100282621;Meta_3300005235_Ga0066637_1000337110;Meta_3300005236_Ga0066636_100173734;Meta_3300007965_Ga0100401_10414934;Meta_3300008002_Ga0100390_100607411;Meta_3300008004_Ga0100395_10270495;Meta_3300008094_Ga0100387_100617832;Meta_3300014060_Ga0119967_100265206
Meta_3300005909_Ga0075112_10033934	11	Bacteria	viral	Aquatic:Saline-lakes	Mixed_Phage_TM:PC_00009	Bacteria (6) Bacteria:FCB (3) NA (1) Bacteria:Proteobacteria (1)	unknown (10) viral (1)	Aquatic:Saline-lakes (11)	Mixed_Phage_TM:PC_00009 (11)	Meta_3300005909_Ga0075112_10033934;Meta_3300022838_Ga0222681_10056221;Meta_3300022854_Ga0222636_10034844;Meta_3300022882_Ga0222626_10037164;Meta_3300023244_Ga0222627_10028334;Meta_3300023249_Ga0222678_10034704;Meta_3300023262_Ga0222639_10049914;Meta_3300024048_Ga0222666_10033554;Meta_3300025433_Ga0208900_10045786;Meta_3300025642_Ga0208648_10092204;Meta_3300025649_Ga0208279_10061744
Meta_3300005909_Ga0075112_10055114	11	Bacteria:FCB	unknown	Aquatic:Saline-lakes	Mixed_Phage_TM:PC_00021	Bacteria (6) NA (4) Bacteria:FCB (1)	unknown (10) MGE (1)	Aquatic:Saline-lakes (11)	Mixed_Phage_TM:PC_00021 (11)	Meta_3300005909_Ga0075112_10055114;Meta_3300005932_Ga0075121_10162174;Meta_3300022854_Ga0222636_10044745;Meta_3300022882_Ga0222626_10045895;Meta_3300023244_Ga0222627_10006882;Meta_3300023249_Ga0222678_10017609;Meta_3300023262_Ga0222639_10022631;Meta_3300024048_Ga0222666_10016831;Meta_3300025433_Ga0208900_10060742;Meta_3300025642_Ga0208648_10116392;Meta_3300025649_Ga0208279_10029112
Meta_3300005913_Ga0075108_1000042724	11	Bacteria:CPR	cellular	Aquatic:Saline-lakes	Cell_other:PC_00019	Bacteria (9) Bacteria:CPR (1) NA (1)	cellular (8) MGE (2) unknown (1)	Aquatic:Saline-lakes (11)	Cell_other:PC_00019 (11)	Meta_3300005913_Ga0075108_1000042724;Meta_3300022821_Ga0222673_100017136;Meta_3300022845_Ga0222663_100027414;Meta_3300022885_Ga0222662_100037436;Meta_3300023235_Ga0222634_10042693;Meta_3300023296_Ga0222664_100021412;Meta_3300025425_Ga0208646_100004880;Meta_3300025438_Ga0208770_100006080;Meta_3300025502_Ga0208903_100005399;Meta_3300025513_Ga0208413_100008680;Meta_3300025603_Ga0208414_100014780
Meta_3300005913_Ga0075108_1000042725	11	Bacteria:CPR	cellular	Aquatic:Saline-lakes	Cell_other:PC_00019	Bacteria (9) NA (1) Bacteria:CPR (1)	cellular (8) MGE (2) unknown (1)	Aquatic:Saline-lakes (11)	Cell_other:PC_00019 (11)	Meta_3300005913_Ga0075108_1000042725;Meta_3300022821_Ga0222673_100017137;Meta_3300022845_Ga0222663_100027413;Meta_3300022885_Ga0222662_100037437;Meta_3300023235_Ga0222634_10042694;Meta_3300023296_Ga0222664_100021411;Meta_3300025425_Ga0208646_100004881;Meta_3300025438_Ga0208770_100006081;Meta_3300025502_Ga0208903_1000053100;Meta_3300025513_Ga0208413_100008681;Meta_3300025603_Ga0208414_100014781
Meta_3300005913_Ga0075108_100211094	11	Bacteria	cellular	Aquatic:Saline-lakes	Cell_other:PC_00024	NA (8) Bacteria (3)	cellular (7) unknown (4)	Aquatic:Saline-lakes (11)	NA (10) Cell_other:PC_00024 (1)	Meta_3300005913_Ga0075108_100211094;Meta_3300022821_Ga0222673_10023536;Meta_3300022845_Ga0222663_100087710;Meta_3300022885_Ga0222662_100083719;Meta_3300023235_Ga0222634_10061044;Meta_3300023296_Ga0222664_10003737;Meta_3300025425_Ga0208646_100063822;Meta_3300025438_Ga0208770_100070719;Meta_3300025502_Ga0208903_10005577;Meta_3300025513_Ga0208413_10002677;Meta_3300025603_Ga0208414_10007527
Meta_3300006257_Ga0099346_1033913	11	Bacteria:Firmicutes	viral	Host-associated:Human-fecal	Phage_struct:PC_00002	Bacteria:Firmicutes (11)	viral (10) unknown (1)	Host-associated:Human-fecal (11)	Phage_struct:PC_00002 (11)	Meta_3300006257_Ga0099346_1033913;Meta_3300007360_Ga0104766_100083745;Meta_3300008268_Ga0111491_100116131;Meta_3300008268_Ga0111491_100116132;Meta_3300008491_Ga0111008_1003287;Meta_3300014540_Ga0134446_1002454;Meta_3300014541_Ga0134391_10015718;Meta_3300014558_Ga0134417_10018211;Meta_3300014564_Ga0169885_1001517;Meta_3300014824_Ga0134492_100061151;Meta_3300014952_Ga0134432_10019648
Meta_3300006298_Ga0099618_10166516	11	Bacteria:Firmicutes	viral	Host-associated:Human-fecal	Phage_struct:PC_00003	Bacteria:Firmicutes (9) NA (2)	viral (11)	Host-associated:Human-fecal (11)	Phage_struct:PC_00003 (11)	Meta_3300006298_Ga0099618_10166516;Meta_3300007742_Ga0105758_100115324;Meta_3300007802_Ga0105667_10120752;Meta_3300008479_Ga0114883_100100324;Meta_3300008523_Ga0115231_100001472;Meta_3300008585_Ga0111082_10021011;Meta_3300014963_Ga0134523_10047423;Meta_3300014971_Ga0134442_100093321;Meta_7000000006_SRS054956_LANL_scaffold_43679__gene_98331;Meta_7000000317_SRS014459_WUGC_scaffold_17576__gene_21022…
Meta_3300006386_Ga0079068_10276094	11	Bacteria:FCB	cellular	Engineered:Anoxic-incubation	Cell_TM:PC_00001	Bacteria:FCB (10) NA (1)	unknown (10) cellular (1)	Engineered:Anoxic-incubation (6) Engineered:Other (4) Engineered:Landfill (1)	Cell_TM:PC_00001 (11)	Meta_3300006386_Ga0079068_10276094;Meta_3300019203_Ga0179955_11420624;Meta_3300025724_Ga0208196_100318411;Meta_3300028561_Ga0255343_10154626;Meta_3300028567_Ga0255342_10170264;Meta_3300028570_Ga0255341_10171154;Meta_3300028576_Ga0255340_10166614;Meta_3300028603_Ga0265293_100162508;Meta_3300028626_Ga0302244_10081643;Meta_3300028627_Ga0302243_100377211;Meta_3300028635_Ga0302245_10060724
Meta_3300006807_Ga0079288_1000345	11	Bacteria:Firmicutes	viral	Aquatic:Other	Phage_struct:PC_00010	Bacteria:Firmicutes (7) NA (4)	viral (10) unknown (1)	Aquatic:Other (7) Terrestrial:Other (4)	Phage_struct:PC_00010 (11)	Meta_3300006807_Ga0079288_1000345;Meta_3300007158_Ga0079286_10003213;Meta_3300009574_Ga0114990_1000039;Meta_3300009744_Ga0114985_10000966;Meta_3300009744_Ga0114985_1003617;Meta_3300010372_Ga0114984_100017432;Meta_3300013018_Ga0163223_10012440;Meta_3300026736_Ga0208187_1000958;Meta_3300026775_Ga0208818_100309;Meta_3300028034_Ga0247721_10032024;Meta_3300028034_Ga0247721_1006427
Meta_3300007312_Ga0104941_10062722	11	Bacteria:Firmicutes	viral	Host-associated:Human-fecal	Phage_struct:PC_00008	Bacteria:Firmicutes (10) NA (1)	viral (11)	Host-associated:Human-fecal (11)	Phage_struct:PC_00008 (8) Phage_struct:PC_00003 (2) NA (1)	Meta_3300006299_Ga0099524_10050127;Meta_3300006739_Ga0101793_10031428;Meta_3300007312_Ga0104941_10062722;Meta_3300008571_Ga0111077_1007568;Meta_3300008640_Ga0111422_10071227;Meta_3300008725_Ga0115670_10057768;Meta_3300014963_Ga0134523_10014919;Meta_7000000213_SRS011405_WUGC_scaffold_21229__gene_42254;Meta_7000000320_SRS063040_Baylor_scaffold_36078__gene_63467;Meta_7000000332_SRS015133_WUGC_scaffo…
Meta_3300007524_Ga0105481_1000184102	11	Bacteria:Firmicutes	viral	Host-associated:Human-fecal	Phage_struct:PC_00002	Bacteria:Firmicutes (8) NA (2) Bacteria (1)	viral (10) unknown (1)	Host-associated:Human-fecal (11)	Phage_struct:PC_00002 (9) NA (2)	Meta_3300007524_Ga0105481_1000184102;Meta_3300008479_Ga0114883_10071682;Meta_3300008705_Ga0113869_100316114;Meta_3300014536_Ga0134370_1005447;Meta_3300014551_Ga0134380_10007916;Meta_3300014757_Ga0134375_10054610;Meta_3300014824_Ga0134492_1000126133;Meta_3300014935_Ga0169825_10021310;Meta_3300014958_Ga0134421_100089918;Meta_7000000239_SRS013951_WUGC_scaffold_47656__gene_80751;Meta_7000000486_SRS01…
Meta_3300007802_Ga0105667_1029877	11	Bacteria:FCB	unknown	Host-associated:Human-fecal	Mixed_Phage_TM:PC_00021	Bacteria:FCB (11)	unknown (7) MGE (2) cellular (1) viral (1)	Host-associated:Human-fecal (11)	Mixed_Phage_TM:PC_00021 (11)	Meta_3300006499_Ga0100371_1025337;Meta_3300006739_Ga0101793_1018097;Meta_3300007802_Ga0105667_1029877;Meta_3300008096_Ga0114155_10041347;Meta_3300008523_Ga0115231_10025157;Meta_3300014545_Ga0134392_1007428;Meta_3300014563_Ga0134418_100005311;Meta_3300014791_Ga0134447_100007813;Meta_3300014799_Ga0134377_10024582;Meta_7000000302_SRS023914_Baylor_scaffold_11213__gene_28741;Meta_7000000684_SRS019582_…
Meta_3300007965_Ga0100401_10402883	11	Bacteria:CPR	cellular	Aquatic:Groundwater	Cell_other:PC_00019	Bacteria:CPR (6) NA (3) Bacteria (2)	unknown (10) cellular (1)	Aquatic:Groundwater (10) Aquatic:Freshwater (1)	Cell_other:PC_00019 (10) NA (1)	Meta_3300007965_Ga0100401_10402883;Meta_3300008001_Ga0100389_10345352;Meta_3300008002_Ga0100390_100223253;Meta_3300008004_Ga0100395_10158343;Meta_3300008009_Ga0100394_10525242;Meta_3300008010_Ga0100397_10217274;Meta_3300008020_Ga0100398_10385892;Meta_3300008086_Ga0100388_100158734;Meta_3300008093_Ga0100393_100638122;Meta_3300008094_Ga0100387_100125053;Meta_3300014060_Ga0119967_100032395
Meta_3300007977_Ga0111542_1045565	11	Bacteria:FCB	cellular	Host-associated:Other	Rare:PC_00103	Bacteria:FCB (11)	unknown (10) cellular (1)	Host-associated:Other (10) NA (1)	Rare:PC_00103 (11)	2793142669;Meta_3300006321_Ga0099624_1045237;Meta_3300006477_Ga0100232_1063345;Meta_3300007208_Ga0103291_1047446;Meta_3300007220_Ga0104054_1053786;Meta_3300007977_Ga0111542_1045565;Meta_3300008136_Ga0113979_1064465;Meta_3300008493_Ga0111009_10051562;Meta_3300014109_Ga0134347_10035044;Meta_3300014140_Ga0134344_10023094;Meta_7000000503_SRS053603_LANL_scaffold_49461__gene_76346
Meta_3300007985_Ga0100381_10101404	11	Bacteria:FCB	unknown	Aquatic:Groundwater	Mixed_Phage_TM:PC_00021	Bacteria:FCB (10) NA (1)	unknown (11)	Aquatic:Groundwater (11)	Mixed_Phage_TM:PC_00021 (11)	Meta_3300007985_Ga0100381_10101404;Meta_3300007986_Ga0100380_100164264;Meta_3300007987_Ga0100379_100094944;Meta_3300007988_Ga0100402_10122864;Meta_3300008005_Ga0100385_10103344;Meta_3300008018_Ga0100382_10076624;Meta_3300008085_Ga0100378_10121894;Meta_3300008086_Ga0100388_100300744;Meta_3300008093_Ga0100393_100119894;Meta_3300008255_Ga0100403_10068564;Meta_3300025839_Ga0210034_10054534
Meta_3300007985_Ga0100381_10284893	11	NA	viral	Aquatic:Groundwater	Phage_struct:PC_00002	NA (11)	unknown (7) viral (4)	Aquatic:Groundwater (11)	Phage_struct:PC_00002 (11)	Meta_3300007985_Ga0100381_10284893;Meta_3300007986_Ga0100380_100351833;Meta_3300008002_Ga0100390_100130644;Meta_3300008003_Ga0100391_10367063;Meta_3300008005_Ga0100385_10159393;Meta_3300008018_Ga0100382_10100174;Meta_3300008020_Ga0100398_11662711;Meta_3300008093_Ga0100393_100176073;Meta_3300008094_Ga0100387_100465084;Meta_3300008095_Ga0100392_10488903;Meta_3300009424_Ga0100384_10114194
Meta_3300008003_Ga0100391_10252644	11	Bacteria	unknown	Aquatic:Groundwater	Cell_TM:PC_00001	NA (10) Bacteria (1)	unknown (11)	Aquatic:Groundwater (11)	Cell_TM:PC_00001 (8) Phage_struct:PC_00002 (3)	Meta_3300003830_Ga0051980_100477115;Meta_3300007987_Ga0100379_101127991;Meta_3300008003_Ga0100391_10252644;Meta_3300008005_Ga0100385_10265844;Meta_3300008007_Ga0100386_100163858;Meta_3300008009_Ga0100394_10169514;Meta_3300008010_Ga0100397_10035904;Meta_3300008020_Ga0100398_10307462;Meta_3300008086_Ga0100388_100229054;Meta_3300009004_Ga0100377_10387594;Meta_3300025844_Ga0210036_10285635
Meta_3300008620_Ga0111272_10146810	11	Bacteria:Firmicutes	viral	Host-associated:Human-fecal	Phage_struct:PC_00003	Bacteria:Firmicutes (11)	viral (11)	Host-associated:Human-fecal (10) NA (1)	Phage_struct:PC_00003 (10) NA (1)	2598987868;Meta_3300006312_Ga0099626_10039923;Meta_3300006476_Ga0100233_10043012;Meta_3300007105_Ga0102630_10001864;Meta_3300008301_Ga0114871_10023835;Meta_3300008620_Ga0111272_10146810;Meta_3300014541_Ga0134391_10042131;Meta_3300014807_Ga0134439_100016416;Meta_3300014927_Ga0169766_1003247;Meta_3300014935_Ga0169825_1002388;Meta_3300014972_Ga0169768_1001954
Meta_3300008640_Ga0111422_100107128	11	Bacteria:Firmicutes	viral	Host-associated:Human-fecal	Phage_struct:PC_00002	Bacteria:Firmicutes (8) NA (2) Bacteria (1)	viral (9) cellular (1) unknown (1)	Host-associated:Human-fecal (11)	Phage_struct:PC_00002 (8) NA (3)	Meta_3300006464_Ga0100221_100022322;Meta_3300007305_Ga0104872_10188713;Meta_3300007524_Ga0105481_100032011;Meta_3300008299_Ga0114868_100042417;Meta_3300008520_Ga0111044_10181221;Meta_3300008551_Ga0111058_100033153;Meta_3300008640_Ga0111422_100107128;Meta_3300008712_Ga0113873_10078311;Meta_7000000038_C4270022__gene_356731;Meta_7000000200_C3189776__gene_226690;Meta_7000000444_SRS063985_LANL_scaffol…
Meta_3300009655_Ga0116190_100085327	11	Bacteria:Proteobacteria	cellular	Engineered:Anoxic-incubation	Cell_TM:PC_00001	Bacteria:Proteobacteria (9) NA (2)	unknown (7) cellular (4)	Engineered:Anoxic-incubation (11)	Cell_TM:PC_00001 (11)	Meta_3300009655_Ga0116190_100085327;Meta_3300009658_Ga0116188_100198314;Meta_3300009664_Ga0116146_10295653;Meta_3300009667_Ga0116147_10279563;Meta_3300009676_Ga0116187_10464341;Meta_3300009704_Ga0116145_10200794;Meta_3300019203_Ga0179955_10110753;Meta_3300019218_Ga0179954_10081395;Meta_3300019235_Ga0179952_12215344;Meta_3300025589_Ga0209409_100157817;Meta_3300025589_Ga0209409_100158217
Meta_3300009655_Ga0116190_10281771	11	Bacteria:CPR	viral	Engineered:Anoxic-incubation	NA	NA (6) Bacteria:CPR (4) Bacteria (1)	unknown (9) viral (2)	Engineered:Anoxic-incubation (8) Engineered:Other (3)	Cell_TM:PC_00001 (4) Phage_struct:PC_00002 (4) NA (3)	Meta_3300009655_Ga0116190_10281771;Meta_3300009658_Ga0116188_10323514;Meta_3300009664_Ga0116146_10268744;Meta_3300009667_Ga0116147_10187064;Meta_3300009704_Ga0116145_10264894;Meta_3300009714_Ga0116189_10306454;Meta_3300009720_Ga0116159_10151465;Meta_3300009767_Ga0116161_10075367;Meta_3300028561_Ga0255343_10288982;Meta_3300028568_Ga0255345_10336822;Meta_3300028570_Ga0255341_10278391
Meta_3300010998_Ga0139311_100083473	11	Bacteria:FCB	viral	Host-associated:Rumen	Phage_struct:PC_00023	Bacteria:FCB (8) NA (2) Bacteria (1)	viral (9) unknown (2)	Host-associated:Rumen (11)	Phage_struct:PC_00023 (11)	Meta_3300010998_Ga0139311_100083473;Meta_3300011005_Ga0139361_100010322;Meta_3300011008_Ga0139362_100138971;Meta_3300020011_Ga0207351_102671;Meta_3300020039_Ga0207352_189522;Meta_3300021255_Ga0223825_1295480416;Meta_3300021256_Ga0223826_1000207316;Meta_3300021399_Ga0224415_100488986;Meta_3300021400_Ga0224422_1002809410;Meta_3300021431_Ga0224423_100455423;Meta_3300028805_Ga0247608_1000171213
Meta_3300014490_Ga0182010_100059579	11	NA	viral	Terrestrial:Soil-peat	Phage_other:PC_00007	NA (11)	viral (10) unknown (1)	Terrestrial:Soil-peat (7) Terrestrial:Other (4)	Phage_other:PC_00007 (11)	Meta_3300014490_Ga0182010_100059579;Meta_3300014494_Ga0182017_100008423;Meta_3300014498_Ga0182019_1000122320;Meta_3300014502_Ga0182021_100074454;Meta_3300022835_Ga0224537_10025731;Meta_3300023075_Ga0224520_100008815;Meta_3300023248_Ga0224525_10001674;Meta_3300023254_Ga0224524_100011955;Meta_3300024233_Ga0224521_10000864;Meta_3300024238_Ga0224523_100022459;Meta_3300024240_Ga0224522_10001395
Meta_3300014499_Ga0182012_100107454	11	Bacteria:Proteobacteria	unknown	Terrestrial:Soil-peat	Cell_TM:PC_00001	Bacteria:Proteobacteria (8) NA (3)	unknown (11)	Terrestrial:Soil-peat (10) Terrestrial:Other (1)	Cell_TM:PC_00001 (10) NA (1)	Meta_3300014499_Ga0182012_100107454;Meta_3300029907_Ga0311329_100383444;Meta_3300029911_Ga0311361_100889447;Meta_3300029913_Ga0311362_100270651;Meta_3300029914_Ga0311359_101153484;Meta_3300029952_Ga0311346_100768407;Meta_3300029953_Ga0311343_100235414;Meta_3300029954_Ga0311331_101371654;Meta_3300029955_Ga0311342_100499081;Meta_3300030020_Ga0311344_100427476;Meta_3300031261_Ga0302140_101136724
Meta_3300014543_Ga0169722_10155912	11	Bacteria:FCB	viral	Host-associated:Human-fecal	Phage_struct:PC_00012	Bacteria:FCB (11)	viral (10) MGE (1)	Host-associated:Human-fecal (11)	Phage_struct:PC_00012 (9) Phage_struct:PC_00002 (2)	Meta_3300007742_Ga0105758_100037555;Meta_3300008079_Ga0105956_10005342;Meta_3300008479_Ga0114883_100044055;Meta_3300008482_Ga0115187_10005552;Meta_3300008499_Ga0111012_100036109;Meta_3300008722_Ga0113880_1000004149;Meta_3300014536_Ga0134370_10000859;Meta_3300014543_Ga0169722_10155912;Meta_3300014573_Ga0134423_100008459;Meta_3300014922_Ga0169850_10012553;Meta_7000000317_SRS014459_WUGC_scaffold_142…
Meta_3300014566_Ga0134372_100007542	11	Bacteria:Firmicutes	viral	Host-associated:Human-fecal	Phage_struct:PC_00003	Bacteria:Firmicutes (6) NA (4) Bacteria (1)	viral (10) unknown (1)	Host-associated:Human-fecal (11)	Phage_struct:PC_00003 (11)	Meta_3300007793_Ga0105888_1096722;Meta_3300008571_Ga0111077_10122331;Meta_3300008640_Ga0111422_1070972;Meta_3300014028_Ga0117810_100009613;Meta_3300014545_Ga0134392_1013403;Meta_3300014563_Ga0134418_100000633;Meta_3300014566_Ga0134372_100007542;Meta_3300014573_Ga0134423_100002055;Meta_3300014791_Ga0134447_10019383;Meta_3300014799_Ga0134377_100002033;Meta_3300014958_Ga0134421_100083711
Meta_3300018427_Ga0187903_1000037864	11	NA	viral	Host-associated:NonHuman-fecal	Phage_struct:PC_00003	NA (11)	viral (8) MGE (3)	Host-associated:NonHuman-fecal (11)	Phage_struct:PC_00003 (11)	Meta_3300018427_Ga0187903_1000037864;Meta_3300018430_Ga0187902_1000569237;Meta_3300018475_Ga0187907_1000180863;Meta_3300018878_Ga0187910_1000212336;Meta_3300020079_Ga0187906_100364510;Meta_3300022660_Ga0216342_1000652720;Meta_3300022753_Ga0216341_100204814;Meta_3300028242_Ga0302102_1000065364;Meta_3300029305_Ga0307249_10003205156;Meta_3300029305_Ga0307249_1000320564;Meta_3300029705_Ga0224414_1000…
Meta_3300018427_Ga0187903_100007893	11	Bacteria:FCB	viral	Host-associated:NonHuman-fecal	Phage_struct:PC_00012	Bacteria:FCB (9) NA (2)	viral (10) MGE (1)	Host-associated:NonHuman-fecal (11)	Phage_struct:PC_00012 (11)	Meta_3300018427_Ga0187903_100007893;Meta_3300018430_Ga0187902_1000306713;Meta_3300018475_Ga0187907_1000239261;Meta_3300018878_Ga0187910_1000242161;Meta_3300022660_Ga0216342_100006163;Meta_3300022661_Ga0216339_100007903;Meta_3300022753_Ga0216341_100014823;Meta_3300028242_Ga0302102_1000042547;Meta_3300028454_Ga0307245_16613843;Meta_3300029305_Ga0307249_10003413103;Meta_3300029705_Ga0224414_10001825…
Meta_3300018427_Ga0187903_1000093658	11	Bacteria:Firmicutes	viral	Host-associated:NonHuman-fecal	Phage_struct:PC_00002	Bacteria:Firmicutes (11)	viral (11)	Host-associated:NonHuman-fecal (11)	Phage_struct:PC_00002 (11)	Meta_3300018427_Ga0187903_1000093658;Meta_3300018430_Ga0187902_1000103243;Meta_3300018475_Ga0187907_100072146;Meta_3300018878_Ga0187910_1000975631;Meta_3300020079_Ga0187906_100025354;Meta_3300022660_Ga0216342_100039435;Meta_3300022661_Ga0216339_1000373123;Meta_3300022753_Ga0216341_1000348236;Meta_3300028242_Ga0302102_1000126723;Meta_3300029305_Ga0307249_1001893322;Meta_3300029705_Ga0224414_100083…
Meta_3300018427_Ga0187903_100016222	11	Bacteria:Firmicutes	viral	Host-associated:NonHuman-fecal	Phage_struct:PC_00002	Bacteria:Firmicutes (10) NA (1)	viral (7) unknown (2) cellular (2)	Host-associated:NonHuman-fecal (11)	Phage_struct:PC_00002 (11)	Meta_3300018427_Ga0187903_100016222;Meta_3300018430_Ga0187902_1000475221;Meta_3300018475_Ga0187907_1000270824;Meta_3300019375_Ga0187898_100018446;Meta_3300020079_Ga0187906_100010555;Meta_3300022660_Ga0216342_1003711412;Meta_3300022661_Ga0216339_1000103962;Meta_3300028242_Ga0302102_1000040962;Meta_3300028454_Ga0307245_15871561;Meta_3300029305_Ga0307249_1001390140;Meta_3300029705_Ga0224414_10003062…
Meta_3300018427_Ga0187903_1000304623	11	NA	viral	Host-associated:NonHuman-fecal	Phage_struct:PC_00002	NA (11)	viral (5) MGE (4) unknown (2)	Host-associated:NonHuman-fecal (9) Host-associated:Rumen (2)	Phage_struct:PC_00002 (11)	Meta_3300018427_Ga0187903_1000304623;Meta_3300018430_Ga0187902_100191123;Meta_3300019375_Ga0187898_10157433;Meta_3300020079_Ga0187906_100269611;Meta_3300022660_Ga0216342_100056918;Meta_3300022661_Ga0216339_100052157;Meta_3300028242_Ga0302102_1000208335;Meta_3300028832_Ga0265298_100139365;Meta_3300028887_Ga0265299_100069434;Meta_3300029305_Ga0307249_1002874434;Meta_3300029705_Ga0224414_100119493
Meta_3300018430_Ga0187902_1000473011	11	NA	viral	Host-associated:NonHuman-fecal	Phage_struct:PC_00008	NA (11)	viral (10) unknown (1)	Host-associated:NonHuman-fecal (11)	Phage_struct:PC_00008 (11)	Meta_3300018430_Ga0187902_1000473011;Meta_3300018475_Ga0187907_1000755020;Meta_3300019376_Ga0187899_1000106011;Meta_3300020079_Ga0187906_100088511;Meta_3300022660_Ga0216342_1001204611;Meta_3300022661_Ga0216339_1000778811;Meta_3300022753_Ga0216341_1000566221;Meta_3300028242_Ga0302102_1000225824;Meta_3300028454_Ga0307245_16909653;Meta_3300029305_Ga0307249_1003051134;Meta_3300029705_Ga0224414_100175…
Meta_3300019372_Ga0187904_10100253	11	NA	viral	Host-associated:NonHuman-fecal	Phage_struct:PC_00002	NA (11)	viral (6) unknown (4) MGE (1)	Host-associated:NonHuman-fecal (10) Host-associated:Rumen (1)	Phage_struct:PC_00002 (11)	Meta_3300019372_Ga0187904_10100253;Meta_3300019375_Ga0187898_100025845;Meta_3300020079_Ga0187906_10003601;Meta_3300022401_Ga0216348_10036566;Meta_3300022661_Ga0216339_1000552327;Meta_3300022753_Ga0216341_1000512947;Meta_3300028242_Ga0302102_1000197122;Meta_3300028454_Ga0307245_17045793;Meta_3300028914_Ga0265300_100175805;Meta_3300029305_Ga0307249_1002793522;Meta_3300029705_Ga0224414_1001248722
Meta_3300020815_Ga0214108_105525373	11	NA	unknown	Engineered:Landfill	Phage_struct:PC_00002	NA (11)	unknown (11)	Engineered:Landfill (5) Engineered:Other (3) Engineered:Anoxic-incubation (3)	Phage_struct:PC_00002 (10) NA (1)	Meta_3300020815_Ga0214108_104669961;Meta_3300020815_Ga0214108_105525373;Meta_3300020818_Ga0214277_104744202;Meta_3300021966_Ga0226662_100321341;Meta_3300021971_Ga0227318_100315001;Meta_3300023205_Ga0255814_115649022;Meta_3300023205_Ga0255814_119594601;Meta_3300023291_Ga0256703_101755962;Meta_3300023300_Ga0256702_1012643410;Meta_3300023300_Ga0256702_107687761;Meta_3300029799_Ga0311022_143273912
Meta_3300022837_Ga0222711_10024374	11	Bacteria:Proteobacteria	viral	Aquatic:Saline-lakes	Phage_struct:PC_00002	Bacteria:Proteobacteria (6) NA (5)	viral (10) MGE (1)	Aquatic:Saline-lakes (11)	Phage_struct:PC_00002 (11)	Meta_3300022837_Ga0222711_10024374;Meta_3300022843_Ga0222631_100016224;Meta_3300022853_Ga0222652_100020229;Meta_3300022866_Ga0222651_10005378;Meta_3300023229_Ga0222661_100037223;Meta_3300023293_Ga0222688_10000898;Meta_3300023294_Ga0222670_10009468;Meta_3300025425_Ga0208646_100026541;Meta_3300025438_Ga0208770_100007917;Meta_3300025438_Ga0208770_100007988;Meta_3300025603_Ga0208414_10080687
Meta_3300022853_Ga0222652_10057692	11	NA	viral	Aquatic:Saline-lakes	Mixed_Phage_TM:PC_00009	NA (11)	viral (8) unknown (3)	Aquatic:Saline-lakes (11)	Mixed_Phage_TM:PC_00009 (11)	Meta_3300022853_Ga0222652_10057692;Meta_3300022857_Ga0222653_10052525;Meta_3300022865_Ga0222668_10019009;Meta_3300022867_Ga0222629_10051391;Meta_3300023237_Ga0222650_10063555;Meta_3300023293_Ga0222688_10030375;Meta_3300023294_Ga0222670_10107381;Meta_3300025425_Ga0208646_10107471;Meta_3300025438_Ga0208770_10082423;Meta_3300025502_Ga0208903_10191562;Meta_3300025603_Ga0208414_100499411
Meta_3300024243_Ga0233436_10046776	11	NA	unknown	Aquatic:Inlet	Phage_struct:PC_00002	NA (11)	unknown (11)	Aquatic:Inlet (11)	Phage_struct:PC_00002 (11)	Meta_3300024243_Ga0233436_10046776;Meta_3300024252_Ga0233435_10056359;Meta_3300024256_Ga0233446_10039606;Meta_3300024257_Ga0233442_10040299;Meta_3300024258_Ga0233440_10055136;Meta_3300024260_Ga0233441_10047256;Meta_3300024261_Ga0233439_100086939;Meta_3300024299_Ga0233448_10059016;Meta_3300024324_Ga0233443_10051076;Meta_3300024336_Ga0233447_10064676;Meta_3300024339_Ga0233445_10043176
Meta_3300025012_Ga0209727_10062252	11	Bacteria:CPR	cellular	Aquatic:Groundwater	Cell_other:PC_00029	Bacteria:CPR (5) Bacteria (4) NA (2)	cellular (6) unknown (5)	Aquatic:Groundwater (11)	Cell_other:PC_00029 (11)	Meta_3300002460_C687J35021_100237351;Meta_3300009285_Ga0103680_100373352;Meta_3300025012_Ga0209727_10062252;Meta_3300025015_Ga0209210_100112917;Meta_3300025030_Ga0209518_100073148;Meta_3300025121_Ga0208375_10115892;Meta_3300025308_Ga0209211_100039825;Meta_3300025309_Ga0209212_10133856;Meta_3300025311_Ga0209343_100061272;Meta_3300025317_Ga0209541_100083532;Meta_3300025323_Ga0209542_100020132
Meta_3300025309_Ga0209212_100226524	11	Bacteria:CPR	cellular	Aquatic:Groundwater	Cell_other:PC_00039	NA (9) Bacteria:CPR (2)	unknown (6) cellular (5)	Aquatic:Groundwater (9) NA (2)	Cell_other:PC_00039 (11)	2713678989;2713678990;Meta_3300025088_Ga0208246_100251310;Meta_3300025088_Ga0208246_100251311;Meta_3300025117_Ga0208958_10040092;Meta_3300025117_Ga0208958_10040093;Meta_3300025121_Ga0208375_10134866;Meta_3300025121_Ga0208375_10134867;Meta_3300025152_Ga0208373_100098927;Meta_3300025152_Ga0208373_100098928;Meta_3300025309_Ga0209212_100226524
Meta_3300027728_Ga0247836_10081685	11	Bacteria:FCB	cellular	Aquatic:Freshwater	Cell_TM:PC_00001	Bacteria:FCB (11)	cellular (10) unknown (1)	Aquatic:Freshwater (11)	Cell_TM:PC_00001 (11)	Meta_3300027728_Ga0247836_10081685;Meta_3300027730_Ga0247833_10081508;Meta_3300027970_Ga0247837_10103265;Meta_3300027977_Ga0247834_10080975;Meta_3300028044_Ga0247838_10066885;Meta_3300028114_Ga0247835_10051905;Meta_3300028553_Ga0247839_10120065;Meta_3300028557_Ga0247832_10080175;Meta_3300028559_Ga0247831_10085505;Meta_3300028569_Ga0247843_10095378;Meta_3300028571_Ga0247844_10088715
Meta_3300027728_Ga0247836_10085192	11	Bacteria:Proteobacteria	cellular	Aquatic:Freshwater	Cell_TM:PC_00001	NA (4) Bacteria:Proteobacteria (4) Bacteria (2) Bacteria:PVC (1)	cellular (5) unknown (4) viral (2)	Aquatic:Freshwater (11)	Cell_TM:PC_00001 (8) NA (3)	Meta_3300027728_Ga0247836_10085192;Meta_3300027730_Ga0247833_10253563;Meta_3300027970_Ga0247837_10096952;Meta_3300027977_Ga0247834_10063713;Meta_3300028044_Ga0247838_10022323;Meta_3300028114_Ga0247835_10257183;Meta_3300028553_Ga0247839_10252593;Meta_3300028557_Ga0247832_10070102;Meta_3300028559_Ga0247831_10348182;Meta_3300028569_Ga0247843_10355703;Meta_3300028581_Ga0247840_100580232
Meta_3300027728_Ga0247836_10114605	11	Bacteria:PVC	cellular	Aquatic:Freshwater	Cell_TM:PC_00001	Bacteria:PVC (6) Bacteria (5)	cellular (6) unknown (5)	Aquatic:Freshwater (11)	Cell_TM:PC_00001 (11)	Meta_3300027728_Ga0247836_10114605;Meta_3300027730_Ga0247833_100136331;Meta_3300027970_Ga0247837_100062317;Meta_3300027977_Ga0247834_100253517;Meta_3300028044_Ga0247838_10166452;Meta_3300028114_Ga0247835_100042431;Meta_3300028553_Ga0247839_10117123;Meta_3300028557_Ga0247832_10022665;Meta_3300028559_Ga0247831_10185382;Meta_3300028571_Ga0247844_10270772;Meta_3300028581_Ga0247840_1000333017
Meta_3300027970_Ga0247837_100659715	11	NA	viral	Aquatic:Freshwater	Phage_struct:PC_00002	NA (11)	viral (9) unknown (2)	Aquatic:Freshwater (11)	Phage_struct:PC_00002 (11)	Meta_3300027728_Ga0247836_11018972;Meta_3300027730_Ga0247833_10805082;Meta_3300027970_Ga0247837_100659715;Meta_3300027977_Ga0247834_100453115;Meta_3300028044_Ga0247838_10048081;Meta_3300028114_Ga0247835_100261915;Meta_3300028553_Ga0247839_10030987;Meta_3300028559_Ga0247831_100475734;Meta_3300028571_Ga0247844_10305887;Meta_3300028581_Ga0247840_100068261;Meta_3300029286_Ga0247841_100043177
Meta_3300028156_Ga0268281_100027532	11	Bacteria:CPR	cellular	Aquatic:Saline-lakes	Rare:PC_00049	Bacteria:CPR (11)	cellular (11)	Aquatic:Saline-lakes (10) NA (1)	Rare:PC_00049 (11)	2264967964;Meta_3300028156_Ga0268281_100027532;Meta_3300028161_Ga0265596_10008527;Meta_3300028162_Ga0268278_100071819;Meta_3300028167_Ga0268285_10008457;Meta_3300028168_Ga0268277_10015237;Meta_3300028169_Ga0268279_100107515;Meta_3300028191_Ga0265595_10016587;Meta_3300028193_Ga0265594_100216815;Meta_3300028272_Ga0265592_100087115;Meta_3300028276_Ga0268282_10008637
Meta_3300028156_Ga0268281_100042628	11	Bacteria	cellular	Aquatic:Saline-lakes	Cell_other:PC_00020	Bacteria (10) NA (1)	cellular (10) unknown (1)	Aquatic:Saline-lakes (11)	Cell_other:PC_00020 (11)	Meta_3300028156_Ga0268281_100042628;Meta_3300028161_Ga0265596_10000383;Meta_3300028162_Ga0268278_100005782;Meta_3300028167_Ga0268285_10012779;Meta_3300028168_Ga0268277_10020519;Meta_3300028169_Ga0268279_100031928;Meta_3300028191_Ga0265595_10005853;Meta_3300028193_Ga0265594_10026829;Meta_3300028272_Ga0265592_10009219;Meta_3300028276_Ga0268282_1000022119;Meta_3300028299_Ga0268276_10064553
Meta_3300028161_Ga0265596_10093963	11	Bacteria:CPR	cellular	Aquatic:Saline-lakes	Rare:PC_00049	Bacteria:CPR (10) NA (1)	unknown (10) cellular (1)	Aquatic:Saline-lakes (11)	Rare:PC_00049 (7) NA (4)	Meta_3300028156_Ga0268281_10046958;Meta_3300028161_Ga0265596_10093963;Meta_3300028162_Ga0268278_10090235;Meta_3300028167_Ga0268285_10047394;Meta_3300028168_Ga0268277_10050271;Meta_3300028168_Ga0268277_10064851;Meta_3300028169_Ga0268279_10032832;Meta_3300028191_Ga0265595_10122392;Meta_3300028193_Ga0265594_100233111;Meta_3300028272_Ga0265592_10020825;Meta_3300028276_Ga0268282_10107783
Meta_3300028162_Ga0268278_10071867	11	Archaea:Euryarchaeota	cellular	Aquatic:Saline-lakes	Cell_other:PC_00026	NA (10) Archaea:Euryarchaeota (1)	unknown (6) cellular (5)	Aquatic:Saline-lakes (11)	NA (6) Cell_other:PC_00026 (5)	Meta_3300028156_Ga0268281_100053735;Meta_3300028161_Ga0265596_100107714;Meta_3300028162_Ga0268278_10071867;Meta_3300028167_Ga0268285_100152817;Meta_3300028168_Ga0268277_10003228;Meta_3300028169_Ga0268279_100243116;Meta_3300028169_Ga0268279_10172074;Meta_3300028191_Ga0265595_100175912;Meta_3300028191_Ga0265595_10237544;Meta_3300028272_Ga0265592_10024083;Meta_3300028276_Ga0268282_100357510
Meta_3300028564_Ga0255344_100034832	11	Bacteria:Firmicutes	viral	Engineered:Other	Phage_struct:PC_00002	Bacteria:Firmicutes (6) NA (4) Bacteria (1)	viral (10) cellular (1)	Engineered:Other (7) Engineered:Anoxic-incubation (4)	Phage_struct:PC_00002 (11)	Meta_3300002163_JGI24707J26582_1000028627;Meta_3300002164_JGI24708J26588_100021072;Meta_3300009666_Ga0116182_10442444;Meta_3300009670_Ga0116183_10009238;Meta_3300028561_Ga0255343_100016588;Meta_3300028564_Ga0255344_100034832;Meta_3300028567_Ga0255342_100040332;Meta_3300028568_Ga0255345_100011062;Meta_3300028570_Ga0255341_100039532;Meta_3300028576_Ga0255340_100036432;Meta_3300028593_Ga0255347_1000…
REF_DGR_[t304]LCDH01000011.1_19636_20640	11	Bacteria:CPR	cellular	Aquatic:Groundwater	Rare:PC_00057	Bacteria (7) NA (3) Bacteria:CPR (1)	unknown (7) cellular (4)	Aquatic:Groundwater (10) NA (1)	Rare:PC_00057 (6) NA (5)	REF_DGR_[t304]LCDH01000011.1_19636_20640;Meta_3300009296_Ga0103681_10141072;Meta_3300025011_Ga0209000_10197603;Meta_3300025012_Ga0209727_10055046;Meta_3300025030_Ga0209518_10063227;Meta_3300025088_Ga0208246_100072222;Meta_3300025095_Ga0208977_10029386;Meta_3300025117_Ga0208958_10141482;Meta_3300025152_Ga0208373_100027819;Meta_3300025154_Ga0209417_10115866;Meta_3300025309_Ga0209212_100031222
REF_DGRs_gi|150007547|ref|YP_001302290.1	11	Bacteria:FCB	viral	Host-associated:Human-fecal	Phage_struct:PC_00002	Bacteria:FCB (10) NA (1)	viral (7) unknown (3) cellular (1)	Host-associated:Human-fecal (10) NA (1)	Phage_struct:PC_00002 (8) NA (3)	REF_DGRs_gi|150007547|ref|YP_001302290.1;Meta_3300014529_Ga0169876_10009383;Meta_3300014570_Ga0134400_10004547;Meta_3300014752_Ga0169821_10002446;Meta_3300014769_Ga0134404_1012398;Meta_3300014784_Ga0134413_10077453;Meta_3300014792_Ga0134427_10030872;Meta_3300014797_Ga0134414_100005477;Meta_3300014802_Ga0134374_100039614;Meta_3300014944_Ga0134440_10002954;Meta_7000000646_SRS015960_WUGC_scaffold_27…
2582908053	10	Bacteria	cellular	Aquatic:Freshwater	Cell_TM:PC_00001	Bacteria (8) NA (2)	cellular (6) unknown (3) viral (1)	Aquatic:Freshwater (9) NA (1)	Cell_TM:PC_00001 (10)	2582908053;Meta_3300000553_TBL_comb47_HYPODRAFT_10000028116;Meta_3300020680_Ga0214215_1003343;Meta_3300020690_Ga0214223_100001145;Meta_3300020697_Ga0214230_1009906;Meta_3300020698_Ga0214241_100003922;Meta_3300020700_Ga0214225_10025403;Meta_3300020706_Ga0214217_10010013;Meta_3300020708_Ga0214228_100000271;Meta_3300020734_Ga0214235_100002471
2586786132	10	Bacteria:Firmicutes	viral	Host-associated:Human-fecal	Phage_struct:PC_00003	Bacteria:Firmicutes (7) NA (3)	viral (10)	Host-associated:Human-fecal (9) NA (1)	Phage_struct:PC_00003 (10)	2586786132;Meta_3300006312_Ga0099626_1028843;Meta_3300006722_Ga0101786_10027656;Meta_3300007793_Ga0105888_10246819;Meta_3300008676_Ga0111520_10051812;Meta_3300014532_Ga0169737_1024544;Meta_3300014539_Ga0169882_10097714;Meta_3300014792_Ga0134427_100123110;Meta_3300014927_Ga0169766_10020730;Meta_7000000333_SRS050925_LANL_scaffold_55373__gene_118986
2627591844	10	Bacteria:CPR	cellular	Aquatic:Groundwater	Cell_other:PC_00027	Bacteria (7) NA (2) Bacteria:CPR (1)	cellular (7) unknown (2) MGE (1)	Aquatic:Groundwater (8) NA (1) Terrestrial:Other (1)	Cell_other:PC_00027 (6) NA (4)	2627591844;Meta_3300002223_C687J26845_100218201;Meta_3300002529_C687J35504_100012736;Meta_3300025015_Ga0209210_100006773;Meta_3300025030_Ga0209518_100008965;Meta_3300025289_Ga0209002_100924011;Meta_3300025308_Ga0209211_1000037242;Meta_3300025311_Ga0209343_1000014343;Meta_3300025317_Ga0209541_1000151014;Meta_3300025323_Ga0209542_10000263136
2728152012	10	Bacteria:FCB	cellular	Host-associated:Other	Mixed_Phage_TM:PC_00021	Bacteria:FCB (10)	cellular (7) unknown (3)	Host-associated:Other (9) NA (1)	Mixed_Phage_TM:PC_00021 (9) NA (1)	2728152012;Meta_3300006250_Ga0099391_1044955;Meta_3300006256_Ga0099352_10022615;Meta_3300007783_Ga0105777_1012323;Meta_3300008147_Ga0114367_1018193;Meta_3300008154_Ga0114321_10017613;Meta_3300008345_Ga0115409_1014597;Meta_3300014554_Ga0134345_1009633;Meta_7000000125_C3531371__gene_185842;Meta_7000000707_SRS019045_WUGC_scaffold_59458__gene_69250
Meta_3300004105_Ga0065182_10601771	10	Bacteria	unknown	Aquatic:Groundwater	NA	NA (8) Bacteria:Proteobacteria (1) Bacteria:CPR (1)	unknown (10)	Aquatic:Groundwater (9) NA (1)	NA (10)	2786262378;Meta_3300003830_Ga0051980_101400901;Meta_3300004105_Ga0065182_10601771;Meta_3300004143_Ga0066630_10483112;Meta_3300007986_Ga0100380_101235482;Meta_3300008007_Ga0100386_101470341;Meta_3300008093_Ga0100393_101004811;Meta_3300008094_Ga0100387_100356472;Meta_3300009004_Ga0100377_10708302;Meta_3300025805_Ga0210006_10534091
Meta_3300004164_Ga0066425_10005854	10	Bacteria:Proteobacteria	viral	Aquatic:Other	Mixed_Phage_TM:PC_00009	Bacteria:Proteobacteria (6) NA (4)	viral (10)	Aquatic:Other (10)	Mixed_Phage_TM:PC_00009 (10)	Meta_3300004164_Ga0066425_10005854;Meta_3300004230_Ga0066452_10008864;Meta_3300004233_Ga0066462_10011264;Meta_3300004236_Ga0066449_10010624;Meta_3300024931_Ga0208632_10008755;Meta_3300024934_Ga0208885_10009439;Meta_3300024942_Ga0207970_10009735;Meta_3300024947_Ga0208120_10000433;Meta_3300024957_Ga0208121_100040109;Meta_3300024957_Ga0208121_10004057
Meta_3300004265_Ga0051981_100033014	10	Bacteria:CPR	viral	Aquatic:Groundwater	Cell_other:PC_00027	NA (5) Bacteria (4) Bacteria:CPR (1)	unknown (7) viral (2) cellular (1)	Aquatic:Groundwater (8) Aquatic:Freshwater (1) NA (1)	Cell_other:PC_00027 (9) NA (1)	2786990003;Meta_3300003830_Ga0051980_100065234;Meta_3300004265_Ga0051981_100033014;Meta_3300007985_Ga0100381_10192195;Meta_3300008002_Ga0100390_100721921;Meta_3300008005_Ga0100385_10100273;Meta_3300008007_Ga0100386_100050144;Meta_3300008086_Ga0100388_100505311;Meta_3300014060_Ga0119967_100289083;Meta_3300025808_Ga0210037_10066373
Meta_3300005236_Ga0066636_100278083	10	Bacteria	unknown	Aquatic:Groundwater	Mixed_Phage_TM:PC_00009	Bacteria (6) NA (4)	unknown (10)	Aquatic:Groundwater (10)	Mixed_Phage_TM:PC_00009 (6) NA (4)	Meta_3300003830_Ga0051980_100577963;Meta_3300005236_Ga0066636_100278083;Meta_3300007965_Ga0100401_10295443;Meta_3300008003_Ga0100391_10246604;Meta_3300008004_Ga0100395_10233023;Meta_3300008008_Ga0100399_10254614;Meta_3300008011_Ga0100396_10380931;Meta_3300008020_Ga0100398_10163196;Meta_3300008086_Ga0100388_100572082;Meta_3300008095_Ga0100392_10313653
Meta_3300005237_Ga0066644_1000172014	10	Bacteria:CPR	cellular	Aquatic:Groundwater	Cell_other:PC_00019	Bacteria (5) Bacteria:CPR (3) NA (2)	cellular (6) unknown (4)	Aquatic:Groundwater (9) Aquatic:Freshwater (1)	Cell_other:PC_00019 (10)	Meta_3300005237_Ga0066644_1000172014;Meta_3300007986_Ga0100380_100133951;Meta_3300008002_Ga0100390_1000268411;Meta_3300008004_Ga0100395_10058929;Meta_3300008011_Ga0100396_10023987;Meta_3300009004_Ga0100377_100141523;Meta_3300014060_Ga0119967_100179056;Meta_3300025826_Ga0210033_100345317;Meta_3300025839_Ga0210034_10050772;Meta_3300027835_Ga0209515_100035399
Meta_3300005909_Ga0075112_10016283	10	Bacteria	viral	Aquatic:Saline-lakes	Phage_struct:PC_00002	NA (9) Bacteria (1)	unknown (7) MGE (2) viral (1)	Aquatic:Saline-lakes (10)	Phage_struct:PC_00002 (8) NA (2)	Meta_3300005909_Ga0075112_10016283;Meta_3300005910_Ga0075113_10187472;Meta_3300005915_Ga0075122_100909651;Meta_3300005936_Ga0075124_100441722;Meta_3300022871_Ga0222628_10007065;Meta_3300023231_Ga0222689_10002892;Meta_3300023257_Ga0222658_100185222;Meta_3300023434_Ga0222680_10232472;Meta_3300025433_Ga0208900_10147203;Meta_3300031227_Ga0307928_100811613
Meta_3300005929_Ga0075107_10044121	10	Bacteria:Proteobacteria	viral	Aquatic:Saline-lakes	Phage_struct:PC_00002	NA (8) Bacteria:Proteobacteria (2)	viral (10)	Aquatic:Saline-lakes (10)	Phage_struct:PC_00002 (9) NA (1)	Meta_3300005929_Ga0075107_10044121;Meta_3300012029_Ga0136572_10008614;Meta_3300012106_Ga0136575_1014663;Meta_3300012111_Ga0136577_10047343;Meta_3300012115_Ga0136592_100052215;Meta_3300012121_Ga0136565_10016324;Meta_3300012145_Ga0136566_10012844;Meta_3300012250_Ga0136573_1007753;Meta_3300028360_Ga0306914_1020794;Meta_3300028411_Ga0306911_1029091
Meta_3300006476_Ga0100233_100105110	10	Bacteria:Firmicutes	viral	Host-associated:Human-fecal	Phage_struct:PC_00002	Bacteria:Firmicutes (6) NA (2) Bacteria (2)	viral (9) unknown (1)	Host-associated:Human-fecal (10)	Phage_struct:PC_00002 (10)	Meta_3300006476_Ga0100233_100105110;Meta_3300007292_Ga0104320_10024699;Meta_3300007798_Ga0105755_10076146;Meta_3300008077_Ga0105964_100059116;Meta_3300008728_Ga0115675_1097362;Meta_3300008733_Ga0115617_10015569;Meta_3300014358_Ga0135353_10002518;Meta_7000000040_SRS043411_WUGC_scaffold_42074__gene_84490;Meta_7000000352_SRS014923_WUGC_scaffold_28600__gene_46917;Meta_7000000735_SRS015190_WUGC_scaffo…
Meta_3300006502_Ga0100528_1007998	10	Bacteria:Firmicutes	viral	Host-associated:Human-fecal	Phage_struct:PC_00010	Bacteria:Firmicutes (8) NA (2)	viral (10)	Host-associated:Human-fecal (9) NA (1)	Phage_struct:PC_00010 (10)	2815614437;Meta_3300006502_Ga0100528_1007998;Meta_3300007797_Ga0105663_10073118;Meta_3300007805_Ga0105637_10052210;Meta_3300007853_Ga0114093_10070120;Meta_3300014528_Ga0169870_10008849;Meta_3300014790_Ga0134419_100008320;Meta_3300014824_Ga0134492_10041913;Meta_3300014824_Ga0134492_10157963;Meta_3300014952_Ga0134432_1017878
Meta_3300007108_Ga0102731_10004687	10	NA	viral	Host-associated:Human-fecal	Phage_struct:PC_00002	NA (10)	viral (10)	Host-associated:Human-fecal (10)	Phage_struct:PC_00002 (9) NA (1)	Meta_3300007108_Ga0102731_10004687;Meta_3300008058_Ga0114167_1001828;Meta_3300008360_Ga0114875_10030736;Meta_3300008497_Ga0111011_1000692;Meta_3300013899_Ga0117808_10001555;Meta_3300014536_Ga0134370_1001756;Meta_3300014553_Ga0134451_1022746;Meta_3300014798_Ga0134382_10022762;Meta_3300014946_Ga0169857_10017755;Meta_7000000538_SRS024075_LANL_scaffold_22533__gene_67727
Meta_3300007184_Ga0103258_10031051	10	Bacteria:Firmicutes	viral	Host-associated:Human-fecal	Phage_struct:PC_00002	Bacteria:Firmicutes (9) NA (1)	viral (10)	Host-associated:Human-fecal (10)	Phage_struct:PC_00002 (10)	Meta_3300007184_Ga0103258_10031051;Meta_3300008360_Ga0114875_10006567;Meta_3300008497_Ga0111011_1003723;Meta_3300014557_Ga0169723_10066522;Meta_3300014771_Ga0169781_1068693;Meta_3300014782_Ga0134389_10002877;Meta_3300014919_Ga0169798_100038124;Meta_7000000107_SRS042628_WUGC_scaffold_3961__gene_6533;Meta_7000000145_SRS050422_LANL_scaffold_24903__gene_35047;Meta_7000000628_SRS015782_WUGC_scaffold_3…
Meta_3300007360_Ga0104766_100114610	10	Bacteria:Firmicutes	viral	Host-associated:Human-fecal	Phage_struct:PC_00002	Bacteria:Firmicutes (7) NA (3)	viral (9) unknown (1)	Host-associated:Human-fecal (10)	Phage_struct:PC_00002 (9) NA (1)	Meta_3300007360_Ga0104766_100114610;Meta_3300008096_Ga0114155_10001572;Meta_3300008103_Ga0114180_10042914;Meta_3300008520_Ga0111044_1008119;Meta_3300008622_Ga0111363_10058029;Meta_3300008728_Ga0115675_10055957;Meta_3300014706_Ga0135354_1052742;Meta_3300014789_Ga0134406_10010922;Meta_3300014949_Ga0134402_100080102;Meta_7000000740_SRS064276_LANL_scaffold_37557__gene_77955
Meta_3300007361_Ga0104787_1007183	10	Bacteria:FCB	viral	Host-associated:Human-fecal	Phage_struct:PC_00012	NA (6) Bacteria:FCB (4)	viral (8) cellular (1) unknown (1)	Host-associated:Human-fecal (9) Host-associated:NonHuman-fecal (1)	Phage_struct:PC_00012 (10)	Meta_3300003125_Ga0052232_1045053;Meta_3300007361_Ga0104787_1007183;Meta_3300008272_Ga0111092_100006657;Meta_3300008385_Ga0114873_10033735;Meta_3300008705_Ga0113869_10034181;Meta_3300014542_Ga0134454_1004384;Meta_3300014560_Ga0134394_1071121;Meta_3300014760_Ga0134449_1045373;Meta_3300014800_Ga0134399_10068921;Meta_3300014950_Ga0169861_1040973
Meta_3300007501_Ga0104994_1005638	10	Bacteria:Firmicutes	viral	Host-associated:Human-fecal	Phage_struct:PC_00003	NA (6) Bacteria (3) Bacteria:Firmicutes (1)	viral (8) unknown (2)	Host-associated:Human-fecal (10)	Phage_struct:PC_00003 (10)	Meta_3300006312_Ga0099626_1037674;Meta_3300006568_Ga0100215_10086410;Meta_3300007501_Ga0104994_1005638;Meta_3300007664_Ga0105542_100134130;Meta_3300007801_Ga0105807_1002659;Meta_3300008081_Ga0113559_1068046;Meta_3300008103_Ga0114180_10057612;Meta_3300008282_Ga0114156_10069604;Meta_3300009343_Ga0114310_10028862;Meta_7000000011_C1580692__gene_170702
Meta_3300007965_Ga0100401_10175192	10	Bacteria	unknown	Aquatic:Groundwater	Mixed_Phage_TM:PC_00009	Bacteria (6) NA (2) Bacteria:Proteobacteria (1) Bacteria:FCB (1)	unknown (10)	Aquatic:Groundwater (10)	Mixed_Phage_TM:PC_00009 (10)	Meta_3300007965_Ga0100401_10175192;Meta_3300007985_Ga0100381_10384234;Meta_3300007987_Ga0100379_100643494;Meta_3300008005_Ga0100385_10401504;Meta_3300008007_Ga0100386_100113864;Meta_3300008008_Ga0100399_10258004;Meta_3300008020_Ga0100398_10348321;Meta_3300009424_Ga0100384_10186192;Meta_3300025841_Ga0210028_10302313;Meta_3300025842_Ga0210054_10189123
Meta_3300007985_Ga0100381_10491532	10	Bacteria:FCB	viral	Aquatic:Groundwater	Phage_struct:PC_00002	NA (8) Bacteria:FCB (2)	viral (5) unknown (5)	Aquatic:Groundwater (10)	Phage_struct:PC_00002 (8) NA (2)	Meta_3300007965_Ga0100401_10725731;Meta_3300007985_Ga0100381_10491532;Meta_3300007986_Ga0100380_100256723;Meta_3300007988_Ga0100402_10912352;Meta_3300008002_Ga0100390_100129686;Meta_3300008003_Ga0100391_100229518;Meta_3300008008_Ga0100399_10937171;Meta_3300008086_Ga0100388_101920303;Meta_3300008093_Ga0100393_1000336612;Meta_3300025844_Ga0210036_100160318
Meta_3300008003_Ga0100391_10207808	10	Bacteria:FCB	cellular	Aquatic:Groundwater	Cell_TM:PC_00001	Bacteria:FCB (8) Bacteria (1) NA (1)	unknown (9) cellular (1)	Aquatic:Groundwater (10)	NA (6) Cell_TM:PC_00001 (4)	Meta_3300008003_Ga0100391_10207808;Meta_3300008007_Ga0100386_100204933;Meta_3300008017_Ga0100383_10103738;Meta_3300008085_Ga0100378_10312742;Meta_3300008086_Ga0100388_100139723;Meta_3300008093_Ga0100393_100261552;Meta_3300008094_Ga0100387_100227617;Meta_3300009424_Ga0100384_10139003;Meta_3300025844_Ga0210036_10280133;Meta_3300025997_Ga0210013_100082511
Meta_3300009285_Ga0103680_100009273	10	NA	viral	Aquatic:Groundwater	Phage_struct:PC_00002	NA (10)	viral (7) MGE (2) unknown (1)	Aquatic:Groundwater (10)	Phage_struct:PC_00002 (9) NA (1)	Meta_3300009285_Ga0103680_100009273;Meta_3300025000_Ga0209318_100174011;Meta_3300025009_Ga0209416_100325912;Meta_3300025010_Ga0209319_10043689;Meta_3300025011_Ga0209000_10032977;Meta_3300025012_Ga0209727_100072112;Meta_3300025030_Ga0209518_10018203;Meta_3300025117_Ga0208958_10061375;Meta_3300025154_Ga0209417_10501084;Meta_3300025309_Ga0209212_100987719
Meta_3300009654_Ga0116167_10432603	10	Bacteria:FCB	unknown	Engineered:Anoxic-incubation	Rare:PC_00074	Bacteria (6) NA (3) Bacteria:FCB (1)	unknown (10)	Engineered:Anoxic-incubation (7) Engineered:Landfill (2) Engineered:Other (1)	NA (7) Rare:PC_00074 (3)	Meta_3300009654_Ga0116167_10432603;Meta_3300009655_Ga0116190_10227971;Meta_3300009658_Ga0116188_10228843;Meta_3300009667_Ga0116147_10276811;Meta_3300009704_Ga0116145_10265173;Meta_3300009714_Ga0116189_10181123;Meta_3300014206_Ga0172377_101345251;Meta_3300025589_Ga0209409_10122283;Meta_3300028567_Ga0255342_10461773;Meta_3300029288_Ga0265297_100254934
Meta_3300009670_Ga0116183_10590111	10	Bacteria:Spirochaetes	unknown	Engineered:Other	Cell_TM:PC_00001	Bacteria:Spirochaetes (6) NA (2) Bacteria (2)	unknown (10)	Engineered:Other (6) Engineered:Anoxic-incubation (4)	Cell_TM:PC_00001 (10)	Meta_3300009670_Ga0116183_10590111;Meta_3300009676_Ga0116187_10307573;Meta_3300009767_Ga0116161_10426044;Meta_3300009772_Ga0116162_100217763;Meta_3300028561_Ga0255343_10200013;Meta_3300028567_Ga0255342_10151964;Meta_3300028568_Ga0255345_10094407;Meta_3300028570_Ga0255341_10148494;Meta_3300028576_Ga0255340_10120424;Meta_3300028593_Ga0255347_10155884
Meta_3300010998_Ga0139311_100045574	10	Bacteria:FCB	viral	Host-associated:Rumen	Mixed_Phage_TM:PC_00009	Bacteria:FCB (6) NA (4)	MGE (7) viral (3)	Host-associated:Rumen (10)	Mixed_Phage_TM:PC_00009 (10)	Meta_3300010998_Ga0139311_100045574;Meta_3300011002_Ga0139310_100022173;Meta_3300011005_Ga0139361_10002167;Meta_3300011006_Ga0139320_100019974;Meta_3300011008_Ga0139362_100077574;Meta_3300020011_Ga0207351_110074;Meta_3300020024_Ga0207349_112173;Meta_3300020035_Ga0207350_112474;Meta_3300020039_Ga0207352_16057;Meta_3300028886_Ga0256407_1000140066
Meta_3300010998_Ga0139311_100187325	10	Bacteria:FCB	viral	Host-associated:Rumen	Mixed_Phage_TM:PC_00009	Bacteria:FCB (8) Bacteria (1) NA (1)	viral (7) unknown (3)	Host-associated:Rumen (10)	Mixed_Phage_TM:PC_00009 (10)	Meta_3300010998_Ga0139311_100187325;Meta_3300011008_Ga0139362_100427524;Meta_3300012007_Ga0120382_100114412;Meta_3300012016_Ga0120387_100028440;Meta_3300020011_Ga0207351_118225;Meta_3300021387_Ga0223845_112817213;Meta_3300021400_Ga0224422_109905423;Meta_3300026549_Ga0256404_100052611;Meta_3300028591_Ga0247611_1000114563;Meta_3300028888_Ga0247609_100090896
Meta_3300014552_Ga0134450_1031592	10	Bacteria:Firmicutes	viral	Host-associated:Human-fecal	Phage_struct:PC_00003	Bacteria:Firmicutes (7) NA (3)	viral (10)	Host-associated:Human-fecal (9) NA (1)	Phage_struct:PC_00003 (10)	2789423925;Meta_3300007111_Ga0102634_1020674;Meta_3300007361_Ga0104787_10220313;Meta_3300008100_Ga0114174_10126520;Meta_3300008523_Ga0115231_100013942;Meta_3300008725_Ga0115670_10045228;Meta_3300014552_Ga0134450_1031592;Meta_3300014788_Ga0134381_100014863;Meta_7000000418_SRS012273_Baylor_scaffold_968__gene_2008;Meta_7000000684_SRS019582_WUGC_scaffold_36453__gene_44351
Meta_3300014696_Ga0134405_10062110	10	Bacteria:Firmicutes	viral	Host-associated:Human-fecal	Phage_struct:PC_00003	Bacteria:Firmicutes (6) NA (3) Bacteria (1)	viral (9) MGE (1)	Host-associated:Human-fecal (10)	Phage_struct:PC_00003 (10)	Meta_3300006502_Ga0100528_10042959;Meta_3300006739_Ga0101793_10023864;Meta_3300008520_Ga0111044_1039538;Meta_3300013958_Ga0117815_100165329;Meta_3300014541_Ga0134391_10100312;Meta_3300014558_Ga0134417_10052245;Meta_3300014571_Ga0134369_1021306;Meta_3300014696_Ga0134405_10062110;Meta_3300014952_Ga0134432_1007256;Meta_3300014958_Ga0134421_10019078
Meta_3300018427_Ga0187903_1000027818	10	Bacteria:FCB	cellular	Host-associated:NonHuman-fecal	Mixed_Phage_TM:PC_00021	Bacteria:FCB (10)	cellular (10)	Host-associated:NonHuman-fecal (10)	Mixed_Phage_TM:PC_00021 (10)	Meta_3300018427_Ga0187903_1000027818;Meta_3300018430_Ga0187902_100003615;Meta_3300018475_Ga0187907_100262304;Meta_3300018878_Ga0187910_1000478029;Meta_3300022660_Ga0216342_1000039448;Meta_3300022661_Ga0216339_1000139818;Meta_3300022753_Ga0216341_1000142848;Meta_3300028242_Ga0302102_100014152;Meta_3300029305_Ga0307249_1002183929;Meta_3300029705_Ga0224414_1000672329
Meta_3300018427_Ga0187903_1000065448	10	Bacteria:Firmicutes	viral	Host-associated:NonHuman-fecal	Phage_struct:PC_00002	Bacteria:Firmicutes (10)	viral (10)	Host-associated:NonHuman-fecal (10)	Phage_struct:PC_00002 (10)	Meta_3300018427_Ga0187903_1000065448;Meta_3300018430_Ga0187902_1000209123;Meta_3300018475_Ga0187907_1000350228;Meta_3300018878_Ga0187910_1002389412;Meta_3300022660_Ga0216342_1000180628;Meta_3300022661_Ga0216339_1000229255;Meta_3300022753_Ga0216341_1000172726;Meta_3300028242_Ga0302102_1000160117;Meta_3300029305_Ga0307249_1002103347;Meta_3300029705_Ga0224414_100092767
Meta_3300018427_Ga0187903_100009716	10	Bacteria:FCB	viral	Host-associated:NonHuman-fecal	Phage_struct:PC_00002	Bacteria:FCB (9) NA (1)	viral (10)	Host-associated:NonHuman-fecal (10)	Phage_struct:PC_00002 (10)	Meta_3300018427_Ga0187903_100009716;Meta_3300018430_Ga0187902_1000069963;Meta_3300019372_Ga0187904_10030103;Meta_3300022660_Ga0216342_1000303363;Meta_3300022661_Ga0216339_100029346;Meta_3300022753_Ga0216341_100027266;Meta_3300028242_Ga0302102_100010656;Meta_3300028454_Ga0307245_158819657;Meta_3300029305_Ga0307249_1001478063;Meta_3300029705_Ga0224414_1000647063
Meta_3300018427_Ga0187903_1000123718	10	Bacteria:Firmicutes	viral	Host-associated:NonHuman-fecal	Phage_struct:PC_00008	Bacteria:Firmicutes (7) NA (2) Bacteria (1)	viral (10)	Host-associated:NonHuman-fecal (10)	Phage_struct:PC_00008 (10)	Meta_3300018427_Ga0187903_1000123718;Meta_3300018430_Ga0187902_1000136347;Meta_3300018475_Ga0187907_100355159;Meta_3300018878_Ga0187910_100269268;Meta_3300022660_Ga0216342_100294474;Meta_3300022661_Ga0216339_1001156812;Meta_3300022753_Ga0216341_100152679;Meta_3300028242_Ga0302102_1000077849;Meta_3300029305_Ga0307249_1002508846;Meta_3300029705_Ga0224414_100300168
Meta_3300018427_Ga0187903_1000137735	10	NA	viral	Host-associated:NonHuman-fecal	Phage_struct:PC_00003	NA (10)	viral (9) MGE (1)	Host-associated:NonHuman-fecal (10)	Phage_struct:PC_00003 (9) Phage_struct:PC_00008 (1)	Meta_3300018427_Ga0187903_1000137735;Meta_3300018430_Ga0187902_100057969;Meta_3300018475_Ga0187907_1000521945;Meta_3300018878_Ga0187910_1000698713;Meta_3300022660_Ga0216342_1000515428;Meta_3300022661_Ga0216339_1000486320;Meta_3300022753_Ga0216341_1000451020;Meta_3300028242_Ga0302102_1000171325;Meta_3300029305_Ga0307249_1002464743;Meta_3300029705_Ga0224414_100099778
Meta_3300018427_Ga0187903_100014509	10	Bacteria:Firmicutes	viral	Host-associated:NonHuman-fecal	Phage_struct:PC_00003	Bacteria:Firmicutes (6) NA (3) Bacteria (1)	viral (10)	Host-associated:NonHuman-fecal (10)	Phage_struct:PC_00003 (10)	Meta_3300018427_Ga0187903_100014509;Meta_3300018430_Ga0187902_1000084350;Meta_3300018475_Ga0187907_1000253217;Meta_3300018878_Ga0187910_1000509817;Meta_3300022660_Ga0216342_1000289250;Meta_3300022661_Ga0216339_1000279917;Meta_3300022753_Ga0216341_1000252117;Meta_3300028242_Ga0302102_1000161416;Meta_3300029305_Ga0307249_1001411950;Meta_3300029705_Ga0224414_1000617817
Meta_3300018427_Ga0187903_1000157320	10	NA	viral	Host-associated:NonHuman-fecal	Rare:PC_00063	NA (10)	viral (9) MGE (1)	Host-associated:NonHuman-fecal (10)	Rare:PC_00063 (7) NA (2) Phage_struct:PC_00002 (1)	Meta_3300018427_Ga0187903_1000157320;Meta_3300018430_Ga0187902_1000165820;Meta_3300018475_Ga0187907_1000576323;Meta_3300018878_Ga0187910_1000611433;Meta_3300022660_Ga0216342_1000559133;Meta_3300022661_Ga0216339_100052362;Meta_3300022753_Ga0216341_1000647833;Meta_3300028242_Ga0302102_1000188120;Meta_3300029305_Ga0307249_1002657531;Meta_3300029705_Ga0224414_1001182452
Meta_3300018427_Ga0187903_1000437411	10	Bacteria:Firmicutes	viral	Host-associated:NonHuman-fecal	Phage_struct:PC_00012	NA (7) Bacteria:Firmicutes (3)	viral (9) MGE (1)	Host-associated:NonHuman-fecal (10)	Phage_struct:PC_00012 (9) Phage_struct:PC_00003 (1)	Meta_3300018427_Ga0187903_1000437411;Meta_3300018430_Ga0187902_100039328;Meta_3300018475_Ga0187907_1001468311;Meta_3300018878_Ga0187910_100556784;Meta_3300022660_Ga0216342_1000218763;Meta_3300022661_Ga0216339_1001133111;Meta_3300022753_Ga0216341_100082578;Meta_3300028242_Ga0302102_100136614;Meta_3300029305_Ga0307249_1000778210;Meta_3300029705_Ga0224414_100255048
Meta_3300018427_Ga0187903_100096698	10	Bacteria:FCB	viral	Host-associated:NonHuman-fecal	Phage_struct:PC_00002	Bacteria:FCB (6) NA (4)	viral (9) MGE (1)	Host-associated:NonHuman-fecal (10)	Phage_struct:PC_00002 (10)	Meta_3300018427_Ga0187903_100096698;Meta_3300018430_Ga0187902_100991162;Meta_3300019376_Ga0187899_100011508;Meta_3300022660_Ga0216342_1001501312;Meta_3300022661_Ga0216339_1001456112;Meta_3300022753_Ga0216341_100130885;Meta_3300028242_Ga0302102_100031384;Meta_3300028454_Ga0307245_100789610;Meta_3300029305_Ga0307249_1003593736;Meta_3300029705_Ga0224414_100325335
Meta_3300018427_Ga0187903_100425883	10	Bacteria:Firmicutes	viral	Host-associated:NonHuman-fecal	Phage_struct:PC_00012	Bacteria:Firmicutes (8) NA (2)	viral (8) MGE (1) unknown (1)	Host-associated:NonHuman-fecal (10)	Phage_struct:PC_00012 (10)	Meta_3300018427_Ga0187903_100425883;Meta_3300018430_Ga0187902_1000016733;Meta_3300018475_Ga0187907_1000210843;Meta_3300018878_Ga0187910_1000020793;Meta_3300022660_Ga0216342_1000130034;Meta_3300022661_Ga0216339_1000040893;Meta_3300022753_Ga0216341_1000162321;Meta_3300028242_Ga0302102_100027489;Meta_3300029305_Ga0307249_10000149240;Meta_3300029705_Ga0224414_1000039244
Meta_3300018427_Ga0187903_100435655	10	Bacteria:Firmicutes	viral	Host-associated:NonHuman-fecal	Phage_struct:PC_00003	Bacteria:Firmicutes (5) NA (4) Bacteria (1)	viral (9) MGE (1)	Host-associated:NonHuman-fecal (10)	Phage_struct:PC_00003 (8) NA (2)	Meta_3300018427_Ga0187903_100435655;Meta_3300018430_Ga0187902_1000812814;Meta_3300018475_Ga0187907_1000506650;Meta_3300018878_Ga0187910_1000527750;Meta_3300022660_Ga0216342_1000342665;Meta_3300022661_Ga0216339_1000329564;Meta_3300022753_Ga0216341_1000268958;Meta_3300028242_Ga0302102_1002147710;Meta_3300029305_Ga0307249_1001478910;Meta_3300029705_Ga0224414_1000687010
Meta_3300018427_Ga0187903_100739215	10	Bacteria	viral	Host-associated:NonHuman-fecal	Phage_struct:PC_00003	NA (9) Bacteria (1)	viral (5) unknown (3) MGE (2)	Host-associated:NonHuman-fecal (10)	Phage_struct:PC_00003 (10)	Meta_3300018427_Ga0187903_100739215;Meta_3300018430_Ga0187902_101798023;Meta_3300018475_Ga0187907_1001256517;Meta_3300018878_Ga0187910_1000399648;Meta_3300022660_Ga0216342_100179746;Meta_3300022661_Ga0216339_1000390221;Meta_3300022753_Ga0216341_101129624;Meta_3300028242_Ga0302102_101681881;Meta_3300029305_Ga0307249_1001933421;Meta_3300029705_Ga0224414_1000853948
Meta_3300018427_Ga0187903_100813982	10	Bacteria:Firmicutes	viral	Host-associated:NonHuman-fecal	Phage_struct:PC_00003	Bacteria:Firmicutes (5) Bacteria (3) NA (2)	viral (10)	Host-associated:NonHuman-fecal (10)	Phage_struct:PC_00003 (10)	Meta_3300018427_Ga0187903_100813982;Meta_3300018430_Ga0187902_1000377317;Meta_3300018475_Ga0187907_100104717;Meta_3300018878_Ga0187910_1000567146;Meta_3300022660_Ga0216342_100143208;Meta_3300022661_Ga0216339_1000692213;Meta_3300022753_Ga0216341_1001309513;Meta_3300028242_Ga0302102_100532325;Meta_3300029305_Ga0307249_1002667441;Meta_3300029705_Ga0224414_1001195241
Meta_3300018430_Ga0187902_1000339923	10	NA	viral	Host-associated:NonHuman-fecal	Phage_struct:PC_00002	NA (10)	MGE (9) unknown (1)	Host-associated:NonHuman-fecal (10)	Phage_struct:PC_00002 (10)	Meta_3300018430_Ga0187902_1000339923;Meta_3300019375_Ga0187898_100017725;Meta_3300019376_Ga0187899_100023563;Meta_3300022660_Ga0216342_1000456533;Meta_3300022661_Ga0216339_1000431033;Meta_3300022753_Ga0216341_1000394233;Meta_3300028242_Ga0302102_1000106145;Meta_3300028454_Ga0307245_13393486;Meta_3300029305_Ga0307249_1002165145;Meta_3300029705_Ga0224414_1000944922
Meta_3300018430_Ga0187902_1000350420	10	Bacteria:Firmicutes	cellular	Host-associated:NonHuman-fecal	Rare:PC_00061	Bacteria (6) NA (3) Bacteria:Firmicutes (1)	cellular (8) unknown (2)	Host-associated:NonHuman-fecal (10)	Rare:PC_00061 (10)	Meta_3300018427_Ga0187903_100448485;Meta_3300018430_Ga0187902_1000350420;Meta_3300018475_Ga0187907_1000145610;Meta_3300018878_Ga0187910_1000147510;Meta_3300022660_Ga0216342_1000044470;Meta_3300022661_Ga0216339_1000040986;Meta_3300022753_Ga0216341_1000041470;Meta_3300028242_Ga0302102_100846602;Meta_3300029305_Ga0307249_1000227986;Meta_3300029705_Ga0224414_1000095886
Meta_3300018430_Ga0187902_1000501511	10	Bacteria:Firmicutes	viral	Host-associated:NonHuman-fecal	Phage_struct:PC_00012	Bacteria:Firmicutes (6) NA (4)	viral (9) MGE (1)	Host-associated:NonHuman-fecal (10)	Phage_struct:PC_00012 (9) Phage_struct:PC_00003 (1)	Meta_3300018427_Ga0187903_1000224619;Meta_3300018430_Ga0187902_1000501511;Meta_3300018475_Ga0187907_1000212749;Meta_3300018878_Ga0187910_1000239048;Meta_3300022660_Ga0216342_1000212213;Meta_3300022661_Ga0216339_1000194761;Meta_3300022753_Ga0216341_1000170449;Meta_3300028242_Ga0302102_1000167226;Meta_3300029305_Ga0307249_1000895955;Meta_3300029705_Ga0224414_1000535410
Meta_3300018430_Ga0187902_100179677	10	Bacteria:Firmicutes	viral	Host-associated:NonHuman-fecal	Phage_struct:PC_00002	NA (5) Bacteria:Firmicutes (5)	viral (9) unknown (1)	Host-associated:NonHuman-fecal (10)	Phage_struct:PC_00002 (8) NA (2)	Meta_3300018427_Ga0187903_101407742;Meta_3300018430_Ga0187902_100179677;Meta_3300018475_Ga0187907_101065507;Meta_3300018878_Ga0187910_101265027;Meta_3300022660_Ga0216342_1000811511;Meta_3300022661_Ga0216339_100542118;Meta_3300022753_Ga0216341_100095478;Meta_3300028242_Ga0302102_100072448;Meta_3300029305_Ga0307249_1005398814;Meta_3300029705_Ga0224414_1002454414
Meta_3300018430_Ga0187902_100248543	10	NA	viral	Host-associated:NonHuman-fecal	Phage_struct:PC_00012	NA (10)	MGE (7) viral (2) unknown (1)	Host-associated:NonHuman-fecal (10)	Phage_struct:PC_00012 (9) Phage_struct:PC_00023 (1)	Meta_3300018430_Ga0187902_100248543;Meta_3300018475_Ga0187907_1000385433;Meta_3300018878_Ga0187910_1000397134;Meta_3300022660_Ga0216342_1000404124;Meta_3300022661_Ga0216339_1000380832;Meta_3300022753_Ga0216341_1000356348;Meta_3300028242_Ga0302102_100095294;Meta_3300028454_Ga0307245_10246333;Meta_3300029305_Ga0307249_1001964123;Meta_3300029705_Ga0224414_1000678624
Meta_3300018475_Ga0187907_100019252	10	Bacteria:Firmicutes	viral	Host-associated:NonHuman-fecal	Phage_struct:PC_00002	Bacteria:Firmicutes (7) NA (3)	viral (7) unknown (2) MGE (1)	Host-associated:NonHuman-fecal (10)	Phage_struct:PC_00002 (8) NA (2)	Meta_3300018427_Ga0187903_103603882;Meta_3300018430_Ga0187902_100937076;Meta_3300018475_Ga0187907_100019252;Meta_3300018878_Ga0187910_1000491315;Meta_3300022660_Ga0216342_100134692;Meta_3300022661_Ga0216339_1000754540;Meta_3300022753_Ga0216341_1001079114;Meta_3300028242_Ga0302102_100465612;Meta_3300029305_Ga0307249_1001184084;Meta_3300029705_Ga0224414_1000356985
Meta_3300019371_Ga0187896_10029677	10	Bacteria:Firmicutes	cellular	Host-associated:NonHuman-fecal	Phage_struct:PC_00003	Bacteria:Firmicutes (9) NA (1)	cellular (6) unknown (4)	Host-associated:NonHuman-fecal (10)	Phage_struct:PC_00003 (10)	Meta_3300019371_Ga0187896_10029677;Meta_3300019373_Ga0187895_10034507;Meta_3300019374_Ga0187897_10026886;Meta_3300021306_Ga0214508_10108913;Meta_3300021310_Ga0214507_1016058;Meta_3300021311_Ga0214519_1024344;Meta_3300021318_Ga0214506_10025148;Meta_3300021319_Ga0214520_10061163;Meta_3300021326_Ga0214518_10209912;Meta_3300028454_Ga0307245_13145206
Meta_3300019376_Ga0187899_1000054929	10	Bacteria:FCB	viral	Host-associated:NonHuman-fecal	Mixed_Phage_TM:PC_00009	Bacteria:FCB (10)	viral (6) cellular (2) MGE (1) unknown (1)	Host-associated:NonHuman-fecal (10)	Mixed_Phage_TM:PC_00009 (10)	Meta_3300019372_Ga0187904_10047515;Meta_3300019376_Ga0187899_1000054929;Meta_3300020079_Ga0187906_10020244;Meta_3300022660_Ga0216342_100177806;Meta_3300022661_Ga0216339_100043546;Meta_3300022753_Ga0216341_100011316;Meta_3300028242_Ga0302102_100015196;Meta_3300028454_Ga0307245_146181513;Meta_3300029305_Ga0307249_1002222047;Meta_3300029705_Ga0224414_100098246
Meta_3300020079_Ga0187906_10003653	10	Bacteria:FCB	viral	Host-associated:NonHuman-fecal	Mixed_Phage_TM:PC_00009	Bacteria:FCB (9) NA (1)	viral (7) unknown (1) cellular (1) MGE (1)	Host-associated:NonHuman-fecal (10)	Mixed_Phage_TM:PC_00009 (9) Cell_TM:PC_00044 (1)	Meta_3300018427_Ga0187903_100011536;Meta_3300018430_Ga0187902_100060916;Meta_3300019376_Ga0187899_100120106;Meta_3300020079_Ga0187906_10003653;Meta_3300022661_Ga0216339_100117156;Meta_3300022753_Ga0216341_100328835;Meta_3300028242_Ga0302102_100014917;Meta_3300028454_Ga0307245_166268445;Meta_3300029305_Ga0307249_1005425418;Meta_3300029705_Ga0224414_1001988821
Meta_3300020813_Ga0214086_145549417	10	Bacteria	cellular	Engineered:Anoxic-incubation	Cell_TM:PC_00038	Bacteria (7) NA (3)	unknown (7) cellular (3)	Engineered:Anoxic-incubation (9) NA (1)	Cell_TM:PC_00038 (10)	2791618639;Meta_3300009689_Ga0116186_10085952;Meta_3300009720_Ga0116159_10441183;Meta_3300009767_Ga0116161_10452531;Meta_3300020812_Ga0214071_11084387;Meta_3300020813_Ga0214086_145549417;Meta_3300021561_Ga0226655_100178007;Meta_3300021843_Ga0226657_1000209917;Meta_3300025784_Ga0209200_10061975;Meta_3300029799_Ga0311022_1264307917
Meta_3300022821_Ga0222673_10014973	10	Bacteria	cellular	Aquatic:Saline-lakes	Mixed_Phage_TM:PC_00021	Bacteria (9) NA (1)	cellular (8) unknown (2)	Aquatic:Saline-lakes (10)	Mixed_Phage_TM:PC_00021 (10)	Meta_3300022821_Ga0222673_10014973;Meta_3300022845_Ga0222663_100030121;Meta_3300022885_Ga0222662_100024442;Meta_3300023235_Ga0222634_10074491;Meta_3300023296_Ga0222664_100009728;Meta_3300025425_Ga0208646_100007826;Meta_3300025438_Ga0208770_100009242;Meta_3300025502_Ga0208903_100015542;Meta_3300025513_Ga0208413_100011542;Meta_3300025603_Ga0208414_100020526
Meta_3300022916_Ga0233431_1000061195	10	Bacteria	cellular	Aquatic:Inlet	Cell_TM:PC_00001	Bacteria (8) NA (2)	cellular (7) unknown (3)	Aquatic:Inlet (10)	Cell_TM:PC_00001 (10)	Meta_3300022916_Ga0233431_1000061195;Meta_3300024256_Ga0233446_100018888;Meta_3300024258_Ga0233440_100000875;Meta_3300024259_Ga0233437_1000010288;Meta_3300024260_Ga0233441_100009887;Meta_3300024339_Ga0233445_100019539;Meta_3300025602_Ga0209361_10066694;Meta_3300025644_Ga0209042_100338411;Meta_3300025659_Ga0209249_100423911;Meta_3300028195_Ga0257125_100009326
Meta_3300025009_Ga0209416_10080414	10	Archaea	cellular	Aquatic:Groundwater	Cell_other:PC_00039	NA (9) Archaea (1)	unknown (5) cellular (5)	Aquatic:Groundwater (10)	Cell_other:PC_00039 (9) NA (1)	Meta_3300002460_C687J35021_100159811;Meta_3300009285_Ga0103680_100027552;Meta_3300025009_Ga0209416_10080414;Meta_3300025012_Ga0209727_100168321;Meta_3300025015_Ga0209210_100209023;Meta_3300025030_Ga0209518_10138361;Meta_3300025117_Ga0208958_10642222;Meta_3300025308_Ga0209211_101129743;Meta_3300025317_Ga0209541_100021411;Meta_3300025323_Ga0209542_10000545113
Meta_3300025648_Ga0208507_10107333	10	Bacteria:PVC	viral	Aquatic:Freshwater	Cell_TM:PC_00001	NA (6) Bacteria (3) Bacteria:PVC (1)	unknown (7) viral (2) cellular (1)	Aquatic:Freshwater (10)	Cell_TM:PC_00001 (10)	Meta_3300004806_Ga0007854_100099473;Meta_3300004806_Ga0007854_100099474;Meta_3300020708_Ga0214228_10017953;Meta_3300020708_Ga0214228_10017954;Meta_3300021136_Ga0214167_10019837;Meta_3300021136_Ga0214167_10019838;Meta_3300021139_Ga0214166_10022017;Meta_3300021139_Ga0214166_10022018;Meta_3300025648_Ga0208507_10107333;Meta_3300025838_Ga0208872_100012878
Meta_3300025808_Ga0210037_10019874	10	Bacteria:Proteobacteria	cellular	Aquatic:Groundwater	Rare:PC_00176	Bacteria:Proteobacteria (7) NA (3)	unknown (8) cellular (2)	Aquatic:Groundwater (10)	Rare:PC_00176 (10)	Meta_3300007965_Ga0100401_10187574;Meta_3300008009_Ga0100394_10089924;Meta_3300008255_Ga0100403_10348413;Meta_3300025808_Ga0210037_10019874;Meta_3300025811_Ga0210004_10244993;Meta_3300025831_Ga0210015_10189444;Meta_3300025831_Ga0210015_10203394;Meta_3300025839_Ga0210034_10134691;Meta_3300025842_Ga0210054_10013185;Meta_3300025842_Ga0210054_10533333
Meta_3300027728_Ga0247836_100392011	10	Bacteria:FCB	viral	Aquatic:Freshwater	Cell_TM:PC_00001	Bacteria:FCB (8) Bacteria (2)	viral (6) cellular (4)	Aquatic:Freshwater (10)	Cell_TM:PC_00001 (10)	Meta_3300027728_Ga0247836_100392011;Meta_3300027730_Ga0247833_100557211;Meta_3300027970_Ga0247837_10071823;Meta_3300027977_Ga0247834_10037584;Meta_3300028044_Ga0247838_10040483;Meta_3300028114_Ga0247835_100135613;Meta_3300028553_Ga0247839_10038364;Meta_3300028559_Ga0247831_100585310;Meta_3300028571_Ga0247844_10086473;Meta_3300028581_Ga0247840_1000375013
Meta_3300027728_Ga0247836_100590321	10	Bacteria:Proteobacteria	viral	Aquatic:Freshwater	Mixed_Phage_TM:PC_00009	NA (6) Bacteria (3) Bacteria:Proteobacteria (1)	viral (8) unknown (1) MGE (1)	Aquatic:Freshwater (10)	Mixed_Phage_TM:PC_00009 (9) NA (1)	Meta_3300027728_Ga0247836_100590321;Meta_3300027730_Ga0247833_100159521;Meta_3300027970_Ga0247837_100234434;Meta_3300027977_Ga0247834_100171121;Meta_3300028044_Ga0247838_10214014;Meta_3300028114_Ga0247835_100103034;Meta_3300028553_Ga0247839_100162115;Meta_3300028557_Ga0247832_100177034;Meta_3300028559_Ga0247831_100191921;Meta_3300028581_Ga0247840_1000210834
Meta_3300027728_Ga0247836_10101492	10	Bacteria:Actinobacteria	unknown	Aquatic:Freshwater	Mixed_Phage_TM:PC_00009	Bacteria (6) Bacteria:Actinobacteria (4)	unknown (10)	Aquatic:Freshwater (10)	Mixed_Phage_TM:PC_00009 (10)	Meta_3300027728_Ga0247836_10101492;Meta_3300027730_Ga0247833_10326392;Meta_3300027977_Ga0247834_10255462;Meta_3300028044_Ga0247838_10209343;Meta_3300028114_Ga0247835_10070602;Meta_3300028553_Ga0247839_10251242;Meta_3300028557_Ga0247832_10154692;Meta_3300028559_Ga0247831_10197692;Meta_3300028571_Ga0247844_10151026;Meta_3300028581_Ga0247840_100156912
Meta_3300028156_Ga0268281_100028110	10	NA	cellular	Aquatic:Saline-lakes	Cell_other:PC_00029	NA (10)	cellular (10)	Aquatic:Saline-lakes (10)	Cell_other:PC_00029 (10)	Meta_3300028156_Ga0268281_100028110;Meta_3300028161_Ga0265596_100020230;Meta_3300028162_Ga0268278_100026130;Meta_3300028167_Ga0268285_100017210;Meta_3300028168_Ga0268277_100031010;Meta_3300028169_Ga0268279_100023930;Meta_3300028191_Ga0265595_100040010;Meta_3300028193_Ga0265594_100030930;Meta_3300028272_Ga0265592_100015830;Meta_3300028276_Ga0268282_100015630
Meta_3300028156_Ga0268281_100062017	10	NA	cellular	Aquatic:Saline-lakes	Cell_other:PC_00026	NA (10)	cellular (6) unknown (4)	Aquatic:Saline-lakes (10)	Cell_other:PC_00026 (10)	Meta_3300028156_Ga0268281_100062017;Meta_3300028161_Ga0265596_100013118;Meta_3300028162_Ga0268278_100160914;Meta_3300028167_Ga0268285_100024514;Meta_3300028168_Ga0268277_10096874;Meta_3300028169_Ga0268279_10144112;Meta_3300028191_Ga0265595_10198232;Meta_3300028193_Ga0265594_100066317;Meta_3300028272_Ga0265592_10010374;Meta_3300028299_Ga0268276_10164573
Meta_3300028156_Ga0268281_10020783	10	NA	cellular	Aquatic:Saline-lakes	Cell_other:PC_00033	NA (10)	cellular (6) unknown (4)	Aquatic:Saline-lakes (10)	Cell_other:PC_00033 (9) NA (1)	Meta_3300028156_Ga0268281_10020783;Meta_3300028161_Ga0265596_100027234;Meta_3300028162_Ga0268278_10028308;Meta_3300028167_Ga0268285_100023313;Meta_3300028168_Ga0268277_10126152;Meta_3300028169_Ga0268279_10020276;Meta_3300028191_Ga0265595_10258604;Meta_3300028193_Ga0265594_10026188;Meta_3300028272_Ga0265592_10001858;Meta_3300028276_Ga0268282_10027688
Meta_3300028156_Ga0268281_10026463	10	Bacteria	unknown	Aquatic:Saline-lakes	Mixed_Phage_TM:PC_00009	Bacteria (8) NA (2)	unknown (10)	Aquatic:Saline-lakes (10)	Mixed_Phage_TM:PC_00009 (8) NA (2)	Meta_3300028156_Ga0268281_10026463;Meta_3300028161_Ga0265596_10022205;Meta_3300028162_Ga0268278_10026445;Meta_3300028167_Ga0268285_10077561;Meta_3300028167_Ga0268285_10100571;Meta_3300028168_Ga0268277_10038673;Meta_3300028169_Ga0268279_10080163;Meta_3300028191_Ga0265595_10110533;Meta_3300028193_Ga0265594_10059513;Meta_3300028272_Ga0265592_10056293
Meta_3300028169_Ga0268279_10002402	10	Bacteria:Proteobacteria	cellular	Aquatic:Saline-lakes	Mixed_Phage_TM:PC_00009	NA (6) Bacteria:Proteobacteria (2) Bacteria (2)	MGE (5) unknown (4) cellular (1)	Aquatic:Saline-lakes (10)	Mixed_Phage_TM:PC_00009 (6) NA (4)	Meta_3300028156_Ga0268281_10022593;Meta_3300028161_Ga0265596_10069491;Meta_3300028162_Ga0268278_10002622;Meta_3300028167_Ga0268285_10061763;Meta_3300028168_Ga0268277_10027693;Meta_3300028169_Ga0268279_10002402;Meta_3300028191_Ga0265595_100066324;Meta_3300028193_Ga0265594_10006883;Meta_3300028298_Ga0268280_10029241;Meta_3300028299_Ga0268276_10036076
Meta_3300028562_Ga0302151_100162492	10	Bacteria:Proteobacteria	unknown	Terrestrial:Soil-peat	Cell_TM:PC_00001	NA (8) Bacteria:Proteobacteria (2)	unknown (8) cellular (1) viral (1)	Terrestrial:Soil-peat (10)	Cell_TM:PC_00001 (10)	Meta_3300028562_Ga0302151_100162492;Meta_3300028813_Ga0302157_100518802;Meta_3300029907_Ga0311329_100820353;Meta_3300029911_Ga0311361_100110182;Meta_3300029913_Ga0311362_1000743215;Meta_3300029945_Ga0311330_101028123;Meta_3300029952_Ga0311346_101501823;Meta_3300029954_Ga0311331_101441763;Meta_3300029955_Ga0311342_101652252;Meta_3300030688_Ga0311345_101246203
Meta_3300028813_Ga0302157_100427402	10	Bacteria:Proteobacteria	unknown	Terrestrial:Soil-peat	Cell_TM:PC_00001	Bacteria:Proteobacteria (6) NA (3) Bacteria (1)	unknown (8) cellular (1) viral (1)	Terrestrial:Soil-peat (10)	Cell_TM:PC_00001 (9) NA (1)	Meta_3300028813_Ga0302157_100427402;Meta_3300028882_Ga0302154_100246773;Meta_3300029907_Ga0311329_100877282;Meta_3300029913_Ga0311362_101692682;Meta_3300029939_Ga0311328_100626064;Meta_3300029945_Ga0311330_100703613;Meta_3300029952_Ga0311346_100177112;Meta_3300029953_Ga0311343_100887964;Meta_3300029954_Ga0311331_100750143;Meta_3300030020_Ga0311344_100314572
Meta_3300028813_Ga0302157_100620703	10	Bacteria:Proteobacteria	cellular	Terrestrial:Soil-peat	Cell_TM:PC_00001	Bacteria:Proteobacteria (7) NA (3)	unknown (8) cellular (2)	Terrestrial:Soil-peat (10)	Cell_TM:PC_00001 (9) NA (1)	Meta_3300028813_Ga0302157_100620703;Meta_3300028882_Ga0302154_100741771;Meta_3300029883_Ga0311327_100090703;Meta_3300029907_Ga0311329_100582233;Meta_3300029911_Ga0311361_100078824;Meta_3300029945_Ga0311330_101153403;Meta_3300029952_Ga0311346_100961943;Meta_3300029953_Ga0311343_100624463;Meta_3300029954_Ga0311331_1001179010;Meta_3300030020_Ga0311344_100566034
Meta_3300028862_Ga0302296_100015840	10	NA	viral	Terrestrial:Soil-peat	Phage_other:PC_00007	NA (10)	viral (9) unknown (1)	Terrestrial:Soil-peat (10)	Phage_other:PC_00007 (10)	Meta_3300028862_Ga0302296_100015840;Meta_3300029981_Ga0302293_1000007628;Meta_3300029989_Ga0311365_1000027078;Meta_3300029998_Ga0302271_100384832;Meta_3300030001_Ga0302272_10115452;Meta_3300030047_Ga0302286_1000013721;Meta_3300030339_Ga0311360_100002978;Meta_3300030943_Ga0311366_1000030424;Meta_3300031521_Ga0311364_1000041378;Meta_3300031918_Ga0311367_1000032039
Meta_3300028862_Ga0302296_100026246	10	Bacteria:FCB	viral	Terrestrial:Soil-peat	Phage_other:PC_00007	NA (9) Bacteria:FCB (1)	viral (5) unknown (4) MGE (1)	Terrestrial:Soil-peat (10)	Phage_other:PC_00007 (10)	Meta_3300028862_Ga0302296_100026246;Meta_3300029981_Ga0302293_1000011249;Meta_3300029989_Ga0311365_1000874212;Meta_3300030001_Ga0302272_10103964;Meta_3300030047_Ga0302286_100026864;Meta_3300030339_Ga0311360_100197274;Meta_3300030685_Ga0302285_100442782;Meta_3300030943_Ga0311366_100183198;Meta_3300031521_Ga0311364_100077124;Meta_3300031918_Ga0311367_1000491911
Meta_3300028862_Ga0302296_100058739	10	Bacteria:FCB	viral	Terrestrial:Soil-peat	Phage_other:PC_00007	Bacteria:FCB (7) NA (3)	viral (10)	Terrestrial:Soil-peat (10)	Phage_other:PC_00007 (10)	Meta_3300028862_Ga0302296_100058739;Meta_3300029981_Ga0302293_100020988;Meta_3300029989_Ga0311365_1000071415;Meta_3300029998_Ga0302271_100071443;Meta_3300030047_Ga0302286_100032524;Meta_3300030339_Ga0311360_1000106339;Meta_3300030685_Ga0302285_100105122;Meta_3300030943_Ga0311366_1000086916;Meta_3300031521_Ga0311364_1000154615;Meta_3300031918_Ga0311367_1000091815
Meta_3300028888_Ga0247609_1000037810	10	Bacteria:FCB	viral	Host-associated:Rumen	Phage_struct:PC_00002	Bacteria:FCB (8) NA (2)	viral (8) unknown (2)	Host-associated:Rumen (10)	Phage_struct:PC_00002 (8) NA (1) Phage_other:PC_00007 (1)	Meta_3300011977_Ga0120375_10015328;Meta_3300012016_Ga0120387_10003258;Meta_3300014047_Ga0120381_100010618;Meta_3300021256_Ga0223826_100236378;Meta_3300021387_Ga0223845_107041741;Meta_3300021400_Ga0224422_1191112640;Meta_3300021431_Ga0224423_100006202;Meta_3300028805_Ga0247608_1000041377;Meta_3300028833_Ga0247610_100590536;Meta_3300028888_Ga0247609_1000037810
Meta_3300029922_Ga0311363_100140221	10	Bacteria:Proteobacteria	cellular	Terrestrial:Soil-peat	Rare:PC_00098	Bacteria:Proteobacteria (10)	cellular (5) unknown (5)	Terrestrial:Soil-peat (10)	Rare:PC_00098 (10)	Meta_3300028909_Ga0302200_100093986;Meta_3300029911_Ga0311361_100431703;Meta_3300029922_Ga0311363_100140221;Meta_3300029952_Ga0311346_100277277;Meta_3300029953_Ga0311343_100140069;Meta_3300029985_Ga0302280_10070926;Meta_3300030020_Ga0311344_100158679;Meta_3300030041_Ga0302274_100138706;Meta_3300030506_Ga0302194_100030439;Meta_3300030688_Ga0311345_1001357012
Meta_3300031208_Ga0307931_10162464	10	NA	viral	Aquatic:Saline-lakes	Rare:PC_00062	NA (10)	unknown (7) viral (3)	Aquatic:Saline-lakes (10)	Rare:PC_00062 (10)	Meta_3300031208_Ga0307931_10162464;Meta_3300031216_Ga0307980_10098882;Meta_3300031219_Ga0307973_10050493;Meta_3300031221_Ga0307948_10253422;Meta_3300031333_Ga0307936_10116322;Meta_3300031334_Ga0307969_10098952;Meta_3300031343_Ga0307952_10252624;Meta_3300031394_Ga0307963_10224602;Meta_3300031403_Ga0307933_10208803;Meta_3300031404_Ga0307945_10305372
REF_DGR_[t038]NC_017911.1_2196731_2197893	10	Bacteria:Proteobacteria	viral	Terrestrial:Soil-peat	Mixed_Phage_TM:PC_00009	Bacteria:Proteobacteria (5) NA (5)	viral (7) unknown (2) cellular (1)	Terrestrial:Soil-peat (7) Aquatic:Groundwater (1) NA (1) Engineered:Other (1)	Mixed_Phage_TM:PC_00009 (10)	REF_DGR_[t038]NC_017911.1_2196731_2197893;Meta_3300014084_Ga0121711_100719;Meta_3300025323_Ga0209542_100355406;Meta_3300029923_Ga0311347_1000020839;Meta_3300029984_Ga0311332_100312612;Meta_3300029987_Ga0311334_101440691;Meta_3300030002_Ga0311350_102926561;Meta_3300030019_Ga0311348_1000383113;Meta_3300030294_Ga0311349_1000016113;Meta_3300030673_Ga0302287_100035772
REF_DGR_[t124]AMWB01221839.1_620_1609	10	Bacteria:FCB	viral	Engineered:Other	Phage_struct:PC_00002	NA (5) Bacteria:FCB (5)	viral (9) MGE (1)	Engineered:Other (6) Engineered:Anoxic-incubation (3) NA (1)	Phage_struct:PC_00002 (10)	REF_DGR_[t124]AMWB01221839.1_620_1609;Meta_2236876020_2244004296;Meta_3300000568_Draft_100546545;Meta_3300000568_Draft_1076541024;Meta_3300001580_Draft_1000077421;Meta_3300001580_Draft_100015922;Meta_3300002219_SCADCLC_1000041323;Meta_3300002821_Iso3TCLC_1000114223;Meta_3300003154_Ga0052186_1006096715;Meta_3300003154_Ga0052186_102218392
REF_DGR_[t126]NZ_EQ973486.1_214612_216158	10	Bacteria:FCB	viral	Host-associated:Human-fecal	Phage_struct:PC_00002	Bacteria:FCB (9) NA (1)	viral (8) unknown (1) cellular (1)	Host-associated:Human-fecal (9) NA (1)	Phage_struct:PC_00002 (9) NA (1)	REF_DGR_[t126]NZ_EQ973486.1_214612_216158;Meta_3300006349_Ga0099714_1001816;Meta_3300006568_Ga0100215_100016152;Meta_3300007664_Ga0105542_1000027107;Meta_3300007991_Ga0105643_1004866;Meta_3300008081_Ga0113559_10001455;Meta_3300008499_Ga0111012_10023947;Meta_3300014528_Ga0169870_1007681;Meta_7000000320_SRS063040_Baylor_scaffold_2907__gene_4913;Meta_7000000481_SRS047014_WUGC_scaffold_64822__gene_97…
REF_DGR_[t209]NZ_GG692714.1_44690_45612	10	Bacteria:Firmicutes	viral	Host-associated:Human-fecal	Phage_struct:PC_00008	Bacteria:Firmicutes (6) NA (4)	viral (10)	Host-associated:Human-fecal (9) NA (1)	Phage_struct:PC_00008 (6) NA (4)	REF_DGR_[t209]NZ_GG692714.1_44690_45612;Meta_3300006298_Ga0099618_10213913;Meta_3300007298_Ga0104838_10359910;Meta_3300008096_Ga0114155_100239914;Meta_3300008385_Ga0114873_10063631;Meta_3300014546_Ga0134410_10020721;Meta_3300014552_Ga0134450_1014365;Meta_3300014824_Ga0134492_100029293;Meta_7000000192_C2492782__gene_216176;Meta_7000000431_SRS013158_Baylor_scaffold_1547__gene_3446
REF_DGR_[t306]LCHF01000020.1_345_1769	10	Bacteria:CPR	cellular	Aquatic:Groundwater	Cell_other:PC_00019	Bacteria (5) NA (3) Bacteria:CPR (2)	cellular (8) unknown (2)	Aquatic:Groundwater (9) NA (1)	Cell_other:PC_00019 (10)	REF_DGR_[t306]LCHF01000020.1_345_1769;Meta_3300002223_C687J26845_100089554;Meta_3300002529_C687J35504_100018154;Meta_3300025012_Ga0209727_10102053;Meta_3300025015_Ga0209210_100125413;Meta_3300025030_Ga0209518_100105927;Meta_3300025308_Ga0209211_1000439219;Meta_3300025311_Ga0209343_1000449018;Meta_3300025317_Ga0209541_1000540219;Meta_3300025323_Ga0209542_1000251838
2540876923	9	Bacteria:FCB	viral	Host-associated:Human-fecal	Phage_struct:PC_00002	Bacteria:FCB (7) NA (2)	viral (7) unknown (2)	Host-associated:Human-fecal (8) NA (1)	Phage_struct:PC_00002 (9)	2540876923;Meta_3300006299_Ga0099524_1002926;Meta_3300007292_Ga0104320_1031923;Meta_3300007796_Ga0105889_1008795;Meta_3300007798_Ga0105755_100039152;Meta_3300008599_Ga0111091_10002198;Meta_3300008726_Ga0113881_1023714;Meta_3300008737_Ga0113999_100025107;Meta_7000000306_SRS043001_WUGC_scaffold_43290__gene_63871
2565666789	9	Bacteria:FCB	viral	Host-associated:Human-fecal	Phage_struct:PC_00002	Bacteria:FCB (8) NA (1)	viral (7) unknown (1) cellular (1)	Host-associated:Human-fecal (8) NA (1)	Phage_struct:PC_00002 (7) NA (2)	2565666789;Meta_3300007353_Ga0104758_10076028;Meta_3300007360_Ga0104766_100019634;Meta_3300007991_Ga0105643_10014161;Meta_3300008268_Ga0111491_100143019;Meta_3300008299_Ga0114868_100039056;Meta_7000000187_SRS022609_Baylor_scaffold_37769__gene_57596;Meta_7000000348_C1905669__gene_152621;Meta_7000000624_SRS024435_LANL_scaffold_2449__gene_6265
2582907997	9	Bacteria	cellular	Aquatic:Freshwater	Mixed_Phage_TM:PC_00021	Bacteria (5) NA (4)	cellular (8) unknown (1)	Aquatic:Freshwater (8) NA (1)	Mixed_Phage_TM:PC_00021 (9)	2582907997;Meta_3300000553_TBL_comb47_HYPODRAFT_1000002859;Meta_3300020690_Ga0214223_1000011102;Meta_3300020698_Ga0214241_100044614;Meta_3300020708_Ga0214228_100000214;Meta_3300020721_Ga0214236_10016304;Meta_3300020724_Ga0214244_100007514;Meta_3300020734_Ga0214235_100002414;Meta_3300020735_Ga0214219_100050713
2627591845	9	Bacteria:CPR	cellular	Aquatic:Groundwater	Cell_other:PC_00027	Bacteria (7) NA (1) Bacteria:CPR (1)	cellular (7) unknown (1) MGE (1)	Aquatic:Groundwater (8) NA (1)	Cell_other:PC_00027 (6) NA (3)	2627591845;Meta_3300002223_C687J26845_100218202;Meta_3300002529_C687J35504_100012735;Meta_3300025015_Ga0209210_100006774;Meta_3300025030_Ga0209518_100008966;Meta_3300025308_Ga0209211_1000037243;Meta_3300025311_Ga0209343_1000014342;Meta_3300025317_Ga0209541_1000151013;Meta_3300025323_Ga0209542_10000263135
2786152421	9	Bacteria:CPR	cellular	Aquatic:Groundwater	Rare:PC_00156	Bacteria (4) NA (4) Bacteria:CPR (1)	unknown (8) cellular (1)	Aquatic:Groundwater (8) NA (1)	Rare:PC_00156 (8) NA (1)	2786152421;Meta_3300005237_Ga0066644_100244353;Meta_3300008001_Ga0100389_100069126;Meta_3300008007_Ga0100386_100336581;Meta_3300008009_Ga0100394_10252607;Meta_3300008011_Ga0100396_10115602;Meta_3300008086_Ga0100388_100662683;Meta_3300008093_Ga0100393_100744214;Meta_3300025841_Ga0210028_10155505
2786244194	9	Bacteria:CPR	cellular	Aquatic:Groundwater	Cell_other:PC_00020	Bacteria:CPR (5) NA (4)	unknown (7) cellular (2)	Aquatic:Groundwater (8) NA (1)	Cell_other:PC_00020 (8) NA (1)	2786244194;Meta_3300004106_Ga0065180_100189032;Meta_3300005235_Ga0066637_100313333;Meta_3300005236_Ga0066636_100276493;Meta_3300007964_Ga0100400_10392371;Meta_3300007965_Ga0100401_10093378;Meta_3300008008_Ga0100399_10347192;Meta_3300008020_Ga0100398_10048612;Meta_3300008094_Ga0100387_100745561
2789530552	9	Bacteria:Firmicutes	viral	Host-associated:Human-fecal	Phage_struct:PC_00002	Bacteria:Firmicutes (9)	viral (9)	Host-associated:Human-fecal (7) NA (1) Engineered:Other (1)	Phage_struct:PC_00002 (9)	2789530552;Meta_3300007664_Ga0105542_10005631;Meta_3300007853_Ga0114093_10061739;Meta_3300008299_Ga0114868_10006542;Meta_3300008676_Ga0111520_10063917;Meta_3300014553_Ga0134451_10010414;Meta_3300014798_Ga0134382_100002643;Meta_3300014824_Ga0134492_1000064122;Meta_3300014961_Ga0134526_100057417
2800555217	9	Bacteria:FCB	viral	Host-associated:Rumen	Phage_struct:PC_00012	Bacteria:FCB (6) NA (3)	viral (9)	Host-associated:Rumen (8) NA (1)	Phage_struct:PC_00012 (9)	2800555217;Meta_3300010998_Ga0139311_10096192;Meta_3300012016_Ga0120387_10103734;Meta_3300014043_Ga0120385_100000544;Meta_3300014047_Ga0120381_10005585;Meta_3300014057_Ga0120384_100003998;Meta_3300014826_Ga0120386_100002551;Meta_3300020011_Ga0207351_10062;Meta_3300026549_Ga0256404_100154743
Meta_3300000079_HighMDraftT1_0123832	9	Bacteria:FCB	viral	Host-associated:Rumen	Phage_struct:PC_00002	NA (5) Bacteria:FCB (4)	viral (7) unknown (2)	Host-associated:Rumen (9)	Phage_struct:PC_00002 (8) NA (1)	Meta_3300000079_HighMDraftT1_0123832;Meta_3300000079_HighMDraftT1_0969283;Meta_3300000079_HighMDraftT1_1260415;Meta_3300011977_Ga0120375_1000033134;Meta_3300021254_Ga0223824_1000063419;Meta_3300021255_Ga0223825_106504807;Meta_3300021387_Ga0223845_110524146;Meta_3300021400_Ga0224422_126963386;Meta_3300021431_Ga0224423_100728904
Meta_3300000153_SI39nov09_135mDRAFT_10125344	9	NA	unknown	Aquatic:Inlet	Mixed_Phage_TM:PC_00021	NA (9)	unknown (9)	Aquatic:Inlet (8) Aquatic:Other (1)	Mixed_Phage_TM:PC_00021 (9)	Meta_3300000153_SI39nov09_135mDRAFT_10125344;Meta_3300000154_SI47jul10_150mDRAFT_10164171;Meta_3300000164_SI39no09_200mDRAFT_10156413;Meta_3300000174_SI60aug11_200mDRAFT_10134521;Meta_3300000213_LP_F_10_SI03_150DRAFT_10093601;Meta_3300000215_SI53jan11_120mDRAFT_10135514;Meta_3300022933_Ga0233427_100470311;Meta_3300025644_Ga0209042_10244291;Meta_3300025727_Ga0209047_10322453
Meta_3300001444_Draft_1000197619	9	Bacteria:Proteobacteria	unknown	Engineered:Anoxic-incubation	Cell_TM:PC_00001	NA (4) Bacteria:Proteobacteria (3) Bacteria (2)	unknown (5) viral (2) cellular (2)	Engineered:Anoxic-incubation (6) Engineered:Other (3)	NA (5) Cell_TM:PC_00001 (4)	Meta_3300001444_Draft_1000197619;Meta_3300001592_Draft_1000198219;Meta_3300001594_Draft_1000197619;Meta_3300020812_Ga0214071_11492631;Meta_3300021561_Ga0226655_100067293;Meta_3300023203_Ga0255812_104216006;Meta_3300023207_Ga0255811_107925046;Meta_3300028622_Ga0302253_10057466;Meta_3300028907_Ga0302252_10021752
Meta_3300002342_JGI24212J29972_10053972	9	Bacteria:Proteobacteria	unknown	Engineered:Anoxic-incubation	Cell_TM:PC_00001	NA (6) Bacteria:Proteobacteria (2) Bacteria (1)	unknown (9)	Engineered:Anoxic-incubation (9)	Cell_TM:PC_00001 (7) NA (2)	Meta_3300002341_JGI24213J29975_10082942;Meta_3300002341_JGI24213J29975_10082952;Meta_3300002342_JGI24212J29972_10053972;Meta_3300002343_JGI24214J29971_10084422;Meta_3300002343_JGI24214J29971_10084432;Meta_3300002344_JGI24217J29970_10003604;Meta_3300002344_JGI24217J29970_10003635;Meta_3300002346_JGI24216J29974_10017312;Meta_3300002346_JGI24216J29974_10017323
Meta_3300002835_B570J40625_1000583633	9	Bacteria:Cyanobacteria	cellular	Aquatic:Freshwater	Cell_TM:PC_00001	Bacteria:Cyanobacteria (5) NA (4)	cellular (4) viral (3) unknown (2)	Aquatic:Freshwater (9)	Cell_TM:PC_00001 (9)	Meta_3300002835_B570J40625_1000583633;Meta_3300005805_Ga0079957_10006522;Meta_3300012734_Ga0157615_12874823;Meta_3300013004_Ga0164293_100737052;Meta_3300020500_Ga0208463_10017883;Meta_3300020520_Ga0208481_10005493;Meta_3300020538_Ga0208595_100022422;Meta_3300020555_Ga0208358_100024620;Meta_3300020566_Ga0208222_10007313
Meta_3300002835_B570J40625_1000631553	9	NA	viral	Aquatic:Freshwater	Cell_TM:PC_00001	NA (9)	viral (6) unknown (3)	Aquatic:Freshwater (9)	Cell_TM:PC_00001 (9)	Meta_3300002835_B570J40625_1000631553;Meta_3300005421_Ga0068882_10005521;Meta_3300005525_Ga0068877_100126093;Meta_3300005527_Ga0068876_100099594;Meta_3300005528_Ga0068872_100150244;Meta_3300007321_Ga0102692_11333042;Meta_3300007534_Ga0102690_11349222;Meta_3300027793_Ga0209972_100114694;Meta_3300027806_Ga0209985_100110993
Meta_3300003403_JGI26532J50257_1000070524	9	Bacteria:Proteobacteria	viral	Engineered:Anoxic-incubation	Mixed_Phage_TM:PC_00009	Bacteria:Proteobacteria (8) NA (1)	unknown (4) viral (3) cellular (2)	Engineered:Anoxic-incubation (9)	NA (5) Mixed_Phage_TM:PC_00009 (4)	Meta_3300003403_JGI26532J50257_1000070524;Meta_3300003415_JGI26525J50270_10002767;Meta_3300003485_JGI26527J51213_1000005179;Meta_3300006095_Ga0097679_10159793;Meta_3300006185_Ga0097682_10044347;Meta_3300006187_Ga0097678_10008335;Meta_3300006188_Ga0097683_100102751;Meta_3300006189_Ga0097681_10275891;Meta_3300014814_Ga0119849_10028405
Meta_3300004186_Ga0066647_100255083	9	Bacteria:FCB	unknown	Aquatic:Groundwater	Cell_TM:PC_00001	Bacteria:FCB (8) NA (1)	unknown (9)	Aquatic:Groundwater (9)	Cell_TM:PC_00001 (9)	Meta_3300004186_Ga0066647_100255083;Meta_3300007985_Ga0100381_10270601;Meta_3300008001_Ga0100389_10303243;Meta_3300008002_Ga0100390_100287023;Meta_3300008004_Ga0100395_10173973;Meta_3300008005_Ga0100385_10259201;Meta_3300008009_Ga0100394_10136301;Meta_3300008085_Ga0100378_10165721;Meta_3300025839_Ga0210034_10161253
Meta_3300004208_Ga0066640_100572494	9	Bacteria	unknown	Aquatic:Groundwater	Rare:PC_00074	NA (8) Bacteria (1)	unknown (9)	Aquatic:Groundwater (9)	NA (6) Rare:PC_00074 (3)	Meta_3300004142_Ga0066638_10139004;Meta_3300004149_Ga0066632_100300264;Meta_3300004208_Ga0066640_100572494;Meta_3300004210_Ga0066639_100885803;Meta_3300004212_Ga0066631_100374744;Meta_3300004238_Ga0066635_100394074;Meta_3300004239_Ga0066650_100509184;Meta_3300005235_Ga0066637_100312721;Meta_3300005236_Ga0066636_100316234
Meta_3300004277_Ga0066611_100145453	9	Bacteria	cellular	Aquatic:Inlet	Cell_TM:PC_00001	NA (8) Bacteria (1)	unknown (5) cellular (4)	Aquatic:Inlet (6) Aquatic:Other (3)	NA (4) Cell_TM:PC_00001 (3) Phage_struct:PC_00002 (2)	Meta_3300004274_Ga0066607_10212894;Meta_3300004277_Ga0066611_100145453;Meta_3300024257_Ga0233442_10019489;Meta_3300024258_Ga0233440_10033305;Meta_3300024260_Ga0233441_100232510;Meta_3300024261_Ga0233439_100065885;Meta_3300024299_Ga0233448_10253034;Meta_3300024324_Ga0233443_10042118;Meta_3300025622_Ga0209264_10216914
Meta_3300005235_Ga0066637_100528131	9	Bacteria	unknown	Aquatic:Groundwater	Mixed_Phage_TM:PC_00021	Bacteria (5) NA (4)	unknown (9)	Aquatic:Groundwater (9)	Mixed_Phage_TM:PC_00021 (6) NA (3)	Meta_3300005235_Ga0066637_100528131;Meta_3300005236_Ga0066636_100456423;Meta_3300007965_Ga0100401_10221564;Meta_3300008001_Ga0100389_10472134;Meta_3300008002_Ga0100390_100193082;Meta_3300008003_Ga0100391_10222592;Meta_3300008004_Ga0100395_10330392;Meta_3300008008_Ga0100399_10200454;Meta_3300008011_Ga0100396_10168104
Meta_3300005235_Ga0066637_100623813	9	Bacteria:CPR	unknown	Aquatic:Groundwater	Cell_TM:PC_00001	Bacteria (5) NA (3) Bacteria:CPR (1)	unknown (9)	Aquatic:Groundwater (9)	NA (6) Cell_TM:PC_00001 (3)	Meta_3300004107_Ga0065179_10085656;Meta_3300005235_Ga0066637_100623813;Meta_3300005236_Ga0066636_100195662;Meta_3300007965_Ga0100401_10170732;Meta_3300008001_Ga0100389_10714012;Meta_3300008009_Ga0100394_10151879;Meta_3300008020_Ga0100398_10222872;Meta_3300008086_Ga0100388_100227594;Meta_3300025805_Ga0210006_100337012
Meta_3300005236_Ga0066636_100112243	9	Bacteria:CPR	unknown	Aquatic:Groundwater	Cell_other:PC_00029	NA (6) Bacteria:CPR (3)	unknown (9)	Aquatic:Groundwater (8) Aquatic:Freshwater (1)	Cell_other:PC_00029 (7) NA (2)	Meta_3300005236_Ga0066636_100112243;Meta_3300007965_Ga0100401_10161663;Meta_3300008001_Ga0100389_10289585;Meta_3300008003_Ga0100391_10852834;Meta_3300008020_Ga0100398_10731404;Meta_3300008086_Ga0100388_100128644;Meta_3300008093_Ga0100393_100495892;Meta_3300008094_Ga0100387_100078434;Meta_3300014060_Ga0119967_100775673
Meta_3300005915_Ga0075122_100278834	9	Bacteria	unknown	Aquatic:Saline-lakes	Mixed_Phage_TM:PC_00009	NA (5) Bacteria (4)	unknown (9)	Aquatic:Saline-lakes (9)	NA (5) Mixed_Phage_TM:PC_00009 (4)	Meta_3300005915_Ga0075122_100278834;Meta_3300005917_Ga0075115_100216634;Meta_3300005932_Ga0075121_10125322;Meta_3300022868_Ga0222697_10105881;Meta_3300022882_Ga0222626_10093171;Meta_3300023298_Ga0222638_10091254;Meta_3300025642_Ga0208648_10083936;Meta_3300025649_Ga0208279_10057736;Meta_3300025697_Ga0208769_10055536
Meta_3300006257_Ga0099346_100036104	9	Bacteria:FCB	viral	Host-associated:Human-fecal	Phage_struct:PC_00002	Bacteria:FCB (7) NA (2)	viral (7) unknown (2)	Host-associated:Human-fecal (8) Engineered:Other (1)	Phage_struct:PC_00002 (8) NA (1)	Meta_3300006257_Ga0099346_100036104;Meta_3300006746_Ga0101796_10006419;Meta_3300007305_Ga0104872_10005030;Meta_3300007362_Ga0104788_1104712;Meta_3300008360_Ga0114875_100068935;Meta_3300008551_Ga0111058_10020830;Meta_3300014651_Ga0134488_10003920;Meta_3300014948_Ga0134487_10001464;Meta_3300014961_Ga0134526_10177162
Meta_3300006258_Ga0099398_10181014	9	Bacteria:Firmicutes	viral	Host-associated:Human-fecal	Phage_struct:PC_00003	NA (5) Bacteria:Firmicutes (4)	viral (9)	Host-associated:Human-fecal (9)	Phage_struct:PC_00003 (8) NA (1)	Meta_3300006258_Ga0099398_10181014;Meta_3300006299_Ga0099524_10134214;Meta_3300007312_Ga0104941_10181214;Meta_3300008571_Ga0111077_10036310;Meta_3300008640_Ga0111422_10032862;Meta_3300008744_Ga0114025_100059544;Meta_3300014789_Ga0134406_10013727;Meta_3300014794_Ga0134448_10011108;Meta_7000000306_SRS043001_WUGC_scaffold_5360__gene_7138
Meta_3300007043_Ga0102536_10029052	9	Bacteria:Firmicutes	viral	Host-associated:Human-fecal	Phage_struct:PC_00010	NA (6) Bacteria (2) Bacteria:Firmicutes (1)	viral (8) unknown (1)	Host-associated:Human-fecal (9)	Phage_struct:PC_00010 (9)	Meta_3300007043_Ga0102536_10029052;Meta_3300008360_Ga0114875_100100849;Meta_3300014560_Ga0134394_10017249;Meta_3300014760_Ga0134449_10011899;Meta_3300014762_Ga0134420_1003321;Meta_3300014793_Ga0134407_1000237104;Meta_7000000093_SRS022137_LANL_scaffold_5377__gene_12732;Meta_7000000628_SRS015782_WUGC_scaffold_28901__gene_63930;Meta_7000000690_SRS055982_Baylor_scaffold_5011__gene_16929
Meta_3300007222_Ga0104061_10104020	9	Bacteria:Firmicutes	viral	Host-associated:Human-fecal	Phage_struct:PC_00003	Bacteria:Firmicutes (5) NA (4)	viral (8) unknown (1)	Host-associated:Human-fecal (5) Host-associated:NonHuman-fecal (4)	Phage_struct:PC_00003 (8) NA (1)	Meta_3300007222_Ga0104061_10104020;Meta_3300007921_Ga0111562_1031624;Meta_3300007991_Ga0105643_10082320;Meta_3300008716_Ga0113874_10077320;Meta_3300012344_Ga0116650_10057781;Meta_3300013426_Ga0116649_10001635;Meta_3300013901_Ga0116652_10024971;Meta_3300014039_Ga0116646_10115821;Meta_7000000475_SRS020328_Baylor_scaffold_30660__gene_71561
Meta_3300007222_Ga0104061_1046795	9	Bacteria:Firmicutes	viral	Host-associated:Human-fecal	Phage_struct:PC_00003	NA (6) Bacteria:Firmicutes (3)	viral (9)	Host-associated:Human-fecal (8) Host-associated:NonHuman-fecal (1)	Phage_struct:PC_00003 (9)	Meta_3300007222_Ga0104061_1046795;Meta_3300007292_Ga0104320_1006055;Meta_3300007296_Ga0104830_1027398;Meta_3300007669_Ga0105546_10114722;Meta_3300008103_Ga0114180_100340103;Meta_3300008129_Ga0114848_1022195;Meta_3300014039_Ga0116646_10046375;Meta_7000000174_C7613767__gene_94882;Meta_7000000193_SRS048870_WUGC_scaffold_49996__gene_101353
Meta_3300007964_Ga0100400_10385442	9	Bacteria:Proteobacteria	unknown	Aquatic:Groundwater	Cell_TM:PC_00001	NA (6) Bacteria (2) Bacteria:Proteobacteria (1)	unknown (9)	Aquatic:Groundwater (8) Aquatic:Freshwater (1)	Cell_TM:PC_00001 (9)	Meta_3300004107_Ga0065179_10439983;Meta_3300007964_Ga0100400_10385442;Meta_3300007965_Ga0100401_10319713;Meta_3300008008_Ga0100399_10267083;Meta_3300008011_Ga0100396_10298344;Meta_3300008020_Ga0100398_10846053;Meta_3300009004_Ga0100377_10206437;Meta_3300014060_Ga0119967_100500724;Meta_3300025831_Ga0210015_10554973
Meta_3300008326_Ga0115311_1022458	9	Bacteria:Firmicutes	viral	Host-associated:Human-fecal	Phage_struct:PC_00003	Bacteria:Firmicutes (6) NA (3)	viral (9)	Host-associated:Human-fecal (9)	Phage_struct:PC_00003 (8) NA (1)	Meta_3300006258_Ga0099398_10041718;Meta_3300006464_Ga0100221_100036116;Meta_3300007361_Ga0104787_10067715;Meta_3300007805_Ga0105637_10006845;Meta_3300007991_Ga0105643_1009146;Meta_3300008326_Ga0115311_1022458;Meta_7000000038_C4259500__gene_335787;Meta_7000000191_C3059246__gene_228622;Meta_7000000296_C1830124__gene_117122
Meta_3300008523_Ga0115231_100003633	9	Bacteria:FCB	viral	Host-associated:Human-fecal	Phage_struct:PC_00002	Bacteria:FCB (8) NA (1)	viral (7) MGE (1) unknown (1)	Host-associated:Human-fecal (9)	NA (6) Phage_struct:PC_00002 (3)	Meta_3300006523_Ga0101039_10034454;Meta_3300008523_Ga0115231_100003633;Meta_3300014556_Ga0134403_10031931;Meta_3300014782_Ga0134389_100050330;Meta_3300014799_Ga0134377_10067953;Meta_3300014803_Ga0134430_100048429;Meta_3300014938_Ga0134444_1006485;Meta_7000000075_C1203245__gene_96144;Meta_7000000684_SRS019582_WUGC_scaffold_25599__gene_29191
Meta_3300009031_Ga0103682_1000095021	9	NA	cellular	Aquatic:Groundwater	Cell_other:PC_00042	NA (9)	cellular (9)	Aquatic:Groundwater (9)	Cell_other:PC_00042 (6) NA (3)	Meta_3300002460_C687J35021_100029922;Meta_3300009031_Ga0103682_1000095021;Meta_3300009285_Ga0103680_100041562;Meta_3300009296_Ga0103681_10009522;Meta_3300025081_Ga0208953_10010352;Meta_3300025308_Ga0209211_1000370724;Meta_3300025311_Ga0209343_100001972;Meta_3300025317_Ga0209541_100042557;Meta_3300025323_Ga0209542_1000454022
Meta_3300009285_Ga0103680_1000024872	9	NA	viral	Aquatic:Groundwater	Phage_struct:PC_00002	NA (9)	viral (5) MGE (3) unknown (1)	Aquatic:Groundwater (9)	Phage_struct:PC_00002 (9)	Meta_3300009285_Ga0103680_1000024872;Meta_3300025000_Ga0209318_10047154;Meta_3300025009_Ga0209416_100205015;Meta_3300025010_Ga0209319_10221052;Meta_3300025073_Ga0208245_10004443;Meta_3300025087_Ga0208957_10004652;Meta_3300025117_Ga0208958_100038074;Meta_3300025121_Ga0208375_10005642;Meta_3300025154_Ga0209417_10153485
Meta_3300009655_Ga0116190_10204271	9	Bacteria:FCB	unknown	Engineered:Anoxic-incubation	Mixed_Phage_TM:PC_00009	Bacteria (8) Bacteria:FCB (1)	unknown (9)	Engineered:Anoxic-incubation (9)	Mixed_Phage_TM:PC_00009 (9)	Meta_3300009655_Ga0116190_10204271;Meta_3300009667_Ga0116147_10150074;Meta_3300009676_Ga0116187_10233131;Meta_3300009689_Ga0116186_10229661;Meta_3300009714_Ga0116189_10201024;Meta_3300009769_Ga0116184_100237441;Meta_3300019235_Ga0179952_10218214;Meta_3300025589_Ga0209409_10071853;Meta_3300025724_Ga0208196_10136434
Meta_3300009666_Ga0116182_10069103	9	NA	viral	Engineered:Other	Cell_TM:PC_00038	NA (9)	unknown (6) viral (3)	Engineered:Other (5) Engineered:Anoxic-incubation (4)	Cell_TM:PC_00038 (7) NA (2)	Meta_3300009666_Ga0116182_10069103;Meta_3300009693_Ga0116141_100086298;Meta_3300025714_Ga0208458_10243052;Meta_3300025715_Ga0209310_10060827;Meta_3300028564_Ga0255344_10272682;Meta_3300028568_Ga0255345_10295133;Meta_3300028570_Ga0255341_10354572;Meta_3300028576_Ga0255340_10364513;Meta_3300028593_Ga0255347_10350452
Meta_3300009666_Ga0116182_10164212	9	Bacteria:Chloroflexi	cellular	Engineered:Anoxic-incubation	Cell_TM:PC_00001	Bacteria (7) Bacteria:Chloroflexi (1) NA (1)	unknown (6) cellular (3)	Engineered:Anoxic-incubation (5) Engineered:Other (4)	Cell_TM:PC_00001 (6) NA (3)	Meta_3300009666_Ga0116182_10164212;Meta_3300009670_Ga0116183_10157426;Meta_3300009675_Ga0116149_10214543;Meta_3300009681_Ga0116174_100131536;Meta_3300009682_Ga0116172_100142276;Meta_3300028567_Ga0255342_100044826;Meta_3300028570_Ga0255341_100087223;Meta_3300028576_Ga0255340_10024958;Meta_3300028593_Ga0255347_10089738
Meta_3300010998_Ga0139311_100178332	9	Bacteria:FCB	viral	Host-associated:Rumen	Phage_struct:PC_00002	Bacteria:FCB (5) NA (4)	viral (7) unknown (2)	Host-associated:Rumen (9)	Phage_struct:PC_00002 (5) Phage_other:PC_00007 (4)	Meta_3300010998_Ga0139311_100178332;Meta_3300011002_Ga0139310_10148243;Meta_3300011005_Ga0139361_100005731;Meta_3300011006_Ga0139320_10241052;Meta_3300011008_Ga0139362_100029124;Meta_3300020011_Ga0207351_118532;Meta_3300020039_Ga0207352_119031;Meta_3300026549_Ga0256404_100050564;Meta_3300028048_Ga0256405_100707962
Meta_3300010998_Ga0139311_100325737	9	NA	viral	Host-associated:Rumen	Phage_struct:PC_00023	NA (9)	viral (9)	Host-associated:Rumen (9)	Phage_struct:PC_00023 (6) NA (3)	Meta_3300010998_Ga0139311_100325737;Meta_3300011002_Ga0139310_100059732;Meta_3300011005_Ga0139361_100017237;Meta_3300011006_Ga0139320_100053632;Meta_3300011008_Ga0139362_100584140;Meta_3300020011_Ga0207351_113137;Meta_3300020024_Ga0207349_104732;Meta_3300020035_Ga0207350_105132;Meta_3300020039_Ga0207352_170437
Meta_3300011002_Ga0139310_100140523	9	Bacteria:FCB	viral	Host-associated:Rumen	Phage_struct:PC_00002	Bacteria:FCB (7) NA (2)	viral (8) MGE (1)	Host-associated:Rumen (9)	Phage_struct:PC_00002 (9)	Meta_3300011002_Ga0139310_100140523;Meta_3300011005_Ga0139361_10003348;Meta_3300011006_Ga0139320_100145527;Meta_3300011977_Ga0120375_100006336;Meta_3300011989_Ga0120380_10004287;Meta_3300020039_Ga0207352_14168;Meta_3300026549_Ga0256404_10280337;Meta_3300028048_Ga0256405_100353352;Meta_3300028886_Ga0256407_1000873912
Meta_3300011002_Ga0139310_10041946	9	Bacteria:FCB	viral	Host-associated:Rumen	Mixed_Phage_TM:PC_00021	Bacteria:FCB (6) Bacteria (2) NA (1)	viral (4) unknown (4) cellular (1)	Host-associated:Rumen (9)	Mixed_Phage_TM:PC_00021 (9)	Meta_3300011002_Ga0139310_10041946;Meta_3300011006_Ga0139320_10058132;Meta_3300011008_Ga0139362_10399451;Meta_3300012007_Ga0120382_100000271;Meta_3300021387_Ga0223845_114069622;Meta_3300028832_Ga0265298_100778853;Meta_3300028886_Ga0256407_100243121;Meta_3300028887_Ga0265299_1000088148;Meta_3300028914_Ga0265300_100006542
Meta_3300011006_Ga0139320_100376516	9	Bacteria:FCB	viral	Host-associated:Rumen	Mixed_Phage_TM:PC_00009	Bacteria:FCB (5) NA (3) Bacteria (1)	viral (8) MGE (1)	Host-associated:Rumen (9)	Mixed_Phage_TM:PC_00009 (7) Cell_TM:PC_00044 (2)	Meta_3300010998_Ga0139311_1000055154;Meta_3300011002_Ga0139310_100059163;Meta_3300011006_Ga0139320_100376516;Meta_3300011008_Ga0139362_1000076156;Meta_3300020011_Ga0207351_1080156;Meta_3300020024_Ga0207349_104862;Meta_3300021399_Ga0224415_100253296;Meta_3300021400_Ga0224422_129090686;Meta_3300028591_Ga0247611_1000025110
Meta_3300013138_Ga0172371_100245902	9	Bacteria:CPR	cellular	Aquatic:Freshwater	Cell_other:PC_00019	Bacteria (6) Bacteria:CPR (2) NA (1)	unknown (8) cellular (1)	Aquatic:Freshwater (9)	Cell_other:PC_00019 (9)	Meta_3300013122_Ga0172374_10043288;Meta_3300013123_Ga0172368_100216692;Meta_3300013125_Ga0172369_100256752;Meta_3300013126_Ga0172367_100109004;Meta_3300013131_Ga0172373_100158328;Meta_3300013132_Ga0172372_100070357;Meta_3300013136_Ga0172370_100277262;Meta_3300013137_Ga0172375_100224402;Meta_3300013138_Ga0172371_100245902
Meta_3300014057_Ga0120384_10045156	9	Bacteria:FCB	viral	Host-associated:Rumen	Phage_struct:PC_00002	NA (6) Bacteria:FCB (2) Bacteria (1)	viral (7) unknown (2)	Host-associated:Rumen (9)	Phage_struct:PC_00002 (6) NA (3)	Meta_3300012007_Ga0120382_10221593;Meta_3300014057_Ga0120384_10045156;Meta_3300021254_Ga0223824_1000414511;Meta_3300021255_Ga0223825_103814658;Meta_3300021399_Ga0224415_100171494;Meta_3300021426_Ga0224482_100068382;Meta_3300021431_Ga0224423_1000025911;Meta_3300028591_Ga0247611_1000070423;Meta_3300028805_Ga0247608_100217195
Meta_3300018427_Ga0187903_1000066858	9	Bacteria:Firmicutes	viral	Host-associated:Rumen	Phage_struct:PC_00012	NA (6) Bacteria:Firmicutes (3)	viral (8) unknown (1)	Host-associated:Rumen (5) Host-associated:NonHuman-fecal (4)	Phage_struct:PC_00012 (6) Phage_struct:PC_00002 (3)	Meta_3300018427_Ga0187903_1000066858;Meta_3300018430_Ga0187902_100015697;Meta_3300021255_Ga0223825_115503531;Meta_3300021399_Ga0224415_100024072;Meta_3300021400_Ga0224422_1221981813;Meta_3300021426_Ga0224482_100274012;Meta_3300021431_Ga0224423_1000173619;Meta_3300029305_Ga0307249_100256575;Meta_3300029705_Ga0224414_101187382
Meta_3300018427_Ga0187903_1000152725	9	NA	viral	Host-associated:NonHuman-fecal	Phage_struct:PC_00002	NA (9)	viral (5) MGE (3) unknown (1)	Host-associated:NonHuman-fecal (9)	Phage_struct:PC_00002 (8) NA (1)	Meta_3300018427_Ga0187903_1000152725;Meta_3300018430_Ga0187902_100063563;Meta_3300018475_Ga0187907_1000566925;Meta_3300022660_Ga0216342_1000558126;Meta_3300022661_Ga0216339_1000523026;Meta_3300022753_Ga0216341_100111893;Meta_3300028242_Ga0302102_101376702;Meta_3300029305_Ga0307249_1002677420;Meta_3300029705_Ga0224414_1001192425
Meta_3300018427_Ga0187903_100097756	9	Bacteria:Firmicutes	viral	Host-associated:NonHuman-fecal	Rare:PC_00088	Bacteria:Firmicutes (3) NA (3) Bacteria (3)	viral (7) cellular (2)	Host-associated:NonHuman-fecal (9)	Rare:PC_00088 (8) NA (1)	Meta_3300018427_Ga0187903_100097756;Meta_3300018475_Ga0187907_100284008;Meta_3300018878_Ga0187910_101115662;Meta_3300022660_Ga0216342_1001418011;Meta_3300022661_Ga0216339_100221452;Meta_3300022753_Ga0216341_1001336110;Meta_3300028242_Ga0302102_100582912;Meta_3300029305_Ga0307249_100704128;Meta_3300029705_Ga0224414_1002932813
Meta_3300018427_Ga0187903_100103235	9	Bacteria:FCB	viral	Host-associated:NonHuman-fecal	Rare:PC_00063	Bacteria:FCB (5) NA (4)	viral (6) unknown (2) cellular (1)	Host-associated:NonHuman-fecal (9)	Rare:PC_00063 (7) Mixed_Phage_TM:PC_00009 (2)	Meta_3300018427_Ga0187903_100103235;Meta_3300018430_Ga0187902_100200123;Meta_3300022660_Ga0216342_100534025;Meta_3300022661_Ga0216339_100382373;Meta_3300022753_Ga0216341_100334433;Meta_3300028242_Ga0302102_1001216510;Meta_3300028454_Ga0307245_13614183;Meta_3300029305_Ga0307249_1008814510;Meta_3300029705_Ga0224414_1000950934
Meta_3300018427_Ga0187903_100249782	9	Bacteria:FCB	unknown	Host-associated:NonHuman-fecal	Mixed_Phage_TM:PC_00021	Bacteria:FCB (9)	unknown (9)	Host-associated:NonHuman-fecal (9)	Mixed_Phage_TM:PC_00021 (8) NA (1)	Meta_3300018427_Ga0187903_100249782;Meta_3300018430_Ga0187902_100271432;Meta_3300018878_Ga0187910_101284134;Meta_3300022660_Ga0216342_100384012;Meta_3300022661_Ga0216339_100379472;Meta_3300022753_Ga0216341_100331844;Meta_3300028242_Ga0302102_100288784;Meta_3300029305_Ga0307249_101629882;Meta_3300029705_Ga0224414_100833532
Meta_3300018427_Ga0187903_100254345	9	Bacteria:Spirochaetes	cellular	Host-associated:NonHuman-fecal	Mixed_Phage_TM:PC_00009	Bacteria (7) Bacteria:Spirochaetes (2)	unknown (5) cellular (4)	Host-associated:NonHuman-fecal (9)	Mixed_Phage_TM:PC_00009 (9)	Meta_3300018427_Ga0187903_100254345;Meta_3300018475_Ga0187907_100749983;Meta_3300018878_Ga0187910_100773795;Meta_3300022660_Ga0216342_1000525331;Meta_3300022661_Ga0216339_100187829;Meta_3300022753_Ga0216341_100219145;Meta_3300028242_Ga0302102_100276594;Meta_3300029305_Ga0307249_100091697;Meta_3300029705_Ga0224414_100466526
Meta_3300018427_Ga0187903_100256193	9	Bacteria:Firmicutes	viral	Host-associated:NonHuman-fecal	Phage_struct:PC_00003	NA (5) Bacteria:Firmicutes (4)	viral (8) MGE (1)	Host-associated:NonHuman-fecal (9)	Phage_struct:PC_00003 (9)	Meta_3300018427_Ga0187903_100256193;Meta_3300018430_Ga0187902_100105873;Meta_3300018475_Ga0187907_100611803;Meta_3300019376_Ga0187899_1000419513;Meta_3300020079_Ga0187906_10088845;Meta_3300022661_Ga0216339_1001355513;Meta_3300022753_Ga0216341_1001221212;Meta_3300028242_Ga0302102_1002008010;Meta_3300029305_Ga0307249_1005729818
Meta_3300018427_Ga0187903_100502796	9	Bacteria:Firmicutes	viral	Host-associated:NonHuman-fecal	Phage_struct:PC_00002	NA (7) Bacteria:Firmicutes (2)	viral (8) MGE (1)	Host-associated:NonHuman-fecal (9)	Phage_struct:PC_00002 (9)	Meta_3300018427_Ga0187903_100502796;Meta_3300018430_Ga0187902_100111108;Meta_3300018475_Ga0187907_100813287;Meta_3300018878_Ga0187910_100899968;Meta_3300022660_Ga0216342_100119148;Meta_3300022661_Ga0216339_100231887;Meta_3300022753_Ga0216341_1000964722;Meta_3300029305_Ga0307249_100406217;Meta_3300029705_Ga0224414_100150227
Meta_3300018427_Ga0187903_100511874	9	Bacteria	viral	Host-associated:NonHuman-fecal	Phage_struct:PC_00008	NA (8) Bacteria (1)	viral (8) MGE (1)	Host-associated:NonHuman-fecal (9)	Phage_struct:PC_00008 (9)	Meta_3300018427_Ga0187903_100511874;Meta_3300018430_Ga0187902_1001502513;Meta_3300018475_Ga0187907_1001072330;Meta_3300018878_Ga0187910_1000885146;Meta_3300022660_Ga0216342_1000980431;Meta_3300022661_Ga0216339_100079709;Meta_3300022753_Ga0216341_1000311451;Meta_3300029305_Ga0307249_100313186;Meta_3300029705_Ga0224414_1000115229
Meta_3300018427_Ga0187903_100666305	9	Bacteria:Firmicutes	viral	Host-associated:NonHuman-fecal	Phage_struct:PC_00008	Bacteria:Firmicutes (6) NA (3)	viral (9)	Host-associated:NonHuman-fecal (9)	Phage_struct:PC_00008 (8) Phage_struct:PC_00003 (1)	Meta_3300018427_Ga0187903_100666305;Meta_3300018475_Ga0187907_101161285;Meta_3300018878_Ga0187910_100582289;Meta_3300022660_Ga0216342_100153805;Meta_3300022661_Ga0216339_1001515410;Meta_3300022753_Ga0216341_1001186311;Meta_3300028242_Ga0302102_100062504;Meta_3300029305_Ga0307249_1005945611;Meta_3300029705_Ga0224414_1000541972
Meta_3300018430_Ga0187902_1000264852	9	Bacteria:FCB	viral	Host-associated:NonHuman-fecal	Rare:PC_00063	NA (7) Bacteria:FCB (2)	viral (7) MGE (1) unknown (1)	Host-associated:NonHuman-fecal (9)	Rare:PC_00063 (7) NA (1) Mixed_Phage_TM:PC_00009 (1)	Meta_3300018430_Ga0187902_1000264852;Meta_3300018878_Ga0187910_100054923;Meta_3300018878_Ga0187910_102671373;Meta_3300022660_Ga0216342_100016494;Meta_3300022661_Ga0216339_100015503;Meta_3300022753_Ga0216341_1000148186;Meta_3300029305_Ga0307249_1000821234;Meta_3300029305_Ga0307249_1002358144;Meta_3300029705_Ga0224414_10003505118
Meta_3300018430_Ga0187902_101744023	9	Bacteria:Firmicutes	viral	Host-associated:NonHuman-fecal	Phage_struct:PC_00002	NA (8) Bacteria:Firmicutes (1)	viral (7) unknown (2)	Host-associated:NonHuman-fecal (8) Host-associated:Human-fecal (1)	Phage_struct:PC_00002 (8) NA (1)	Meta_3300014789_Ga0134406_100015471;Meta_3300018427_Ga0187903_102709372;Meta_3300018430_Ga0187902_101744023;Meta_3300018475_Ga0187907_100847555;Meta_3300022661_Ga0216339_100746194;Meta_3300022753_Ga0216341_100776083;Meta_3300028242_Ga0302102_101578203;Meta_3300029305_Ga0307249_101764285;Meta_3300029705_Ga0224414_101325512
Meta_3300018475_Ga0187907_100034488	9	Bacteria:FCB	viral	Host-associated:NonHuman-fecal	Phage_struct:PC_00002	NA (6) Bacteria:FCB (3)	viral (7) unknown (1) MGE (1)	Host-associated:NonHuman-fecal (9)	Phage_struct:PC_00002 (9)	Meta_3300018430_Ga0187902_102120702;Meta_3300018475_Ga0187907_100034488;Meta_3300018878_Ga0187910_1000351646;Meta_3300022660_Ga0216342_1000085747;Meta_3300022661_Ga0216339_1000100747;Meta_3300022753_Ga0216341_1000076847;Meta_3300028242_Ga0302102_100305898;Meta_3300029305_Ga0307249_1001755047;Meta_3300029705_Ga0224414_1000883941
Meta_3300018475_Ga0187907_100049974	9	Bacteria:FCB	viral	Host-associated:NonHuman-fecal	Phage_struct:PC_00002	Bacteria:FCB (8) NA (1)	viral (7) MGE (1) unknown (1)	Host-associated:NonHuman-fecal (9)	Phage_struct:PC_00002 (9)	Meta_3300018430_Ga0187902_102143522;Meta_3300018475_Ga0187907_100049974;Meta_3300018878_Ga0187910_1000520945;Meta_3300022660_Ga0216342_1000497344;Meta_3300022661_Ga0216339_100046913;Meta_3300022753_Ga0216341_100043713;Meta_3300028242_Ga0302102_1000681114;Meta_3300029305_Ga0307249_100238574;Meta_3300029705_Ga0224414_100105783
Meta_3300019371_Ga0187896_1000365104	9	Bacteria:Firmicutes	viral	Host-associated:NonHuman-fecal	Phage_struct:PC_00003	NA (4) Bacteria (3) Bacteria:Firmicutes (2)	viral (9)	Host-associated:NonHuman-fecal (9)	Phage_struct:PC_00003 (9)	Meta_3300019371_Ga0187896_1000365104;Meta_3300019373_Ga0187895_100070564;Meta_3300019374_Ga0187897_1000372104;Meta_3300021310_Ga0214507_1004467;Meta_3300021311_Ga0214519_100147105;Meta_3300021311_Ga0214519_100147215;Meta_3300021318_Ga0214506_1000529109;Meta_3300021326_Ga0214518_1027546;Meta_3300028454_Ga0307245_130975829
Meta_3300019371_Ga0187896_100066617	9	Bacteria:Firmicutes	viral	Host-associated:NonHuman-fecal	Phage_struct:PC_00003	Bacteria:Firmicutes (6) NA (3)	viral (8) unknown (1)	Host-associated:NonHuman-fecal (9)	NA (6) Phage_struct:PC_00003 (3)	Meta_3300019371_Ga0187896_100066617;Meta_3300019373_Ga0187895_10192384;Meta_3300021310_Ga0214507_10067517;Meta_3300021311_Ga0214519_10060033;Meta_3300021319_Ga0214520_10079831;Meta_3300028454_Ga0307245_118281234;Meta_3300031856_Ga0307448_1000246;Meta_3300032016_Ga0307455_10002113;Meta_3300032077_Ga0307462_10005912
Meta_3300019372_Ga0187904_10057024	9	Bacteria:FCB	viral	Host-associated:NonHuman-fecal	Phage_struct:PC_00002	Bacteria:FCB (8) NA (1)	viral (7) unknown (2)	Host-associated:NonHuman-fecal (9)	Phage_struct:PC_00002 (9)	Meta_3300019372_Ga0187904_10057024;Meta_3300020079_Ga0187906_100017370;Meta_3300022660_Ga0216342_1001384117;Meta_3300022661_Ga0216339_100009396;Meta_3300022753_Ga0216341_100035186;Meta_3300028242_Ga0302102_1000087870;Meta_3300028454_Ga0307245_10128026;Meta_3300029305_Ga0307249_102021825;Meta_3300029705_Ga0224414_100067543
Meta_3300020011_Ga0207351_121984	9	Bacteria:Firmicutes	viral	Host-associated:Rumen	Phage_struct:PC_00012	NA (4) Bacteria:Firmicutes (3) Bacteria (2)	viral (9)	Host-associated:Rumen (9)	Phage_struct:PC_00012 (7) NA (2)	Meta_3300010998_Ga0139311_100014183;Meta_3300011002_Ga0139310_100020411;Meta_3300011005_Ga0139361_100020248;Meta_3300011006_Ga0139320_100049461;Meta_3300011008_Ga0139362_100322291;Meta_3300020011_Ga0207351_121984;Meta_3300020024_Ga0207349_112411;Meta_3300020035_Ga0207350_106362;Meta_3300020039_Ga0207352_163748
Meta_3300021310_Ga0214507_1009805	9	Bacteria:Firmicutes	viral	Host-associated:NonHuman-fecal	Phage_struct:PC_00003	Bacteria:Firmicutes (6) NA (3)	viral (9)	Host-associated:NonHuman-fecal (9)	Phage_struct:PC_00003 (9)	Meta_3300019371_Ga0187896_10033668;Meta_3300019374_Ga0187897_10040198;Meta_3300021306_Ga0214508_100095823;Meta_3300021310_Ga0214507_1009805;Meta_3300021311_Ga0214519_10072246;Meta_3300021318_Ga0214506_10011105;Meta_3300021319_Ga0214520_10122346;Meta_3300021326_Ga0214518_10100239;Meta_3300028454_Ga0307245_12023878
Meta_3300022821_Ga0222673_100029826	9	Bacteria	cellular	Aquatic:Saline-lakes	Cell_other:PC_00040	NA (8) Bacteria (1)	unknown (8) cellular (1)	Aquatic:Saline-lakes (9)	Cell_other:PC_00040 (7) NA (2)	Meta_3300005913_Ga0075108_100444541;Meta_3300022821_Ga0222673_100029826;Meta_3300022885_Ga0222662_10140262;Meta_3300023296_Ga0222664_10053033;Meta_3300025425_Ga0208646_10031559;Meta_3300025438_Ga0208770_10028709;Meta_3300025502_Ga0208903_10034429;Meta_3300025513_Ga0208413_10043874;Meta_3300025603_Ga0208414_10055409
Meta_3300022890_Ga0222667_10086942	9	NA	viral	Aquatic:Saline-lakes	Phage_struct:PC_00002	NA (9)	unknown (8) viral (1)	Aquatic:Saline-lakes (9)	Phage_struct:PC_00002 (8) NA (1)	Meta_3300005910_Ga0075113_10193692;Meta_3300005915_Ga0075122_100410572;Meta_3300022858_Ga0222679_100009345;Meta_3300022868_Ga0222697_10115111;Meta_3300022890_Ga0222667_10086942;Meta_3300023257_Ga0222658_10109833;Meta_3300023297_Ga0222640_10164551;Meta_3300023435_Ga0222637_10190811;Meta_3300025697_Ga0208769_10161711
Meta_3300022902_Ga0233429_10066486	9	Bacteria	cellular	Aquatic:Inlet	Cell_TM:PC_00001	Bacteria (7) NA (2)	unknown (8) cellular (1)	Aquatic:Inlet (8) Aquatic:Other (1)	Cell_TM:PC_00001 (7) NA (2)	Meta_3300022902_Ga0233429_10066486;Meta_3300022916_Ga0233431_10071836;Meta_3300024252_Ga0233435_10051076;Meta_3300024259_Ga0233437_10076316;Meta_3300025478_Ga0209576_10020715;Meta_3300025488_Ga0209141_10098084;Meta_3300025660_Ga0209045_10039645;Meta_3300028188_Ga0257124_10031366;Meta_3300028195_Ga0257125_10070743
Meta_3300022912_Ga0233430_10021904	9	Bacteria:Chloroflexi	cellular	Aquatic:Inlet	Cell_TM:PC_00001	Bacteria:Chloroflexi (7) Bacteria (1) NA (1)	cellular (5) unknown (3) viral (1)	Aquatic:Inlet (9)	Cell_TM:PC_00001 (8) NA (1)	Meta_3300022912_Ga0233430_10021904;Meta_3300022916_Ga0233431_10027124;Meta_3300024257_Ga0233442_10047295;Meta_3300024259_Ga0233437_100297317;Meta_3300024260_Ga0233441_10115422;Meta_3300024336_Ga0233447_10015132;Meta_3300025659_Ga0209249_10099044;Meta_3300028195_Ga0257125_100188417;Meta_3300028274_Ga0257119_10069534
Meta_3300023257_Ga0222658_10060155	9	Bacteria	unknown	Aquatic:Saline-lakes	Cell_TM:PC_00001	Bacteria (5) NA (4)	unknown (9)	Aquatic:Saline-lakes (9)	NA (6) Cell_TM:PC_00001 (3)	Meta_3300005932_Ga0075121_10291582;Meta_3300005936_Ga0075124_100143455;Meta_3300022890_Ga0222667_10044781;Meta_3300023257_Ga0222658_10060155;Meta_3300023262_Ga0222639_10103972;Meta_3300023435_Ga0222637_10014914;Meta_3300025697_Ga0208769_10057615;Meta_3300025736_Ga0207997_10161055;Meta_3300031227_Ga0307928_100441784
Meta_3300025715_Ga0209310_100049242	9	Bacteria:PVC	cellular	Engineered:Anoxic-incubation	Cell_TM:PC_00001	Bacteria:PVC (5) Bacteria (3) NA (1)	unknown (6) cellular (3)	Engineered:Anoxic-incubation (9)	Cell_TM:PC_00001 (9)	Meta_3300009676_Ga0116187_10203673;Meta_3300009689_Ga0116186_10240583;Meta_3300009690_Ga0116143_100243772;Meta_3300009771_Ga0116155_100157862;Meta_3300025706_Ga0209507_10135022;Meta_3300025715_Ga0209310_100049242;Meta_3300025724_Ga0208196_10007144;Meta_3300025784_Ga0209200_10029382;Meta_3300025861_Ga0209605_10165162
Meta_3300027728_Ga0247836_100022128	9	Bacteria:Proteobacteria	cellular	Aquatic:Freshwater	Cell_TM:PC_00001	Bacteria:Proteobacteria (7) Bacteria (2)	cellular (9)	Aquatic:Freshwater (9)	Cell_TM:PC_00001 (9)	Meta_3300027728_Ga0247836_100022128;Meta_3300027970_Ga0247837_100043327;Meta_3300028044_Ga0247838_100065629;Meta_3300028114_Ga0247835_100122519;Meta_3300028553_Ga0247839_100050538;Meta_3300028571_Ga0247844_100193516;Meta_3300028581_Ga0247840_1000103331;Meta_3300029268_Ga0247842_1000289218;Meta_3300029286_Ga0247841_1000313226
Meta_3300027728_Ga0247836_10008919	9	Bacteria:Proteobacteria	cellular	Aquatic:Freshwater	Cell_TM:PC_00001	Bacteria:Proteobacteria (9)	cellular (9)	Aquatic:Freshwater (9)	Cell_TM:PC_00001 (9)	Meta_3300027728_Ga0247836_10008919;Meta_3300027970_Ga0247837_10014019;Meta_3300028044_Ga0247838_10007009;Meta_3300028114_Ga0247835_10006933;Meta_3300028553_Ga0247839_100067951;Meta_3300028571_Ga0247844_100105634;Meta_3300028581_Ga0247840_100011299;Meta_3300029268_Ga0247842_1000065725;Meta_3300029286_Ga0247841_1000316627
Meta_3300027728_Ga0247836_100111711	9	Bacteria:Proteobacteria	cellular	Aquatic:Freshwater	Cell_TM:PC_00001	Bacteria:Proteobacteria (9)	cellular (9)	Aquatic:Freshwater (9)	Cell_TM:PC_00001 (9)	Meta_3300027728_Ga0247836_100111711;Meta_3300027970_Ga0247837_100163711;Meta_3300028044_Ga0247838_100019386;Meta_3300028114_Ga0247835_10023408;Meta_3300028553_Ga0247839_100114835;Meta_3300028571_Ga0247844_100221616;Meta_3300028581_Ga0247840_1000139011;Meta_3300029268_Ga0247842_1000180832;Meta_3300029286_Ga0247841_1000179635
Meta_3300027728_Ga0247836_100128422	9	Bacteria:Proteobacteria	cellular	Aquatic:Freshwater	Cell_TM:PC_00001	Bacteria:Proteobacteria (9)	cellular (9)	Aquatic:Freshwater (9)	Cell_TM:PC_00001 (9)	Meta_3300027728_Ga0247836_100128422;Meta_3300027970_Ga0247837_100178222;Meta_3300028044_Ga0247838_100123122;Meta_3300028114_Ga0247835_100079622;Meta_3300028553_Ga0247839_100210010;Meta_3300028571_Ga0247844_100149422;Meta_3300028581_Ga0247840_1000109733;Meta_3300029268_Ga0247842_1000129022;Meta_3300029286_Ga0247841_1000209822
Meta_3300027728_Ga0247836_10045238	9	Bacteria:Proteobacteria	cellular	Aquatic:Freshwater	Cell_TM:PC_00001	Bacteria:Proteobacteria (9)	cellular (9)	Aquatic:Freshwater (9)	Cell_TM:PC_00001 (9)	Meta_3300027728_Ga0247836_10045238;Meta_3300027970_Ga0247837_100344419;Meta_3300028044_Ga0247838_10043398;Meta_3300028114_Ga0247835_10029927;Meta_3300028553_Ga0247839_10006977;Meta_3300028571_Ga0247844_100307417;Meta_3300028581_Ga0247840_100015689;Meta_3300029268_Ga0247842_100053968;Meta_3300029286_Ga0247841_100084228
Meta_3300027728_Ga0247836_10048655	9	Bacteria:Proteobacteria	cellular	Aquatic:Freshwater	Cell_TM:PC_00001	Bacteria:Proteobacteria (5) NA (3) Bacteria (1)	cellular (8) unknown (1)	Aquatic:Freshwater (9)	Cell_TM:PC_00001 (9)	Meta_3300027728_Ga0247836_10048655;Meta_3300027970_Ga0247837_10008417;Meta_3300028044_Ga0247838_10021573;Meta_3300028114_Ga0247835_100199019;Meta_3300028553_Ga0247839_10008107;Meta_3300028571_Ga0247844_10034952;Meta_3300028581_Ga0247840_100052157;Meta_3300029268_Ga0247842_100291363;Meta_3300029286_Ga0247841_1000231714
Meta_3300027728_Ga0247836_10234445	9	Bacteria:Proteobacteria	cellular	Aquatic:Freshwater	Cell_TM:PC_00001	Bacteria:Proteobacteria (5) NA (4)	cellular (5) unknown (4)	Aquatic:Freshwater (9)	Cell_TM:PC_00001 (9)	Meta_3300027728_Ga0247836_10234445;Meta_3300027970_Ga0247837_10061474;Meta_3300028044_Ga0247838_100505610;Meta_3300028114_Ga0247835_10191553;Meta_3300028553_Ga0247839_100028869;Meta_3300028571_Ga0247844_100559112;Meta_3300028581_Ga0247840_1000456815;Meta_3300029268_Ga0247842_100244814;Meta_3300029286_Ga0247841_100561922
Meta_3300027728_Ga0247836_10522683	9	NA	unknown	Aquatic:Freshwater	Cell_TM:PC_00001	NA (9)	unknown (9)	Aquatic:Freshwater (9)	NA (5) Cell_TM:PC_00001 (4)	Meta_3300027728_Ga0247836_10522683;Meta_3300027730_Ga0247833_10538953;Meta_3300027970_Ga0247837_10462891;Meta_3300027977_Ga0247834_10515361;Meta_3300028044_Ga0247838_10376433;Meta_3300028114_Ga0247835_10418573;Meta_3300028559_Ga0247831_10502211;Meta_3300028581_Ga0247840_100883173;Meta_3300029286_Ga0247841_101056613
Meta_3300027728_Ga0247836_10747772	9	NA	viral	Aquatic:Freshwater	Phage_struct:PC_00002	NA (9)	viral (6) unknown (3)	Aquatic:Freshwater (9)	Phage_struct:PC_00002 (9)	Meta_3300027728_Ga0247836_10747772;Meta_3300027730_Ga0247833_10578812;Meta_3300027970_Ga0247837_10462054;Meta_3300027977_Ga0247834_10296955;Meta_3300028114_Ga0247835_10187844;Meta_3300028553_Ga0247839_10336864;Meta_3300028557_Ga0247832_100514611;Meta_3300028559_Ga0247831_100576411;Meta_3300029268_Ga0247842_100560012
Meta_3300028156_Ga0268281_10095402	9	Archaea	unknown	Aquatic:Saline-lakes	Cell_other:PC_00026	NA (8) Archaea (1)	unknown (9)	Aquatic:Saline-lakes (9)	Cell_other:PC_00026 (9)	Meta_3300028156_Ga0268281_10095402;Meta_3300028161_Ga0265596_10264971;Meta_3300028162_Ga0268278_10155973;Meta_3300028167_Ga0268285_10140432;Meta_3300028168_Ga0268277_10053636;Meta_3300028169_Ga0268279_10064946;Meta_3300028191_Ga0265595_10346602;Meta_3300028193_Ga0265594_10390673;Meta_3300028299_Ga0268276_10384832
Meta_3300028156_Ga0268281_10108813	9	Bacteria	cellular	Aquatic:Saline-lakes	Cell_TM:PC_00038	NA (7) Bacteria (2)	unknown (6) cellular (3)	Aquatic:Saline-lakes (9)	Cell_TM:PC_00038 (5) Mixed_Phage_TM:PC_00009 (3) NA (1)	Meta_3300028156_Ga0268281_10108813;Meta_3300028161_Ga0265596_10004687;Meta_3300028162_Ga0268278_100006550;Meta_3300028167_Ga0268285_10018868;Meta_3300028168_Ga0268277_10265592;Meta_3300028169_Ga0268279_10024817;Meta_3300028191_Ga0265595_100228017;Meta_3300028193_Ga0265594_10042144;Meta_3300028276_Ga0268282_10018044
Meta_3300028864_Ga0302215_100200694	9	Bacteria:FCB	viral	Terrestrial:Soil-peat	Phage_other:PC_00007	NA (8) Bacteria:FCB (1)	viral (9)	Terrestrial:Soil-peat (9)	Phage_other:PC_00007 (9)	Meta_3300028864_Ga0302215_100200694;Meta_3300029923_Ga0311347_100761624;Meta_3300030002_Ga0311350_101358953;Meta_3300030019_Ga0311348_100909634;Meta_3300030047_Ga0302286_100199504;Meta_3300030339_Ga0311360_100385671;Meta_3300030943_Ga0311366_1002046210;Meta_3300031521_Ga0311364_100019265;Meta_3300031722_Ga0311351_100404444
Meta_3300029981_Ga0302293_100002217	9	Bacteria	cellular	Terrestrial:Soil-peat	Cell_TM:PC_00001	Bacteria (5) NA (4)	cellular (6) unknown (3)	Terrestrial:Soil-peat (9)	Cell_TM:PC_00001 (9)	Meta_3300029981_Ga0302293_100002217;Meta_3300029989_Ga0311365_100236863;Meta_3300029998_Ga0302271_100151714;Meta_3300030047_Ga0302286_100009118;Meta_3300030339_Ga0311360_1000488115;Meta_3300030673_Ga0302287_1000068115;Meta_3300030943_Ga0311366_1000085533;Meta_3300031244_Ga0302297_10060243;Meta_3300031918_Ga0311367_1000092915
Meta_3300031212_Ga0307959_10084113	9	Bacteria:FCB	viral	Aquatic:Saline-lakes	Mixed_Phage_TM:PC_00021	Bacteria:FCB (8) NA (1)	unknown (8) viral (1)	Aquatic:Saline-lakes (9)	Mixed_Phage_TM:PC_00021 (9)	Meta_3300031212_Ga0307959_10084113;Meta_3300031213_Ga0307937_10039325;Meta_3300031218_Ga0307976_10037505;Meta_3300031221_Ga0307948_10059547;Meta_3300031343_Ga0307952_10020545;Meta_3300031382_Ga0307971_10048955;Meta_3300031393_Ga0307967_10056495;Meta_3300031394_Ga0307963_10152313;Meta_3300031403_Ga0307933_10136233
REF_DGR_[t014]AGXW01000012.1_741337_742485	9	Bacteria:FCB	viral	Host-associated:Human-fecal	Mixed_Phage_TM:PC_00009	Bacteria:FCB (9)	viral (7) cellular (2)	Host-associated:Human-fecal (8) NA (1)	Mixed_Phage_TM:PC_00009 (9)	REF_DGR_[t014]AGXW01000012.1_741337_742485;Meta_3300006258_Ga0099398_10037457;Meta_3300007356_Ga0104763_1000643;Meta_3300007793_Ga0105888_1002225;Meta_3300008497_Ga0111011_10008178;Meta_3300008640_Ga0111422_10003913;Meta_7000000184_SRS016954_Baylor_scaffold_13636__gene_21619;Meta_7000000410_SRS019030_Baylor_scaffold_2022__gene_2677;Meta_7000000444_SRS063985_LANL_scaffold_35215__gene_62035
REF_DGR_[t152]FP929034.1_1923551_1924785	9	Bacteria:Actinobacteria	viral	Host-associated:Human-fecal	Phage_struct:PC_00002	Bacteria:Actinobacteria (9)	viral (6) cellular (2) MGE (1)	Host-associated:Human-fecal (8) NA (1)	Phage_struct:PC_00002 (9)	REF_DGR_[t152]FP929034.1_1923551_1924785;Meta_3300003140_Ga0051081_100233115;Meta_3300007353_Ga0104758_1015393;Meta_3300009343_Ga0114310_10091710;Meta_3300014511_Ga0169877_1000194;Meta_3300014527_Ga0169738_10034155;Meta_3300014529_Ga0169876_1001512;Meta_3300014731_Ga0169770_1005137;Meta_3300014747_Ga0169774_1001635
REF_DGR_[t214]JQ680352.1_6515_7890	9	Bacteria:Firmicutes	viral	Host-associated:Human-fecal	Phage_struct:PC_00003	Bacteria:Firmicutes (7) NA (2)	viral (9)	Host-associated:Human-fecal (8) NA (1)	Phage_struct:PC_00003 (8) NA (1)	REF_DGR_[t214]JQ680352.1_6515_7890;Meta_3300006476_Ga0100233_10094228;Meta_3300007793_Ga0105888_10056810;Meta_3300008077_Ga0105964_100341614;Meta_3300008299_Ga0114868_100103222;Meta_3300008622_Ga0111363_10023261;Meta_3300008728_Ga0115675_10293714;Meta_3300014963_Ga0134523_100158058;Meta_7000000486_SRS015264_WUGC_scaffold_32331__gene_68143
REF_DGR_[t263]LBWL01000009.1_6753_7778	9	Bacteria:CPR	cellular	Aquatic:Groundwater	Cell_other:PC_00020	Bacteria (7) Bacteria:CPR (2)	unknown (6) cellular (3)	Aquatic:Groundwater (8) NA (1)	Cell_other:PC_00020 (9)	REF_DGR_[t263]LBWL01000009.1_6753_7778;Meta_3300024999_Ga0209728_100159514;Meta_3300025009_Ga0209416_100128520;Meta_3300025012_Ga0209727_10054567;Meta_3300025015_Ga0209210_10127983;Meta_3300025030_Ga0209518_10090977;Meta_3300025154_Ga0209417_10146977;Meta_3300025308_Ga0209211_100384834;Meta_3300025309_Ga0209212_10056803
REF_DGR_[t293]LCHE01000003.1_7781_8833	9	Bacteria:CPR	viral	Aquatic:Groundwater	Cell_other:PC_00027	NA (7) Bacteria (1) Bacteria:CPR (1)	viral (6) cellular (3)	Aquatic:Groundwater (8) NA (1)	Cell_other:PC_00027 (9)	REF_DGR_[t293]LCHE01000003.1_7781_8833;Meta_3300002460_C687J35021_1000197210;Meta_3300002529_C687J35504_1000134010;Meta_3300025015_Ga0209210_100095710;Meta_3300025030_Ga0209518_100141210;Meta_3300025308_Ga0209211_100082738;Meta_3300025311_Ga0209343_1000070035;Meta_3300025317_Ga0209541_1000046951;Meta_3300025323_Ga0209542_1000199916
REF_DGR_[t316]LBXP01000008.1_9570_10571	9	Bacteria:CPR	cellular	Aquatic:Groundwater	Cell_other:PC_00029	Bacteria (6) Bacteria:CPR (3)	cellular (7) unknown (2)	Aquatic:Groundwater (6) Terrestrial:Other (2) NA (1)	Cell_other:PC_00029 (9)	REF_DGR_[t316]LBXP01000008.1_9570_10571;Meta_3300002223_C687J26845_100025198;Meta_3300009031_Ga0103682_1000026239;Meta_3300009285_Ga0103680_1000201915;Meta_3300025174_Ga0209324_100110666;Meta_3300025308_Ga0209211_1000443910;Meta_3300025311_Ga0209343_1000161121;Meta_3300025314_Ga0209323_100094986;Meta_3300025323_Ga0209542_1000404720
REF_DGR_[t323]LCEZ01000045.1_2817_3845	9	Bacteria:CPR	cellular	Aquatic:Groundwater	Cell_other:PC_00040	NA (5) Bacteria (3) Bacteria:CPR (1)	unknown (8) cellular (1)	Aquatic:Groundwater (8) NA (1)	Cell_other:PC_00040 (8) NA (1)	REF_DGR_[t323]LCEZ01000045.1_2817_3845;Meta_3300009285_Ga0103680_100131274;Meta_3300009296_Ga0103681_10244312;Meta_3300025009_Ga0209416_10132333;Meta_3300025030_Ga0209518_10421943;Meta_3300025152_Ga0208373_10042398;Meta_3300025154_Ga0209417_10164924;Meta_3300025308_Ga0209211_100180115;Meta_3300025309_Ga0209212_10202405
2627232248	8	Bacteria:CPR	cellular	Aquatic:Groundwater	Cell_other:PC_00040	Bacteria:CPR (6) Bacteria (2)	cellular (4) unknown (2) viral (2)	Aquatic:Groundwater (7) NA (1)	Cell_other:PC_00040 (8)	2627232248;Meta_3300025012_Ga0209727_100002872;Meta_3300025015_Ga0209210_100057137;Meta_3300025030_Ga0209518_100082337;Meta_3300025152_Ga0208373_10058985;Meta_3300025154_Ga0209417_10069655;Meta_3300025308_Ga0209211_1000045572;Meta_3300025309_Ga0209212_100011237
2627271758	8	Bacteria:CPR	cellular	Aquatic:Groundwater	Rare:PC_00098	NA (4) Bacteria (3) Bacteria:CPR (1)	unknown (6) cellular (2)	Aquatic:Groundwater (7) NA (1)	Rare:PC_00098 (8)	2627271758;Meta_3300025009_Ga0209416_10112922;Meta_3300025015_Ga0209210_10046477;Meta_3300025087_Ga0208957_10082183;Meta_3300025117_Ga0208958_10191332;Meta_3300025121_Ga0208375_10132045;Meta_3300025308_Ga0209211_1000034377;Meta_3300025317_Ga0209541_101421743
2627322881	8	Bacteria:CPR	cellular	Aquatic:Groundwater	Cell_TM:PC_00038	Bacteria (7) Bacteria:CPR (1)	cellular (7) unknown (1)	Aquatic:Groundwater (7) NA (1)	Cell_TM:PC_00038 (8)	2627322881;Meta_3300025000_Ga0209318_100007299;Meta_3300025009_Ga0209416_100006399;Meta_3300025010_Ga0209319_100012722;Meta_3300025011_Ga0209000_100007699;Meta_3300025152_Ga0208373_10108185;Meta_3300025154_Ga0209417_100028799;Meta_3300025309_Ga0209212_100017799
2705762666	8	Bacteria:Firmicutes	viral	Host-associated:Rumen	Phage_struct:PC_00003	NA (7) Bacteria:Firmicutes (1)	viral (8)	Host-associated:Rumen (7) NA (1)	Phage_struct:PC_00003 (8)	2705762666;Meta_3300010998_Ga0139311_10054675;Meta_3300011002_Ga0139310_100486315;Meta_3300011006_Ga0139320_10041186;Meta_3300011008_Ga0139362_100734016;Meta_3300020011_Ga0207351_10774;Meta_3300020024_Ga0207349_106515;Meta_3300020035_Ga0207350_10826
2711442039	8	Bacteria	cellular	Aquatic:Groundwater	Mixed_Phage_TM:PC_00009	Bacteria (3) Bacteria:Proteobacteria (2) NA (2) Bacteria:Nitrospinae (1)	unknown (7) cellular (1)	Aquatic:Groundwater (6) NA (1) Terrestrial:Other (1)	Mixed_Phage_TM:PC_00009 (8)	2711442039;Meta_3300002123_C687J26634_100412151;Meta_3300002460_C687J35021_100253112;Meta_3300025167_Ga0209642_100095259;Meta_3300025289_Ga0209002_100482313;Meta_3300025311_Ga0209343_100169964;Meta_3300025322_Ga0209641_100288606;Meta_3300025326_Ga0209342_1000400919
2711479085	8	Bacteria:CPR	cellular	Aquatic:Groundwater	Cell_other:PC_00020	NA (4) Bacteria (3) Bacteria:CPR (1)	unknown (5) cellular (3)	Aquatic:Groundwater (7) NA (1)	Cell_other:PC_00020 (6) NA (2)	2711479085;Meta_3300002529_C687J35504_100381273;Meta_3300025012_Ga0209727_10208312;Meta_3300025015_Ga0209210_10087762;Meta_3300025030_Ga0209518_10332392;Meta_3300025311_Ga0209343_100527013;Meta_3300025317_Ga0209541_1000989113;Meta_3300025323_Ga0209542_1000140460
2786926539	8	Bacteria:Armatimonadetes	cellular	Aquatic:Groundwater	Cell_TM:PC_00001	Bacteria (4) NA (3) Bacteria:Armatimonadetes (1)	unknown (5) cellular (3)	Aquatic:Groundwater (7) NA (1)	Cell_TM:PC_00001 (6) NA (2)	2786926539;Meta_3300004108_Ga0065181_10203744;Meta_3300007965_Ga0100401_10048913;Meta_3300008002_Ga0100390_100115153;Meta_3300008004_Ga0100395_10032878;Meta_3300008005_Ga0100385_10041208;Meta_3300025808_Ga0210037_10271783;Meta_3300025839_Ga0210034_10431133
2787062256	8	Bacteria:CPR	cellular	Aquatic:Groundwater	Cell_other:PC_00020	Bacteria:CPR (4) Bacteria (3) NA (1)	cellular (7) unknown (1)	Aquatic:Groundwater (7) NA (1)	Cell_other:PC_00020 (7) NA (1)	2787062256;Meta_3300008002_Ga0100390_100051203;Meta_3300008003_Ga0100391_10119302;Meta_3300008004_Ga0100395_100196415;Meta_3300008007_Ga0100386_100002493;Meta_3300008009_Ga0100394_100392712;Meta_3300008086_Ga0100388_1000091224;Meta_3300025805_Ga0210006_100026139
2789571543	8	Bacteria:Proteobacteria	viral	Aquatic:Groundwater	Phage_struct:PC_00002	Bacteria:Proteobacteria (5) NA (3)	viral (6) cellular (1) unknown (1)	Aquatic:Groundwater (7) NA (1)	Phage_struct:PC_00002 (8)	2789571543;Meta_3300004186_Ga0066647_100068291;Meta_3300004196_Ga0066641_100074191;Meta_3300004209_Ga0066649_100191881;Meta_3300007985_Ga0100381_10266392;Meta_3300007987_Ga0100379_1000288010;Meta_3300009004_Ga0100377_100006431;Meta_3300025826_Ga0210033_100089818
2807808248	8	Bacteria:Firmicutes	viral	Host-associated:Human-fecal	Phage_struct:PC_00002	Bacteria:Firmicutes (7) NA (1)	viral (8)	Host-associated:Human-fecal (7) NA (1)	Phage_struct:PC_00002 (8)	2807808248;Meta_3300006739_Ga0101793_10092029;Meta_3300007361_Ga0104787_10016162;Meta_3300008272_Ga0111092_100102741;Meta_3300013958_Ga0117815_100302211;Meta_3300014824_Ga0134492_100364615;Meta_7000000191_C3073331__gene_265270;Meta_7000000418_SRS012273_Baylor_scaffold_34301__gene_83671
Meta_3300001580_Draft_1000527110	8	Bacteria:Proteobacteria	viral	Engineered:Anoxic-incubation	Phage_struct:PC_00002	NA (7) Bacteria:Proteobacteria (1)	viral (7) cellular (1)	Engineered:Anoxic-incubation (7) Engineered:Other (1)	Phage_struct:PC_00002 (8)	Meta_3300001580_Draft_1000527110;Meta_3300002821_Iso3TCLC_1000808692;Meta_3300009666_Ga0116182_10109025;Meta_3300025871_Ga0209311_10085914;Meta_3300028625_Ga0302251_10033556;Meta_3300028628_Ga0302249_10048032;Meta_3300028629_Ga0302248_100167014;Meta_3300028630_Ga0302247_10034088
Meta_3300001970_GOS2248_100174023	8	Bacteria:Proteobacteria	viral	Aquatic:Inlet	Mixed_Phage_TM:PC_00009	NA (7) Bacteria:Proteobacteria (1)	unknown (7) viral (1)	Aquatic:Inlet (6) Aquatic:Saline-lakes (2)	Mixed_Phage_TM:PC_00009 (8)	Meta_3300001970_GOS2248_100174023;Meta_3300001970_GOS2248_100680893;Meta_3300002040_GOScombined01_1012856884;Meta_3300002040_GOScombined01_1013113643;Meta_3300002040_GOScombined01_1015542591;Meta_3300002040_GOScombined01_1046234381;Meta_3300002040_GOScombined01_1069907514;Meta_3300002040_GOScombined01_1069916563
Meta_3300003146_Ga0051080_10099756	8	Bacteria:Firmicutes	viral	Host-associated:Human-fecal	Phage_struct:PC_00002	Bacteria:Firmicutes (8)	viral (8)	Host-associated:Human-fecal (8)	Phage_struct:PC_00002 (6) NA (2)	Meta_3300003146_Ga0051080_10099756;Meta_3300007530_Ga0104842_1002469;Meta_3300008571_Ga0111077_1007526;Meta_3300014744_Ga0134393_1001397;Meta_3300014754_Ga0134378_10013141;Meta_3300014787_Ga0134384_1000031139;Meta_3300014790_Ga0134419_100055510;Meta_7000000332_SRS015133_WUGC_scaffold_11890__gene_21019
Meta_3300003403_JGI26532J50257_1000017129	8	Bacteria:Proteobacteria	viral	Engineered:Anoxic-incubation	Mixed_Phage_TM:PC_00009	Bacteria:Proteobacteria (4) Bacteria (3) NA (1)	MGE (5) unknown (2) viral (1)	Engineered:Anoxic-incubation (8)	Mixed_Phage_TM:PC_00009 (7) NA (1)	Meta_3300003403_JGI26532J50257_1000017129;Meta_3300003408_JGI26524J50256_10032718;Meta_3300003426_JGI26534J51046_10022706;Meta_3300006095_Ga0097679_10420872;Meta_3300006187_Ga0097678_100074726;Meta_3300006188_Ga0097683_100092629;Meta_3300006189_Ga0097681_10017798;Meta_3300014814_Ga0119849_100088326
Meta_3300004105_Ga0065182_10056772	8	Bacteria:Proteobacteria	unknown	Aquatic:Groundwater	Mixed_Phage_TM:PC_00021	Bacteria (6) NA (1) Bacteria:Proteobacteria (1)	unknown (8)	Aquatic:Groundwater (8)	Mixed_Phage_TM:PC_00021 (8)	Meta_3300004105_Ga0065182_10056772;Meta_3300005235_Ga0066637_100103424;Meta_3300008004_Ga0100395_10109093;Meta_3300008009_Ga0100394_10237682;Meta_3300008020_Ga0100398_10257113;Meta_3300008086_Ga0100388_100081652;Meta_3300008094_Ga0100387_100456973;Meta_3300008255_Ga0100403_10075741
Meta_3300004142_Ga0066638_10149482	8	Bacteria	unknown	Aquatic:Groundwater	NA	NA (5) Bacteria (3)	unknown (8)	Aquatic:Groundwater (7) NA (1)	NA (8)	2785905731;Meta_3300004106_Ga0065180_100174514;Meta_3300004142_Ga0066638_10149482;Meta_3300004209_Ga0066649_101069881;Meta_3300005236_Ga0066636_100358035;Meta_3300008001_Ga0100389_10357404;Meta_3300008002_Ga0100390_100372833;Meta_3300025805_Ga0210006_10219152
Meta_3300005102_Ga0056909_100050841	8	Bacteria:Proteobacteria	viral	Engineered:Anoxic-incubation	Mixed_Phage_TM:PC_00009	Bacteria:Proteobacteria (5) NA (3)	viral (4) unknown (4)	Engineered:Anoxic-incubation (8)	Mixed_Phage_TM:PC_00009 (8)	Meta_3300005102_Ga0056909_100050841;Meta_3300026282_Ga0209053_10078042;Meta_3300026283_Ga0209368_10040442;Meta_3300026284_Ga0209792_10024072;Meta_3300026286_Ga0209460_10007297;Meta_3300026288_Ga0209572_100039377;Meta_3300026299_Ga0209570_10019433;Meta_3300026302_Ga0209794_10000011291
Meta_3300005915_Ga0075122_100021678	8	Bacteria	cellular	Aquatic:Saline-lakes	Cell_TM:PC_00001	Bacteria (8)	cellular (5) unknown (3)	Aquatic:Saline-lakes (8)	Cell_TM:PC_00001 (8)	Meta_3300005915_Ga0075122_100021678;Meta_3300005932_Ga0075121_10017743;Meta_3300022868_Ga0222697_10006243;Meta_3300022882_Ga0222626_10009083;Meta_3300022890_Ga0222667_10006137;Meta_3300023233_Ga0222696_10023283;Meta_3300023241_Ga0222657_10027072;Meta_3300023257_Ga0222658_10036953
Meta_3300005932_Ga0075121_10070925	8	Archaea:Euryarchaeota	unknown	Aquatic:Saline-lakes	Cell_other:PC_00042	NA (7) Archaea:Euryarchaeota (1)	unknown (6) MGE (2)	Aquatic:Saline-lakes (8)	Cell_other:PC_00042 (8)	Meta_3300005932_Ga0075121_10070925;Meta_3300005936_Ga0075124_100345522;Meta_3300022864_Ga0222665_10028068;Meta_3300022890_Ga0222667_100002179;Meta_3300023257_Ga0222658_1000036120;Meta_3300025642_Ga0208648_10075251;Meta_3300025649_Ga0208279_10368801;Meta_3300025697_Ga0208769_10336962
Meta_3300006298_Ga0099618_10007071	8	Bacteria:Firmicutes	viral	Host-associated:Human-fecal	Phage_struct:PC_00008	Bacteria:Firmicutes (7) NA (1)	viral (8)	Host-associated:Human-fecal (8)	Phage_struct:PC_00008 (7) Phage_struct:PC_00003 (1)	Meta_3300006298_Ga0099618_10007071;Meta_3300006746_Ga0101796_1010305;Meta_3300007043_Ga0102536_100026162;Meta_3300007296_Ga0104830_10062828;Meta_3300007991_Ga0105643_10032240;Meta_3300008301_Ga0114871_10004369;Meta_7000000193_SRS048870_WUGC_scaffold_8930__gene_13195;Meta_7000000559_SRS058723_Baylor_scaffold_12543__gene_29595
Meta_3300006525_Ga0101027_1004277	8	Bacteria:Firmicutes	viral	Host-associated:NonHuman-fecal	Phage_struct:PC_00003	Bacteria:Firmicutes (7) NA (1)	viral (7) MGE (1)	Host-associated:NonHuman-fecal (7) Host-associated:Human-fecal (1)	Phage_struct:PC_00003 (8)	Meta_3300006525_Ga0101027_1004277;Meta_3300018430_Ga0187902_1000259210;Meta_3300022660_Ga0216342_1000743810;Meta_3300022661_Ga0216339_1000729031;Meta_3300022753_Ga0216341_1000541537;Meta_3300028242_Ga0302102_1000201035;Meta_3300029305_Ga0307249_1003294031;Meta_3300029705_Ga0224414_1002533512
Meta_3300006739_Ga0101793_1028815	8	Bacteria:Firmicutes	viral	Host-associated:Human-fecal	Phage_struct:PC_00008	Bacteria:Firmicutes (6) NA (2)	viral (8)	Host-associated:Human-fecal (8)	Phage_struct:PC_00008 (8)	Meta_3300006739_Ga0101793_1028815;Meta_3300007717_Ga0105662_10007245;Meta_3300008551_Ga0111058_100002272;Meta_3300008705_Ga0113869_100122115;Meta_3300014552_Ga0134450_1016375;Meta_3300014806_Ga0134388_100010546;Meta_7000000289_SRS024331_LANL_scaffold_47838__gene_93283;Meta_7000000401_SRS011271_WUGC_scaffold_24007__gene_46681
Meta_3300007105_Ga0102630_1030732	8	Bacteria:Firmicutes	viral	Host-associated:Human-fecal	Phage_struct:PC_00002	Bacteria:Firmicutes (6) NA (2)	viral (5) unknown (3)	Host-associated:Human-fecal (8)	Phage_struct:PC_00002 (6) NA (2)	Meta_3300007105_Ga0102630_1030732;Meta_3300014545_Ga0134392_1025061;Meta_3300014547_Ga0134415_10048019;Meta_3300014769_Ga0134404_10019724;Meta_3300014783_Ga0134390_1020367;Meta_3300014791_Ga0134447_10019044;Meta_3300014799_Ga0134377_10033744;Meta_3300014963_Ga0134523_100143616
Meta_3300007210_Ga0103359_10050834	8	Bacteria:Firmicutes	viral	Host-associated:Human-fecal	Phage_struct:PC_00003	Bacteria:Firmicutes (6) NA (2)	viral (8)	Host-associated:Human-fecal (6) Host-associated:NonHuman-fecal (2)	Phage_struct:PC_00003 (8)	Meta_3300007210_Ga0103359_10050834;Meta_3300008103_Ga0114180_10047420;Meta_3300013383_Ga0116616_10019935;Meta_3300013936_Ga0116637_100010139;Meta_3300014534_Ga0134455_1007157;Meta_3300014570_Ga0134400_10014148;Meta_3300014784_Ga0134413_1000003147;Meta_3300014792_Ga0134427_1000023107
Meta_3300007501_Ga0104994_1014387	8	Bacteria:Firmicutes	viral	Host-associated:Human-fecal	Phage_struct:PC_00003	NA (5) Bacteria:Firmicutes (3)	viral (8)	Host-associated:Human-fecal (8)	Phage_struct:PC_00003 (8)	Meta_3300007501_Ga0104994_1014387;Meta_3300007793_Ga0105888_10061860;Meta_3300007797_Ga0105663_10035823;Meta_3300008077_Ga0105964_1000103131;Meta_3300014963_Ga0134523_100151769;Meta_7000000297_SRS056259_LANL_scaffold_48800__gene_107085;Meta_7000000333_SRS050925_LANL_scaffold_73778__gene_174329;Meta_7000000352_SRS014923_WUGC_scaffold_59580__gene_126404
Meta_3300007714_Ga0105661_10017438	8	Bacteria:Firmicutes	viral	Host-associated:Human-fecal	Phage_struct:PC_00002	Bacteria:Firmicutes (6) NA (2)	viral (8)	Host-associated:Human-fecal (8)	Phage_struct:PC_00002 (8)	Meta_3300007714_Ga0105661_10017438;Meta_3300008520_Ga0111044_10078131;Meta_3300008547_Ga0111055_10036918;Meta_3300008672_Ga0111519_1004587;Meta_3300008676_Ga0111520_1047153;Meta_3300008725_Ga0115670_10016077;Meta_7000000397_SRS011586_WUGC_scaffold_7434__gene_17386;Meta_7000000460_C2647608__gene_279754
Meta_3300007806_Ga0105890_1018744	8	Bacteria:Firmicutes	viral	Host-associated:Human-fecal	Phage_struct:PC_00003	NA (5) Bacteria:Firmicutes (3)	viral (7) unknown (1)	Host-associated:Human-fecal (8)	Phage_struct:PC_00003 (8)	Meta_3300006312_Ga0099626_1038365;Meta_3300006499_Ga0100371_1048828;Meta_3300006722_Ga0101786_1002451;Meta_3300007806_Ga0105890_1018744;Meta_3300008063_Ga0113867_1060282;Meta_3300008722_Ga0113880_10016865;Meta_3300014927_Ga0169766_10023358;Meta_3300014953_Ga0169765_1021478
Meta_3300007964_Ga0100400_10047221	8	NA	viral	Aquatic:Groundwater	Phage_struct:PC_00002	NA (8)	viral (8)	Aquatic:Groundwater (8)	Phage_struct:PC_00002 (8)	Meta_3300007964_Ga0100400_10047221;Meta_3300007965_Ga0100401_100576714;Meta_3300008001_Ga0100389_100819411;Meta_3300008002_Ga0100390_100205731;Meta_3300008008_Ga0100399_10049562;Meta_3300008020_Ga0100398_10072071;Meta_3300008086_Ga0100388_1000728114;Meta_3300025845_Ga0210053_100698914
Meta_3300007965_Ga0100401_10290452	8	NA	viral	Aquatic:Groundwater	Rare:PC_00049	NA (8)	viral (7) unknown (1)	Aquatic:Groundwater (8)	Rare:PC_00049 (6) NA (2)	Meta_3300007965_Ga0100401_10290452;Meta_3300007987_Ga0100379_101008961;Meta_3300008004_Ga0100395_10253322;Meta_3300008010_Ga0100397_10178964;Meta_3300008018_Ga0100382_10248113;Meta_3300008085_Ga0100378_10633232;Meta_3300008086_Ga0100388_100644913;Meta_3300008095_Ga0100392_10625543
Meta_3300007965_Ga0100401_10317283	8	Bacteria	unknown	Aquatic:Groundwater	Rare:PC_00074	NA (6) Bacteria (2)	unknown (8)	Aquatic:Groundwater (8)	Rare:PC_00074 (8)	Meta_3300007965_Ga0100401_10317283;Meta_3300008004_Ga0100395_10389233;Meta_3300008008_Ga0100399_10333702;Meta_3300008010_Ga0100397_10283473;Meta_3300008011_Ga0100396_10278263;Meta_3300008020_Ga0100398_10457433;Meta_3300008086_Ga0100388_100267203;Meta_3300025811_Ga0210004_10184053
Meta_3300007985_Ga0100381_100246217	8	Bacteria	cellular	Aquatic:Groundwater	Cell_other:PC_00027	NA (7) Bacteria (1)	unknown (4) MGE (3) cellular (1)	Aquatic:Groundwater (7) Aquatic:Freshwater (1)	Cell_other:PC_00027 (7) NA (1)	Meta_3300004105_Ga0065182_10230793;Meta_3300007985_Ga0100381_100246217;Meta_3300007986_Ga0100380_100021136;Meta_3300007987_Ga0100379_1000155115;Meta_3300008085_Ga0100378_10466815;Meta_3300008094_Ga0100387_100147274;Meta_3300008255_Ga0100403_10194944;Meta_3300014060_Ga0119967_100010466
Meta_3300007985_Ga0100381_10270942	8	Bacteria:Proteobacteria	cellular	Aquatic:Groundwater	Mixed_Phage_TM:PC_00009	Bacteria:Proteobacteria (4) NA (4)	unknown (6) cellular (2)	Aquatic:Groundwater (8)	Mixed_Phage_TM:PC_00009 (8)	Meta_3300007985_Ga0100381_10270942;Meta_3300007986_Ga0100380_1000623613;Meta_3300007987_Ga0100379_100118373;Meta_3300007988_Ga0100402_10430743;Meta_3300008018_Ga0100382_10436622;Meta_3300008085_Ga0100378_100503713;Meta_3300008093_Ga0100393_101402691;Meta_3300025839_Ga0210034_10715501
Meta_3300008095_Ga0100392_10184057	8	Bacteria:Proteobacteria	viral	Aquatic:Groundwater	Phage_struct:PC_00002	NA (7) Bacteria:Proteobacteria (1)	viral (5) unknown (3)	Aquatic:Groundwater (7) Aquatic:Freshwater (1)	Phage_struct:PC_00002 (5) NA (3)	Meta_3300007988_Ga0100402_10328164;Meta_3300008005_Ga0100385_11029074;Meta_3300008011_Ga0100396_10800281;Meta_3300008085_Ga0100378_10223896;Meta_3300008093_Ga0100393_101533412;Meta_3300008095_Ga0100392_10184057;Meta_3300014060_Ga0119967_100053382;Meta_3300025842_Ga0210054_10894952
Meta_3300008299_Ga0114868_100146820	8	Bacteria:Firmicutes	viral	Host-associated:Human-fecal	Phage_struct:PC_00002	NA (6) Bacteria:Firmicutes (2)	viral (8)	Host-associated:Human-fecal (7) Host-associated:NonHuman-fecal (1)	Phage_struct:PC_00002 (4) NA (4)	Meta_3300008299_Ga0114868_100146820;Meta_3300013426_Ga0116649_10153454;Meta_3300013899_Ga0117808_1095534;Meta_3300014558_Ga0134417_1008357;Meta_7000000075_C1195760__gene_90738;Meta_7000000186_SRS022524_Baylor_scaffold_6997__gene_14038;Meta_7000000441_C2304464__gene_123360;Meta_7000000624_C3236958__gene_309137
Meta_3300009285_Ga0103680_1000062938	8	NA	cellular	Aquatic:Groundwater	Cell_other:PC_00039	NA (8)	cellular (4) unknown (4)	Aquatic:Groundwater (8)	Cell_other:PC_00039 (8)	Meta_3300009285_Ga0103680_1000062938;Meta_3300025030_Ga0209518_10076051;Meta_3300025073_Ga0208245_10043697;Meta_3300025117_Ga0208958_10020137;Meta_3300025121_Ga0208375_10006726;Meta_3300025311_Ga0209343_100630241;Meta_3300025317_Ga0209541_100052346;Meta_3300025323_Ga0209542_100261338
Meta_3300009285_Ga0103680_100053018	8	NA	cellular	Aquatic:Groundwater	Rare:PC_00099	NA (8)	MGE (5) cellular (2) unknown (1)	Aquatic:Groundwater (8)	Rare:PC_00099 (8)	Meta_3300009285_Ga0103680_100053018;Meta_3300025012_Ga0209727_100006825;Meta_3300025015_Ga0209210_100002125;Meta_3300025030_Ga0209518_100001625;Meta_3300025073_Ga0208245_10103893;Meta_3300025121_Ga0208375_10013767;Meta_3300025317_Ga0209541_10000025259;Meta_3300025323_Ga0209542_10000069261
Meta_3300009652_Ga0123330_100028343	8	Bacteria	cellular	Engineered:Anoxic-incubation	Cell_TM:PC_00001	Bacteria (8)	cellular (5) unknown (3)	Engineered:Anoxic-incubation (8)	Cell_TM:PC_00001 (8)	Meta_3300009652_Ga0123330_100028343;Meta_3300009671_Ga0123334_10012912;Meta_3300009770_Ga0123332_100019843;Meta_3300026194_Ga0209509_10034011;Meta_3300026195_Ga0209312_10068081;Meta_3300026198_Ga0209313_100024343;Meta_3300026250_Ga0209612_10002522;Meta_3300026252_Ga0209722_10087132
Meta_3300009654_Ga0116167_10137691	8	NA	unknown	Engineered:Anoxic-incubation	Rare:PC_00074	NA (8)	unknown (8)	Engineered:Anoxic-incubation (7) Engineered:Landfill (1)	Rare:PC_00074 (6) NA (2)	Meta_3300002167_JGI24714J26587_100254245;Meta_3300009654_Ga0116167_10137691;Meta_3300009668_Ga0116180_10283321;Meta_3300009711_Ga0116166_10174404;Meta_3300014206_Ga0172377_100826972;Meta_3300025589_Ga0209409_10165985;Meta_3300025657_Ga0208823_10230321;Meta_3300027510_Ga0209537_10190505
Meta_3300009655_Ga0116190_10157223	8	NA	unknown	Engineered:Anoxic-incubation	Phage_struct:PC_00002	NA (8)	unknown (8)	Engineered:Anoxic-incubation (8)	Phage_struct:PC_00002 (8)	Meta_3300009655_Ga0116190_10157223;Meta_3300009664_Ga0116146_10504363;Meta_3300009666_Ga0116182_10554333;Meta_3300009667_Ga0116147_10401491;Meta_3300009704_Ga0116145_10357083;Meta_3300009714_Ga0116189_10409413;Meta_3300009720_Ga0116159_10390643;Meta_3300009767_Ga0116161_10420892
Meta_3300009664_Ga0116146_10314114	8	Bacteria:Thermotogae	cellular	Engineered:Anoxic-incubation	Cell_TM:PC_00001	NA (3) Bacteria:Thermotogae (3) Bacteria (2)	unknown (6) MGE (1) cellular (1)	Engineered:Anoxic-incubation (8)	Cell_TM:PC_00001 (8)	Meta_3300009664_Ga0116146_10314114;Meta_3300009667_Ga0116147_10287354;Meta_3300009704_Ga0116145_10336354;Meta_3300020812_Ga0214071_13540204;Meta_3300020813_Ga0214086_16346825;Meta_3300023203_Ga0255812_1011493426;Meta_3300023207_Ga0255811_112872592;Meta_3300029799_Ga0311022_129717614
Meta_3300009690_Ga0116143_1000456210	8	Bacteria	cellular	Engineered:Anoxic-incubation	Cell_TM:PC_00038	Bacteria (5) NA (3)	cellular (4) unknown (3) viral (1)	Engineered:Anoxic-incubation (7) Engineered:Landfill (1)	Cell_TM:PC_00038 (7) NA (1)	Meta_3300009690_Ga0116143_1000456210;Meta_3300009696_Ga0116177_100071632;Meta_3300009715_Ga0116160_10075823;Meta_3300025784_Ga0209200_10250522;Meta_3300025855_Ga0209717_10001779;Meta_3300025871_Ga0209311_10000739;Meta_3300025882_Ga0209097_1000649110;Meta_3300029288_Ga0265297_1000384715
Meta_3300009707_Ga0116195_100020439	8	Bacteria:FCB	cellular	Engineered:Anoxic-incubation	Mixed_Phage_TM:PC_00021	Bacteria (7) Bacteria:FCB (1)	unknown (6) cellular (2)	Engineered:Anoxic-incubation (8)	Mixed_Phage_TM:PC_00021 (7) NA (1)	Meta_3300009654_Ga0116167_10135116;Meta_3300009664_Ga0116146_10196191;Meta_3300009704_Ga0116145_10199341;Meta_3300009707_Ga0116195_100020439;Meta_3300009710_Ga0116192_10114901;Meta_3300009711_Ga0116166_10136206;Meta_3300025408_Ga0208462_100003489;Meta_3300025691_Ga0208826_10090586
Meta_3300009715_Ga0116160_10133807	8	NA	viral	Engineered:Anoxic-incubation	Phage_struct:PC_00002	NA (8)	unknown (6) MGE (1) viral (1)	Engineered:Anoxic-incubation (4) Aquatic:Groundwater (2) Engineered:Landfill (2)	Phage_struct:PC_00002 (7) NA (1)	Meta_3300009715_Ga0116160_10133807;Meta_3300009720_Ga0116159_10762872;Meta_3300009767_Ga0116161_10482024;Meta_3300014203_Ga0172378_101373162;Meta_3300019220_Ga0179936_10585342;Meta_3300028601_Ga0265295_100203645;Meta_3300028602_Ga0265294_101168692;Meta_3300028603_Ga0265293_100418031
Meta_3300010998_Ga0139311_100014222	8	NA	viral	Host-associated:Rumen	Phage_struct:PC_00012	NA (8)	viral (8)	Host-associated:Rumen (8)	Phage_struct:PC_00012 (6) Phage_struct:PC_00003 (2)	Meta_3300010998_Ga0139311_100014222;Meta_3300011005_Ga0139361_1000087162;Meta_3300011006_Ga0139320_10094036;Meta_3300011008_Ga0139362_1001044157;Meta_3300020011_Ga0207351_121822;Meta_3300020039_Ga0207352_1043168;Meta_3300025804_Ga0256871_10024722;Meta_3300026522_Ga0256406_100010713
Meta_3300010998_Ga0139311_100096538	8	NA	viral	Host-associated:Rumen	Mixed_Phage_TM:PC_00021	NA (8)	viral (8)	Host-associated:Rumen (8)	Mixed_Phage_TM:PC_00021 (8)	Meta_3300010998_Ga0139311_100096538;Meta_3300011002_Ga0139310_100122546;Meta_3300011005_Ga0139361_100012940;Meta_3300011006_Ga0139320_100055138;Meta_3300020011_Ga0207351_100538;Meta_3300020024_Ga0207349_114446;Meta_3300020035_Ga0207350_104838;Meta_3300020039_Ga0207352_181840
Meta_3300011005_Ga0139361_100015420	8	Bacteria:Firmicutes	viral	Host-associated:Rumen	Phage_struct:PC_00010	Bacteria:Firmicutes (5) Bacteria (2) NA (1)	viral (8)	Host-associated:Rumen (8)	Phage_struct:PC_00010 (7) NA (1)	Meta_3300011005_Ga0139361_100015420;Meta_3300011008_Ga0139362_100252020;Meta_3300020039_Ga0207352_174720;Meta_3300021255_Ga0223825_1113956320;Meta_3300021387_Ga0223845_1126037215;Meta_3300021400_Ga0224422_1102080453;Meta_3300021426_Ga0224482_100125043;Meta_3300028048_Ga0256405_1000547422
Meta_3300011977_Ga0120375_100014382	8	Bacteria:FCB	viral	Host-associated:Rumen	Phage_struct:PC_00012	Bacteria:FCB (7) NA (1)	viral (8)	Host-associated:Rumen (8)	Phage_struct:PC_00012 (8)	Meta_3300011977_Ga0120375_100014382;Meta_3300011979_Ga0120379_100013476;Meta_3300011989_Ga0120380_100048822;Meta_3300013830_Ga0120377_100010717;Meta_3300021254_Ga0223824_1000354321;Meta_3300021255_Ga0223825_117607014;Meta_3300026549_Ga0256404_100097011;Meta_3300028886_Ga0256407_100145463
Meta_3300011989_Ga0120380_100016416	8	Bacteria:FCB	viral	Host-associated:Rumen	Phage_struct:PC_00012	NA (4) Bacteria:FCB (4)	viral (6) cellular (1) unknown (1)	Host-associated:Rumen (8)	Phage_struct:PC_00012 (6) Phage_other:PC_00007 (2)	Meta_3300011002_Ga0139310_10089838;Meta_3300011006_Ga0139320_10179531;Meta_3300011008_Ga0139362_11196361;Meta_3300011989_Ga0120380_100016416;Meta_3300020024_Ga0207349_10088;Meta_3300025804_Ga0256871_10016534;Meta_3300026522_Ga0256406_100059251;Meta_3300028591_Ga0247611_1000045844
Meta_3300012182_Ga0136556_10065361	8	Bacteria:FCB	unknown	Aquatic:Saline-lakes	NA	Bacteria:FCB (5) NA (2) Bacteria (1)	unknown (8)	Aquatic:Saline-lakes (8)	NA (8)	Meta_3300012182_Ga0136556_10065361;Meta_3300028378_Ga0306868_10047615;Meta_3300031209_Ga0307955_10039771;Meta_3300031213_Ga0307937_10039965;Meta_3300031214_Ga0307958_10037572;Meta_3300031218_Ga0307976_10037835;Meta_3300031243_Ga0307970_10047095;Meta_3300031398_Ga0307979_10090331
Meta_3300013093_Ga0164296_10156563	8	Bacteria:FCB	viral	Aquatic:Freshwater	Phage_other:PC_00007	Bacteria:FCB (4) NA (4)	unknown (6) MGE (1) viral (1)	Aquatic:Freshwater (8)	Phage_other:PC_00007 (7) NA (1)	Meta_3300000553_TBL_comb47_HYPODRAFT_100195813;Meta_3300013093_Ga0164296_10156563;Meta_3300013094_Ga0164297_100059666;Meta_3300020726_Ga0214220_10017513;Meta_3300020733_Ga0214172_10035902;Meta_3300020735_Ga0214219_10026003;Meta_3300021137_Ga0214165_10288051;Meta_3300022602_Ga0248169_1027467
Meta_3300013830_Ga0120377_100080718	8	Bacteria:Firmicutes	viral	Host-associated:Rumen	Phage_struct:PC_00002	Bacteria:Firmicutes (4) NA (4)	viral (7) unknown (1)	Host-associated:Rumen (8)	Phage_struct:PC_00002 (5) NA (3)	Meta_3300011989_Ga0120380_10289363;Meta_3300013830_Ga0120377_100080718;Meta_3300021254_Ga0223824_100018467;Meta_3300021255_Ga0223825_1229334724;Meta_3300021256_Ga0223826_1000545917;Meta_3300021399_Ga0224415_101935006;Meta_3300021400_Ga0224422_110404467;Meta_3300021431_Ga0224423_100112797
Meta_3300018427_Ga0187903_1000159617	8	Bacteria:Firmicutes	viral	Host-associated:NonHuman-fecal	Phage_struct:PC_00003	Bacteria:Firmicutes (5) NA (3)	viral (7) MGE (1)	Host-associated:NonHuman-fecal (8)	Phage_struct:PC_00003 (8)	Meta_3300018427_Ga0187903_1000159617;Meta_3300018430_Ga0187902_1001208216;Meta_3300022660_Ga0216342_1000565717;Meta_3300022661_Ga0216339_1000530955;Meta_3300022753_Ga0216341_1000795317;Meta_3300028242_Ga0302102_1000190817;Meta_3300029305_Ga0307249_100269492;Meta_3300029705_Ga0224414_100115783
Meta_3300018427_Ga0187903_100023817	8	Bacteria:Firmicutes	viral	Host-associated:NonHuman-fecal	Phage_struct:PC_00012	Bacteria:Firmicutes (4) NA (3) Bacteria (1)	viral (6) MGE (2)	Host-associated:NonHuman-fecal (8)	Phage_struct:PC_00012 (8)	Meta_3300018427_Ga0187903_100023817;Meta_3300018475_Ga0187907_100275413;Meta_3300022660_Ga0216342_1000131462;Meta_3300022661_Ga0216339_1000073798;Meta_3300022753_Ga0216341_1000062259;Meta_3300028242_Ga0302102_1000226424;Meta_3300029305_Ga0307249_1006042323;Meta_3300029705_Ga0224414_1000225590
Meta_3300018427_Ga0187903_100045739	8	Bacteria:Firmicutes	viral	Host-associated:NonHuman-fecal	Phage_struct:PC_00012	Bacteria:Firmicutes (5) Bacteria (3)	viral (7) MGE (1)	Host-associated:NonHuman-fecal (8)	Phage_struct:PC_00012 (7) Phage_struct:PC_00003 (1)	Meta_3300018427_Ga0187903_100045739;Meta_3300018430_Ga0187902_1000668812;Meta_3300022660_Ga0216342_100130828;Meta_3300022661_Ga0216339_100115018;Meta_3300022753_Ga0216341_1001509218;Meta_3300028242_Ga0302102_1000343810;Meta_3300029305_Ga0307249_100529538;Meta_3300029705_Ga0224414_100256958
Meta_3300018427_Ga0187903_100079968	8	Bacteria:Firmicutes	viral	Host-associated:NonHuman-fecal	Phage_struct:PC_00003	Bacteria:Firmicutes (3) Bacteria (3) NA (2)	viral (7) MGE (1)	Host-associated:NonHuman-fecal (8)	Phage_struct:PC_00003 (8)	Meta_3300018427_Ga0187903_100079968;Meta_3300018430_Ga0187902_100088088;Meta_3300022660_Ga0216342_100053158;Meta_3300022661_Ga0216339_100049698;Meta_3300022753_Ga0216341_1000254150;Meta_3300028242_Ga0302102_1000070161;Meta_3300029305_Ga0307249_1002550351;Meta_3300029705_Ga0224414_1001126851
Meta_3300018427_Ga0187903_100169698	8	Bacteria:Firmicutes	viral	Host-associated:NonHuman-fecal	Phage_struct:PC_00003	NA (6) Bacteria:Firmicutes (2)	viral (7) unknown (1)	Host-associated:NonHuman-fecal (8)	Phage_struct:PC_00003 (7) NA (1)	Meta_3300018409_Ga0187912_10118513;Meta_3300018427_Ga0187903_100169698;Meta_3300018430_Ga0187902_100807583;Meta_3300022660_Ga0216342_1002027018;Meta_3300022661_Ga0216339_101123892;Meta_3300028242_Ga0302102_100126962;Meta_3300029305_Ga0307249_103449132;Meta_3300029705_Ga0224414_102065653
Meta_3300018427_Ga0187903_100234356	8	Bacteria:Firmicutes	viral	Host-associated:NonHuman-fecal	Phage_struct:PC_00003	NA (5) Bacteria:Firmicutes (3)	viral (8)	Host-associated:NonHuman-fecal (8)	Phage_struct:PC_00003 (7) NA (1)	Meta_3300018427_Ga0187903_100234356;Meta_3300018430_Ga0187902_1000519722;Meta_3300018878_Ga0187910_100634816;Meta_3300022660_Ga0216342_100065265;Meta_3300022661_Ga0216339_100061475;Meta_3300022753_Ga0216341_1001386723;Meta_3300028242_Ga0302102_100263986;Meta_3300029705_Ga0224414_100346856
Meta_3300018427_Ga0187903_100309185	8	Bacteria:FCB	viral	Host-associated:NonHuman-fecal	Phage_struct:PC_00002	NA (5) Bacteria:FCB (3)	viral (3) MGE (3) unknown (2)	Host-associated:NonHuman-fecal (8)	Phage_struct:PC_00002 (8)	Meta_3300018409_Ga0187912_10078601;Meta_3300018427_Ga0187903_100309185;Meta_3300018430_Ga0187902_100807932;Meta_3300022660_Ga0216342_100163683;Meta_3300022661_Ga0216339_100044927;Meta_3300022753_Ga0216341_100258182;Meta_3300028242_Ga0302102_101153502;Meta_3300029305_Ga0307249_100734883
Meta_3300018427_Ga0187903_100340164	8	Bacteria:Firmicutes	viral	Host-associated:NonHuman-fecal	Phage_struct:PC_00002	NA (5) Bacteria:Firmicutes (3)	viral (6) unknown (2)	Host-associated:NonHuman-fecal (8)	Phage_struct:PC_00002 (8)	Meta_3300018427_Ga0187903_100340164;Meta_3300018430_Ga0187902_1000635014;Meta_3300022660_Ga0216342_100433673;Meta_3300022661_Ga0216339_1002098414;Meta_3300022753_Ga0216341_100506144;Meta_3300028454_Ga0307245_16380441;Meta_3300029305_Ga0307249_103271913;Meta_3300029705_Ga0224414_101730913
Meta_3300018427_Ga0187903_100363704	8	NA	viral	Host-associated:NonHuman-fecal	Phage_struct:PC_00002	NA (8)	MGE (6) unknown (1) viral (1)	Host-associated:NonHuman-fecal (8)	Phage_struct:PC_00002 (7) NA (1)	Meta_3300018427_Ga0187903_100363704;Meta_3300018430_Ga0187902_100215097;Meta_3300022660_Ga0216342_100134087;Meta_3300022661_Ga0216339_100160007;Meta_3300022753_Ga0216341_1000899918;Meta_3300028242_Ga0302102_100445547;Meta_3300029305_Ga0307249_100896457;Meta_3300029705_Ga0224414_100441107
Meta_3300018427_Ga0187903_100394874	8	Bacteria:Firmicutes	viral	Host-associated:NonHuman-fecal	Phage_struct:PC_00003	Bacteria:Firmicutes (7) NA (1)	viral (7) cellular (1)	Host-associated:NonHuman-fecal (8)	Phage_struct:PC_00003 (8)	Meta_3300018427_Ga0187903_100394874;Meta_3300018430_Ga0187902_1000476113;Meta_3300018475_Ga0187907_100298037;Meta_3300018878_Ga0187910_100314767;Meta_3300022660_Ga0216342_1001958212;Meta_3300028242_Ga0302102_1000416312;Meta_3300029305_Ga0307249_100413357;Meta_3300029705_Ga0224414_100499456
Meta_3300018427_Ga0187903_100404673	8	Bacteria:Proteobacteria	viral	Host-associated:NonHuman-fecal	Phage_struct:PC_00002	NA (4) Bacteria:Proteobacteria (4)	viral (7) unknown (1)	Host-associated:NonHuman-fecal (8)	Phage_struct:PC_00002 (8)	Meta_3300018427_Ga0187903_100404673;Meta_3300018430_Ga0187902_100116113;Meta_3300022660_Ga0216342_1001642715;Meta_3300022661_Ga0216339_1002496410;Meta_3300022753_Ga0216341_100395666;Meta_3300028454_Ga0307245_17180901;Meta_3300029305_Ga0307249_102703062;Meta_3300029705_Ga0224414_1002577021
Meta_3300018427_Ga0187903_100438025	8	Bacteria	viral	Host-associated:NonHuman-fecal	Phage_struct:PC_00008	NA (6) Bacteria (2)	viral (6) unknown (2)	Host-associated:NonHuman-fecal (8)	Phage_struct:PC_00008 (7) NA (1)	Meta_3300018427_Ga0187903_100438025;Meta_3300018430_Ga0187902_100504753;Meta_3300018878_Ga0187910_1000644010;Meta_3300022660_Ga0216342_1000727616;Meta_3300022661_Ga0216339_10000539130;Meta_3300022753_Ga0216341_100400443;Meta_3300029305_Ga0307249_1002106151;Meta_3300029705_Ga0224414_1000837811
Meta_3300018427_Ga0187903_101339334	8	Bacteria:Firmicutes	viral	Host-associated:NonHuman-fecal	Phage_struct:PC_00002	NA (5) Bacteria:Firmicutes (2) Bacteria (1)	viral (7) unknown (1)	Host-associated:NonHuman-fecal (8)	Phage_struct:PC_00002 (7) NA (1)	Meta_3300018427_Ga0187903_101339334;Meta_3300018430_Ga0187902_100626615;Meta_3300018475_Ga0187907_100618734;Meta_3300018878_Ga0187910_100337179;Meta_3300022661_Ga0216339_101276734;Meta_3300028242_Ga0302102_100109959;Meta_3300029305_Ga0307249_1002309950;Meta_3300029705_Ga0224414_1008519610
Meta_3300018430_Ga0187902_1000085844	8	Bacteria:FCB	cellular	Host-associated:NonHuman-fecal	Mixed_Phage_TM:PC_00021	Bacteria:FCB (8)	cellular (8)	Host-associated:NonHuman-fecal (8)	NA (6) Mixed_Phage_TM:PC_00021 (2)	Meta_3300018430_Ga0187902_1000085844;Meta_3300018475_Ga0187907_1000316146;Meta_3300018878_Ga0187910_1000742128;Meta_3300022660_Ga0216342_1000268153;Meta_3300022661_Ga0216339_1000255353;Meta_3300022753_Ga0216341_100023911;Meta_3300029305_Ga0307249_100128571;Meta_3300029705_Ga0224414_1000566953
Meta_3300018430_Ga0187902_1000475117	8	Bacteria:Firmicutes	viral	Host-associated:NonHuman-fecal	Phage_struct:PC_00002	Bacteria:Firmicutes (6) NA (2)	viral (7) MGE (1)	Host-associated:NonHuman-fecal (8)	Phage_struct:PC_00002 (8)	Meta_3300018427_Ga0187903_1000572417;Meta_3300018430_Ga0187902_1000475117;Meta_3300018475_Ga0187907_1000616246;Meta_3300022660_Ga0216342_100264198;Meta_3300022661_Ga0216339_100070869;Meta_3300022753_Ga0216341_100143508;Meta_3300029305_Ga0307249_1000616911;Meta_3300029705_Ga0224414_1000461120
Meta_3300018430_Ga0187902_1000618711	8	Bacteria:FCB	viral	Host-associated:NonHuman-fecal	Phage_struct:PC_00012	Bacteria:FCB (8)	viral (7) cellular (1)	Host-associated:NonHuman-fecal (8)	Phage_struct:PC_00012 (8)	Meta_3300018430_Ga0187902_1000618711;Meta_3300018475_Ga0187907_1001788311;Meta_3300018878_Ga0187910_1001966312;Meta_3300022660_Ga0216342_100141862;Meta_3300022661_Ga0216339_100137492;Meta_3300022753_Ga0216341_100125612;Meta_3300029305_Ga0307249_100265602;Meta_3300029705_Ga0224414_1003131711
Meta_3300018430_Ga0187902_100089415	8	Bacteria:Firmicutes	viral	Host-associated:NonHuman-fecal	Phage_struct:PC_00012	NA (4) Bacteria:Firmicutes (4)	viral (7) MGE (1)	Host-associated:NonHuman-fecal (8)	Phage_struct:PC_00012 (7) Phage_struct:PC_00003 (1)	Meta_3300018427_Ga0187903_100089896;Meta_3300018430_Ga0187902_100089415;Meta_3300022660_Ga0216342_1000753022;Meta_3300022661_Ga0216339_100213678;Meta_3300022753_Ga0216341_100147196;Meta_3300028242_Ga0302102_1000256116;Meta_3300029305_Ga0307249_100948425;Meta_3300029705_Ga0224414_100979614
Meta_3300018430_Ga0187902_100188084	8	Bacteria:Firmicutes	viral	Host-associated:NonHuman-fecal	Phage_struct:PC_00012	NA (6) Bacteria:Firmicutes (2)	viral (7) unknown (1)	Host-associated:NonHuman-fecal (8)	Phage_struct:PC_00012 (6) NA (2)	Meta_3300018427_Ga0187903_100234339;Meta_3300018430_Ga0187902_100188084;Meta_3300022660_Ga0216342_100335535;Meta_3300022661_Ga0216339_100386564;Meta_3300022753_Ga0216341_100150665;Meta_3300028242_Ga0302102_100394253;Meta_3300029305_Ga0307249_101699104;Meta_3300029705_Ga0224414_100888944
Meta_3300018430_Ga0187902_100850674	8	Bacteria:Firmicutes	viral	Host-associated:NonHuman-fecal	Phage_struct:PC_00002	NA (6) Bacteria (1) Bacteria:Firmicutes (1)	viral (5) unknown (2) MGE (1)	Host-associated:NonHuman-fecal (8)	Phage_struct:PC_00002 (7) NA (1)	Meta_3300018427_Ga0187903_100260454;Meta_3300018430_Ga0187902_100850674;Meta_3300022660_Ga0216342_1001912513;Meta_3300022661_Ga0216339_1000292431;Meta_3300022753_Ga0216341_100050327;Meta_3300028242_Ga0302102_100575522;Meta_3300029305_Ga0307249_100678547;Meta_3300029705_Ga0224414_1000830737
Meta_3300018430_Ga0187902_101033503	8	Bacteria:FCB	unknown	Host-associated:NonHuman-fecal	Mixed_Phage_TM:PC_00021	Bacteria:FCB (7) NA (1)	unknown (8)	Host-associated:NonHuman-fecal (8)	Mixed_Phage_TM:PC_00021 (7) NA (1)	Meta_3300018430_Ga0187902_101033503;Meta_3300018475_Ga0187907_101058433;Meta_3300018878_Ga0187910_101069893;Meta_3300022660_Ga0216342_100367667;Meta_3300022661_Ga0216339_100361682;Meta_3300022753_Ga0216341_100317152;Meta_3300029305_Ga0307249_101981096;Meta_3300029705_Ga0224414_100796662
Meta_3300018475_Ga0187907_1000118559	8	Bacteria:Firmicutes	viral	Host-associated:NonHuman-fecal	Phage_struct:PC_00003	Bacteria:Firmicutes (5) Bacteria (2) NA (1)	viral (8)	Host-associated:NonHuman-fecal (8)	NA (6) Phage_struct:PC_00003 (2)	Meta_3300018430_Ga0187902_102304754;Meta_3300018475_Ga0187907_1000118559;Meta_3300018878_Ga0187910_1000123359;Meta_3300022660_Ga0216342_1000503325;Meta_3300022661_Ga0216339_1000160959;Meta_3300022753_Ga0216341_1000233825;Meta_3300029305_Ga0307249_1000842925;Meta_3300029705_Ga0224414_1000363825
Meta_3300018475_Ga0187907_1000230956	8	Bacteria:Firmicutes	viral	Host-associated:NonHuman-fecal	Phage_struct:PC_00003	Bacteria:Firmicutes (6) NA (2)	viral (6) unknown (1) cellular (1)	Host-associated:NonHuman-fecal (8)	Phage_struct:PC_00003 (7) NA (1)	Meta_3300018427_Ga0187903_102170981;Meta_3300018475_Ga0187907_1000230956;Meta_3300018878_Ga0187910_1000070941;Meta_3300022660_Ga0216342_1000305252;Meta_3300022661_Ga0216339_1003917110;Meta_3300022753_Ga0216341_1000318714;Meta_3300029305_Ga0307249_1000022252;Meta_3300029705_Ga0224414_10000949110
Meta_3300018475_Ga0187907_100361742	8	NA	viral	Host-associated:NonHuman-fecal	Phage_struct:PC_00002	NA (8)	MGE (6) viral (2)	Host-associated:NonHuman-fecal (8)	Phage_struct:PC_00002 (8)	Meta_3300018427_Ga0187903_1000842326;Meta_3300018430_Ga0187902_100052223;Meta_3300018475_Ga0187907_100361742;Meta_3300022661_Ga0216339_100142196;Meta_3300022753_Ga0216341_1000791015;Meta_3300028242_Ga0302102_1001557912;Meta_3300029305_Ga0307249_1003903512;Meta_3300029705_Ga0224414_1001935625
Meta_3300018475_Ga0187907_100643712	8	Archaea:Euryarchaeota	viral	Host-associated:NonHuman-fecal	Phage_struct:PC_00002	NA (7) Archaea:Euryarchaeota (1)	viral (6) cellular (1) unknown (1)	Host-associated:NonHuman-fecal (8)	Phage_struct:PC_00002 (7) NA (1)	Meta_3300018475_Ga0187907_100643712;Meta_3300018878_Ga0187910_1001220326;Meta_3300020079_Ga0187906_100035223;Meta_3300022660_Ga0216342_1000228864;Meta_3300022661_Ga0216339_1000286218;Meta_3300022753_Ga0216341_1000349718;Meta_3300029305_Ga0307249_10000286138;Meta_3300029705_Ga0224414_1000535558
Meta_3300019371_Ga0187896_100057760	8	Bacteria:Firmicutes	viral	Host-associated:NonHuman-fecal	Phage_struct:PC_00002	Bacteria:Firmicutes (6) NA (2)	viral (8)	Host-associated:NonHuman-fecal (7) Host-associated:Rumen (1)	Phage_struct:PC_00002 (8)	Meta_3300019371_Ga0187896_100057760;Meta_3300021310_Ga0214507_10062359;Meta_3300021311_Ga0214519_1005497;Meta_3300021318_Ga0214506_100082710;Meta_3300021326_Ga0214518_10080256;Meta_3300026549_Ga0256404_100169012;Meta_3300028454_Ga0307245_132680459;Meta_3300031856_Ga0307448_1001197
Meta_3300019371_Ga0187896_10038644	8	Bacteria:Firmicutes	viral	Host-associated:NonHuman-fecal	Phage_struct:PC_00008	Bacteria:Firmicutes (7) NA (1)	viral (8)	Host-associated:NonHuman-fecal (8)	Phage_struct:PC_00008 (7) Phage_struct:PC_00003 (1)	Meta_3300019371_Ga0187896_10038644;Meta_3300019372_Ga0187904_100021150;Meta_3300019374_Ga0187897_100074750;Meta_3300021306_Ga0214508_1000171155;Meta_3300021310_Ga0214507_10071811;Meta_3300021311_Ga0214519_10064950;Meta_3300021319_Ga0214520_100416104;Meta_3300028454_Ga0307245_118162285
Meta_3300019376_Ga0187899_1000077312	8	Bacteria:FCB	viral	Host-associated:NonHuman-fecal	Phage_struct:PC_00012	Bacteria:FCB (8)	viral (6) MGE (2)	Host-associated:NonHuman-fecal (8)	Phage_struct:PC_00012 (8)	Meta_3300019376_Ga0187899_1000077312;Meta_3300020079_Ga0187906_10011999;Meta_3300022660_Ga0216342_10000221167;Meta_3300022661_Ga0216339_1000487225;Meta_3300022753_Ga0216341_100010139;Meta_3300028242_Ga0302102_10000058161;Meta_3300029305_Ga0307249_10001119170;Meta_3300029705_Ga0224414_1000043012
Meta_3300019376_Ga0187899_1000083752	8	Bacteria:FCB	viral	Host-associated:NonHuman-fecal	Phage_struct:PC_00012	Bacteria:FCB (8)	viral (7) MGE (1)	Host-associated:NonHuman-fecal (8)	Phage_struct:PC_00012 (7) Phage_other:PC_00007 (1)	Meta_3300019376_Ga0187899_1000083752;Meta_3300020079_Ga0187906_100191018;Meta_3300022660_Ga0216342_100150905;Meta_3300022661_Ga0216339_100146265;Meta_3300028242_Ga0302102_1000106352;Meta_3300028454_Ga0307245_153708613;Meta_3300029305_Ga0307249_100365429;Meta_3300029705_Ga0224414_100326955
Meta_3300021254_Ga0223824_1000038861	8	Bacteria:FCB	viral	Host-associated:Rumen	Phage_struct:PC_00002	Bacteria:FCB (5) NA (3)	viral (8)	Host-associated:Rumen (8)	Phage_struct:PC_00002 (8)	Meta_3300021254_Ga0223824_1000038861;Meta_3300021255_Ga0223825_1052936453;Meta_3300021256_Ga0223826_100518815;Meta_3300021387_Ga0223845_1118125411;Meta_3300021399_Ga0224415_100667193;Meta_3300021400_Ga0224422_112050008;Meta_3300021431_Ga0224423_100779132;Meta_3300026549_Ga0256404_10015622
Meta_3300021254_Ga0223824_100326694	8	Bacteria:FCB	viral	Host-associated:Rumen	Mixed_Phage_TM:PC_00021	NA (6) Bacteria:FCB (2)	viral (5) unknown (3)	Host-associated:Rumen (8)	Mixed_Phage_TM:PC_00021 (8)	Meta_3300021254_Ga0223824_100326694;Meta_3300021256_Ga0223826_1000167855;Meta_3300021387_Ga0223845_1113851246;Meta_3300021399_Ga0224415_1000099948;Meta_3300021400_Ga0224422_1045083246;Meta_3300021426_Ga0224482_1000143321;Meta_3300028591_Ga0247611_100390801;Meta_3300028833_Ga0247610_102419921
Meta_3300021256_Ga0223826_100313815	8	Bacteria:Firmicutes	viral	Host-associated:Rumen	Phage_struct:PC_00008	Bacteria:Firmicutes (4) NA (4)	viral (8)	Host-associated:Rumen (8)	Phage_struct:PC_00008 (7) Phage_struct:PC_00003 (1)	Meta_3300021254_Ga0223824_100471835;Meta_3300021255_Ga0223825_101461791;Meta_3300021256_Ga0223826_100313815;Meta_3300021399_Ga0224415_1001602112;Meta_3300021400_Ga0224422_115837813;Meta_3300021426_Ga0224482_1000574315;Meta_3300021431_Ga0224423_100102408;Meta_3300028888_Ga0247609_1000110013
Meta_3300021306_Ga0214508_10044173	8	Bacteria:Firmicutes	viral	Host-associated:NonHuman-fecal	Phage_struct:PC_00008	Bacteria:Firmicutes (5) NA (3)	viral (8)	Host-associated:NonHuman-fecal (8)	Phage_struct:PC_00008 (8)	Meta_3300021306_Ga0214508_10044173;Meta_3300021310_Ga0214507_1026635;Meta_3300021311_Ga0214519_10016413;Meta_3300021318_Ga0214506_100039416;Meta_3300021319_Ga0214520_10027763;Meta_3300021326_Ga0214518_10129216;Meta_3300028454_Ga0307245_12821833;Meta_3300032077_Ga0307462_1000913
Meta_3300021399_Ga0224415_100106147	8	Bacteria	viral	Host-associated:NonHuman-fecal	Phage_struct:PC_00010	Bacteria (7) NA (1)	viral (7) MGE (1)	Host-associated:NonHuman-fecal (7) Host-associated:Rumen (1)	Phage_struct:PC_00010 (8)	Meta_3300018430_Ga0187902_1000580111;Meta_3300021399_Ga0224415_100106147;Meta_3300022660_Ga0216342_1000411149;Meta_3300022661_Ga0216339_1000386847;Meta_3300022753_Ga0216341_1000364112;Meta_3300028242_Ga0302102_1000134047;Meta_3300029305_Ga0307249_1001969413;Meta_3300029705_Ga0224414_1000868748
Meta_3300022661_Ga0216339_100394258	8	NA	viral	Host-associated:NonHuman-fecal	Phage_struct:PC_00002	NA (8)	viral (5) unknown (2) MGE (1)	Host-associated:NonHuman-fecal (8)	Phage_struct:PC_00002 (8)	Meta_3300018475_Ga0187907_100197249;Meta_3300018878_Ga0187910_1001496210;Meta_3300022660_Ga0216342_100143448;Meta_3300022661_Ga0216339_100394258;Meta_3300022753_Ga0216341_100104828;Meta_3300029305_Ga0307249_100807839;Meta_3300029305_Ga0307249_108287322;Meta_3300029705_Ga0224414_100204708
Meta_3300022834_Ga0222656_10000662	8	Bacteria:Proteobacteria	cellular	Aquatic:Saline-lakes	Cell_TM:PC_00001	Bacteria:Proteobacteria (7) NA (1)	cellular (4) unknown (4)	Aquatic:Saline-lakes (8)	Cell_TM:PC_00001 (8)	Meta_3300022834_Ga0222656_10000662;Meta_3300022864_Ga0222665_100022131;Meta_3300022882_Ga0222626_100002791;Meta_3300023234_Ga0222635_10048792;Meta_3300023253_Ga0222695_10001992;Meta_3300023434_Ga0222680_10039381;Meta_3300025642_Ga0208648_10062182;Meta_3300025649_Ga0208279_10035936
Meta_3300022836_Ga0222654_10014738	8	Bacteria:FCB	cellular	Aquatic:Saline-lakes	Mixed_Phage_TM:PC_00021	Bacteria:FCB (6) NA (2)	unknown (5) cellular (3)	Aquatic:Saline-lakes (8)	Mixed_Phage_TM:PC_00021 (8)	Meta_3300022836_Ga0222654_10014738;Meta_3300022841_Ga0222644_10030632;Meta_3300022867_Ga0222629_100036211;Meta_3300023229_Ga0222661_10021243;Meta_3300023236_Ga0222659_10025794;Meta_3300023237_Ga0222650_10011214;Meta_3300023243_Ga0222630_100078312;Meta_3300023294_Ga0222670_10030892
Meta_3300022837_Ga0222711_10061812	8	Bacteria:Proteobacteria	viral	Aquatic:Saline-lakes	Mixed_Phage_TM:PC_00009	NA (7) Bacteria:Proteobacteria (1)	viral (6) unknown (2)	Aquatic:Saline-lakes (8)	Mixed_Phage_TM:PC_00009 (7) Rare:PC_00129 (1)	Meta_3300011189_Ga0136558_10016034;Meta_3300022837_Ga0222711_10061812;Meta_3300023293_Ga0222688_10101463;Meta_3300025425_Ga0208646_10178683;Meta_3300028348_Ga0306893_1016752;Meta_3300028367_Ga0306900_10041824;Meta_3300028402_Ga0306875_1019384;Meta_3300028413_Ga0306870_10021503
Meta_3300022858_Ga0222679_10000166	8	Bacteria	viral	Aquatic:Saline-lakes	Phage_struct:PC_00002	NA (7) Bacteria (1)	unknown (4) viral (3) MGE (1)	Aquatic:Saline-lakes (8)	Phage_struct:PC_00002 (8)	Meta_3300005915_Ga0075122_100351841;Meta_3300022858_Ga0222679_10000166;Meta_3300022868_Ga0222697_10106581;Meta_3300022890_Ga0222667_10068301;Meta_3300023257_Ga0222658_10031167;Meta_3300025697_Ga0208769_10008291;Meta_3300025698_Ga0208771_10071141;Meta_3300031227_Ga0307928_100152706
Meta_3300022868_Ga0222697_100107317	8	NA	viral	Aquatic:Saline-lakes	Phage_struct:PC_00002	NA (8)	unknown (6) MGE (1) viral (1)	Aquatic:Saline-lakes (8)	Phage_struct:PC_00002 (4) NA (4)	Meta_3300022828_Ga0222641_10070072;Meta_3300022868_Ga0222697_100107317;Meta_3300022874_Ga0222685_10000151;Meta_3300023292_Ga0222694_10122081;Meta_3300023297_Ga0222640_10064671;Meta_3300023435_Ga0222637_10210022;Meta_3300025642_Ga0208648_10704051;Meta_3300025698_Ga0208771_10434701
Meta_3300022884_Ga0222701_100012219	8	NA	viral	Aquatic:Saline-lakes	Phage_struct:PC_00010	NA (8)	viral (8)	Aquatic:Saline-lakes (8)	Phage_struct:PC_00010 (5) NA (3)	Meta_3300022884_Ga0222701_100012219;Meta_3300023256_Ga0222703_10000412;Meta_3300023262_Ga0222639_10034342;Meta_3300023295_Ga0222684_100146710;Meta_3300023299_Ga0222702_100020624;Meta_3300025698_Ga0208771_100238810;Meta_3300025736_Ga0207997_100019724;Meta_3300031227_Ga0307928_1000159115
Meta_3300022902_Ga0233429_100079938	8	Bacteria	cellular	Aquatic:Inlet	Cell_other:PC_00039	NA (5) Bacteria (2) Archaea:Euryarchaeota (1)	cellular (5) unknown (3)	Aquatic:Inlet (8)	Cell_other:PC_00039 (8)	Meta_3300022902_Ga0233429_100079938;Meta_3300022912_Ga0233430_100334414;Meta_3300022912_Ga0233430_100334415;Meta_3300022916_Ga0233431_100192240;Meta_3300024243_Ga0233436_10447212;Meta_3300024259_Ga0233437_100163158;Meta_3300028274_Ga0257119_10094055;Meta_3300028274_Ga0257119_10094056
Meta_3300022902_Ga0233429_10021102	8	Bacteria:Proteobacteria	cellular	Aquatic:Inlet	Cell_TM:PC_00001	Bacteria:Proteobacteria (8)	cellular (8)	Aquatic:Inlet (8)	Cell_TM:PC_00001 (8)	Meta_3300022902_Ga0233429_10021102;Meta_3300022912_Ga0233430_100161622;Meta_3300022916_Ga0233431_100298916;Meta_3300024259_Ga0233437_10032702;Meta_3300025660_Ga0209045_100232110;Meta_3300028188_Ga0257124_10012841;Meta_3300028195_Ga0257125_100039030;Meta_3300028274_Ga0257119_100037616
Meta_3300024243_Ga0233436_10096075	8	NA	cellular	Aquatic:Inlet	Cell_other:PC_00039	NA (8)	unknown (6) cellular (2)	Aquatic:Inlet (8)	Cell_other:PC_00039 (7) NA (1)	Meta_3300022888_Ga0233428_10023754;Meta_3300022902_Ga0233429_10047392;Meta_3300024243_Ga0233436_10096075;Meta_3300024252_Ga0233435_10491252;Meta_3300024256_Ga0233446_10321553;Meta_3300024259_Ga0233437_10163204;Meta_3300024336_Ga0233447_10377791;Meta_3300028274_Ga0257119_10223552
Meta_3300025015_Ga0209210_10167512	8	Archaea	cellular	Aquatic:Groundwater	Cell_other:PC_00026	NA (7) Archaea (1)	cellular (4) MGE (3) unknown (1)	Aquatic:Groundwater (8)	Cell_other:PC_00026 (8)	Meta_3300002529_C687J35504_1000153316;Meta_3300025015_Ga0209210_10167512;Meta_3300025030_Ga0209518_100042281;Meta_3300025121_Ga0208375_100121017;Meta_3300025308_Ga0209211_10000008172;Meta_3300025311_Ga0209343_1000152821;Meta_3300025317_Ga0209541_1000001753;Meta_3300025323_Ga0209542_10000018422
Meta_3300025073_Ga0208245_100049329	8	Archaea	cellular	Aquatic:Groundwater	Cell_other:PC_00033	NA (7) Archaea (1)	MGE (7) cellular (1)	Aquatic:Groundwater (8)	Cell_other:PC_00033 (8)	Meta_3300025073_Ga0208245_100049329;Meta_3300025073_Ga0208245_100054316;Meta_3300025087_Ga0208957_100010820;Meta_3300025095_Ga0208977_10015095;Meta_3300025117_Ga0208958_100003720;Meta_3300025117_Ga0208958_100085934;Meta_3300025121_Ga0208375_1000033295;Meta_3300025121_Ga0208375_1000033296
Meta_3300025073_Ga0208245_10103892	8	NA	cellular	Aquatic:Groundwater	Rare:PC_00099	NA (8)	MGE (5) cellular (2) unknown (1)	Aquatic:Groundwater (8)	Rare:PC_00099 (8)	Meta_3300009285_Ga0103680_100053019;Meta_3300025012_Ga0209727_100006826;Meta_3300025015_Ga0209210_100002126;Meta_3300025030_Ga0209518_100001626;Meta_3300025073_Ga0208245_10103892;Meta_3300025121_Ga0208375_10013766;Meta_3300025317_Ga0209541_10000025258;Meta_3300025323_Ga0209542_10000069260
Meta_3300025081_Ga0208953_100194312	8	NA	cellular	Aquatic:Groundwater	Cell_other:PC_00042	NA (8)	cellular (8)	Aquatic:Groundwater (8)	Cell_other:PC_00042 (8)	Meta_3300009296_Ga0103681_100178116;Meta_3300025081_Ga0208953_100194312;Meta_3300025088_Ga0208246_100132517;Meta_3300025095_Ga0208977_100019117;Meta_3300025152_Ga0208373_100285617;Meta_3300025154_Ga0209417_100081151;Meta_3300025308_Ga0209211_1000073351;Meta_3300025309_Ga0209212_100033717
Meta_3300025121_Ga0208375_100035489	8	Bacteria	cellular	Aquatic:Groundwater	Cell_other:PC_00042	NA (7) Bacteria (1)	cellular (6) unknown (1) MGE (1)	Aquatic:Groundwater (8)	Cell_other:PC_00042 (8)	Meta_3300025015_Ga0209210_10072672;Meta_3300025030_Ga0209518_10028136;Meta_3300025030_Ga0209518_10028137;Meta_3300025117_Ga0208958_10003918;Meta_3300025117_Ga0208958_10003919;Meta_3300025121_Ga0208375_100035489;Meta_3300025317_Ga0209541_100134216;Meta_3300025317_Ga0209541_100134217
Meta_3300025121_Ga0208375_10249374	8	Bacteria	cellular	Aquatic:Groundwater	Cell_other:PC_00027	NA (7) Bacteria (1)	unknown (6) cellular (2)	Aquatic:Groundwater (7) NA (1)	NA (5) Cell_other:PC_00027 (3)	2627624884;Meta_3300025012_Ga0209727_10250093;Meta_3300025012_Ga0209727_10331374;Meta_3300025015_Ga0209210_10036131;Meta_3300025015_Ga0209210_10182665;Meta_3300025121_Ga0208375_10249374;Meta_3300025308_Ga0209211_100109724;Meta_3300025309_Ga0209212_101153013
Meta_3300025308_Ga0209211_100078675	8	Bacteria:CPR	cellular	Aquatic:Groundwater	Cell_other:PC_00024	Bacteria (7) Bacteria:CPR (1)	cellular (7) unknown (1)	Aquatic:Groundwater (7) NA (1)	Cell_other:PC_00024 (8)	2627246920;Meta_3300002223_C687J26845_100020044;Meta_3300025030_Ga0209518_100112513;Meta_3300025308_Ga0209211_100078675;Meta_3300025309_Ga0209212_10146409;Meta_3300025311_Ga0209343_1000036866;Meta_3300025317_Ga0209541_100127348;Meta_3300025323_Ga0209542_100082175
Meta_3300025618_Ga0208693_10256673	8	Bacteria	viral	Engineered:Anoxic-incubation	Phage_struct:PC_00002	NA (6) Bacteria (2)	unknown (6) viral (1) MGE (1)	Engineered:Anoxic-incubation (5) Engineered:Other (3)	Phage_struct:PC_00002 (6) NA (2)	Meta_3300000568_Draft_100025133;Meta_3300002219_SCADCLC_100983763;Meta_3300002220_MLSBCLC_1012618214;Meta_3300009707_Ga0116195_10093343;Meta_3300025618_Ga0208693_10256673;Meta_3300028628_Ga0302249_100069511;Meta_3300028629_Ga0302248_10128901;Meta_3300028630_Ga0302247_10256052
Meta_3300025811_Ga0210004_10148413	8	Bacteria:CPR	unknown	Aquatic:Groundwater	Cell_TM:PC_00038	NA (6) Bacteria (1) Bacteria:CPR (1)	unknown (8)	Aquatic:Groundwater (7) NA (1)	Cell_TM:PC_00038 (6) NA (2)	2700496304;Meta_3300008085_Ga0100378_11351153;Meta_3300008093_Ga0100393_101303581;Meta_3300008255_Ga0100403_10591821;Meta_3300025811_Ga0210004_10148413;Meta_3300025826_Ga0210033_10383182;Meta_3300025831_Ga0210015_10816361;Meta_3300025845_Ga0210053_10101303
Meta_3300025831_Ga0210015_10440824	8	Bacteria:Proteobacteria	unknown	Aquatic:Groundwater	Mixed_Phage_TM:PC_00009	Bacteria:Proteobacteria (5) NA (3)	unknown (8)	Aquatic:Groundwater (8)	Mixed_Phage_TM:PC_00009 (8)	Meta_3300004186_Ga0066647_100565263;Meta_3300007986_Ga0100380_100334713;Meta_3300007987_Ga0100379_100567991;Meta_3300007988_Ga0100402_10098895;Meta_3300008005_Ga0100385_10153767;Meta_3300008020_Ga0100398_10140805;Meta_3300008095_Ga0100392_10221173;Meta_3300025831_Ga0210015_10440824
Meta_3300027728_Ga0247836_100017822	8	Bacteria:FCB	cellular	Aquatic:Freshwater	Cell_TM:PC_00001	Bacteria:FCB (8)	cellular (5) unknown (3)	Aquatic:Freshwater (8)	Cell_TM:PC_00001 (8)	Meta_3300027728_Ga0247836_100017822;Meta_3300027730_Ga0247833_10288213;Meta_3300027970_Ga0247837_10306453;Meta_3300027977_Ga0247834_100216222;Meta_3300028044_Ga0247838_100348714;Meta_3300028553_Ga0247839_10081652;Meta_3300028557_Ga0247832_1000195120;Meta_3300028559_Ga0247831_10272453
Meta_3300027728_Ga0247836_100112733	8	Bacteria:Proteobacteria	cellular	Aquatic:Freshwater	Cell_TM:PC_00001	NA (6) Bacteria:Proteobacteria (2)	cellular (7) unknown (1)	Aquatic:Freshwater (8)	Cell_TM:PC_00001 (8)	Meta_3300027728_Ga0247836_100112733;Meta_3300027970_Ga0247837_10020036;Meta_3300028044_Ga0247838_10075611;Meta_3300028114_Ga0247835_100085430;Meta_3300028553_Ga0247839_100017973;Meta_3300028571_Ga0247844_100033517;Meta_3300028581_Ga0247840_100007612;Meta_3300029286_Ga0247841_100068087
Meta_3300027728_Ga0247836_100164324	8	Bacteria:PVC	cellular	Aquatic:Freshwater	Cell_TM:PC_00001	Bacteria:PVC (8)	cellular (7) unknown (1)	Aquatic:Freshwater (8)	Cell_TM:PC_00001 (7) NA (1)	Meta_3300027728_Ga0247836_100164324;Meta_3300027970_Ga0247837_10024707;Meta_3300028044_Ga0247838_100075023;Meta_3300028114_Ga0247835_100009624;Meta_3300028553_Ga0247839_10003689;Meta_3300028557_Ga0247832_10164377;Meta_3300028569_Ga0247843_100963313;Meta_3300028581_Ga0247840_100088409
Meta_3300027728_Ga0247836_100294317	8	Bacteria:Proteobacteria	cellular	Aquatic:Freshwater	Cell_TM:PC_00001	Bacteria:Proteobacteria (5) NA (3)	cellular (7) unknown (1)	Aquatic:Freshwater (8)	Cell_TM:PC_00001 (8)	Meta_3300027728_Ga0247836_100294317;Meta_3300027970_Ga0247837_100314924;Meta_3300028044_Ga0247838_10045601;Meta_3300028114_Ga0247835_100341811;Meta_3300028553_Ga0247839_10103045;Meta_3300028581_Ga0247840_1000142147;Meta_3300029268_Ga0247842_100043935;Meta_3300029286_Ga0247841_1000343724
Meta_3300027728_Ga0247836_100639111	8	Bacteria	cellular	Aquatic:Freshwater	Rare:PC_00132	NA (6) Bacteria (2)	unknown (4) cellular (4)	Aquatic:Freshwater (8)	Rare:PC_00132 (8)	Meta_3300027728_Ga0247836_100639111;Meta_3300027970_Ga0247837_100149537;Meta_3300027977_Ga0247834_10107428;Meta_3300028044_Ga0247838_10236563;Meta_3300028553_Ga0247839_10103818;Meta_3300028569_Ga0247843_10006634;Meta_3300028571_Ga0247844_100048688;Meta_3300028581_Ga0247840_100262296
Meta_3300027728_Ga0247836_10064781	8	Bacteria:Proteobacteria	cellular	Aquatic:Freshwater	Cell_TM:PC_00001	NA (4) Bacteria:Proteobacteria (3) Bacteria (1)	unknown (4) cellular (4)	Aquatic:Freshwater (8)	Cell_TM:PC_00001 (8)	Meta_3300027728_Ga0247836_10064781;Meta_3300027730_Ga0247833_10199662;Meta_3300027970_Ga0247837_10099912;Meta_3300027977_Ga0247834_10072232;Meta_3300028044_Ga0247838_10194952;Meta_3300028553_Ga0247839_10313902;Meta_3300028557_Ga0247832_10071059;Meta_3300028559_Ga0247831_10125995
Meta_3300027728_Ga0247836_10236874	8	Bacteria:FCB	viral	Aquatic:Freshwater	Cell_TM:PC_00001	NA (5) Bacteria:FCB (3)	viral (5) unknown (3)	Aquatic:Freshwater (8)	Cell_TM:PC_00001 (8)	Meta_3300027728_Ga0247836_10236874;Meta_3300027730_Ga0247833_10232254;Meta_3300027970_Ga0247837_10264671;Meta_3300028044_Ga0247838_10152174;Meta_3300028114_Ga0247835_10066612;Meta_3300028553_Ga0247839_10188714;Meta_3300028557_Ga0247832_10182764;Meta_3300028559_Ga0247831_10222404
Meta_3300027730_Ga0247833_100495510	8	Bacteria	viral	Aquatic:Freshwater	Mixed_Phage_TM:PC_00021	NA (7) Bacteria (1)	unknown (4) viral (4)	Aquatic:Freshwater (8)	Mixed_Phage_TM:PC_00021 (5) NA (3)	Meta_3300027730_Ga0247833_100495510;Meta_3300027977_Ga0247834_10079418;Meta_3300028044_Ga0247838_10320143;Meta_3300028553_Ga0247839_10660432;Meta_3300028557_Ga0247832_10207633;Meta_3300028559_Ga0247831_10064734;Meta_3300028571_Ga0247844_10462201;Meta_3300028581_Ga0247840_101192642
Meta_3300028156_Ga0268281_10063732	8	Bacteria	cellular	Aquatic:Saline-lakes	Phage_struct:PC_00002	Bacteria (5) NA (3)	unknown (5) MGE (2) cellular (1)	Aquatic:Saline-lakes (8)	Phage_struct:PC_00002 (4) NA (4)	Meta_3300028156_Ga0268281_10063732;Meta_3300028162_Ga0268278_10098356;Meta_3300028168_Ga0268277_10017307;Meta_3300028169_Ga0268279_10043642;Meta_3300028191_Ga0265595_100156315;Meta_3300028193_Ga0265594_10163847;Meta_3300028298_Ga0268280_10099362;Meta_3300028299_Ga0268276_100192416
Meta_3300028161_Ga0265596_10060974	8	Bacteria	unknown	Aquatic:Saline-lakes	Cell_TM:PC_00001	Bacteria (8)	unknown (8)	Aquatic:Saline-lakes (8)	Cell_TM:PC_00001 (7) Phage_struct:PC_00002 (1)	Meta_3300028161_Ga0265596_10060974;Meta_3300028162_Ga0268278_10057405;Meta_3300028167_Ga0268285_10025585;Meta_3300028168_Ga0268277_10053334;Meta_3300028169_Ga0268279_10044804;Meta_3300028191_Ga0265595_10093395;Meta_3300028193_Ga0265594_10072283;Meta_3300028272_Ga0265592_10029834
Meta_3300028161_Ga0265596_10168412	8	Bacteria:CPR	cellular	Aquatic:Saline-lakes	NA	NA (4) Bacteria:CPR (3) Bacteria (1)	unknown (7) cellular (1)	Aquatic:Saline-lakes (8)	NA (4) Rare:PC_00102 (2) Cell_other:PC_00020 (2)	Meta_3300028161_Ga0265596_10168412;Meta_3300028162_Ga0268278_100112812;Meta_3300028167_Ga0268285_10143193;Meta_3300028169_Ga0268279_10113543;Meta_3300028191_Ga0265595_10339802;Meta_3300028193_Ga0265594_10169003;Meta_3300028272_Ga0265592_10117082;Meta_3300028276_Ga0268282_10083273
Meta_3300028162_Ga0268278_1000031107	8	Bacteria	cellular	Aquatic:Saline-lakes	Cell_TM:PC_00001	Bacteria (7) NA (1)	cellular (7) unknown (1)	Aquatic:Saline-lakes (8)	Cell_TM:PC_00001 (7) Phage_struct:PC_00002 (1)	Meta_3300028162_Ga0268278_1000031107;Meta_3300028167_Ga0268285_100018027;Meta_3300028169_Ga0268279_10000388;Meta_3300028191_Ga0265595_10024664;Meta_3300028193_Ga0265594_1000030109;Meta_3300028272_Ga0265592_10000569;Meta_3300028276_Ga0268282_100016027;Meta_3300028299_Ga0268276_10350905
Meta_3300028242_Ga0302102_100981322	8	Bacteria:Firmicutes	viral	Host-associated:NonHuman-fecal	Phage_struct:PC_00003	NA (6) Bacteria:Firmicutes (2)	viral (7) unknown (1)	Host-associated:NonHuman-fecal (8)	Phage_struct:PC_00003 (8)	Meta_3300018430_Ga0187902_100391993;Meta_3300018475_Ga0187907_1002133214;Meta_3300018878_Ga0187910_1000674713;Meta_3300022660_Ga0216342_1000995114;Meta_3300022661_Ga0216339_100755661;Meta_3300028242_Ga0302102_100981322;Meta_3300029305_Ga0307249_1003624623;Meta_3300029705_Ga0224414_100534684
Meta_3300028378_Ga0306868_10047611	8	Bacteria:FCB	unknown	Aquatic:Saline-lakes	NA	Bacteria:FCB (6) NA (2)	unknown (8)	Aquatic:Saline-lakes (8)	NA (8)	Meta_3300028378_Ga0306868_10047611;Meta_3300031209_Ga0307955_10039775;Meta_3300031213_Ga0307937_10039961;Meta_3300031214_Ga0307958_10037576;Meta_3300031217_Ga0307940_10053725;Meta_3300031218_Ga0307976_10037831;Meta_3300031243_Ga0307970_10047091;Meta_3300031398_Ga0307979_10090335
Meta_3300028861_Ga0302259_10001727	8	Bacteria:Proteobacteria	viral	Terrestrial:Soil-peat	Mixed_Phage_TM:PC_00009	Bacteria:Proteobacteria (6) NA (2)	viral (8)	Terrestrial:Soil-peat (8)	Mixed_Phage_TM:PC_00009 (8)	Meta_3300028861_Ga0302259_10001727;Meta_3300029990_Ga0311336_100000017;Meta_3300030000_Ga0311337_100000017;Meta_3300030002_Ga0311350_100134837;Meta_3300030005_Ga0302174_10000011137;Meta_3300030014_Ga0302175_10000001495;Meta_3300030838_Ga0311335_10000036137;Meta_3300031722_Ga0311351_101010692
Meta_3300028862_Ga0302296_100388311	8	Bacteria:FCB	viral	Terrestrial:Soil-peat	Phage_other:PC_00007	NA (5) Bacteria:FCB (3)	viral (5) unknown (3)	Terrestrial:Soil-peat (8)	Phage_other:PC_00007 (8)	Meta_3300028862_Ga0302296_100388311;Meta_3300029923_Ga0311347_101254512;Meta_3300029989_Ga0311365_1000083043;Meta_3300030047_Ga0302286_100226207;Meta_3300030339_Ga0311360_102640831;Meta_3300030943_Ga0311366_1000060543;Meta_3300031521_Ga0311364_1000188420;Meta_3300031918_Ga0311367_1000249223
Meta_3300028864_Ga0302215_1000117312	8	Bacteria:FCB	viral	Terrestrial:Soil-peat	Phage_other:PC_00007	NA (5) Bacteria:FCB (3)	viral (7) unknown (1)	Terrestrial:Soil-peat (8)	Phage_other:PC_00007 (8)	Meta_3300028864_Ga0302215_1000117312;Meta_3300029989_Ga0311365_100138314;Meta_3300029998_Ga0302271_100175288;Meta_3300030002_Ga0311350_1000049526;Meta_3300030294_Ga0311349_1000051813;Meta_3300030339_Ga0311360_1000739712;Meta_3300031521_Ga0311364_1000181020;Meta_3300031722_Ga0311351_1000038331
Meta_3300028864_Ga0302215_100321162	8	Bacteria:FCB	viral	Terrestrial:Soil-peat	Phage_other:PC_00007	NA (7) Bacteria:FCB (1)	viral (6) unknown (2)	Terrestrial:Soil-peat (8)	Phage_other:PC_00007 (8)	Meta_3300028864_Ga0302215_100321162;Meta_3300029989_Ga0311365_100282558;Meta_3300030019_Ga0311348_100758413;Meta_3300030047_Ga0302286_1001019312;Meta_3300030339_Ga0311360_100275942;Meta_3300030943_Ga0311366_101041215;Meta_3300031521_Ga0311364_100261726;Meta_3300031722_Ga0311351_100402184
Meta_3300028874_Ga0302155_100192092	8	Bacteria:Proteobacteria	viral	Terrestrial:Soil-peat	Mixed_Phage_TM:PC_00009	NA (6) Bacteria:Proteobacteria (2)	unknown (6) viral (2)	Terrestrial:Soil-peat (8)	Mixed_Phage_TM:PC_00009 (8)	Meta_3300028574_Ga0302153_100239974;Meta_3300028874_Ga0302155_100192092;Meta_3300029907_Ga0311329_100561625;Meta_3300029917_Ga0311326_100642912;Meta_3300029945_Ga0311330_100782846;Meta_3300029954_Ga0311331_100432626;Meta_3300029956_Ga0302150_100194131;Meta_3300031261_Ga0302140_101660314
Meta_3300029923_Ga0311347_100312546	8	Bacteria:FCB	viral	Terrestrial:Soil-peat	Phage_other:PC_00007	NA (6) Bacteria:FCB (2)	unknown (5) viral (3)	Terrestrial:Soil-peat (8)	Phage_other:PC_00007 (8)	Meta_3300029923_Ga0311347_100312546;Meta_3300029998_Ga0302271_100194465;Meta_3300030001_Ga0302272_10044114;Meta_3300030294_Ga0311349_101543212;Meta_3300030339_Ga0311360_100394375;Meta_3300030838_Ga0311335_102234063;Meta_3300031521_Ga0311364_101986363;Meta_3300031918_Ga0311367_103782491
Meta_3300031215_Ga0307935_10027109	8	Bacteria:Proteobacteria	viral	Aquatic:Saline-lakes	Phage_struct:PC_00002	NA (7) Bacteria:Proteobacteria (1)	unknown (4) viral (4)	Aquatic:Saline-lakes (8)	Phage_struct:PC_00002 (7) NA (1)	Meta_3300031215_Ga0307935_10027109;Meta_3300031216_Ga0307980_10152133;Meta_3300031222_Ga0307972_10041706;Meta_3300031225_Ga0307942_10591593;Meta_3300031335_Ga0307951_10335723;Meta_3300031387_Ga0307947_10219164;Meta_3300031397_Ga0307960_10328953;Meta_3300031404_Ga0307945_10644981
REF_DGR_[t053]CP010426.1_824724_825764	8	Archaea	cellular	Aquatic:Groundwater	Cell_other:PC_00033	NA (6) Archaea (2)	cellular (6) unknown (1) MGE (1)	Aquatic:Groundwater (7) NA (1)	Cell_other:PC_00033 (8)	REF_DGR_[t053]CP010426.1_824724_825764;Meta_3300025030_Ga0209518_10022216;Meta_3300025121_Ga0208375_100062152;Meta_3300025308_Ga0209211_10000008599;Meta_3300025309_Ga0209212_10110509;Meta_3300025311_Ga0209343_100047795;Meta_3300025317_Ga0209541_10000006163;Meta_3300025323_Ga0209542_10000033461
REF_DGR_[t118]NZ_DS981430.1_17491_18515	8	Bacteria:FCB	viral	Host-associated:Human-fecal	Phage_struct:PC_00002	Bacteria:FCB (7) NA (1)	viral (8)	Host-associated:Human-fecal (7) NA (1)	Phage_struct:PC_00002 (8)	REF_DGR_[t118]NZ_DS981430.1_17491_18515;Meta_3300006499_Ga0100371_1002889;Meta_3300007353_Ga0104758_100021109;Meta_3300007802_Ga0105667_1024215;Meta_3300008301_Ga0114871_10007981;Meta_7000000045_SRS013687_Baylor_scaffold_54985__gene_107311;Meta_7000000181_SRS018656_WUGC_scaffold_9190__gene_20430;Meta_7000000302_SRS023914_Baylor_scaffold_34958__gene_95526
REF_DGR_[t138]AGXM01000015.1_236711_238011	8	Bacteria:FCB	viral	Host-associated:Human-fecal	Phage_struct:PC_00012	Bacteria:FCB (6) NA (2)	viral (6) unknown (1) cellular (1)	Host-associated:Human-fecal (7) NA (1)	Phage_struct:PC_00012 (8)	REF_DGR_[t138]AGXM01000015.1_236711_238011;Meta_3300007055_Ga0102702_10015250;Meta_3300007975_Ga0114169_1012125;Meta_3300008716_Ga0113874_10134213;Meta_3300014542_Ga0134454_1019692;Meta_3300014781_Ga0134426_1011293;Meta_3300014787_Ga0134384_10020713;Meta_3300014800_Ga0134399_10013508
REF_DGR_[t162]ACTW01000083.1_7555_8553	8	Bacteria:Firmicutes	viral	Host-associated:Human-fecal	Phage_struct:PC_00003	Bacteria:Firmicutes (6) NA (2)	viral (8)	Host-associated:Human-fecal (7) NA (1)	Phage_struct:PC_00003 (5) Phage_struct:PC_00002 (3)	REF_DGR_[t162]ACTW01000083.1_7555_8553;Meta_3300006258_Ga0099398_10025211;Meta_3300007657_Ga0105536_10015770;Meta_3300008096_Ga0114155_100050942;Meta_3300008622_Ga0111363_10035810;Meta_3300014963_Ga0134523_100046150;Meta_7000000252_C2204788__gene_211873;Meta_7000000433_SRS050752_LANL_scaffold_29730__gene_55412
REF_DGR_[t167]ADJS01009107.1_45377_46360	8	Bacteria:Firmicutes	viral	Host-associated:Human-fecal	Phage_struct:PC_00002	Bacteria:Firmicutes (6) NA (2)	viral (5) unknown (3)	Host-associated:Human-fecal (7) NA (1)	Phage_struct:PC_00002 (6) NA (2)	REF_DGR_[t167]ADJS01009107.1_45377_46360;Meta_3300003146_Ga0051080_100910756;Meta_3300007975_Ga0114169_10021221;Meta_3300008733_Ga0115617_10038133;Meta_3300013899_Ga0117808_1068311;Meta_3300014559_Ga0134386_1025606;Meta_3300014785_Ga0134507_10108122;Meta_7000000735_SRS015190_WUGC_scaffold_30078__gene_76944
REF_DGR_[t273]LBSY01000018.1_638_1690	8	Bacteria	cellular	Aquatic:Groundwater	Cell_other:PC_00027	Bacteria (3) Bacteria:CPR (2) NA (2) Bacteria:Firmicutes (1)	unknown (4) cellular (4)	Aquatic:Groundwater (7) NA (1)	Cell_other:PC_00027 (7) NA (1)	REF_DGR_[t273]LBSY01000018.1_638_1690;Meta_3300002460_C687J35021_100059958;Meta_3300002529_C687J35504_100028412;Meta_3300025015_Ga0209210_10013752;Meta_3300025308_Ga0209211_1000189425;Meta_3300025311_Ga0209343_100932662;Meta_3300025317_Ga0209541_101201712;Meta_3300025323_Ga0209542_100458614
REF_DGR_[t276]LCKD01000002.1_27760_28812	8	Bacteria:CPR	cellular	Aquatic:Groundwater	Cell_other:PC_00027	Bacteria (4) NA (3) Bacteria:CPR (1)	cellular (4) MGE (2) unknown (2)	Aquatic:Groundwater (7) NA (1)	Cell_other:PC_00027 (6) NA (2)	REF_DGR_[t276]LCKD01000002.1_27760_28812;Meta_3300002460_C687J35021_100031944;Meta_3300002529_C687J35504_100118194;Meta_3300009285_Ga0103680_100634891;Meta_3300025015_Ga0209210_100058526;Meta_3300025311_Ga0209343_1000047816;Meta_3300025317_Ga0209541_1000044064;Meta_3300025323_Ga0209542_10000298126
REF_DGR_[t277]LBOJ01000019.1_2371_3420	8	Bacteria:CPR	cellular	Aquatic:Groundwater	Cell_other:PC_00027	Bacteria (4) NA (3) Bacteria:CPR (1)	MGE (5) cellular (3)	Aquatic:Groundwater (7) NA (1)	Cell_other:PC_00027 (5) NA (3)	REF_DGR_[t277]LBOJ01000019.1_2371_3420;Meta_3300009031_Ga0103682_1000146017;Meta_3300025081_Ga0208953_10012053;Meta_3300025088_Ga0208246_10003513;Meta_3300025095_Ga0208977_10060793;Meta_3300025117_Ga0208958_10006613;Meta_3300025121_Ga0208375_100063626;Meta_3300025152_Ga0208373_100047329
REF_DGR_[t279]LBYD01000002.1_212009_213058	8	Bacteria:CPR	cellular	Aquatic:Groundwater	Cell_other:PC_00027	Bacteria (4) NA (3) Bacteria:CPR (1)	cellular (8)	Aquatic:Groundwater (7) NA (1)	Cell_other:PC_00027 (8)	REF_DGR_[t279]LBYD01000002.1_212009_213058;Meta_3300009031_Ga0103682_1000040922;Meta_3300009285_Ga0103680_100048065;Meta_3300025012_Ga0209727_1000006209;Meta_3300025117_Ga0208958_100056217;Meta_3300025121_Ga0208375_100025165;Meta_3300025152_Ga0208373_10045382;Meta_3300025309_Ga0209212_1000031169
[truncated: 12,085 more rows]
