# Supplementary material for: Ecology and molecular targets of hypermutation in the global microbiome
Source: Nat Commun. 2021 May 24;12:3076. doi: 10.1038/s41467-021-23402-7 (PMC8144416; doi:10.1038/s41467-021-23402-7)
Supplement: Supplementary file 7 — Supplementary Data 4 [file 41467_2021_23402_MOESM7_ESM.xlsx]

## Sheet: DGR RT Clusters
Cluster-level annotation was derived from a consensus annotation (2/3rd majority) of cluster members (see Methods). A list of the 7 clusters of seemingly genuine DGRs with atypical mutation biases is provided in a separate tab. This list does not include the 175 RT clusters that corresponded to non-DGR references included in the tree. NA: information unknown and not available. “# Sequences”: Numb…
Cluster Id	# Sequences	Taxonomy	Genome type	Biome	Target	Taxonomy (full)	Genome type (full)	Biome (full)	Target (full)	Atypical Mutation bias (A,T,C,G)	Sequence list
REF_DGRs_gi|118747050|ref|ZP_01594931.1	43	Bacteria:Proteobacteria	cellular	Mixed	Mixed_Phage_TM:PC_00009	Bacteria:Proteobacteria (5) NA (1)	unknown (5) cellular (1)	NA (2) Aquatic:Groundwater (1) Terrestrial:Other (1) Engineered:Other (1) Aquatic:Freshwater (1)	Mixed_Phage_TM:PC_00009 (6)		2722486239;2787855041;Meta_3300003830_Ga0051980_100409702;Meta_3300004088_Ga0051987_100043185;Meta_3300004107_Ga0065179_10102413;Meta_3300004143_Ga0066630_10011594;Meta_3300004185_Ga0066642_100161191;Meta_3300004212_Ga0066631_100652481;Meta_3300004238_Ga0066635_100368801;Meta_3300005236_Ga0066636_100275433;Meta_3300007964_Ga0100400_10253454;Meta_3300007965_Ga0100401_10256353;Meta_3300007985_Ga010…
REF_DGRs_gi|119356297|ref|YP_910941.1	70	Bacteria:FCB	cellular	Aquatic	Cell_TM:PC_00001	Bacteria:FCB (20) Bacteria (1)	cellular (13) unknown (7) viral (1)	Aquatic:Freshwater (10) Engineered:Anoxic-incubation (4) Terrestrial:Other (2) Aquatic:Saline-lakes (2) NA (2) Aquatic:Groundwater (1)	Cell_TM:PC_00001 (21)		2619224447;Meta_3300006417_Ga0069787_100842202;Meta_3300007536_Ga0102943_10010842;Meta_3300007633_Ga0102940_10348053;Meta_3300026185_Ga0209949_10050543;Meta_3300026288_Ga0209572_100005695;Meta_3300026516_Ga0209573_10113888;Meta_3300027970_Ga0247837_1000087163;Meta_3300027977_Ga0247834_100097417;Meta_3300028044_Ga0247838_100135920;Meta_3300028553_Ga0247839_10041654;Meta_3300028559_Ga0247831_100011…
REF_DGRs_gi|120599269|ref|YP_963843.1	46	Bacteria:Proteobacteria	viral	Mixed	Phage_struct:PC_00002	Bacteria:Proteobacteria (23) NA (5)	viral (23) cellular (3) unknown (2)	NA (14) Terrestrial:Other (3) Aquatic:Groundwater (3) Host-associated:Other (2) Aquatic:Other (2) Aquatic:Saline-lakes (2) Aquatic:Inlet (1) Engineered:Landfill (1)	Phage_struct:PC_00002 (26) NA (2)		2647340941;2668351918;2677242732;2743228116;Meta_3300000129_KGI_S2_ANT04_2345mDRAFT_10119053;Meta_3300007988_Ga0100402_10848193;Meta_3300008020_Ga0100398_11116601;Meta_3300014042_Ga0117790_10001618;Meta_3300025831_Ga0210015_10761011;Meta_3300024308_Ga0247725_10049843;Meta_3300028603_Ga0265293_100141845;REF_DGR_[t179]FN297812.1_13317_14593;REF_DGR_[t181]AIDA01000015.1_31795_32946;REF_DGR_[t182]NC_…
REF_DGRs_gi|126090247|ref|YP_001041702.1	9	Bacteria:Proteobacteria	cellular	Aquatic:Other	Rare:PC_00098	Bacteria:Proteobacteria (8)	cellular (4) unknown (4)	NA (7) Aquatic:Other (1)	Rare:PC_00098 (8)		2551561086;2685023558;2685027394;2807730893;REF_DGR_[t020]NZ_CH902599.1_1696291_1697489;REF_DGR_[t021]NZ_ADBD01000009.1_2775_4078;REF_DGRs_gi|126090247|ref|YP_001041702.1;2805159170;Meta_3300020385_Ga0211677_100011899
REF_DGRs_gi|134299090|ref|YP_001112586.1	398	Bacteria	viral	Mixed	Phage_struct:PC_00002	NA (85) Bacteria:Proteobacteria (38) Bacteria:Firmicutes (27) Bacteria (10) Bacteria:Thermotogae (1) Bacteria:Chrysiogenetes (1) Bacteria:Spirochaetes (1) Bacteria:Nitrospirae (1)	viral (114) unknown (48) cellular (2)	Aquatic:Saline-lakes (25) Engineered:Other (22) Engineered:Landfill (22) Engineered:Anoxic-incubation (20) NA (20) Aquatic:Groundwater (18) Aquatic:Other (11) Host-associated:Other (10) Aquatic:Freshwater (8) Host-associated:Rumen (5) Terrestrial:Other (2) Host-associated:NonHuman-fecal (1)	Phage_struct:PC_00002 (139) NA (14) Phage_struct:PC_00010 (11)		2515509872;Meta_3300001095_JGI12104J13512_10004426;Meta_3300005443_Ga0074258_1085035;Meta_3300005915_Ga0075122_100327252;Meta_3300031227_Ga0307928_100940893;2510552445;Meta_3300001444_Draft_100224693;Meta_3300001592_Draft_100227804;Meta_3300001594_Draft_100224693;Meta_3300001605_Draft_100089013;2518937973;2566644719;2568301000;Meta_3300014961_Ga0134526_100008717;2576814978;Meta_3300011571_Ga01217…
REF_DGRs_gi|148359926|ref|YP_001251133.1	266	Bacteria	cellular	Aquatic	Mixed_Phage_TM:PC_00009	Bacteria:Proteobacteria (21) Bacteria:FCB (14) Bacteria (13) NA (13)	unknown (33) cellular (22) viral (6)	Aquatic:Freshwater (21) Aquatic:Other (6) NA (6) Aquatic:Saline-lakes (6) Aquatic:Groundwater (6) Engineered:Anoxic-incubation (3) Engineered:Other (3) Terrestrial:Soil-peat (3) Aquatic:Inlet (2) Terrestrial:Other (2) Engineered:Landfill (1) Host-associated:Other (1) Host-associated:NonHuman-fecal (1)	Mixed_Phage_TM:PC_00009 (52) Rare:PC_00098 (3) Mixed_Phage_TM:PC_00021 (2) NA (2) Phage_struct:PC_00023 (1) Cell_TM:PC_00044 (1)		2524195293;Meta_3300012032_Ga0136554_10300623;Meta_3300022841_Ga0222644_100011131;Meta_3300031209_Ga0307955_10072464;Meta_3300031215_Ga0307935_10021976;Meta_3300031216_Ga0307980_10026516;Meta_3300031219_Ga0307973_10084623;Meta_3300031221_Ga0307948_10496481;Meta_3300031223_Ga0307981_10134314;Meta_3300031224_Ga0307982_10078495;Meta_3300031269_Ga0307983_100070010;Meta_3300031329_Ga0307934_10036482;M…
REF_DGRs_gi|149833092|gb|EDM88174.1	51	Bacteria:Firmicutes	viral	Host-associated	Phage_struct:PC_00002	Bacteria:Firmicutes (17) NA (3) Bacteria (2)	viral (21) unknown (1)	Host-associated:Rumen (11) Host-associated:Human-fecal (5) NA (4) Host-associated:NonHuman-fecal (2)	Phage_struct:PC_00002 (20) NA (2)		2515955025;2791231445;2800668341;2807808248;Meta_3300006739_Ga0101793_10092029;Meta_3300007361_Ga0104787_10016162;Meta_3300008272_Ga0111092_100102741;Meta_3300013958_Ga0117815_100302211;Meta_3300014824_Ga0134492_100364615;Meta_7000000191_C3073331__gene_265270;Meta_7000000418_SRS012273_Baylor_scaffold_34301__gene_83671;Meta_3300000210_LowMDraftT1_0752175;Meta_3300000210_LowMDraftT1_0961031;Meta_33…
REF_DGRs_gi|150007547|ref|YP_001302290.1	14	Bacteria:FCB	viral	Host-associated:Human-fecal	Phage_struct:PC_00002	Bacteria:FCB (2)	viral (2)	Host-associated:Human-fecal (2)	Phage_struct:PC_00002 (2)		Meta_3300007669_Ga0105546_1028058;Meta_3300014522_Ga0169727_10004869;Meta_3300014557_Ga0169723_10028556;REF_DGRs_gi|150007547|ref|YP_001302290.1;Meta_3300014529_Ga0169876_10009383;Meta_3300014570_Ga0134400_10004547;Meta_3300014752_Ga0169821_10002446;Meta_3300014769_Ga0134404_1012398;Meta_3300014784_Ga0134413_10077453;Meta_3300014792_Ga0134427_10030872;Meta_3300014797_Ga0134414_100005477;Meta_3300…
REF_DGRs_gi|151580925|gb|EDN44663.1	112	Bacteria:PVC	cellular	Aquatic	Cell_TM:PC_00001	Bacteria:PVC (30) NA (13) Bacteria (3)	unknown (33) cellular (11) viral (2)	Aquatic:Freshwater (16) Aquatic:Saline-lakes (11) Aquatic:Groundwater (4) NA (4) Aquatic:Other (4) Terrestrial:Soil-peat (3) Terrestrial:Other (2) Engineered:Other (1) Aquatic:Inlet (1)	Cell_TM:PC_00001 (43) NA (3)		2717820918;2758065630;Meta_3300000230_TB_GS10_10DRAFT_100072777;2789302877;2790595509;Meta_3300001970_GOS2248_100468412;Meta_3300002040_GOScombined01_1019112102;Meta_3300002040_GOScombined01_1048234382;Meta_3300004774_Ga0007794_100076803;Meta_3300005286_Ga0065721_100615973;Meta_3300005525_Ga0068877_100161435;Meta_3300027793_Ga0209972_1000724212;Meta_3300027806_Ga0209985_100053304;Meta_3300007988_…
REF_DGRs_gi|41179367|ref|NP_958675.1	161	Bacteria:Proteobacteria	viral	Mixed	Phage_struct:PC_00010	NA (46) Bacteria:Proteobacteria (8)	viral (51) unknown (3)	Engineered:Other (17) Aquatic:Freshwater (15) Aquatic:Saline-lakes (10) Engineered:Anoxic-incubation (4) Aquatic:Other (3) NA (2) Terrestrial:Other (1) Host-associated:Other (1) Aquatic:Groundwater (1)	Phage_struct:PC_00010 (53) NA (1)		Meta_3300000558_Draft_100112274;Meta_3300001580_Draft_100576903;Meta_3300000558_Draft_100172101;Meta_3300001580_Draft_100578152;Meta_3300002220_MLSBCLC_100861794;Meta_3300001605_Draft_100180909;Meta_3300007537_Ga0102934_10111245;Meta_3300026105_Ga0209923_10004595;Meta_3300009690_Ga0116143_100044848;Meta_3300009692_Ga0116171_100080726;Meta_3300009692_Ga0116171_100089587;Meta_3300013126_Ga0172367_1…
REF_DGRs_gi|42527768|ref|NP_972866.1	6	Bacteria:Spirochaetes	cellular	Host-associated:Other	Cell_TM:PC_00001	Bacteria:Spirochaetes (4)	cellular (3) unknown (1)	Host-associated:Other (3) Engineered:Other (1)	Cell_TM:PC_00001 (4)		2541359675;Meta_3300011990_Ga0119820_10023348;Meta_3300013753_Ga0119809_100029727;Meta_3300013753_Ga0119809_10063178;REF_DGRs_gi|42527768|ref|NP_972866.1;Meta_3300014786_Ga0169450_1105154
REF_DGRs_gi|68551127|ref|ZP_00590553.1	42	Bacteria	cellular	Aquatic	Cell_TM:PC_00001	Bacteria (6) Bacteria:FCB (3) Bacteria:Elusimicrobia (1) NA (1) Bacteria:Proteobacteria (1) Bacteria:Cyanobacteria (1) Bacteria:PVC (1)	unknown (7) cellular (6) viral (1)	Aquatic:Freshwater (4) Aquatic:Other (3) Aquatic:Groundwater (3) Aquatic:Saline-lakes (2) Engineered:Other (1) Host-associated:Other (1)	Cell_TM:PC_00001 (14)		Meta_3300000976_BBAY71_100051595;Meta_3300005235_Ga0066637_100081514;Meta_3300005525_Ga0068877_100039595;Meta_3300005527_Ga0068876_100205574;Meta_3300005528_Ga0068872_100209594;Meta_3300005805_Ga0079957_10012644;Meta_3300027793_Ga0209972_100001838;Meta_3300027806_Ga0209985_100056693;Meta_3300005917_Ga0075115_100214551;Meta_3300009481_Ga0114932_100085437;Meta_3300009702_Ga0114931_100222665;Meta_33…
REF_DGRs_gi|71065017|ref|YP_263744.1	354	Bacteria:Proteobacteria	viral	Mixed	Phage_struct:PC_00002	NA (81) Bacteria:Proteobacteria (48) Bacteria (9) Bacteria:Chrysiogenetes (2)	viral (90) unknown (48) cellular (2)	Aquatic:Groundwater (29) Engineered:Other (27) Aquatic:Freshwater (18) Aquatic:Other (15) Aquatic:Saline-lakes (14) Engineered:Landfill (14) Engineered:Anoxic-incubation (8) NA (6) Host-associated:Other (5) Terrestrial:Other (2) Aquatic:Inlet (2)	Phage_struct:PC_00002 (120) NA (18) Rare:PC_00129 (2)		2581724290;2664346323;2697416119;Meta_3300005080_Ga0069611_1000012853;Meta_3300014055_Ga0119878_10104504;2697417728;2709510429;Meta_3300009031_Ga0103682_100060386;Meta_3300025013_Ga0209317_100073531;Meta_3300025308_Ga0209211_101205164;Meta_3300025309_Ga0209212_10105586;2792353718;Meta_3300000052_Draft_0778018;Meta_3300000053_Draft_0296168;Meta_3300001592_Draft_100453153;Meta_3300000235_TB_PC08_3D…
REF_DGRs_gi|78189651|ref|YP_379989.1	168	Bacteria:FCB	cellular	Mixed	Cell_TM:PC_00001	Bacteria:FCB (40) Bacteria (13) NA (8)	unknown (30) cellular (30) viral (1)	Aquatic:Freshwater (22) Engineered:Anoxic-incubation (8) Aquatic:Saline-lakes (7) Host-associated:Other (6) Aquatic:Groundwater (4) NA (4) Terrestrial:Other (3) Host-associated:NonHuman-fecal (3) Engineered:Landfill (2) Terrestrial:Soil-peat (1) Host-associated:Human-fecal (1)	Cell_TM:PC_00001 (57) NA (4)		Meta_3300007536_Ga0102943_10032955;Meta_3300007633_Ga0102940_100204110;Meta_3300007723_Ga0102928_10071065;Meta_3300026180_Ga0209938_100109811;Meta_3300026185_Ga0209949_10000263;2596237816;Meta_3300007985_Ga0100381_10288693;Meta_3300007986_Ga0100380_100280483;Meta_3300007987_Ga0100379_100128561;Meta_3300007988_Ga0100402_10173801;Meta_3300008003_Ga0100391_10207808;Meta_3300008007_Ga0100386_10020493…
REF_DGRs_gi|83310593|ref|YP_420857.1	30	Bacteria:Proteobacteria	viral	Mixed	Mixed_Phage_TM:PC_00009	Bacteria:Proteobacteria (8) NA (4)	viral (8) unknown (4)	NA (4) Aquatic:Freshwater (4) Engineered:Other (2) Terrestrial:Soil-peat (2)	Mixed_Phage_TM:PC_00009 (12)		2508533821;2535908256;2595240580;Meta_3300000439_TBL_comb48_EPIDRAFT_10005665;Meta_3300000553_TBL_comb47_HYPODRAFT_1000507613;Meta_3300020682_Ga0214229_10012427;Meta_3300020696_Ga0214181_10010613;Meta_3300020714_Ga0214182_100004015;Meta_3300020725_Ga0214200_10005754;Meta_3300021124_Ga0214199_100003334;Meta_3300021130_Ga0214180_10001034;Meta_3300021136_Ga0214167_100124710;Meta_3300021137_Ga0214165…
REF_DGR_[t001]AGVU01000027.1_4833_5990	1005	Bacteria	cellular	Mixed	Mixed_Phage_TM:PC_00021	Bacteria (114) NA (87) Bacteria:FCB (79) Bacteria:Proteobacteria (23) Bacteria:CPR (15) Bacteria:Spirochaetes (7) Bacteria:Omnitrophica (5) Bacteria:Ignavibacteriae (3) Bacteria:Actinobacteria (1) Bacteria:GN02 (1)	unknown (221) cellular (97) viral (17)	Aquatic:Freshwater (81) Engineered:Anoxic-incubation (49) Aquatic:Saline-lakes (45) Aquatic:Groundwater (38) Aquatic:Other (27) Engineered:Landfill (22) NA (18) Engineered:Other (10) Host-associated:Other (9) Aquatic:Inlet (8) Terrestrial:Soil-peat (8) Host-associated:NonHuman-fecal (7) Terrestrial:Other (6) Host-associated:Human-fecal (4) Host-associated:Rumen (3)	Mixed_Phage_TM:PC_00021 (206) Mixed_Phage_TM:PC_00009 (81) NA (45) Rare:PC_00098 (2) Rare:PC_00074 (1)		2265031367;Meta_3300028167_Ga0268285_10047594;Meta_3300028169_Ga0268279_10012227;Meta_3300028193_Ga0265594_10029639;Meta_3300028272_Ga0265592_10011079;Meta_3300028276_Ga0268282_10095053;Meta_3300005909_Ga0075112_10055114;Meta_3300005932_Ga0075121_10162174;Meta_3300022854_Ga0222636_10044745;Meta_3300022882_Ga0222626_10045895;Meta_3300023244_Ga0222627_10006882;Meta_3300023249_Ga0222678_10017609;Met…
REF_DGR_[t003]NC_018011.1_1053361_1054640	4	Bacteria:FCB	cellular	Host-associated:Human-fecal	Rare:PC_00159	Bacteria:FCB (2)	unknown (1) cellular (1)	Host-associated:Human-fecal (1) NA (1)	Rare:PC_00159 (2)		Meta_3300006739_Ga0101793_1014193;Meta_3300007305_Ga0104872_1048313;Meta_3300008561_Ga0111060_10010866;REF_DGR_[t003]NC_018011.1_1053361_1054640
REF_DGR_[t004]CAPH01000002.1_11334_12428	64	Bacteria:FCB	cellular	Host-associated:NonHuman-fecal	Mixed_Phage_TM:PC_00021	Bacteria:FCB (18) NA (2)	cellular (11) unknown (9)	Host-associated:NonHuman-fecal (14) Host-associated:Human-fecal (3) NA (1) Engineered:Anoxic-incubation (1) Engineered:Landfill (1)	Mixed_Phage_TM:PC_00021 (17) NA (3)		2610744645;Meta_3300001598_EMG_1000496117;Meta_3300001598_EMG_100092833;Meta_3300001598_EMG_100303553;Meta_3300006502_Ga0100528_100049128;Meta_3300007797_Ga0105663_100042114;Meta_3300008361_Ga0115082_10012183;Meta_3300008722_Ga0113880_10010448;Meta_7000000069_SRS016095_WUGC_scaffold_20077__gene_48174;Meta_7000000297_SRS056259_LANL_scaffold_17268__gene_37341;Meta_7000000498_SRS017521_Baylor_scaffo…
REF_DGR_[t006]NC_004663.1_2886967_2887985	108	Bacteria:FCB	cellular	Host-associated	Mixed_Phage_TM:PC_00021	Bacteria:FCB (12)	cellular (12)	Host-associated:Human-fecal (4) Host-associated:Other (4) NA (3) Host-associated:NonHuman-fecal (1)	Mixed_Phage_TM:PC_00021 (12)		2536072256;Meta_3300006463_Ga0100176_100135813;Meta_3300014946_Ga0169857_100030199;2793198100;2795726559;650607389;Meta_3300003155_Ga0052270_100113873;Meta_3300014522_Ga0169727_10006188;Meta_3300014800_Ga0134399_10072991;REF_DGR_[t006]NC_004663.1_2886967_2887985;Meta_3300006298_Ga0099618_100044145;Meta_3300006312_Ga0099626_10070115;Meta_3300006312_Ga0099626_10070116;Meta_3300006523_Ga0101039_1013…
REF_DGR_[t008]NZ_AHHG01000042.1_1256_2469	18	Bacteria:FCB	cellular	Mixed	Mixed_Phage_TM:PC_00021	Bacteria:FCB (8) Bacteria (1)	cellular (6) unknown (3)	NA (2) Host-associated:Other (2) Aquatic:Saline-lakes (1) Engineered:Other (1) Aquatic:Freshwater (1) Engineered:Anoxic-incubation (1) Aquatic:Other (1)	Mixed_Phage_TM:PC_00021 (9)		2730613710;2753383213;Meta_3300004628_Ga0070399_10034315;Meta_3300005527_Ga0068876_100052645;Meta_3300009467_Ga0115565_100253711;Meta_3300009507_Ga0115572_100285156;Meta_3300022836_Ga0222654_10014738;Meta_3300022841_Ga0222644_10030632;Meta_3300022867_Ga0222629_100036211;Meta_3300023229_Ga0222661_10021243;Meta_3300023236_Ga0222659_10025794;Meta_3300023237_Ga0222650_10011214;Meta_3300023243_Ga02226…
REF_DGR_[t009]CP003283.1_569156_570283	3	Bacteria:FCB	cellular	NA	Mixed_Phage_TM:PC_00021	Bacteria:FCB (3)	cellular (3)	NA (3)	Mixed_Phage_TM:PC_00021 (3)		2517467765;2588556409;REF_DGR_[t009]CP003283.1_569156_570283
REF_DGR_[t011]AGXT01000008.1_1017_2168	205	Bacteria:FCB	cellular	Host-associated	Cell_TM:PC_00044	Bacteria:FCB (26) NA (4) Bacteria (1)	cellular (15) unknown (15) viral (1)	Host-associated:Rumen (19) Host-associated:Human-fecal (4) Terrestrial:Soil-peat (2) Host-associated:NonHuman-fecal (1) NA (1) Engineered:Other (1) Aquatic:Groundwater (1) Terrestrial:Other (1) Aquatic:Other (1)	Cell_TM:PC_00044 (28) NA (3)		2600894336;Meta_3300007961_Ga0079305_10165961;Meta_3300008551_Ga0111058_1059614;Meta_3300011002_Ga0139310_10047884;Meta_3300010998_Ga0139311_10005206;Meta_3300011002_Ga0139310_10033116;Meta_3300011006_Ga0139320_10057198;Meta_3300011008_Ga0139362_100274250;Meta_3300014043_Ga0120385_10037211;Meta_3300028886_Ga0256407_1000336212;REF_DGR_[t010]AAYH02000035.1_80962_82116;Meta_3300006722_Ga0101786_1002…
REF_DGR_[t012]NC_014033.1_1890446_1891686	6	Bacteria:FCB	cellular	Host-associated:Rumen	Cell_TM:PC_00044	Bacteria:FCB (5)	cellular (3) unknown (2)	Host-associated:Rumen (4) NA (1)	Cell_TM:PC_00044 (5)		Meta_3300014043_Ga0120385_10017293;REF_DGR_[t012]NC_014033.1_1890446_1891686;Meta_3300014043_Ga0120385_10027667;Meta_3300021256_Ga0223826_100203615;Meta_3300021426_Ga0224482_1000054748;Meta_3300028833_Ga0247610_100378656
REF_DGR_[t014]AGXW01000012.1_741337_742485	152	Bacteria:FCB	viral	Host-associated:Human-fecal	Mixed_Phage_TM:PC_00009	Bacteria:FCB (8) NA (2)	viral (8) cellular (1) unknown (1)	Host-associated:Human-fecal (7) Host-associated:Rumen (2) Host-associated:NonHuman-fecal (1)	Mixed_Phage_TM:PC_00009 (9) NA (1)		Meta_3300001919_EFB_1001651128;Meta_3300007299_Ga0104319_100004599;Meta_3300008482_Ga0115187_10032559;Meta_3300014540_Ga0134446_100005123;Meta_3300014541_Ga0134391_10033241;Meta_3300014558_Ga0134417_10011864;Meta_3300014696_Ga0134405_10014050;Meta_3300014952_Ga0134432_1018284;Meta_3300010998_Ga0139311_100268513;Meta_3300011008_Ga0139362_100437616;Meta_3300014971_Ga0134442_10018497;REF_DGR_[t014]A…
REF_DGR_[t017]ACPP01000012.1_1202_2320	109	Bacteria:FCB	viral	Host-associated	Phage_struct:PC_00012	Bacteria:FCB (9) NA (5)	viral (11) unknown (3)	Host-associated:NonHuman-fecal (7) Host-associated:Human-fecal (4) Host-associated:Rumen (3)	Phage_struct:PC_00012 (12) Phage_struct:PC_00023 (2)		Meta_3300001395_yes_101974321;Meta_3300013414_Ga0177923_12696209;Meta_3300001598_EMG_100447255;Meta_3300006747_Ga0101801_10037419;Meta_3300018427_Ga0187903_1000105011;Meta_3300018430_Ga0187902_1000110326;Meta_3300019376_Ga0187899_1000036331;Meta_3300020079_Ga0187906_1000032155;Meta_3300022660_Ga0216342_1000034225;Meta_3300022661_Ga0216339_10000301155;Meta_3300022753_Ga0216341_1000031625;Meta_3300…
REF_DGR_[t018]FP929063.1_23321_24903	45	Bacteria:Nitrospirae	cellular	Mixed	Mixed_Phage_TM:PC_00009	Bacteria:Nitrospirae (9) NA (2) Bacteria:Proteobacteria (1) Bacteria (1)	unknown (10) cellular (3)	NA (5) Aquatic:Groundwater (3) Engineered:Anoxic-incubation (1) Engineered:Other (1) Aquatic:Freshwater (1) Aquatic:Saline-lakes (1) Terrestrial:Other (1)	Mixed_Phage_TM:PC_00009 (12) NA (1)		2586911125;2586912094;Meta_3300003830_Ga0051980_101525673;Meta_3300003830_Ga0051980_101581551;Meta_3300005236_Ga0066636_100402623;Meta_3300007964_Ga0100400_10165612;Meta_3300007986_Ga0100380_100468872;Meta_3300008001_Ga0100389_10453273;Meta_3300008002_Ga0100390_100400704;Meta_3300008003_Ga0100391_10497382;Meta_3300008004_Ga0100395_10188363;Meta_3300008008_Ga0100399_10481882;Meta_3300008008_Ga0100…
REF_DGR_[t019]AMFJ01002400.1_11269_12440	849	Bacteria	cellular	Mixed	Mixed	NA (144) Bacteria (137) Bacteria:Proteobacteria (32) Bacteria:CPR (30) Bacteria:FCB (5) Bacteria:Nitrospirae (2) Bacteria:Candidatus Desantisbacteria (1)	unknown (233) cellular (99) viral (19)	Aquatic:Groundwater (90) Aquatic:Freshwater (70) Engineered:Landfill (46) Aquatic:Saline-lakes (42) Engineered:Anoxic-incubation (41) Aquatic:Other (17) Engineered:Other (14) NA (12) Host-associated:Rumen (6) Aquatic:Inlet (6) Terrestrial:Other (4) Host-associated:Other (1) Terrestrial:Soil-peat (1) Host-associated:NonHuman-fecal (1)	Cell_TM:PC_00038 (123) Mixed_Phage_TM:PC_00009 (98) NA (71) Rare:PC_00074 (25) Rare:PC_00117 (7) Rare:PC_00098 (7) Rare:PC_00118 (7) Mixed_Phage_TM:PC_00021 (6) Rare:PC_00129 (2) Rare:PC_00247 (2) Rare:PC_00063 (2) Cell_TM:PC_00001 (1)		2627234411;Meta_3300025000_Ga0209318_10003595;Meta_3300025010_Ga0209319_100035024;Meta_3300025154_Ga0209417_100046025;2627321061;Meta_3300025010_Ga0209319_100076010;Meta_3300025011_Ga0209000_10118985;2656365494;Meta_3300001782_WOR52_100296328;2656824004;Meta_3300001782_WOR52_100157666;Meta_3300027893_Ga0209636_100109776;2786361539;Meta_3300000558_Draft_100973587;Meta_3300001605_Draft_100347373;Me…
REF_DGR_[t024]ACDV01000044.1_52554_53651	118	Bacteria:Proteobacteria	viral	Engineered	Mixed_Phage_TM:PC_00009	Bacteria:Proteobacteria (41) NA (10) Bacteria (1)	viral (34) unknown (17) cellular (1)	Engineered:Other (18) Engineered:Anoxic-incubation (11) Terrestrial:Other (9) NA (9) Terrestrial:Soil-peat (2) Host-associated:Other (2) Aquatic:Other (1)	Mixed_Phage_TM:PC_00009 (48) Rare:PC_00181 (2) NA (2)		2510320551;2599209299;2632523940;2681978487;2689257963;Meta_3300011214_Ga0122780_10004021;Meta_3300024308_Ga0247725_10006101;2708783887;2714109570;Meta_3300001096_JGI11944J13513_10128897;Meta_3300003403_JGI26532J50257_100036647;Meta_3300003408_JGI26524J50256_100065348;Meta_3300003415_JGI26525J50270_100029149;Meta_3300003426_JGI26534J51046_100089848;Meta_3300003485_JGI26527J51213_10091297;Meta_330…
REF_DGR_[t026]NZ_AGFD01000005.1_21192_22765	2	Bacteria:Proteobacteria	cellular	NA	Mixed_Phage_TM:PC_00009	Bacteria:Proteobacteria (2)	cellular (2)	NA (2)	Mixed_Phage_TM:PC_00009 (2)		2597048100;REF_DGR_[t026]NZ_AGFD01000005.1_21192_22765
REF_DGR_[t027]FR695874.1_308290_309432	55	Bacteria:Proteobacteria	cellular	Aquatic	Mixed_Phage_TM:PC_00009	NA (13) Bacteria:Proteobacteria (12) Bacteria (2)	unknown (16) cellular (11)	Aquatic:Freshwater (6) Aquatic:Groundwater (5) Aquatic:Saline-lakes (4) Aquatic:Other (3) Terrestrial:Other (2) Engineered:Landfill (2) NA (2) Engineered:Anoxic-incubation (2) Aquatic:Inlet (1)	Mixed_Phage_TM:PC_00009 (27)		Meta_3300025649_Ga0208279_10115702;2648898472;Meta_3300023271_Ga0233403_100150202;Meta_3300028601_Ga0265295_100120041;2711442039;Meta_3300002123_C687J26634_100412151;Meta_3300002460_C687J35021_100253112;Meta_3300025167_Ga0209642_100095259;Meta_3300025289_Ga0209002_100482313;Meta_3300025311_Ga0209343_100169964;Meta_3300025322_Ga0209641_100288606;Meta_3300025326_Ga0209342_1000400919;Meta_3300027835…
REF_DGR_[t029]AMWB01080710.1_5_904	16	Bacteria:Proteobacteria	cellular	Mixed	Mixed_Phage_TM:PC_00009	Bacteria:Proteobacteria (7) Bacteria (2) NA (2)	cellular (6) unknown (5)	Terrestrial:Other (4) Aquatic:Freshwater (3) Aquatic:Groundwater (2) Engineered:Anoxic-incubation (1) NA (1)	Mixed_Phage_TM:PC_00009 (10) NA (1)		2775960324;Meta_3300013127_Ga0172365_100135717;Meta_3300013133_Ga0172362_1000040433;Meta_3300013130_Ga0172363_1000064331;Meta_3300013133_Ga0172362_101143961;Meta_3300019458_Ga0187892_1000162652;Meta_3300019487_Ga0187893_100962005;Meta_3300019458_Ga0187892_100351731;Meta_3300019487_Ga0187893_1000698814;Meta_3300019487_Ga0187893_100573744;Meta_3300027815_Ga0209726_100110087;Meta_3300027835_Ga020951…
REF_DGR_[t046]NC_016002.1_963038_964143	790	Bacteria:Proteobacteria	viral	Mixed	Mixed_Phage_TM:PC_00009	Bacteria:Proteobacteria (249) NA (44) Bacteria (3)	viral (241) unknown (43) cellular (12)	NA (128) Engineered:Other (30) Aquatic:Groundwater (30) Terrestrial:Soil-peat (25) Aquatic:Other (24) Terrestrial:Other (18) Aquatic:Freshwater (13) Engineered:Landfill (12) Engineered:Anoxic-incubation (11) Host-associated:Other (4) Host-associated:NonHuman-fecal (1)	Mixed_Phage_TM:PC_00009 (290) NA (6)		2501411071;2509514694;2509514769;2510288043;2516020414;2519810883;2522284880;2523569853;2523740936;2525345481;2526433652;2541838063;2552240179;Meta_3300014205_Ga0172380_101796143;2554442935;2554660211;2563939571;2563941171;2569113154;Meta_3300027323_Ga0209426_10004433;2575379168;2577670640;2580763578;2581921144;2581923774;2585240191;2586044614;2586181042;2600007288;2609827584;2618409287;261841994…
REF_DGR_[t056]AQSE01000038.1_5458_6870	1686	Mixed	cellular	Aquatic:Groundwater	Cell_other	NA (665) Bacteria (63) Archaea (37) Archaea:Euryarchaeota (24) Archaea:Nanoarchaeota (7) Bacteria:Firmicutes (4) Archaea:DPANN (4) Bacteria:CPR (2)	unknown (477) cellular (313) viral (16)	Aquatic:Groundwater (534) Aquatic:Freshwater (98) Aquatic:Saline-lakes (71) Aquatic:Inlet (31) NA (23) Engineered:Landfill (20) Aquatic:Other (19) Terrestrial:Other (7) Engineered:Other (2) Engineered:Anoxic-incubation (1)	Cell_other:PC_00039 (213) Cell_other:PC_00026 (196) Cell_other:PC_00033 (146) Cell_other:PC_00042 (135) NA (43) Rare:PC_00056 (38) Rare:PC_00099 (24) Rare:PC_00194 (4) Rare:PC_00100 (2) Rare:PC_00162 (2) Rare:PC_00074 (2) Rare:PC_00234 (1)		2264764984;2264946765;2785860253;Meta_3300004105_Ga0065182_100032524;Meta_3300004142_Ga0066638_10004559;Meta_3300004149_Ga0066632_100003789;Meta_3300004208_Ga0066640_100005539;Meta_3300004210_Ga0066639_100519882;Meta_3300004212_Ga0066631_100006319;Meta_3300004239_Ga0066650_100016139;Meta_3300005235_Ga0066637_1000011227;Meta_3300005236_Ga0066636_100722333;Meta_3300008002_Ga0100390_100133504;Meta_3…
REF_DGR_[t060]CP001965.1_1972697_1973665	31	Bacteria:Proteobacteria	viral	Mixed	Cell_TM:PC_00001	Bacteria:Proteobacteria (22) NA (3)	viral (15) unknown (10)	Aquatic:Other (6) NA (5) Aquatic:Groundwater (4) Terrestrial:Soil-peat (4) Engineered:Landfill (3) Engineered:Other (3)	Cell_TM:PC_00001 (24) NA (1)		2518922042;2732537050;2739613165;2802708463;Meta_3300002220_MLSBCLC_100592633;Meta_3300004192_Ga0066448_100012553;Meta_3300004227_Ga0066478_10012154;Meta_3300009031_Ga0103682_100017238;Meta_3300014205_Ga0172380_100782071;Meta_3300014208_Ga0172379_100088979;Meta_3300023194_Ga0256612_14680529;Meta_3300023201_Ga0256614_1080441182;Meta_3300023211_Ga0255842_155498212;Meta_3300024895_Ga0208508_10000554…
REF_DGR_[t072]ALVW01000006.1_382256_383311	607	Bacteria	cellular	Aquatic	Cell_TM:PC_00001	Bacteria:Cyanobacteria (98) NA (61) Bacteria:Proteobacteria (57) Bacteria (55) Bacteria:FCB (4) Bacteria:Nitrospirae (2) Bacteria:PVC (1) Bacteria:Armatimonadetes (1)	cellular (124) unknown (116) viral (39)	Aquatic:Freshwater (81) NA (67) Aquatic:Other (33) Aquatic:Groundwater (28) Engineered:Anoxic-incubation (21) Aquatic:Inlet (17) Terrestrial:Other (16) Aquatic:Saline-lakes (6) Host-associated:Other (4) Terrestrial:Soil-peat (4) Engineered:Landfill (1) Engineered:Other (1)	Cell_TM:PC_00001 (254) NA (22) Rare:PC_00197 (3)		2501546997;2503246111;2505784795;2506382059;2510027359;2512979578;2512981301;2524365401;2529421987;2551956480;2551962373;2551963794;2579004050;2586760649;2587713426;2609114536;Meta_3300025347_Ga0208979_1006645;2628063625;Meta_3300003309_Guam_100007029;2629333173;2639215233;2642789384;2645933323;2652618260;2678988698;2752811121;2758063909;2776158085;2776279271;2776624277;2786937943;Meta_3300007964…
REF_DGR_[t090]NC_013194.1_2655195_2656288	578	Bacteria	cellular	Mixed	Cell_TM:PC_00001	NA (66) Bacteria (63) Bacteria:Proteobacteria (62) Bacteria:Chloroflexi (43)	unknown (141) cellular (82) viral (11)	Aquatic:Freshwater (69) Engineered:Anoxic-incubation (59) Aquatic:Other (28) Aquatic:Groundwater (22) NA (15) Aquatic:Inlet (13) Terrestrial:Other (9) Aquatic:Saline-lakes (8) Host-associated:Other (5) Engineered:Other (3) Terrestrial:Soil-peat (2) Engineered:Landfill (1)	Cell_TM:PC_00001 (207) NA (27)		Meta_3300025714_Ga0208458_10223142;Meta_3300025724_Ga0208196_10101822;2506717455;2710643034;2710652055;2743763005;2743763618;2754357298;2754362413;2754364022;2789015614;Meta_3300000228_TB_PC08_66DRAFT_100112946;Meta_3300001782_WOR52_100411223;Meta_3300002053_SMTZ23_100418846;Meta_3300002231_KVRMV2_1001222062;Meta_3300004143_Ga0066630_10047922;Meta_3300014060_Ga0119967_100216463;Meta_3300004771_Ga…
REF_DGR_[t091]NZ_AFWS02000055.1_669543_670819	117	Bacteria:Proteobacteria	cellular	Mixed	Cell_TM:PC_00001	Bacteria:Proteobacteria (45) NA (11)	cellular (25) unknown (24) viral (7)	Aquatic:Freshwater (17) Engineered:Anoxic-incubation (11) Terrestrial:Other (7) NA (6) Terrestrial:Soil-peat (6) Aquatic:Groundwater (4) Aquatic:Other (3) Host-associated:Other (2)	Cell_TM:PC_00001 (54) NA (2)		2264885745;2557354385;Meta_3300006417_Ga0069787_100040833;Meta_3300013771_Ga0119904_100025543;Meta_3300014832_Ga0119905_10093521;2557354388;2619988245;Meta_3300006417_Ga0069787_100904754;2642787033;2722484989;Meta_3300003282_KU72_100262813;Meta_3300004623_Ga0058869_10520738;Meta_3300004624_Ga0058864_10623237;Meta_3300026516_Ga0209573_100050129;Meta_3300003281_Y607_10053847;Meta_3300006417_Ga00697…
REF_DGR_[t093]NC_015510.1_5458851_5459839	79	Bacteria:FCB	cellular	Aquatic	Cell_TM:PC_00001	Bacteria:FCB (19) Bacteria (6) Bacteria:Proteobacteria (6) NA (2) Archaea:Euryarchaeota (1)	unknown (20) cellular (12) viral (2)	Aquatic:Freshwater (12) Engineered:Anoxic-incubation (5) NA (5) Aquatic:Saline-lakes (5) Aquatic:Groundwater (3) Engineered:Other (2) Terrestrial:Soil-peat (1) Aquatic:Inlet (1)	Cell_TM:PC_00001 (31) NA (3)		2597047721;Meta_3300013138_Ga0172371_100745082;2619223564;2638767907;Meta_3300000236_TB_FS08_3DRAFT_100197815;Meta_3300005527_Ga0068876_100238574;Meta_3300005528_Ga0068872_100394002;Meta_3300027806_Ga0209985_100140794;Meta_3300009675_Ga0116149_10069918;Meta_3300009690_Ga0116143_100420284;Meta_3300025708_Ga0209201_10259023;Meta_3300009772_Ga0116162_1000167011;Meta_3300013123_Ga0172368_100589122;Me…
REF_DGR_[t094]NS_000195.1_1389919_1390949	102	Bacteria:FCB	Mixed	Engineered	Cell_TM:PC_00001	Bacteria:FCB (10) NA (3)	cellular (5) viral (4) unknown (4)	Engineered:Anoxic-incubation (6) Engineered:Landfill (4) NA (1) Aquatic:Freshwater (1) Engineered:Other (1)	Cell_TM:PC_00001 (13)		Meta_3300014204_Ga0172381_100417172;Meta_3300014206_Ga0172377_100195923;Meta_3300001567_Draft_100222922;Meta_3300006386_Ga0079068_10276094;Meta_3300019203_Ga0179955_11420624;Meta_3300025724_Ga0208196_100318411;Meta_3300028561_Ga0255343_10154626;Meta_3300028567_Ga0255342_10170264;Meta_3300028570_Ga0255341_10171154;Meta_3300028576_Ga0255340_10166614;Meta_3300028603_Ga0265293_100162508;Meta_33000286…
REF_DGR_[t096]NZ_AFWU01000006.1_69711_70723	59	Bacteria:Proteobacteria	cellular	Mixed	Cell_TM:PC_00001	Bacteria:Proteobacteria (12) Bacteria (8) NA (4) Archaea:Euryarchaeota (2) Bacteria:FCB (1)	cellular (18) unknown (7) viral (2)	Engineered:Anoxic-incubation (10) Terrestrial:Other (5) Aquatic:Saline-lakes (3) Aquatic:Freshwater (2) NA (2) Aquatic:Groundwater (2) Engineered:Landfill (1) Host-associated:Other (1) Terrestrial:Soil-peat (1)	Cell_TM:PC_00001 (26) NA (1)		2601784428;Meta_3300003980_Ga0064232_105756;2787725315;Meta_3300004208_Ga0066640_100058635;Meta_3300004209_Ga0066649_100132754;2787902506;Meta_3300005525_Ga0068877_100257323;Meta_3300006417_Ga0069787_100721453;Meta_3300009778_Ga0116151_100054631;Meta_3300009778_Ga0116151_100130055;Meta_3300009779_Ga0116152_100118411;Meta_3300006417_Ga0069787_104539508;Meta_3300015024_Ga0167669_100498511;Meta_3300…
REF_DGR_[t101]NC_013194.1_3553095_3554125	96	Bacteria:Proteobacteria	cellular	Mixed	Cell_TM:PC_00001	Bacteria:Proteobacteria (32) NA (10) Bacteria (1)	cellular (26) unknown (16) viral (1)	NA (12) Engineered:Anoxic-incubation (12) Aquatic:Freshwater (9) Aquatic:Groundwater (4) Aquatic:Other (3) Aquatic:Saline-lakes (1) Engineered:Other (1) Host-associated:Other (1)	Cell_TM:PC_00001 (43)		2506753390;2588071342;2597434977;2617296021;Meta_3300003868_Ga0062456_100015615;2617297675;Meta_3300003868_Ga0062456_10003558;2617299909;Meta_3300003868_Ga0062456_10007506;2671685595;2676374353;2684878212;2705030401;2727951265;2745458778;2745465201;Meta_3300002035_LBB22012_100117123;Meta_3300003281_Y607_10063912;Meta_3300004183_Ga0066403_10000776;Meta_3300024895_Ga0208508_10006117;Meta_3300004183…
REF_DGR_[t103]NZ_CM001488.1_1913267_1914270	1	Bacteria:Proteobacteria	cellular	NA	Cell_TM:PC_00001	Bacteria:Proteobacteria (1)	cellular (1)	NA (1)	Cell_TM:PC_00001 (1)		REF_DGR_[t103]NZ_CM001488.1_1913267_1914270
REF_DGR_[t104]NZ_AFWT01000016.1_128760_129704	5	Bacteria:Proteobacteria	cellular	Aquatic	Cell_TM:PC_00001	Bacteria:Proteobacteria (4) NA (1)	unknown (4) cellular (1)	Aquatic:Other (2) Aquatic:Inlet (1) NA (1) Host-associated:Other (1)	Cell_TM:PC_00001 (5)		Meta_3300003139_Ga0052240_10003406;Meta_3300002035_LBB22012_100016274;Meta_3300010883_Ga0133547_101294193;REF_DGR_[t104]NZ_AFWT01000016.1_128760_129704;Meta_3300010883_Ga0133547_104171971
REF_DGR_[t105]NZ_ABVK02000003.1_249239_250164	1	Bacteria:Deinococcus-Thermus	cellular	NA	Phage_struct:PC_00002	Bacteria:Deinococcus-Thermus (1)	cellular (1)	NA (1)	Phage_struct:PC_00002 (1)		REF_DGR_[t105]NZ_ABVK02000003.1_249239_250164
REF_DGR_[t107]KP703175.1_35045_36103	6	Archaea	viral	Mixed	Phage_struct:PC_00002	NA (5) Archaea (1)	viral (3) unknown (3)	Aquatic:Other (3) Engineered:Landfill (2) NA (1)	Phage_struct:PC_00002 (6)		Meta_3300014205_Ga0172380_100156034;Meta_3300011118_Ga0114922_100192462;Meta_3300024433_Ga0209986_1000022490;Meta_3300027742_Ga0209121_1000070743;Meta_3300029288_Ga0265297_100284475;REF_DGR_[t107]KP703175.1_35045_36103
REF_DGR_[t108]CBDL010000055.1_1446_2507	2	Bacteria:Firmicutes	NA	Host-associated:Rumen	Phage_struct:PC_00003	NA (1) Bacteria:Firmicutes (1)	unknown (2)	Host-associated:Rumen (1) NA (1)	NA (1) Phage_struct:PC_00003 (1)		REF_DGR_[t108]CBDL010000055.1_1446_2507;Meta_3300013830_Ga0120377_10046222
REF_DGR_[t111]CAZG010000040.1_654_1760	70	Bacteria:Firmicutes	cellular	Host-associated	Cell_TM:PC_00041	NA (22) Bacteria:Firmicutes (11) Bacteria (8) Bacteria:Tenericutes (1)	unknown (26) cellular (14) viral (2)	Host-associated:NonHuman-fecal (21) Host-associated:Human-fecal (7) Engineered:Anoxic-incubation (6) Host-associated:Rumen (4) NA (2) Aquatic:Saline-lakes (1) Aquatic:Groundwater (1)	Cell_TM:PC_00041 (21) NA (21)		Meta_3300028242_Ga0302102_101643102;Meta_3300029305_Ga0307249_101403123;Meta_3300007669_Ga0105546_10235112;Meta_3300008282_Ga0114156_100020877;Meta_3300009711_Ga0116166_10302202;Meta_3300009779_Ga0116152_100083764;Meta_3300012886_Ga0160425_100226016;Meta_3300014963_Ga0134523_100294925;Meta_7000000093_C1808462__gene_154582;Meta_3300018475_Ga0187907_1000016095;Meta_3300018878_Ga0187910_105900461;Me…
REF_DGR_[t112]CP005957.1_819705_820739	3	Bacteria:CPR	viral	Engineered:Anoxic-incubation	Cell_TM:PC_00041	Bacteria:CPR (3)	unknown (2) viral (1)	Engineered:Anoxic-incubation (2) NA (1)	Cell_TM:PC_00041 (2) NA (1)		Meta_3300009710_Ga0116192_10072045;Meta_3300025678_Ga0208695_10146672;REF_DGR_[t112]CP005957.1_819705_820739
REF_DGR_[t113]CBGO010000007.1_36405_37418	116	Bacteria:Firmicutes	cellular	Host-associated	Cell_TM:PC_00041	Bacteria:Firmicutes (24) NA (15) Bacteria (6)	cellular (29) unknown (14) viral (2)	Host-associated:Human-fecal (20) Host-associated:Rumen (11) Host-associated:NonHuman-fecal (8) Host-associated:Other (3) Aquatic:Groundwater (1) NA (1) Engineered:Anoxic-incubation (1)	Cell_TM:PC_00041 (29) NA (10) Phage_struct:PC_00003 (2) Rare:PC_00242 (2) Cell_TM:PC_00001 (1) Rare:PC_00180 (1)		2638788526;Meta_3300002504_JGI24705J35276_1223848017;Meta_3300006045_Ga0082212_100049546;Meta_3300006045_Ga0082212_102521242;Meta_3300021400_Ga0224422_1132481018;Meta_3300021431_Ga0224423_100306857;Meta_3300029305_Ga0307249_100580606;Meta_3300029305_Ga0307249_101829026;REF_DGR_[t113]CBGO010000007.1_36405_37418;Meta_3300006257_Ga0099346_10027322;Meta_3300008299_Ga0114868_10026871;Meta_3300008360_G…
REF_DGR_[t114]AMWB01059641.1_8578_9531	386	Bacteria	viral	Mixed	Phage_struct:PC_00010	NA (91) Bacteria (28) Bacteria:Proteobacteria (17) Bacteria:Firmicutes (13) Bacteria:FCB (8) Bacteria:Spirochaetes (4)	viral (82) unknown (73) cellular (6)	Host-associated:Rumen (28) Aquatic:Freshwater (20) Engineered:Landfill (17) Host-associated:Other (17) Engineered:Other (15) Engineered:Anoxic-incubation (15) Aquatic:Saline-lakes (12) Host-associated:NonHuman-fecal (11) Aquatic:Groundwater (7) Aquatic:Other (6) NA (5) Aquatic:Inlet (3) Terrestrial:Other (2) Host-associated:Human-fecal (2) Terrestrial:Soil-peat (1)	Phage_struct:PC_00010 (153) NA (8)		2265095026;2597043060;2606196635;Meta_3300000558_Draft_101322132;Meta_3300001580_Draft_100027266;2727899893;Meta_3300013290_Ga0172517_10001697;2758049841;Meta_3300020048_Ga0207193_101440916;Meta_3300000558_Draft_100164512;Meta_3300001444_Draft_100296862;Meta_3300001592_Draft_100001152;Meta_3300001594_Draft_100296862;Meta_3300001444_Draft_100420952;Meta_3300001592_Draft_100426172;Meta_3300001594_D…
REF_DGR_[t115]JQ680369.1_3715_4901	204	Bacteria:FCB	viral	Host-associated	Phage_struct:PC_00002	Bacteria:FCB (16) NA (12)	viral (22) unknown (6)	Host-associated:Rumen (6) Host-associated:Human-fecal (6) NA (4) Host-associated:NonHuman-fecal (4) Engineered:Landfill (3) Aquatic:Groundwater (2) Engineered:Anoxic-incubation (2) Aquatic:Saline-lakes (1)	Phage_struct:PC_00002 (23) NA (5)		2752683171;2789958905;2802431551;Meta_3300001598_EMG_100023218;Meta_3300006299_Ga0099524_100050112;Meta_3300008478_Ga0114882_100041111;Meta_7000000632_SRS050299_LANL_scaffold_5926__gene_5207;Meta_3300009666_Ga0116182_10859681;Meta_3300009670_Ga0116183_10290322;Meta_3300013414_Ga0177923_14408482;Meta_3300013426_Ga0116649_10026302;Meta_3300014203_Ga0172378_100194334;Meta_3300014206_Ga0172377_100828…
REF_DGR_[t122]FP929032.1_169986_170995	1459	Bacteria:FCB	viral	Mixed	Mixed	Bacteria:FCB (185) NA (164) Bacteria (6) Bacteria:PVC (1)	viral (263) unknown (90) cellular (3)	Terrestrial:Soil-peat (56) Aquatic:Freshwater (37) NA (36) Host-associated:Rumen (35) Engineered:Anoxic-incubation (28) Engineered:Other (28) Host-associated:NonHuman-fecal (27) Host-associated:Human-fecal (27) Aquatic:Groundwater (26) Engineered:Landfill (24) Aquatic:Saline-lakes (10) Host-associated:Other (8) Terrestrial:Other (7) Aquatic:Other (7)	Phage_other:PC_00007 (208) Phage_struct:PC_00002 (139) NA (9)		2525217689;2573319142;2585382566;Meta_3300009749_Ga0123390_11013946;Meta_3300009752_Ga0123388_10132531;2611844237;2632004379;2649767958;2650333724;Meta_3300002307_JGI24890J29729_10095694;2651948415;2662700562;2712849934;2722888299;2740058243;2814802994;Meta_3300000558_Draft_103786176;Meta_3300001605_Draft_100080839;Meta_3300002220_MLSBCLC_1005213014;Meta_3300001444_Draft_1000805912;Meta_330000159…
REF_DGR_[t127]AGXT01000002.1_218362_220001	77	Bacteria:FCB	viral	Host-associated	Phage_struct:PC_00002	Bacteria:FCB (21) NA (1)	viral (18) unknown (3) cellular (1)	Host-associated:NonHuman-fecal (11) Host-associated:Rumen (5) Host-associated:Human-fecal (4) Engineered:Landfill (1) NA (1)	Phage_struct:PC_00002 (21) NA (1)		2565658940;Meta_3300014964_Ga0134538_10078515;2587105947;Meta_3300001919_EFB_1021936206;Meta_3300006525_Ga0101027_10013332;Meta_3300006568_Ga0100215_1061455;Meta_3300008081_Ga0113559_1044364;Meta_7000000036_SRS049164_WUGC_scaffold_88738__gene_156096;Meta_3300008079_Ga0105956_100067101;Meta_3300010998_Ga0139311_10028956;Meta_3300011006_Ga0139320_10050935;Meta_3300011008_Ga0139362_10017976;Meta_330…
REF_DGR_[t128]JQ680372.1_2209_3725	98	Bacteria:FCB	viral	Host-associated	Phage_struct:PC_00002	Bacteria:FCB (21) NA (4)	viral (18) unknown (4) cellular (3)	Host-associated:Human-fecal (9) Host-associated:NonHuman-fecal (7) Host-associated:Other (3) Host-associated:Rumen (3) NA (2) Engineered:Landfill (1)	Phage_struct:PC_00002 (24) NA (1)		2565666789;Meta_3300007353_Ga0104758_10076028;Meta_3300007360_Ga0104766_100019634;Meta_3300007991_Ga0105643_10014161;Meta_3300008268_Ga0111491_100143019;Meta_3300008299_Ga0114868_100039056;Meta_7000000187_SRS022609_Baylor_scaffold_37769__gene_57596;Meta_7000000348_C1905669__gene_152621;Meta_7000000624_SRS024435_LANL_scaffold_2449__gene_6265;Meta_3300007305_Ga0104872_1024762;Meta_3300008103_Ga0114…
REF_DGR_[t133]JQ680362.1_3555_4846	568	Bacteria:Firmicutes	viral	Mixed	Phage_struct:PC_00002	NA (99) Bacteria:Firmicutes (78) Bacteria:Fusobacteria (2) Bacteria:Actinobacteria (1) Bacteria (1)	viral (134) unknown (47)	Host-associated:Rumen (42) Host-associated:NonHuman-fecal (38) Engineered:Anoxic-incubation (23) Host-associated:Human-fecal (21) Engineered:Other (13) NA (12) Engineered:Landfill (11) Aquatic:Groundwater (9) Aquatic:Saline-lakes (4) Aquatic:Freshwater (3) Host-associated:Other (3) Terrestrial:Other (2)	Phage_struct:PC_00002 (169) NA (11) Phage_other:PC_00007 (1)		2510409162;2526272778;2528318199;2635597703;2789204097;2793801678;2804325928;2808250545;Meta_3300013752_Ga0117817_10032277;Meta_3300014651_Ga0134488_1019571;Meta_3300014948_Ga0134487_1002457;2815485983;2815627385;Meta_3300006298_Ga0099618_10026615;Meta_3300006299_Ga0099524_1010439;Meta_7000000006_SRS054956_LANL_scaffold_38823__gene_84356;644181654;Meta_3300006502_Ga0100528_10061055;Meta_330000674…
REF_DGR_[t134]NZ_GG774705.1_84781_86270	134	Bacteria:FCB	viral	Host-associated	Phage_struct:PC_00012	Bacteria:FCB (29) NA (7) Bacteria (1)	viral (32) unknown (4) cellular (1)	Host-associated:Rumen (14) Host-associated:Human-fecal (12) Host-associated:NonHuman-fecal (9) NA (1) Engineered:Landfill (1)	Phage_struct:PC_00012 (33) NA (2) Phage_struct:PC_00002 (2)		2515441865;Meta_3300006257_Ga0099346_10008751;Meta_3300006476_Ga0100233_10029923;Meta_3300006499_Ga0100371_1005944;Meta_3300006525_Ga0101027_10017723;Meta_3300007138_Ga0102649_10008122;Meta_3300007210_Ga0103359_10027064;Meta_3300007717_Ga0105662_10015813;Meta_3300007742_Ga0105758_10014028;Meta_3300007793_Ga0105888_10046028;Meta_3300008260_Ga0114292_10025313;Meta_3300008350_Ga0115414_10006428;Meta…
REF_DGR_[t145]AGZQ01000025.1_3887_4831	629	Bacteria:FCB	viral	Host-associated	Phage_struct:PC_00012	Bacteria:FCB (64) NA (18) Bacteria (1)	viral (66) unknown (14) cellular (3)	Host-associated:Human-fecal (39) Host-associated:Rumen (19) Host-associated:NonHuman-fecal (14) Host-associated:Other (7) NA (3) Engineered:Other (1)	Phage_struct:PC_00012 (72) NA (6) Phage_struct:PC_00002 (2) Phage_other:PC_00007 (2) Phage_struct (1)		2559006156;2589898774;Meta_3300006349_Ga0099714_1037282;Meta_3300006499_Ga0100371_10004815;Meta_3300006502_Ga0100528_10034451;Meta_3300007097_Ga0102537_10015552;Meta_3300007098_Ga0102540_1000263;Meta_3300007657_Ga0105536_1003476;Meta_3300007705_Ga0105636_10028316;Meta_3300007714_Ga0105661_100034833;Meta_3300007797_Ga0105663_1117021;Meta_3300007798_Ga0105755_1042765;Meta_3300007804_Ga0105665_10308…
REF_DGR_[t152]FP929034.1_1923551_1924785	43	Bacteria:Actinobacteria	viral	Host-associated:Human-fecal	Phage_struct:PC_00002	Bacteria:Actinobacteria (16) NA (2)	viral (9) unknown (7) cellular (2)	Host-associated:Human-fecal (13) NA (3) Host-associated:Other (1) Host-associated:NonHuman-fecal (1)	Phage_struct:PC_00002 (16) NA (2)		2541447330;2748128890;Meta_3300003155_Ga0052270_104329195;Meta_3300013383_Ga0116616_10003343;2637897117;Meta_3300014512_Ga0169879_112931;Meta_3300014515_Ga0169874_10001277;Meta_3300014917_Ga0169823_100047110;Meta_3300014921_Ga0169822_10067610;2598804242;Meta_3300014544_Ga0134429_10003210;Meta_3300014755_Ga0169841_10029929;Meta_3300014570_Ga0134400_1000009121;Meta_3300014792_Ga0134427_10001108;Met…
REF_DGR_[t153]NZ_AAVN02000001.1_286738_287517	5	Bacteria:Actinobacteria	viral	Host-associated:Human-fecal	Phage_struct:PC_00002	Bacteria:Actinobacteria (1)	viral (1)	Host-associated:Human-fecal (1)	Phage_struct:PC_00002 (1)		REF_DGR_[t153]NZ_AAVN02000001.1_286738_287517;Meta_3300007184_Ga0103258_1041945;Meta_3300007501_Ga0104994_1007101;Meta_3300008523_Ga0115231_100215213;Meta_3300014947_Ga0169813_1050974
REF_DGR_[t154]FP929038.1_2017238_2018152	42	Bacteria:Firmicutes	viral	Host-associated:Human-fecal	Phage_struct:PC_00002	Bacteria:Firmicutes (12) NA (1)	viral (13)	Host-associated:Human-fecal (9) NA (2) Host-associated:NonHuman-fecal (2)	Phage_struct:PC_00002 (13)		2789524716;644786706;Meta_3300003146_Ga0051080_100782433;Meta_3300003146_Ga0051080_10099756;Meta_3300007530_Ga0104842_1002469;Meta_3300008571_Ga0111077_1007526;Meta_3300014744_Ga0134393_1001397;Meta_3300014754_Ga0134378_10013141;Meta_3300014787_Ga0134384_1000031139;Meta_3300014790_Ga0134419_100055510;Meta_7000000332_SRS015133_WUGC_scaffold_11890__gene_21019;Meta_3300006298_Ga0099618_10019450;Meta…
REF_DGR_[t156]ADJS01006856.1_8311_9318	10	Bacteria:Firmicutes	viral	Host-associated:Human-fecal	Phage_struct:PC_00002	Bacteria:Firmicutes (3)	viral (3)	Host-associated:Human-fecal (3)	Phage_struct:PC_00002 (3)		Meta_3300014784_Ga0134413_10002788;Meta_3300014792_Ga0134427_100023022;Meta_3300014971_Ga0134442_10029363;REF_DGR_[t156]ADJS01006856.1_8311_9318;Meta_3300003146_Ga0051080_100685611;Meta_3300014535_Ga0169873_100044104;Meta_3300014565_Ga0169881_10012453;Meta_3300014950_Ga0169861_10007266;REF_DGR_[t157]NZ_GG696046.1_280339_281615;Meta_3300014824_Ga0134492_10083782
REF_DGR_[t158]ADJS01008728.1_4433_5530	6	Bacteria:Firmicutes	viral	Host-associated:Human-fecal	Phage_struct:PC_00002	NA (1) Bacteria:Firmicutes (1)	viral (2)	Host-associated:Human-fecal (2)	Phage_struct:PC_00002 (2)		Meta_3300007184_Ga0103258_10056412;REF_DGR_[t158]ADJS01008728.1_4433_5530;Meta_3300003146_Ga0051080_10087289;Meta_3300008058_Ga0114167_100216140;Meta_3300008672_Ga0111519_10024596;Meta_3300014824_Ga0134492_10002239
REF_DGR_[t159]NZ_ACCL02000018.1_46596_47797	1	Bacteria:Firmicutes	viral	NA	Phage_struct:PC_00002	Bacteria:Firmicutes (1)	viral (1)	NA (1)	Phage_struct:PC_00002 (1)		REF_DGR_[t159]NZ_ACCL02000018.1_46596_47797
REF_DGR_[t160]ADJT01012479.1_153923_154825	3	Bacteria:Firmicutes	viral	Host-associated:Human-fecal	Phage_struct:PC_00002	Bacteria:Firmicutes (1)	viral (1)	Host-associated:Human-fecal (1)	Phage_struct:PC_00002 (1)		REF_DGR_[t160]ADJT01012479.1_153923_154825;Meta_3300003140_Ga0051081_1012479243;Meta_3300014751_Ga0169793_10016459
REF_DGR_[t161]ACTW01000035.1_32715_33806	46	Bacteria:Firmicutes	viral	Host-associated:Human-fecal	Phage_struct:PC_00003	Bacteria:Firmicutes (7) NA (1)	viral (7) unknown (1)	Host-associated:Human-fecal (6) Host-associated:NonHuman-fecal (2)	Phage_struct:PC_00003 (7) Phage_struct:PC_00002 (1)		2545789720;Meta_3300006464_Ga0100221_10031823;Meta_3300006739_Ga0101793_10019120;Meta_3300007098_Ga0102540_10019984;Meta_3300007111_Ga0102634_10015310;Meta_3300007353_Ga0104758_10028014;Meta_3300007793_Ga0105888_10028492;Meta_3300007991_Ga0105643_10042282;Meta_3300008077_Ga0105964_100020980;Meta_3300008103_Ga0114180_10018985;Meta_3300008268_Ga0111491_100105246;Meta_3300008421_Ga0115417_10026979;M…
REF_DGR_[t162]ACTW01000083.1_7555_8553	100	Bacteria:Firmicutes	viral	Host-associated	Phage_struct:PC_00002	Bacteria:Firmicutes (24) NA (21) Bacteria (2)	viral (34) unknown (13)	Host-associated:NonHuman-fecal (20) Host-associated:Rumen (16) Host-associated:Human-fecal (10) Host-associated:Other (1)	Phage_struct:PC_00002 (41) Phage_struct:PC_00003 (4) NA (2)		2538441108;Meta_3300014549_Ga0134379_1009319;Meta_3300014560_Ga0134394_10148611;Meta_3300014561_Ga0134428_10026124;2800030221;Meta_3300028048_Ga0256405_1000205176;Meta_3300007657_Ga0105536_10263210;Meta_3300008640_Ga0111422_1005228;Meta_3300014941_Ga0134385_1027253;Meta_3300008744_Ga0114025_100207414;Meta_3300029305_Ga0307249_100925338;Meta_7000000516_SRS019161_WUGC_scaffold_67361__gene_137781;Me…
REF_DGR_[t163]NZ_AAYG02000002.1_94215_95258	32	Bacteria:Firmicutes	viral	Host-associated:Human-fecal	Phage_struct:PC_00002	Bacteria:Firmicutes (5) NA (1)	viral (5) unknown (1)	Host-associated:Human-fecal (6)	Phage_struct:PC_00002 (5) NA (1)		Meta_3300006298_Ga0099618_10022265;Meta_3300006476_Ga0100233_1004142;Meta_3300006747_Ga0101801_10017227;Meta_3300007742_Ga0105758_100033920;Meta_3300007798_Ga0105755_10038959;Meta_3300007991_Ga0105643_10024620;Meta_3300008479_Ga0114883_100023277;Meta_3300008513_Ga0111022_10057234;Meta_3300008571_Ga0111077_1007534;Meta_3300008640_Ga0111422_100041116;Meta_3300008676_Ga0111520_10046858;Meta_33000148…
REF_DGR_[t165]ADJT01005467.1_20402_21415	19	Bacteria:Firmicutes	viral	Host-associated:Human-fecal	Phage_struct:PC_00002	Bacteria:Firmicutes (4)	viral (4)	Host-associated:Human-fecal (4)	Phage_struct:PC_00002 (4)		Meta_3300006476_Ga0100233_100105110;Meta_3300007292_Ga0104320_10024699;Meta_3300007798_Ga0105755_10076146;Meta_3300008077_Ga0105964_100059116;Meta_3300008728_Ga0115675_1097362;Meta_3300008733_Ga0115617_10015569;Meta_3300014358_Ga0135353_10002518;Meta_7000000040_SRS043411_WUGC_scaffold_42074__gene_84490;Meta_7000000352_SRS014923_WUGC_scaffold_28600__gene_46917;Meta_7000000735_SRS015190_WUGC_scaffo…
REF_DGR_[t166]ABCB02000017.1_169604_170629	137	Bacteria:Firmicutes	viral	Host-associated	Phage_struct:PC_00002	Bacteria:Firmicutes (30) NA (29) Bacteria (2)	viral (39) unknown (22)	Host-associated:Rumen (33) Host-associated:NonHuman-fecal (19) Host-associated:Human-fecal (3) Engineered:Landfill (2) Terrestrial:Other (1) Host-associated:Other (1) NA (1) Engineered:Anoxic-incubation (1)	Phage_struct:PC_00002 (56) NA (5)		2583122209;2705729391;Meta_3300010998_Ga0139311_10054808;Meta_3300011008_Ga0139362_10251338;Meta_3300001598_EMG_1001261814;Meta_3300001598_EMG_1001840010;Meta_3300001598_EMG_1004530510;Meta_3300001598_EMG_100813182;Meta_3300001598_EMG_100905854;Meta_3300007961_Ga0079305_10077754;Meta_3300008622_Ga0111363_1002336;Meta_7000000410_SRS019030_Baylor_scaffold_39776__gene_82895;Meta_3300009779_Ga0116152…
REF_DGR_[t167]ADJS01009107.1_45377_46360	9	Bacteria:Firmicutes	viral	Host-associated:Human-fecal	Phage_struct:PC_00002	Bacteria:Firmicutes (2)	viral (2)	NA (1) Host-associated:Human-fecal (1)	Phage_struct:PC_00002 (2)		2789955991;REF_DGR_[t167]ADJS01009107.1_45377_46360;Meta_3300003146_Ga0051080_100910756;Meta_3300007975_Ga0114169_10021221;Meta_3300008733_Ga0115617_10038133;Meta_3300013899_Ga0117808_1068311;Meta_3300014559_Ga0134386_1025606;Meta_3300014785_Ga0134507_10108122;Meta_7000000735_SRS015190_WUGC_scaffold_30078__gene_76944
REF_DGR_[t168]ACWK01000058.1_27599_28615	37	Bacteria:Firmicutes	viral	Host-associated:Human-fecal	Phage_struct:PC_00002	Bacteria:Firmicutes (3) NA (1)	viral (3) unknown (1)	Host-associated:Human-fecal (3) Engineered:Other (1)	Phage_struct:PC_00002 (3) NA (1)		Meta_3300013497_Ga0121334_10001237;Meta_3300006257_Ga0099346_10017494;Meta_3300006258_Ga0099398_10039949;Meta_3300006568_Ga0100215_10055218;Meta_3300007312_Ga0104941_10029745;Meta_3300007664_Ga0105542_100030027;Meta_3300008272_Ga0111092_100182115;Meta_3300008404_Ga0115185_1028922;Meta_3300008482_Ga0115187_1004949;Meta_3300008520_Ga0111044_1054462;Meta_3300008672_Ga0111519_1009058;Meta_3300014570_…
REF_DGR_[t169]ACFX02000016.1_5978_7027	130	Bacteria:Firmicutes	viral	Host-associated	Phage_struct:PC_00002	Bacteria:Firmicutes (20) NA (6) Bacteria (2)	viral (25) unknown (3)	Host-associated:NonHuman-fecal (10) Host-associated:Rumen (10) Host-associated:Human-fecal (6) NA (2)	Phage_struct:PC_00002 (27) NA (1)		2800246793;Meta_3300006476_Ga0100233_1025876;Meta_3300008421_Ga0115417_10051728;Meta_7000000715_SRS014683_WUGC_scaffold_22791__gene_32645;Meta_3300008513_Ga0111022_10023667;Meta_7000000385_SRS017433_Baylor_scaffold_19382__gene_51430;Meta_3300010998_Ga0139311_100136019;Meta_3300011005_Ga0139361_100011027;Meta_3300011008_Ga0139362_100225667;Meta_3300020011_Ga0207351_123019;Meta_3300020039_Ga0207352…
REF_DGR_[t170]JQ680361.1_20257_21554	52	Bacteria:Firmicutes	viral	Host-associated	Phage_struct:PC_00002	Bacteria:Firmicutes (9) NA (3)	viral (11) unknown (1)	Host-associated:NonHuman-fecal (5) Host-associated:Human-fecal (4) Host-associated:Rumen (2) Host-associated:Other (1)	Phage_struct:PC_00002 (11) NA (1)		Meta_3300001919_EFB_101876230;Meta_3300006747_Ga0101801_10046311;Meta_3300014558_Ga0134417_10029323;Meta_3300014964_Ga0134538_10037263;Meta_3300015207_Ga0134540_100079414;REF_DGR_[t170]JQ680361.1_20257_21554;Meta_3300006463_Ga0100176_100150720;Meta_3300006502_Ga0100528_1076092;Meta_3300007062_Ga0102017_1002062;Meta_3300007105_Ga0102630_10008115;Meta_3300007210_Ga0103359_10018558;Meta_3300007793_G…
REF_DGR_[t174]NC_011420.2_1185425_1186494	88	Bacteria	viral	Mixed	Phage_struct:PC_00002	NA (27) Bacteria:Proteobacteria (11) Bacteria (7) Bacteria:Synergistetes (3) Bacteria:Nitrospirae (2) Bacteria:Firmicutes (2)	viral (44) unknown (8)	Engineered:Anoxic-incubation (15) Aquatic:Other (8) Aquatic:Groundwater (6) NA (6) Terrestrial:Other (5) Aquatic:Saline-lakes (5) Engineered:Other (4) Engineered:Landfill (3)	Phage_struct:PC_00002 (39) Phage_struct:PC_00010 (10) NA (3)		Meta_3300005068_Ga0070769_11163425;Meta_3300015214_Ga0172382_101071353;Meta_3300005909_Ga0075112_100035022;Meta_3300005910_Ga0075113_10044073;Meta_3300022864_Ga0222665_10053331;Meta_3300022871_Ga0222628_10075044;Meta_3300022882_Ga0222626_10007469;Meta_3300025433_Ga0208900_10101584;Meta_3300006674_Ga0101770_10015322;Meta_3300009658_Ga0116188_10089714;Meta_3300017923_Ga0182239_100033211;REF_DGR_[t1…
REF_DGR_[t175]AHMC01000020.1_258430_259446	85	Bacteria:Proteobacteria	viral	Mixed	Phage_struct:PC_00002	Bacteria:Proteobacteria (31) NA (9) Bacteria:PVC (1)	viral (36) unknown (5)	NA (11) Engineered:Other (9) Aquatic:Other (5) Engineered:Landfill (5) Aquatic:Groundwater (2) Aquatic:Saline-lakes (2) Aquatic:Freshwater (2) Engineered:Anoxic-incubation (2) Terrestrial:Other (2) Host-associated:Other (1)	Phage_struct:PC_00002 (39) NA (2)		2510552443;2519860470;2638365731;2686892067;2729488581;2756729675;2779524903;2799465595;Meta_3300000052_Draft_01915714;Meta_3300000053_Draft_0240064;Meta_3300000053_Draft_00158519;Meta_3300001444_Draft_10000131120;Meta_3300001592_Draft_10000132120;Meta_3300001594_Draft_10000131120;Meta_3300002821_Iso3TCLC_1001240653;Meta_3300006428_Ga0100050_100223;Meta_3300007139_Ga0103260_10002176;2639185726;Me…
REF_DGR_[t184]ADDX01000030.1_67561_68649	102	Bacteria:Firmicutes	viral	Host-associated	Phage_struct:PC_00003	Bacteria:Firmicutes (6) NA (2) Bacteria:Spirochaetes (1) Bacteria (1)	viral (10)	Host-associated:Human-fecal (5) Host-associated:Other (2) Host-associated:NonHuman-fecal (1) Engineered:Landfill (1) NA (1)	Phage_struct:PC_00003 (10)		2538442772;Meta_3300003155_Ga0052270_1030791610;Meta_3300006258_Ga0099398_1027966;Meta_3300007111_Ga0102634_10022678;Meta_3300007793_Ga0105888_10045013;Meta_3300008077_Ga0105964_10009886;Meta_3300008103_Ga0114180_1009436;Meta_3300008404_Ga0115185_10041343;Meta_3300008622_Ga0111363_10056443;Meta_3300008728_Ga0115675_10052215;Meta_3300008744_Ga0114025_10060192;Meta_3300014534_Ga0134455_10065625;Met…
REF_DGR_[t185]NZ_JH376870.1_861936_862972	311	Bacteria:Firmicutes	viral	Host-associated:NonHuman-fecal	Phage_struct:PC_00003	Bacteria:Firmicutes (64) NA (25) Bacteria (3)	viral (80) unknown (11) cellular (1)	Host-associated:NonHuman-fecal (60) Host-associated:Human-fecal (17) NA (6) Host-associated:Rumen (6) Engineered:Other (1) Engineered:Landfill (1) Terrestrial:Soil-peat (1)	Phage_struct:PC_00003 (90) NA (2)		2545648736;2565715508;2601110251;2808252208;Meta_3300008676_Ga0111520_10090936;Meta_7000000464_C1462390__gene_157923;Meta_3300003146_Ga0051080_10177586;Meta_3300006463_Ga0100176_100179716;Meta_3300008491_Ga0111008_10233112;Meta_3300008571_Ga0111077_10019040;Meta_7000000032_SRS024132_Baylor_scaffold_18469__gene_36078;Meta_7000000332_SRS015133_WUGC_scaffold_33140__gene_60320;Meta_3300007098_Ga01025…
REF_DGR_[t189]JQ680377.1_11710_12965	341	Bacteria:Firmicutes	viral	Host-associated	Phage_struct:PC_00003	Bacteria:Firmicutes (43) NA (22)	viral (61) unknown (4)	Host-associated:Human-fecal (24) Host-associated:NonHuman-fecal (17) NA (7) Host-associated:Other (5) Engineered:Anoxic-incubation (4) Engineered:Landfill (3) Engineered:Other (2) Terrestrial:Other (1) Host-associated:Rumen (1) Aquatic:Groundwater (1)	Phage_struct:PC_00003 (63) NA (2)		2558745129;2753034433;2775923608;Meta_2061766007__HiSeq_10825580;Meta_3300001598_EMG_100997112;Meta_3300001919_EFB_101072440;Meta_3300006226_Ga0099364_1000149644;Meta_3300006258_Ga0099398_10033227;Meta_3300008063_Ga0113867_10025422;Meta_3300014824_Ga0134492_100430314;Meta_3300014938_Ga0134444_1014972;Meta_3300014963_Ga0134523_100161552;Meta_3300006299_Ga0099524_10133312;Meta_3300006428_Ga0100050_…
REF_DGR_[t192]ACTW01000029.1_174639_175772	32	Bacteria:Firmicutes	viral	Host-associated	Phage_struct:PC_00003	Bacteria:Firmicutes (8) NA (3)	viral (11)	Host-associated:Human-fecal (5) Engineered:Landfill (2) NA (2) Host-associated:NonHuman-fecal (1) Engineered:Anoxic-incubation (1)	Phage_struct:PC_00003 (11)		2790509718;2790538963;Meta_3300007669_Ga0105546_10018382;Meta_3300007802_Ga0105667_1031014;Meta_3300008700_Ga0113865_1000709;Meta_3300014539_Ga0169882_1007104;Meta_7000000482_SRS016541_Baylor_scaffold_14506__gene_18327;Meta_3300014206_Ga0172377_100714913;Meta_3300014206_Ga0172377_100952212;Meta_3300028242_Ga0302102_100359163;Meta_3300029705_Ga0224414_100713257;Meta_3300028326_Ga0268263_100173816;…
REF_DGR_[t193]FP929045.1_1672968_1674017	181	Bacteria:Firmicutes	viral	Host-associated:Human-fecal	Phage_struct:PC_00003	Bacteria:Firmicutes (25) NA (12) Bacteria (1)	viral (32) unknown (6)	Host-associated:Human-fecal (26) Host-associated:NonHuman-fecal (10) Host-associated:Other (2)	Phage_struct:PC_00003 (38)		Meta_3300029305_Ga0307249_106139231;Meta_3300003155_Ga0052270_103039554;Meta_3300006476_Ga0100233_1017658;Meta_3300003155_Ga0052270_1030668533;Meta_3300006312_Ga0099626_10030474;Meta_3300008676_Ga0111520_10037243;Meta_7000000011_SRS053214_LANL_scaffold_19287__gene_48123;Meta_3300006525_Ga0101027_10042415;Meta_3300007210_Ga0103359_10042114;Meta_3300007222_Ga0104061_1006734;Meta_3300007360_Ga010476…
REF_DGR_[t196]AMFD01000008.1_3169_4197	1	Bacteria:Firmicutes	cellular	NA	Phage_struct:PC_00003	Bacteria:Firmicutes (1)	cellular (1)	NA (1)	Phage_struct:PC_00003 (1)		REF_DGR_[t196]AMFD01000008.1_3169_4197
REF_DGR_[t197]AFNE01000030.1_367_1332	5	Bacteria:Firmicutes	Mixed	Host-associated	Phage_struct:PC_00003	NA (2) Bacteria:Firmicutes (1)	unknown (1) cellular (1) viral (1)	Host-associated:Rumen (2) Engineered:Anoxic-incubation (1)	Phage_struct:PC_00003 (3)		Meta_3300028832_Ga0265298_100109322;Meta_3300009658_Ga0116188_10022546;REF_DGR_[t197]AFNE01000030.1_367_1332;Meta_3300021255_Ga0223825_1257598529;Meta_3300028888_Ga0247609_102077464
REF_DGR_[t198]FP929062.1_259995_261137	303	Bacteria:Firmicutes	viral	Host-associated	Phage_struct:PC_00008	Bacteria:Firmicutes (51) NA (35) Bacteria (4)	viral (88) unknown (2)	Host-associated:NonHuman-fecal (25) Host-associated:Rumen (19) Host-associated:Human-fecal (16) Engineered:Anoxic-incubation (8) NA (6) Host-associated:Other (5) Engineered:Landfill (4) Engineered:Other (3) Aquatic:Groundwater (2) Aquatic:Saline-lakes (1) Aquatic:Freshwater (1)	Phage_struct:PC_00008 (80) Phage_struct:PC_00003 (4) NA (4) Phage_struct (2)		Meta_3300021256_Ga0223826_100445083;Meta_3300021400_Ga0224422_119480753;Meta_3300021399_Ga0224415_1000315121;Meta_3300021400_Ga0224422_1294660723;2586831755;Meta_3300006525_Ga0101027_10017190;Meta_3300007210_Ga0103359_10022423;Meta_3300014778_Ga0134408_1002376;Meta_3300014793_Ga0134407_100040546;Meta_7000000158_C3308112__gene_249893;2802549974;Meta_3300013414_Ga0177923_14453208;2808313966;Meta_33…
REF_DGR_[t201]NZ_GL890521.1_673504_674702	106	Bacteria:Firmicutes	viral	Host-associated	Phage_struct:PC_00008	Bacteria:Firmicutes (17) NA (14) Bacteria (3) Bacteria:Spirochaetes (1)	viral (33) unknown (2)	Host-associated:Rumen (13) Host-associated:NonHuman-fecal (12) Host-associated:Human-fecal (6) NA (2) Engineered:Anoxic-incubation (2)	Phage_struct:PC_00008 (34) Phage_struct:PC_00003 (1)		2565681692;2808229517;Meta_3300007184_Ga0103258_1069003;Meta_3300008520_Ga0111044_10389713;Meta_3300014935_Ga0169825_10007157;Meta_3300029305_Ga0307249_101709837;Meta_3300029705_Ga0224414_104094333;REF_DGR_[t201]NZ_GL890521.1_673504_674702;Meta_3300006463_Ga0100176_10117954;Meta_3300006476_Ga0100233_1003755;Meta_3300007210_Ga0103359_10089324;Meta_3300007360_Ga0104766_100064952;Meta_3300007501_Ga0…
REF_DGR_[t202]ADJS01011624.1_6867_7856	19	Bacteria:Firmicutes	viral	Host-associated	Phage_struct:PC_00008	NA (5) Bacteria:Firmicutes (4) Bacteria (1)	viral (9) unknown (1)	Host-associated:Rumen (6) Host-associated:Human-fecal (3) Host-associated:NonHuman-fecal (1)	Phage_struct:PC_00008 (8) Phage_struct (1) Phage_struct:PC_00003 (1)		Meta_2061766007__HiSeq_24727370;Meta_3300013958_Ga0117815_100061138;Meta_3300012007_Ga0120382_10027588;Meta_3300021254_Ga0223824_100084543;Meta_3300021256_Ga0223826_1000267212;Meta_3300021387_Ga0223845_104377009;Meta_3300021426_Ga0224482_1000088169;Meta_3300021431_Ga0224423_1000073568;Meta_3300026525_Ga0256870_10022818;Meta_3300028048_Ga0256405_1000150695;Meta_3300028805_Ga0247608_100097924;REF_D…
REF_DGR_[t203]AFDI01000006.1_41769_42889	9	Bacteria:Actinobacteria	viral	Host-associated:Other	Phage_struct:PC_00008	Bacteria:Actinobacteria (6) Bacteria:Firmicutes (1)	viral (6) unknown (1)	NA (4) Host-associated:Other (3)	Phage_struct:PC_00008 (7)		2543475368;2640596364;2813646592;Meta_3300006979_Ga0102701_100002146;Meta_7000000129_SRS013542_LANL_scaffold_270__gene_671;Meta_3300007272_Ga0104871_100048113;Meta_7000000202_SRS023604_Baylor_scaffold_9683__gene_16856;Meta_3300008418_Ga0115222_10001337;REF_DGR_[t203]AFDI01000006.1_41769_42889
REF_DGR_[t207]ADJT01003871.1_13335_14306	45	Bacteria:Actinobacteria	viral	Host-associated	Phage_struct:PC_00008	Bacteria:Actinobacteria (19) NA (5) Bacteria (2)	viral (25) unknown (1)	NA (12) Host-associated:Human-fecal (7) Host-associated:NonHuman-fecal (6) Host-associated:Rumen (1)	Phage_struct:PC_00008 (26)		2565933448;Meta_3300018427_Ga0187903_100747885;Meta_3300018430_Ga0187902_100306799;Meta_3300028242_Ga0302102_100821634;Meta_3300019373_Ga0187895_10010929;Meta_3300028454_Ga0307245_105196071;2574215484;2597831558;Meta_3300014806_Ga0134388_1000040139;Meta_3300014921_Ga0169822_10021067;2790745398;2791328085;2791330555;2800828993;2790299259;Meta_3300007111_Ga0102634_10065816;Meta_3300007353_Ga0104758…
REF_DGR_[t209]NZ_GG692714.1_44690_45612	79	Bacteria:Firmicutes	viral	Host-associated	Phage_struct:PC_00008	NA (15) Bacteria:Firmicutes (11) Bacteria (3)	viral (23) unknown (6)	Host-associated:Rumen (11) Host-associated:NonHuman-fecal (7) Host-associated:Other (4) Host-associated:Human-fecal (4) Engineered:Anoxic-incubation (2) Terrestrial:Soil-peat (1)	Phage_struct:PC_00008 (27) NA (1) Phage_struct:PC_00003 (1)		Meta_3300007360_Ga0104766_10007828;Meta_3300007793_Ga0105888_1004528;Meta_3300008058_Ga0114167_1011213;Meta_3300008077_Ga0105964_100045360;Meta_7000000333_SRS050925_LANL_scaffold_48374__gene_103114;Meta_7000000352_SRS014923_WUGC_scaffold_6443__gene_6816;Meta_3300027864_Ga0209755_1000851314;Meta_3300029305_Ga0307249_102114067;Meta_3300029705_Ga0224414_100780764;Meta_3300006226_Ga0099364_100051323;…
REF_DGR_[t210]ADJS01010211.1_7728_8789	121	Bacteria:Firmicutes	viral	Host-associated	Phage_struct:PC_00003	Bacteria:Firmicutes (20) NA (11) Bacteria:Fusobacteria (1) Bacteria (1)	viral (26) unknown (7)	Host-associated:NonHuman-fecal (21) Host-associated:Human-fecal (6) Host-associated:Rumen (5) Engineered:Anoxic-incubation (1)	Phage_struct:PC_00003 (25) Phage_struct:PC_00012 (5) NA (2) Phage_struct (1)		Meta_3300005282_Ga0065701_10452904;Meta_3300016722_Ga0183100_100120812;Meta_3300016744_Ga0183099_100066030;Meta_3300008571_Ga0111077_1049815;Meta_3300007222_Ga0104061_10188815;Meta_3300007288_Ga0104346_1025424;Meta_3300007296_Ga0104830_10176710;Meta_3300007360_Ga0104766_100125512;Meta_3300007361_Ga0104787_10016619;Meta_3300008063_Ga0113867_1033804;Meta_3300008096_Ga0114155_100089627;Meta_33000082…
REF_DGR_[t212]ACTW01000029.1_150706_151770	143	Bacteria:Firmicutes	viral	Host-associated:Human-fecal	Phage_struct:PC_00003	Bacteria:Firmicutes (28) NA (10) Bacteria (1)	viral (38) cellular (1)	Host-associated:Human-fecal (29) Host-associated:NonHuman-fecal (8) Host-associated:Rumen (1) Host-associated:Other (1)	Phage_struct:PC_00003 (37) NA (2)		2586786132;Meta_3300006312_Ga0099626_1028843;Meta_3300006722_Ga0101786_10027656;Meta_3300007793_Ga0105888_10246819;Meta_3300008676_Ga0111520_10051812;Meta_3300014532_Ga0169737_1024544;Meta_3300014539_Ga0169882_10097714;Meta_3300014792_Ga0134427_100123110;Meta_3300014927_Ga0169766_10020730;Meta_7000000333_SRS050925_LANL_scaffold_55373__gene_118986;Meta_3300003155_Ga0052270_103073819;Meta_330000647…
REF_DGR_[t215]JQ680373.1_18905_20022	159	Bacteria:Firmicutes	viral	Host-associated	Phage_struct:PC_00003	Bacteria:Firmicutes (23) NA (6)	viral (29)	Host-associated:Human-fecal (16) Host-associated:NonHuman-fecal (12) Terrestrial:Other (1)	Phage_struct:PC_00003 (29)		Meta_3300006464_Ga0100221_100064623;Meta_3300006523_Ga0101039_1008578;Meta_3300007802_Ga0105667_10047047;Meta_3300008058_Ga0114167_10052138;Meta_3300008523_Ga0115231_100044211;Meta_3300008571_Ga0111077_1051785;Meta_3300008640_Ga0111422_10040311;Meta_3300013426_Ga0116649_10002545;Meta_3300014537_Ga0134397_10021853;Meta_3300014547_Ga0134415_10089612;Meta_3300014571_Ga0134369_10006066;Meta_330001457…
REF_DGR_[t216]ADGC01006584.1_1851_2897	69	Bacteria:Firmicutes	cellular	Host-associated	Mixed	Bacteria:Firmicutes (30) Bacteria (6) NA (5) Bacteria:Proteobacteria (1)	unknown (21) cellular (14) viral (7)	Host-associated:Other (14) Host-associated:Rumen (9) Host-associated:NonHuman-fecal (9) Engineered:Anoxic-incubation (4) NA (4) Terrestrial:Other (2)	Phage_struct:PC_00003 (22) Rare:PC_00097 (16) NA (4)		2705716267;Meta_3300010998_Ga0139311_10023868;Meta_3300011008_Ga0139362_10122677;2705719377;Meta_3300010998_Ga0139311_100089137;Meta_3300011008_Ga0139362_100148724;2705746040;Meta_3300010998_Ga0139311_1000044102;Meta_3300011008_Ga0139362_100047947;2800268643;Meta_3300001598_EMG_100074783;Meta_3300001598_EMG_100559634;Meta_3300004628_Ga0070399_100366912;Meta_3300006045_Ga0082212_100073817;Meta_330…
REF_DGR_[t218]AMQJ01003071.1_27265_28236	16	Bacteria:Proteobacteria	viral	Aquatic	Phage_struct:PC_00010	NA (9) Bacteria:Proteobacteria (3)	viral (8) unknown (4)	Aquatic:Other (4) Aquatic:Saline-lakes (3) Aquatic:Freshwater (2) Engineered:Other (2) Engineered:Landfill (1)	Phage_struct:PC_00010 (11) NA (1)		Meta_3300001580_Draft_1000069830;Meta_3300002220_MLSBCLC_101982764;Meta_3300002242_KVWGV2_107280122;Meta_3300003177_DffDRAFT_10020876;Meta_3300004833_Ga0071101_1052252;Meta_3300005043_Ga0071100_100056221;Meta_3300005056_Ga0071102_100050535;Meta_3300013103_Ga0164318_100379965;Meta_3300020048_Ga0207193_10663204;Meta_3300022856_Ga0222671_10034422;Meta_3300022859_Ga0222672_10041384;Meta_3300028364_Ga…
REF_DGR_[t219]AFOP01000002.1_59152_60152	85	Bacteria:Proteobacteria	viral	Mixed	Phage_struct:PC_00010	NA (12) Bacteria:Proteobacteria (10)	viral (20) unknown (2)	Engineered:Other (8) NA (4) Aquatic:Freshwater (2) Terrestrial:Other (2) Aquatic:Other (2) Engineered:Anoxic-incubation (1) Aquatic:Saline-lakes (1) Aquatic:Groundwater (1) Terrestrial:Soil-peat (1)	Phage_struct:PC_00010 (21) NA (1)		2774073687;2813086405;Meta_3300001737_JGI997J19993_100015117;Meta_3300002220_MLSBCLC_100524928;REF_DGR_[t219]AFOP01000002.1_59152_60152;2733480679;Meta_3300001605_Draft_1000087715;Meta_3300003830_Ga0051980_100842963;Meta_3300004107_Ga0065179_10219343;Meta_3300004143_Ga0066630_10169083;Meta_3300005236_Ga0066636_100315453;Meta_3300005237_Ga0066644_100079527;Meta_3300007964_Ga0100400_10080299;Meta_3…
REF_DGR_[t220]NZ_AKIY01000214.1_25782_27106	28	Bacteria:Proteobacteria	viral	Engineered	Phage_struct:PC_00010	NA (9) Bacteria:Proteobacteria (7)	viral (15) unknown (1)	Engineered:Other (4) Engineered:Landfill (3) NA (3) Aquatic:Saline-lakes (2) Engineered:Anoxic-incubation (2) Aquatic:Freshwater (1) Terrestrial:Soil-peat (1)	Phage_struct:PC_00010 (16)		2569145085;Meta_3300001605_Draft_100018563;Meta_3300002220_MLSBCLC_100055152;Meta_3300001605_Draft_100126387;Meta_3300001605_Draft_100648862;Meta_3300005286_Ga0065721_1004936526;Meta_3300006095_Ga0097679_10005975;Meta_3300006184_Ga0097680_10009935;Meta_3300006188_Ga0097683_10018275;Meta_3300006189_Ga0097681_10016675;Meta_3300006183_Ga0097677_100144424;Meta_3300006187_Ga0097678_100031183;Meta_3300…
REF_DGR_[t223]NZ_GL949760.1_238447_239510	43	Bacteria:Proteobacteria	viral	Mixed	Phage_struct:PC_00002	Bacteria:Proteobacteria (8) NA (5)	viral (12) unknown (1)	NA (5) Engineered:Other (2) Aquatic:Saline-lakes (2) Aquatic:Groundwater (2) Engineered:Landfill (1) Aquatic:Other (1)	Phage_struct:PC_00002 (12) NA (1)		2616550615;2667611466;2807504799;Meta_3300020387_Ga0211590_1000013216;Meta_3300020394_Ga0211497_1000137013;Meta_3300020429_Ga0211581_1000009781;Meta_3300020455_Ga0211664_100227963;Meta_3300010372_Ga0114984_10176692;Meta_3300011621_Ga0121108_1003677;Meta_3300024308_Ga0247725_10194381;Meta_3300012237_Ga0121637_10002642;Meta_3300024308_Ga0247725_10102861;Meta_3300015214_Ga0172382_100336411;Meta_3300…
REF_DGR_[t229]NZ_DS499697.1_157005_157933	193	Bacteria:Firmicutes	viral	Host-associated	Phage_struct:PC_00010	Bacteria:Firmicutes (23) NA (7)	viral (29) unknown (1)	Host-associated:Human-fecal (14) Host-associated:Rumen (10) Host-associated:NonHuman-fecal (4) NA (2)	Phage_struct:PC_00010 (30)		2589174082;Meta_3300014964_Ga0134538_10033256;2791277420;Meta_3300003523_DRAFT_1000023142;Meta_3300006299_Ga0099524_1004382;2815614437;Meta_3300006502_Ga0100528_1007998;Meta_3300007797_Ga0105663_10073118;Meta_3300007805_Ga0105637_10052210;Meta_3300007853_Ga0114093_10070120;Meta_3300014528_Ga0169870_10008849;Meta_3300014790_Ga0134419_100008320;Meta_3300014824_Ga0134492_10041913;Meta_3300014824_Ga0…
REF_DGR_[t230]CALI01000035.1_1945_2988	28	Bacteria:Firmicutes	viral	Engineered	Rare:PC_00062	NA (10) Bacteria:Firmicutes (8)	unknown (10) viral (7) cellular (1)	Engineered:Landfill (8) NA (3) Engineered:Anoxic-incubation (3) Engineered:Other (2) Terrestrial:Other (1) Aquatic:Saline-lakes (1)	Rare:PC_00062 (16) NA (2)		2574271976;Meta_3300009670_Ga0116183_10366583;Meta_3300009696_Ga0116177_100161946;Meta_3300028561_Ga0255343_10024357;Meta_3300028564_Ga0255344_100950110;Meta_3300028567_Ga0255342_10013487;Meta_3300028568_Ga0255345_100097616;Meta_3300028570_Ga0255341_100149641;Meta_3300028576_Ga0255340_10145567;Meta_3300028593_Ga0255347_100041369;Meta_3300028603_Ga0265293_100470693;Meta_3300028603_Ga0265293_100719…
REF_DGR_[t235]NC_015172.1_550474_551639	121	Bacteria:Firmicutes	viral	Host-associated:Human-fecal	Phage_struct:PC_00003	Bacteria:Firmicutes (21) NA (2)	viral (22) unknown (1)	NA (12) Host-associated:Human-fecal (8) Engineered:Other (2) Host-associated:NonHuman-fecal (1)	Phage_struct:PC_00003 (19) Rare:PC_00062 (3) NA (1)		2526082258;2533776921;2574192268;2587765335;2656687446;Meta_3300002977_soap12_10543559;Meta_3300006312_Ga0099626_10057351;Meta_3300006568_Ga0100215_10043458;Meta_3300008081_Ga0113559_10042552;Meta_3300008497_Ga0111011_1039032;Meta_3300008561_Ga0111060_1028052;Meta_3300008676_Ga0111520_1005875;Meta_3300008722_Ga0113880_10120332;Meta_3300009343_Ga0114310_1037986;Meta_3300014549_Ga0134379_1022275;Me…
REF_DGR_[t243]CP001339.1_1734059_1735090	43	Bacteria:Proteobacteria	viral	Mixed	Phage_struct:PC_00010	Bacteria:Proteobacteria (16) NA (5)	viral (17) unknown (3) cellular (1)	NA (7) Engineered:Other (6) Engineered:Landfill (3) Aquatic:Other (2) Terrestrial:Other (1) Terrestrial:Soil-peat (1) Aquatic:Groundwater (1)	Phage_struct:PC_00010 (20) NA (1)		2521908843;2558015328;2618091029;2729487025;Meta_3300000558_Draft_102270103;Meta_3300002220_MLSBCLC_100369182;Meta_3300000558_Draft_102750274;Meta_3300001580_Draft_1000072331;Meta_3300005086_Ga0072334_103973081;Meta_3300005908_Ga0075131_1000262;Meta_3300005926_Ga0075134_100005136;Meta_3300009194_Ga0114983_10063745;Meta_3300012276_Ga0121624_100005245;Meta_3300015214_Ga0172382_101375791;Meta_330002…
REF_DGR_[t247]NZ_CAKP01000036.1_50080_51140	198	Bacteria:Firmicutes	viral	Mixed	Phage_struct:PC_00002	Bacteria:Firmicutes (68) NA (34) Bacteria (3) Bacteria:Proteobacteria (1)	viral (93) unknown (8) cellular (5)	NA (23) Engineered:Anoxic-incubation (18) Host-associated:NonHuman-fecal (15) Host-associated:Rumen (12) Engineered:Other (11) Host-associated:Other (8) Aquatic:Groundwater (6) Terrestrial:Other (5) Host-associated:Human-fecal (4) Aquatic:Other (2) Engineered:Landfill (1) Aquatic:Saline-lakes (1)	Phage_struct:PC_00002 (93) Phage_struct:PC_00010 (7) NA (6)		2264772853;Meta_3300001095_JGI12104J13512_10005154;Meta_3300001096_JGI11944J13513_10100563;2505395490;2524280801;2558968556;2583201886;2588181924;2588667811;2603588830;2632615957;2639880744;2653076151;2752744805;Meta_3300015214_Ga0172382_1000797112;Meta_3300000558_Draft_1002074621;Meta_3300002220_MLSBCLC_1000042419;Meta_3300000558_Draft_100786003;Meta_3300002220_MLSBCLC_1000276425;Meta_3300001444…
REF_DGR_[t249]JQ680360.1_4929_6343	100	Bacteria:Firmicutes	viral	Host-associated	Phage_struct:PC_00002	Bacteria:Firmicutes (14) NA (6) Bacteria (5)	viral (22) unknown (3)	Host-associated:NonHuman-fecal (14) Host-associated:Human-fecal (4) Engineered:Anoxic-incubation (2) Host-associated:Rumen (2) Engineered:Landfill (1) NA (1) Terrestrial:Other (1)	Phage_struct:PC_00002 (25)		Meta_3300014964_Ga0134538_10063338;Meta_3300015207_Ga0134540_100166118;Meta_3300018475_Ga0187907_1000301221;Meta_3300018878_Ga0187910_1000231919;Meta_3300022661_Ga0216339_1001835420;Meta_3300029305_Ga0307249_1000172595;Meta_3300029705_Ga0224414_1000865021;Meta_3300019371_Ga0187896_100124325;Meta_3300019373_Ga0187895_100062266;Meta_3300019374_Ga0187897_100056511;Meta_3300021306_Ga0214508_100071366…
REF_DGR_[t251]ADLQ01000071.1_120500_121576	37	Bacteria:Firmicutes	viral	Host-associated	Phage_struct:PC_00002	Bacteria:Firmicutes (8) Bacteria (2) NA (1)	viral (11)	Host-associated:Rumen (7) Host-associated:NonHuman-fecal (2) Host-associated:Human-fecal (2)	Phage_struct:PC_00002 (11)		Meta_3300013414_Ga0177923_14595564;Meta_3300026549_Ga0256404_100124473;Meta_3300008482_Ga0115187_10022330;Meta_3300014971_Ga0134442_10050363;Meta_3300014971_Ga0134442_10050364;Meta_7000000661_SRS052027_LANL_scaffold_4315__gene_8711;REF_DGR_[t251]ADLQ01000071.1_120500_121576;Meta_3300006502_Ga0100528_10340012;Meta_3300006739_Ga0101793_10009595;Meta_3300007501_Ga0104994_10024990;Meta_3300007524_Ga0…
REF_DGR_[t252]FP929053.1_1242025_1243133	48	Bacteria:Firmicutes	viral	Host-associated	Phage_struct:PC_00002	Bacteria:Firmicutes (9) NA (4) Bacteria (1)	viral (14)	Host-associated:Rumen (7) Host-associated:Human-fecal (5) Host-associated:NonHuman-fecal (1) Engineered:Other (1)	Phage_struct:PC_00002 (14)		Meta_3300002498_TOLCLC_1000306458;Meta_3300006502_Ga0100528_10029846;Meta_7000000069_SRS016095_WUGC_scaffold_15302__gene_36110;Meta_3300007138_Ga0102649_10040213;Meta_3300007305_Ga0104872_10210710;Meta_3300007796_Ga0105889_100106117;Meta_3300008551_Ga0111058_10085637;Meta_3300014533_Ga0169889_10004355;Meta_3300014548_Ga0134459_10014119;Meta_3300014559_Ga0134386_10076911;Meta_3300014771_Ga0169781_…
REF_DGR_[t253]JQ680370.1_24249_25561	72	Bacteria:Firmicutes	viral	Host-associated	Phage_struct:PC_00002	Bacteria:Firmicutes (17) NA (3) Bacteria (1)	viral (20) cellular (1)	Host-associated:Rumen (10) Host-associated:Human-fecal (5) Host-associated:NonHuman-fecal (4) NA (1) Terrestrial:Other (1)	Phage_struct:PC_00002 (21)		2566068155;Meta_3300028887_Ga0265299_101487763;2791226765;Meta_3300007961_Ga0079305_10006184;Meta_3300008272_Ga0111092_10065134;Meta_3300014806_Ga0134388_100033554;Meta_3300013414_Ga0177923_13196079;Meta_3300014535_Ga0169873_10016560;Meta_3300014556_Ga0134403_10036329;Meta_3300014782_Ga0134389_10002334;Meta_3300014803_Ga0134430_10033664;Meta_3300014963_Ga0134523_100122339;Meta_3300013414_Ga017792…
REF_DGR_[t255]LBXL01000029.1_4321_5319	8	Bacteria:CPR	cellular	Aquatic:Groundwater	Cell_other:PC_00047	Bacteria:CPR (2)	cellular (1) unknown (1)	Aquatic:Groundwater (2)	Cell_other:PC_00047 (2)		2710046604;Meta_3300025317_Ga0209541_1000018311;Meta_3300025323_Ga0209542_1000563125;REF_DGR_[t255]LBXL01000029.1_4321_5319;Meta_3300009285_Ga0103680_100190022;Meta_3300025015_Ga0209210_10146382;Meta_3300025030_Ga0209518_10298133;Meta_3300025323_Ga0209542_100365735
REF_DGR_[t256]LBOP01000015.1_5971_6933	138	Bacteria:CPR	cellular	Aquatic	Cell_other:PC_00047	Bacteria (37) NA (29) Bacteria:CPR (13) Bacteria:Firmicutes (1) Bacteria:Proteobacteria (1) Bacteria:FCB (1)	unknown (58) cellular (23) viral (1)	Aquatic:Groundwater (52) Aquatic:Freshwater (13) Engineered:Anoxic-incubation (4) Aquatic:Other (4) Aquatic:Saline-lakes (2) NA (2) Engineered:Landfill (2) Aquatic:Inlet (2) Terrestrial:Soil-peat (1)	Cell_other:PC_00047 (55) NA (10) Rare:PC_00190 (6) Rare:PC_00101 (6) Rare:PC_00169 (4) Rare:PC_00238 (1)		2627344825;Meta_3300025308_Ga0209211_1000020684;Meta_3300025309_Ga0209212_100017584;2710389702;Meta_3300025317_Ga0209541_100114464;Meta_3300025323_Ga0209542_100259847;Meta_3300005235_Ga0066637_100076493;Meta_3300013103_Ga0164318_100119643;Meta_3300013125_Ga0172369_1000111746;Meta_3300013138_Ga0172371_100011935;Meta_3300013131_Ga0172373_100734464;Meta_3300013138_Ga0172371_100548762;Meta_3300014208…
REF_DGR_[t257]LBUP01000005.1_50626_51981	7	Bacteria:CPR	cellular	Aquatic	Cell_TM:PC_00001	Bacteria (3) Bacteria:CPR (1)	cellular (2) unknown (2)	Aquatic:Groundwater (2) Engineered:Landfill (1) Aquatic:Saline-lakes (1)	Cell_TM:PC_00001 (4)		Meta_3300004210_Ga0066639_100112306;Meta_3300028028_Ga0265292_10058694;REF_DGR_[t257]LBUP01000005.1_50626_51981;Meta_3300025015_Ga0209210_10296211;Meta_3300025308_Ga0209211_1000041257;Meta_3300028191_Ga0265595_10069843;Meta_3300028299_Ga0268276_10012523
REF_DGR_[t258]LCRK01000008.1_9538_10833	30	Bacteria:CPR	cellular	Aquatic:Groundwater	Rare:PC_00092	NA (8) Bacteria (6) Bacteria:CPR (3) Bacteria:PVC (1)	cellular (10) unknown (7) viral (1)	Aquatic:Groundwater (12) NA (2) Aquatic:Freshwater (1) Host-associated:Other (1) Terrestrial:Soil-peat (1) Aquatic:Other (1)	Rare:PC_00092 (15) NA (3)		2722206229;Meta_3300025152_Ga0208373_10202343;Meta_3300025154_Ga0209417_100381415;Meta_3300014208_Ga0172379_100354433;Meta_3300013130_Ga0172363_100293514;Meta_3300013133_Ga0172362_100275816;2710093937;Meta_3300025323_Ga0209542_100419854;2786989789;Meta_3300006045_Ga0082212_100051309;Meta_3300004209_Ga0066649_100040906;Meta_3300007985_Ga0100381_10725113;Meta_3300007986_Ga0100380_100230916;Meta_330…
REF_DGR_[t266]LCGO01000005.1_18152_19192	128	Bacteria:CPR	cellular	Aquatic	Cell_other:PC_00020	Bacteria:CPR (24) NA (22) Bacteria (18) Bacteria:Firmicutes (1)	unknown (34) cellular (31)	Aquatic:Groundwater (38) Aquatic:Freshwater (13) Engineered:Landfill (7) Aquatic:Saline-lakes (4) Aquatic:Other (2) NA (1)	Cell_other:PC_00020 (57) NA (5) Rare:PC_00151 (1) Rare:PC_00049 (1) Cell_other:PC_00027 (1)		2713100403;Meta_3300025317_Ga0209541_1000194937;Meta_3300025323_Ga0209542_1000082458;2713746190;Meta_3300025073_Ga0208245_100005823;Meta_3300025088_Ga0208246_100010564;Meta_3300025117_Ga0208958_1000093104;Meta_3300025121_Ga0208375_1000134104;Meta_3300025152_Ga0208373_100037164;Meta_3300009168_Ga0105104_100355294;Meta_3300009285_Ga0103680_100444471;Meta_3300014205_Ga0172380_100022067;Meta_33000251…
REF_DGR_[t269]LBWH01000004.1_16374_17564	475	Bacteria:CPR	cellular	Aquatic	Cell_other:PC_00020	Bacteria (91) Bacteria:CPR (62) NA (47) Bacteria:Proteobacteria (1)	cellular (115) unknown (83) viral (3)	Aquatic:Groundwater (118) Aquatic:Freshwater (29) NA (23) Engineered:Landfill (9) Aquatic:Saline-lakes (5) Aquatic:Other (4) Terrestrial:Soil-peat (4) Terrestrial:Other (3) Engineered:Other (3) Engineered:Anoxic-incubation (2) Aquatic:Inlet (1)	Cell_other:PC_00020 (158) NA (20) Cell_other:PC_00027 (12) Rare:PC_00102 (4) Rare:PC_00171 (3) Cell_other:PC_00019 (2) Rare:PC_00049 (1) Rare:PC_00195 (1)		2265025675;2712749576;Meta_3300009031_Ga0103682_1000091021;Meta_3300025152_Ga0208373_10273814;Meta_3300025311_Ga0209343_100214812;Meta_3300001580_Draft_1000513615;Meta_3300003830_Ga0051980_100897703;Meta_3300004088_Ga0051987_100367371;Meta_3300004196_Ga0066641_100484201;Meta_3300005236_Ga0066636_100471642;Meta_3300008002_Ga0100390_100511215;Meta_3300008003_Ga0100391_10681203;Meta_3300008008_Ga010…
REF_DGR_[t276]LCKD01000002.1_27760_28812	1139	Bacteria:CPR	cellular	Aquatic	Cell_other	Bacteria (169) Bacteria:CPR (147) NA (124) Bacteria:Proteobacteria (3) Bacteria:Candidatus Gottesmanbacteria (1)	cellular (215) unknown (185) viral (44)	Aquatic:Groundwater (253) Aquatic:Freshwater (52) Engineered:Landfill (35) Aquatic:Saline-lakes (30) NA (29) Terrestrial:Other (15) Engineered:Anoxic-incubation (10) Aquatic:Other (8) Terrestrial:Soil-peat (5) Aquatic:Inlet (4) Engineered:Other (2) Host-associated:Other (1)	Cell_other:PC_00027 (199) Cell_other:PC_00020 (145) NA (54) Rare:PC_00049 (25) Rare:PC_00102 (16) Rare:PC_00151 (2) Rare:PC_00195 (1) Cell_other:PC_00019 (1) Rare:PC_00092 (1)		2710403238;Meta_3300025317_Ga0209541_101600873;Meta_3300025323_Ga0209542_1000289116;2709613010;2709866536;Meta_3300025317_Ga0209541_1000762212;2709915575;Meta_3300025317_Ga0209541_100109412;Meta_3300025323_Ga0209542_1000347333;2709927642;2710441459;Meta_3300025311_Ga0209343_1000206112;Meta_3300025323_Ga0209542_100988354;2710445746;Meta_3300025317_Ga0209541_100285698;2710907096;Meta_3300025311_Ga0…
REF_DGR_[t294]LBPL01000003.1_23013_24038	38	Bacteria:CPR	cellular	Aquatic:Groundwater	Cell_other:PC_00027	NA (6) Bacteria:CPR (4) Bacteria (3) Bacteria:Mixed (1)	cellular (6) unknown (6) viral (2)	Aquatic:Groundwater (12) Engineered:Other (1) Terrestrial:Other (1)	Cell_other:PC_00027 (14)		Meta_3300025323_Ga0209542_100531833;Meta_3300027835_Ga0209515_100671631;Meta_3300004208_Ga0066640_100274252;Meta_3300025121_Ga0208375_100215815;Meta_3300025317_Ga0209541_100193748;Meta_3300025323_Ga0209542_100242028;Meta_3300028168_Ga0268277_10066413;Meta_3300028191_Ga0265595_10154281;Meta_3300029268_Ga0247842_100058505;Meta_3300004210_Ga0066639_100275714;Meta_3300013232_Ga0170573_1002205311;Meta…
REF_DGR_[t296]LBUU01000007.1_88584_89618	94	Bacteria:CPR	cellular	Aquatic	Cell_other:PC_00027	NA (17) Bacteria:CPR (15) Bacteria (11)	unknown (21) cellular (17) viral (5)	Aquatic:Groundwater (26) Aquatic:Freshwater (5) Engineered:Landfill (5) Terrestrial:Soil-peat (2) Engineered:Anoxic-incubation (1) NA (1) Engineered:Other (1) Aquatic:Saline-lakes (1) Aquatic:Other (1)	Cell_other:PC_00027 (41) Rare:PC_00092 (1) NA (1)		2583048162;Meta_3300000553_TBL_comb47_HYPODRAFT_100140995;Meta_3300009715_Ga0116160_10163493;Meta_3300025871_Ga0209311_10498763;Meta_3300013125_Ga0172369_100591053;Meta_3300013137_Ga0172375_100466043;Meta_3300025152_Ga0208373_10072812;Meta_3300025317_Ga0209541_100431452;Meta_3300025323_Ga0209542_1000209351;Meta_3300025317_Ga0209541_101040212;REF_DGR_[t296]LBUU01000007.1_88584_89618;Meta_330002501…
REF_DGR_[t303]LCOP01000017.1_8617_9624	7	Bacteria:CPR	cellular	Aquatic:Groundwater	Cell_other	Bacteria:CPR (3) NA (1)	cellular (3) unknown (1)	Aquatic:Groundwater (4)	Cell_other:PC_00027 (2) Cell_other:PC_00019 (1) NA (1)		2711047619;Meta_3300025323_Ga0209542_100088083;REF_DGR_[t303]LCOP01000017.1_8617_9624;Meta_3300025015_Ga0209210_10046407;Meta_3300025308_Ga0209211_1000376410;Meta_3300009031_Ga0103682_100024887;Meta_3300025121_Ga0208375_10074663
REF_DGR_[t356]LCPI01000003.1_234171_235154	2515	Bacteria:CPR	cellular	Aquatic:Groundwater	Cell_other	Bacteria:CPR (419) Bacteria (411) NA (353) Bacteria:Proteobacteria (6) Bacteria:Firmicutes (2) Bacteria:Mixed (1)	cellular (664) unknown (488) viral (40)	Aquatic:Groundwater (777) Aquatic:Freshwater (130) Engineered:Landfill (88) NA (58) Aquatic:Saline-lakes (48) Engineered:Anoxic-incubation (20) Terrestrial:Other (20) Terrestrial:Soil-peat (18) Engineered:Other (13) Aquatic:Other (13) Aquatic:Inlet (6) Host-associated:Other (1)	Cell_other:PC_00019 (392) Cell_other:PC_00029 (274) Cell_other:PC_00024 (220) NA (105) Cell_other:PC_00040 (101) Rare:PC_00057 (36) Rare:PC_00081 (14) Cell_other:PC_00027 (13) Cell_other (8) Rare:PC_00108 (8) Rare:PC_00134 (5) Rare:PC_00225 (4) Cell_other:PC_00020 (3) Rare:PC_00152 (3) Rare:PC_00188 (2) Rare:PC_00231 (1) Rare (1) Rare:PC_00102 (1) Rare:PC_00156 (1)		2265014189;2265023110;2582982717;Meta_3300000553_TBL_comb47_HYPODRAFT_10000017133;Meta_3300020700_Ga0214225_10046111;Meta_3300020735_Ga0214219_100099612;2583020171;Meta_3300000553_TBL_comb47_HYPODRAFT_1000015547;Meta_3300020724_Ga0214244_100031219;2583048545;Meta_3300000553_TBL_comb47_HYPODRAFT_100037185;Meta_3300020703_Ga0214227_10035551;Meta_3300020708_Ga0214228_10017511;2627200936;2627435801;M…
REF_DGR_[t368]LCQY01000001.1_148690_149733	43	Bacteria:CPR	cellular	Aquatic	Cell_other	Bacteria (11) NA (6) Bacteria:CPR (2)	cellular (11) unknown (5) viral (3)	Aquatic:Groundwater (12) Aquatic:Saline-lakes (2) Aquatic:Freshwater (2) Engineered:Landfill (2) NA (1)	Cell_other:PC_00020 (10) NA (3) Cell_other:PC_00029 (2) Rare:PC_00151 (1) Cell_other:PC_00024 (1) Cell_other:PC_00019 (1) Cell_other:PC_00027 (1)		2710138136;Meta_3300025317_Ga0209541_1000017290;Meta_3300025323_Ga0209542_1000051822;2710138322;Meta_3300025317_Ga0209541_1000220733;Meta_3300025323_Ga0209542_1000069316;Meta_3300028169_Ga0268279_10019176;Meta_3300027835_Ga0209515_101086663;Meta_3300029288_Ga0265297_100062527;2722260592;Meta_3300004210_Ga0066639_100782251;Meta_3300004212_Ga0066631_100056025;Meta_3300004238_Ga0066635_100045215;Met…
REF_DGR_[t370]LCCB01000054.1_1533_2492	5	Bacteria:CPR	cellular	Aquatic:Groundwater	Cell_other:PC_00027	NA (1) Bacteria:CPR (1)	cellular (2)	Aquatic:Groundwater (2)	Cell_other:PC_00027 (2)		Meta_3300025317_Ga0209541_100175451;REF_DGR_[t370]LCCB01000054.1_1533_2492;Meta_3300025030_Ga0209518_100221112;Meta_3300025308_Ga0209211_1000544412;Meta_3300025323_Ga0209542_1000438319
REF_DGR_[t371]LBSG01000027.1_1618_2652	35	Bacteria:CPR	Mixed	Aquatic	Cell_other:PC_00027	NA (5) Bacteria (3) Bacteria:CPR (3)	unknown (7) cellular (2) viral (2)	Aquatic:Groundwater (3) NA (2) Aquatic:Freshwater (2) Engineered:Anoxic-incubation (1) Engineered:Landfill (1) Terrestrial:Other (1) Aquatic:Saline-lakes (1)	Cell_other:PC_00027 (10) Cell_other (1)		2627321760;Meta_3300014205_Ga0172380_100270994;REF_DGR_[t371]LBSG01000027.1_1618_2652;Meta_3300024999_Ga0209728_10047055;Meta_3300025000_Ga0209318_10026213;Meta_3300025010_Ga0209319_10028559;Meta_3300025011_Ga0209000_10025103;Meta_3300025154_Ga0209417_10276945;2786359841;Meta_3300004212_Ga0066631_100118504;Meta_3300008001_Ga0100389_10221393;Meta_3300008002_Ga0100390_100115833;Meta_3300008086_Ga01…
REF_DGR_[t372]LBOS01000002.1_38294_39379	3	Bacteria:CPR	cellular	Aquatic:Groundwater	Cell_other	NA (1) Bacteria:CPR (1)	cellular (1) unknown (1)	Aquatic:Groundwater (2)	Cell_other (1) NA (1)		Meta_3300027835_Ga0209515_100002188;REF_DGR_[t372]LBOS01000002.1_38294_39379;Meta_3300025323_Ga0209542_1000593210
2264745528	2	Bacteria	cellular	Aquatic:Other	Cell_TM:PC_00001	Bacteria:FCB (1) Bacteria:Proteobacteria (1)	unknown (1) cellular (1)	NA (1) Aquatic:Other (1)	Cell_TM:PC_00001 (2)		Meta_3300009536_Ga0129295_103457474;2264745528
2264968464	3	Bacteria	cellular	Mixed	Mixed_Phage_TM:PC_00021	Bacteria:CPR (1) Bacteria:Proteobacteria (1) NA (1)	cellular (2) unknown (1)	Engineered:Landfill (1) NA (1) Aquatic:Inlet (1)	Mixed_Phage_TM:PC_00021 (3)		Meta_3300024260_Ga0233441_10031075;2264968464;Meta_3300014206_Ga0172377_101141842
2510917493	2	Bacteria:Proteobacteria	cellular	NA	Cell_TM:PC_00001	Bacteria:Proteobacteria (2)	cellular (2)	NA (2)	Cell_TM:PC_00001 (2)		2510917493;2526116332
2523904647	2	Bacteria:Proteobacteria	viral	NA	Phage_struct:PC_00010	Bacteria:Proteobacteria (2)	viral (2)	NA (2)	Phage_struct:PC_00010 (2)		2523904647;2523907276
2524165234	1	Bacteria:Actinobacteria	cellular	NA	Phage_struct:PC_00003	Bacteria:Actinobacteria (1)	cellular (1)	NA (1)	Phage_struct:PC_00003 (1)		2524165234
2546426871	9	Bacteria:Firmicutes	viral	Mixed	Phage_struct:PC_00003	Bacteria:Firmicutes (6) NA (1)	viral (5) unknown (2)	Host-associated:Rumen (3) NA (2) Aquatic:Groundwater (1) Engineered:Landfill (1)	Phage_struct:PC_00003 (7)		2546426871;2799652281;Meta_3300014203_Ga0172378_100229607;Meta_3300014206_Ga0172377_100512775;Meta_3300021254_Ga0223824_1000013042;Meta_3300021426_Ga0224482_1000022064;Meta_3300021254_Ga0223824_100005319;Meta_3300021426_Ga0224482_1000091561;Meta_3300026549_Ga0256404_100124270
2558976368	1	Bacteria:Firmicutes	viral	NA	Phage_struct:PC_00008	Bacteria:Firmicutes (1)	viral (1)	NA (1)	Phage_struct:PC_00008 (1)		2558976368
2566300051	4	Bacteria:FCB	viral	Host-associated	Phage_struct:PC_00002	Bacteria:FCB (2)	unknown (1) viral (1)	Host-associated:Human-fecal (1) Host-associated:NonHuman-fecal (1)	Phage_struct:PC_00002 (2)		2566300051;Meta_3300008482_Ga0115187_10106928;Meta_3300008499_Ga0111012_1013584;Meta_3300029305_Ga0307249_1002447723
2568546213	2	Bacteria:Firmicutes	viral	Aquatic:Saline-lakes	Phage_struct:PC_00002	Bacteria:Firmicutes (2)	viral (2)	NA (1) Aquatic:Saline-lakes (1)	Phage_struct:PC_00002 (2)		Meta_3300005929_Ga0075107_10005033;2568546213
2587302281	3	Bacteria:Firmicutes	cellular	Engineered:Anoxic-incubation	NA	Bacteria:Firmicutes (1)	cellular (1)	Engineered:Anoxic-incubation (1)	NA (1)		2587302281;Meta_3300005282_Ga0065701_10424022;Meta_3300016744_Ga0183099_10000044
2587857957	9	Bacteria:Firmicutes	viral	Host-associated:Rumen	Phage_struct:PC_00002	Bacteria:Firmicutes (4) NA (1) Bacteria (1)	viral (6)	Host-associated:Rumen (5) NA (1)	Phage_struct:PC_00002 (6)		2587857957;Meta_3300011008_Ga0139362_10024864;Meta_3300010998_Ga0139311_100152223;Meta_3300011005_Ga0139361_10372841;Meta_3300011008_Ga0139362_100299739;Meta_3300020011_Ga0207351_119624;Meta_3300028048_Ga0256405_1001010312;Meta_3300028048_Ga0256405_100114913;Meta_3300028886_Ga0256407_100016242
2595509898	18	Bacteria:Firmicutes	viral	Host-associated:NonHuman-fecal	Phage_struct:PC_00003	Bacteria:Firmicutes (5)	viral (4) unknown (1)	Host-associated:NonHuman-fecal (4) Host-associated:Rumen (1)	Phage_struct:PC_00003 (5)		2595509898;Meta_3300028048_Ga0256405_100650391;Meta_3300019371_Ga0187896_1000365104;Meta_3300019373_Ga0187895_100070564;Meta_3300019374_Ga0187897_1000372104;Meta_3300021310_Ga0214507_1004467;Meta_3300021311_Ga0214519_100147105;Meta_3300021311_Ga0214519_100147215;Meta_3300021318_Ga0214506_1000529109;Meta_3300021326_Ga0214518_1027546;Meta_3300028454_Ga0307245_130975829;Meta_3300021306_Ga0214508_100…
2596271317	1	Bacteria:Proteobacteria	viral	NA	Phage_struct:PC_00010	Bacteria:Proteobacteria (1)	viral (1)	NA (1)	Phage_struct:PC_00010 (1)		2596271317
2619434905	8	Bacteria:Proteobacteria	cellular	Engineered:Other	Rare:PC_00130	Bacteria:Proteobacteria (4)	cellular (3) unknown (1)	NA (3) Engineered:Other (1)	Rare:PC_00130 (4)		2513780091;2619434905;2732463267;Meta_2029527005_ACOFGT_515950;Meta_2029527006_ACOFGB_1894840;Meta_3300011674_Ga0120786_1001484;Meta_3300011864_Ga0121551_10001230;Meta_3300011905_Ga0121030_10004454
2624340495	2	Bacteria:PVC	cellular	Engineered:Other	Cell_TM:PC_00001	Bacteria:PVC (2)	cellular (1) unknown (1)	Engineered:Other (1) NA (1)	Cell_TM:PC_00001 (2)		2624340495;Meta_3300028593_Ga0255347_10193083
2633418295	1	Bacteria:Firmicutes	viral	NA	Phage_struct:PC_00002	Bacteria:Firmicutes (1)	viral (1)	NA (1)	Phage_struct:PC_00002 (1)		2633418295
2642610652	2	Bacteria:Firmicutes	viral	Engineered:Landfill	Phage_struct:PC_00002	Bacteria:Firmicutes (1) NA (1)	viral (1) unknown (1)	Engineered:Landfill (1) NA (1)	Phage_struct:PC_00002 (2)		Meta_3300014206_Ga0172377_100221104;2642610652
2642787089	1	Bacteria:Proteobacteria	NA	NA	Mixed_Phage_TM:PC_00009	Bacteria:Proteobacteria (1)	unknown (1)	NA (1)	Mixed_Phage_TM:PC_00009 (1)		2642787089
2648425633	1	Bacteria:CPR	NA	NA	Cell_other:PC_00027	Bacteria:CPR (1)	unknown (1)	NA (1)	Cell_other:PC_00027 (1)		2648425633
2701798318	2	Bacteria:PVC	NA	Host-associated:NonHuman-fecal	Phage_struct:PC_00002	NA (1) Bacteria:PVC (1)	unknown (2)	NA (1) Host-associated:NonHuman-fecal (1)	Phage_struct:PC_00002 (1) NA (1)		Meta_3300013901_Ga0116652_10075182;2701798318
2705686303	5	Bacteria:Tenericutes	NA	Host-associated:Rumen	Rare:PC_00061	Bacteria:Tenericutes (1)	unknown (1)	Host-associated:Rumen (1)	Rare:PC_00061 (1)		2705686303;Meta_3300010998_Ga0139311_100072926;Meta_3300011002_Ga0139310_100152523;Meta_3300011006_Ga0139320_100100324;Meta_3300011008_Ga0139362_100124126
2705706475	4	Bacteria:FCB	cellular	Host-associated	Cell_TM:PC_00001	Bacteria:FCB (2) NA (1)	unknown (2) cellular (1)	Terrestrial:Other (1) Host-associated:Rumen (1) Host-associated:Other (1)	NA (2) Cell_TM:PC_00001 (1)		Meta_3300027904_Ga0209737_101833592;Meta_3300007961_Ga0079305_1000079124;2705706475;Meta_3300011008_Ga0139362_10615893
2705722896	7	Bacteria:Firmicutes	viral	Host-associated	Phage_struct:PC_00010	NA (2) Bacteria:Firmicutes (1)	viral (3)	Host-associated:Other (1) Host-associated:Rumen (1) Host-associated:Human-fecal (1)	Phage_struct:PC_00010 (3)		2705722896;Meta_3300010998_Ga0139311_1000121147;Meta_3300011008_Ga0139362_1000029147;Meta_3300020011_Ga0207351_1251147;Meta_3300008482_Ga0115187_1026387;Meta_7000000661_C1905524__gene_149772;Meta_3300027864_Ga0209755_100583885
2705749803	16	Bacteria:Proteobacteria	viral	Host-associated:Rumen	Phage_struct:PC_00008	NA (4) Bacteria:Proteobacteria (1) Bacteria (1)	viral (6)	Host-associated:Rumen (5) Host-associated:NonHuman-fecal (1)	Phage_struct:PC_00008 (5) NA (1)		2705749803;Meta_3300010998_Ga0139311_100089514;Meta_3300011008_Ga0139362_100149514;Meta_3300020011_Ga0207351_101915;Meta_3300011006_Ga0139320_10080814;Meta_3300018427_Ga0187903_100438025;Meta_3300018430_Ga0187902_100504753;Meta_3300018878_Ga0187910_1000644010;Meta_3300022660_Ga0216342_1000727616;Meta_3300022661_Ga0216339_10000539130;Meta_3300022753_Ga0216341_100400443;Meta_3300029305_Ga0307249_10…
2705762666	8	Bacteria:Firmicutes	viral	Host-associated:Rumen	Phage_struct:PC_00003	Bacteria:Firmicutes (1)	viral (1)	Host-associated:Rumen (1)	Phage_struct:PC_00003 (1)		2705762666;Meta_3300010998_Ga0139311_10054675;Meta_3300011002_Ga0139310_100486315;Meta_3300011006_Ga0139320_10041186;Meta_3300011008_Ga0139362_100734016;Meta_3300020011_Ga0207351_10774;Meta_3300020024_Ga0207349_106515;Meta_3300020035_Ga0207350_10826
2709177629	44	Bacteria:FCB	viral	Mixed	Phage_struct:PC_00002	NA (10) Bacteria:FCB (5) Bacteria (1)	viral (10) unknown (6)	Engineered:Other (3) Aquatic:Groundwater (2) NA (2) Aquatic:Freshwater (2) Host-associated:Human-fecal (2) Host-associated:NonHuman-fecal (2) Terrestrial:Soil-peat (1) Engineered:Anoxic-incubation (1) Engineered:Landfill (1)	Phage_struct:PC_00002 (11) Phage_other:PC_00007 (4) Phage_struct:PC_00012 (1)		2709177629;Meta_3300025010_Ga0209319_100025276;Meta_3300025154_Ga0209417_100052680;Meta_3300025308_Ga0209211_1000576912;Meta_3300002219_SCADCLC_101440423;Meta_3300020048_Ga0207193_100042042;Meta_3300025867_Ga0209098_10347623;2585424988;Meta_3300002220_MLSBCLC_1000182340;Meta_3300003375_JGI26470J50227_100006171;2735538465;Meta_3300002220_MLSBCLC_1004059318;Meta_3300007987_Ga0100379_100344921;Meta_…
2710086940	1	Bacteria:CPR	cellular	NA	Cell_other:PC_00047	Bacteria:CPR (1)	cellular (1)	NA (1)	Cell_other:PC_00047 (1)		2710086940
2710555310	4	Bacteria	cellular	Aquatic	Rare:PC_00197	Bacteria (3)	cellular (3)	Aquatic:Groundwater (2) Aquatic:Other (1)	Rare:PC_00197 (3)		2710555310;Meta_3300025311_Ga0209343_100080689;Meta_3300010938_Ga0137716_100177568;Meta_3300028032_Ga0265296_10021793
2711019091	2	Bacteria:CPR	cellular	Aquatic:Groundwater	Cell_other:PC_00027	Bacteria:CPR (1)	cellular (1)	Aquatic:Groundwater (1)	Cell_other:PC_00027 (1)		2711019091;Meta_3300025317_Ga0209541_100086995
2711380081	3	Bacteria:CPR	NA	Aquatic:Groundwater	Cell_other:PC_00029	Bacteria:CPR (1)	unknown (1)	Aquatic:Groundwater (1)	Cell_other:PC_00029 (1)		2711380081;Meta_3300025317_Ga0209541_100360385;Meta_3300025323_Ga0209542_101110192
2713218578	11	Bacteria:Candidatus Raymondbacteria	cellular	Aquatic	Cell_TM:PC_00001	Bacteria (2) Bacteria:Candidatus Raymondbacteria (1) NA (1)	cellular (2) unknown (2)	Aquatic:Freshwater (2) Aquatic:Other (1) Aquatic:Groundwater (1)	Cell_TM:PC_00001 (4)		2713218578;Meta_3300025081_Ga0208953_10001834;Meta_3300025095_Ga0208977_100009657;Meta_3300025107_Ga0208863_10008993;Meta_3300025111_Ga0208968_100007444;Meta_3300025152_Ga0208373_10005544;Meta_3300013127_Ga0172365_100644003;Meta_3300013129_Ga0172364_100960983;Meta_3300013133_Ga0172362_101110343;Meta_3300009082_Ga0105099_1000021315;Meta_3300013133_Ga0172362_100305423
2713307380	10	Bacteria:CPR	viral	Aquatic:Groundwater	Cell_other:PC_00027	Bacteria:CPR (2) Bacteria (1)	viral (2) cellular (1)	Aquatic:Groundwater (3)	Cell_other:PC_00027 (3)		2711476553;Meta_3300025311_Ga0209343_100735733;2713307380;Meta_3300025081_Ga0208953_10026745;Meta_3300025095_Ga0208977_10009625;Meta_3300025117_Ga0208958_10031266;Meta_3300025152_Ga0208373_10291663;Meta_3300009031_Ga0103682_100109601;Meta_3300009285_Ga0103680_100437662;Meta_3300009296_Ga0103681_10265873
2713850246	9	Bacteria:Proteobacteria	viral	Engineered	Phage_struct:PC_00002	Bacteria:Proteobacteria (4)	viral (3) unknown (1)	Aquatic:Groundwater (1) Engineered:Other (1) NA (1) Engineered:Landfill (1)	Phage_struct:PC_00002 (4)		2713850246;Meta_3300020048_Ga0207193_10471703;Meta_3300025088_Ga0208246_1000003276;Meta_3300025107_Ga0208863_1000001276;Meta_3300028602_Ga0265294_100725443;Meta_3300028601_Ga0265295_100192540;2631975308;Meta_3300001592_Draft_100451293;Meta_3300002220_MLSBCLC_100956716
2713865313	10	Bacteria:Proteobacteria	cellular	Aquatic	Mixed_Phage_TM:PC_00009	Bacteria:Proteobacteria (2) Bacteria (2) NA (2)	unknown (5) cellular (1)	Aquatic:Groundwater (4) Aquatic:Freshwater (2)	Mixed_Phage_TM:PC_00009 (3) NA (3)		2713865313;Meta_3300009031_Ga0103682_1000134321;Meta_3300025107_Ga0208863_10002436;Meta_3300028581_Ga0247840_100367233;Meta_3300024054_Ga0233425_100537693;Meta_3300004239_Ga0066650_100122984;Meta_3300008010_Ga0100397_10240204;Meta_3300004238_Ga0066635_100175601;Meta_3300008011_Ga0100396_10428711;Meta_3300009004_Ga0100377_10280914
2722091291	2	Bacteria:Firmicutes	cellular	Aquatic:Groundwater	Phage_struct:PC_00003	Bacteria:Firmicutes (1)	cellular (1)	Aquatic:Groundwater (1)	Phage_struct:PC_00003 (1)		2722091291;Meta_3300025011_Ga0209000_100036753
2752632696	1	Bacteria:Spirochaetes	viral	NA	Phage_struct:PC_00002	Bacteria:Spirochaetes (1)	viral (1)	NA (1)	Phage_struct:PC_00002 (1)		2752632696
2752896655	5	Bacteria:Firmicutes	viral	Host-associated	Phage_struct:PC_00002	Bacteria:Firmicutes (2)	viral (2)	Host-associated:NonHuman-fecal (1) Host-associated:Human-fecal (1)	Phage_struct:PC_00002 (2)		Meta_3300029305_Ga0307249_1004727121;2752896655;Meta_3300006464_Ga0100221_100070453;Meta_3300006502_Ga0100528_10075945;Meta_3300014824_Ga0134492_10146731
2774837945	4	Bacteria:Proteobacteria	cellular	Engineered	Cell_TM:PC_00001	Bacteria:Proteobacteria (3) NA (1)	unknown (3) cellular (1)	Engineered:Anoxic-incubation (2) NA (1) Aquatic:Freshwater (1)	Cell_TM:PC_00001 (4)		2774837945;Meta_3300006417_Ga0069787_100419222;Meta_3300027970_Ga0247837_10600462;Meta_3300006417_Ga0069787_100809835
2786034649	286	Bacteria:CPR	Mixed	Mixed	Cell_TM:PC_00001	Bacteria (62) NA (45) Bacteria:CPR (17) Bacteria:Proteobacteria (1) Bacteria:Firmicutes (1)	unknown (63) cellular (40) viral (23)	Aquatic:Saline-lakes (31) Engineered:Anoxic-incubation (24) Aquatic:Groundwater (23) Engineered:Landfill (21) Aquatic:Freshwater (13) Engineered:Other (6) Aquatic:Other (3) NA (3) Terrestrial:Other (2)	Cell_TM:PC_00001 (69) NA (37) Phage_struct:PC_00002 (15) Rare:PC_00142 (3) Rare:PC_00177 (1) Phage_struct:PC_00010 (1)		2264871778;2786034649;Meta_3300007964_Ga0100400_10429341;Meta_3300008004_Ga0100395_10449724;Meta_3300008008_Ga0100399_10264632;Meta_3300008086_Ga0100388_100223543;Meta_3300008093_Ga0100393_101043853;Meta_3300008094_Ga0100387_100386402;Meta_3300000032_Draft_00015303;Meta_3300000568_Draft_100032776;2791724406;Meta_3300001567_Draft_100043159;Meta_3300002498_TOLCLC_100078555;Meta_3300028916_Ga0310376…
2786199781	1	Archaea:DPANN	cellular	NA	Cell_TM:PC_00001	Archaea:DPANN (1)	cellular (1)	NA (1)	Cell_TM:PC_00001 (1)		2786199781
2786908874	4	Bacteria:CPR	cellular	Aquatic:Groundwater	Rare:PC_00150	Bacteria:CPR (1)	cellular (1)	Aquatic:Groundwater (1)	Rare:PC_00150 (1)		2786908874;Meta_3300004105_Ga0065182_10073725;Meta_3300008094_Ga0100387_100065999;Meta_3300025805_Ga0210006_10104105
2787732781	2	Bacteria:Proteobacteria	cellular	Aquatic:Freshwater	Cell_TM:PC_00001	Bacteria:Proteobacteria (1)	cellular (1)	Aquatic:Freshwater (1)	Cell_TM:PC_00001 (1)		2787732781;Meta_3300014060_Ga0119967_100344525
2790363603	1	Bacteria:Firmicutes	viral	NA	Phage_struct:PC_00002	Bacteria:Firmicutes (1)	viral (1)	NA (1)	Phage_struct:PC_00002 (1)		2790363603
2791332221	1	Bacteria:Actinobacteria	viral	NA	Phage_struct:PC_00003	Bacteria:Actinobacteria (1)	viral (1)	NA (1)	Phage_struct:PC_00003 (1)		2791332221
2792561092	2	Bacteria:FCB	cellular	NA	Mixed_Phage_TM:PC_00009	Bacteria:FCB (2)	cellular (2)	NA (2)	Mixed_Phage_TM:PC_00009 (2)		2694955360;2792561092
2799554119	16	Bacteria:Firmicutes	cellular	Host-associated:Rumen	Rare:PC_00061	Bacteria:Firmicutes (1) NA (1)	unknown (1) cellular (1)	Host-associated:Rumen (2)	Rare:PC_00061 (2)		2799554119;Meta_3300010998_Ga0139311_100033137;Meta_3300011002_Ga0139310_100031655;Meta_3300011005_Ga0139361_100008156;Meta_3300011006_Ga0139320_1000002463;Meta_3300011008_Ga0139362_100202556;Meta_3300013830_Ga0120377_10050521;Meta_3300018430_Ga0187902_101305763;Meta_3300021254_Ga0223824_100142895;Meta_3300021255_Ga0223825_113872492;Meta_3300021256_Ga0223826_100080328;Meta_3300021399_Ga0224415_10…
2800060390	3	Bacteria:Firmicutes	cellular	Host-associated:Human-fecal	Rare:PC_00061	Bacteria:Firmicutes (2)	cellular (2)	Host-associated:Human-fecal (1) NA (1)	NA (1) Rare:PC_00061 (1)		2800060390;Meta_3300008268_Ga0111491_10010793;Meta_7000000455_C5177931__gene_332117
2800252406	1	Bacteria:Firmicutes	NA	NA	Phage_struct:PC_00002	Bacteria:Firmicutes (1)	unknown (1)	NA (1)	Phage_struct:PC_00002 (1)		2800252406
2800314693	9	Bacteria:FCB	cellular	Mixed	Rare:PC_00103	Bacteria:FCB (3)	cellular (2) unknown (1)	Engineered:Other (1) NA (1) Terrestrial:Soil-peat (1)	Rare:PC_00103 (3)		2800314693;Meta_3300014831_Ga0167340_10049203;Meta_3300029923_Ga0311347_1000088415;Meta_3300029990_Ga0311336_1000362511;Meta_3300029995_Ga0302210_100034504;Meta_3300030000_Ga0311337_100148954;Meta_3300030019_Ga0311348_1000389211;Meta_3300030294_Ga0311349_10000005260;Meta_3300030491_Ga0302211_100006474
2800646197	1	Bacteria:Firmicutes	viral	NA	Phage_struct:PC_00008	Bacteria:Firmicutes (1)	viral (1)	NA (1)	Phage_struct:PC_00008 (1)		2800646197
2800655793	1	Bacteria:Firmicutes	NA	NA	Phage_struct:PC_00023	Bacteria:Firmicutes (1)	unknown (1)	NA (1)	Phage_struct:PC_00023 (1)		2800655793
2800804495	1	Bacteria:Proteobacteria	viral	NA	Phage_struct:PC_00008	Bacteria:Proteobacteria (1)	viral (1)	NA (1)	Phage_struct:PC_00008 (1)		2800804495
2800946450	1	Bacteria:Spirochaetes	viral	NA	Phage_struct:PC_00008	Bacteria:Spirochaetes (1)	viral (1)	NA (1)	Phage_struct:PC_00008 (1)		2800946450
2805174108	5	Bacteria:Proteobacteria	cellular	Mixed	Rare:PC_00138	NA (1) Bacteria:Proteobacteria (1)	cellular (1) unknown (1)	Engineered:Other (1) Aquatic:Other (1)	Rare:PC_00138 (2)		2805174108;Meta_3300020386_Ga0211582_1000012611;Meta_3300020418_Ga0211557_100117304;Meta_3300020420_Ga0211580_100035034;Meta_3300023211_Ga0255842_12665044
2805175467	5	Bacteria:Proteobacteria	cellular	Aquatic:Other	Rare:PC_00074	Bacteria:Proteobacteria (1)	cellular (1)	Aquatic:Other (1)	Rare:PC_00074 (1)		2805175467;Meta_3300020386_Ga0211582_1000009023;Meta_3300020418_Ga0211557_100017673;Meta_3300020420_Ga0211580_1000108216;Meta_3300020430_Ga0211622_100383012
2806219042	21	Bacteria	cellular	Host-associated	Rare:PC_00105	Bacteria (6) NA (5) Bacteria:Proteobacteria (2) Bacteria:Firmicutes (1)	cellular (9) unknown (4) viral (1)	Host-associated:Rumen (6) Host-associated:NonHuman-fecal (4) NA (2) Host-associated:Other (2)	Rare:PC_00105 (9) NA (5)		Meta_3300006045_Ga0082212_1000009236;2806205641;2806219042;Meta_3300001598_EMG_100453754;Meta_3300015207_Ga0134540_100204110;Meta_3300018878_Ga0187910_100505455;Meta_3300022660_Ga0216342_1001169214;Meta_3300022753_Ga0216341_100963554;Meta_3300029305_Ga0307249_10003290103;Meta_3300029705_Ga0224414_1000312060;Meta_3300022660_Ga0216342_1000048636;Meta_3300022753_Ga0216341_100063478;Meta_3300029305_G…
2806774866	8	Bacteria:FCB	viral	Host-associated	Phage_struct:PC_00002	Bacteria:FCB (4) NA (1)	viral (5)	Host-associated:Human-fecal (2) NA (1) Host-associated:NonHuman-fecal (1) Host-associated:Rumen (1)	Phage_struct:PC_00002 (4) NA (1)		2806774866;Meta_3300008326_Ga0115311_10015854;Meta_3300013414_Ga0177923_12272566;Meta_3300021255_Ga0223825_1217467765;Meta_3300021256_Ga0223826_1000079642;Meta_3300021387_Ga0223845_1066729857;Meta_3300021431_Ga0224423_1000094857;Meta_3300014963_Ga0134523_10010916
2808273777	1	Bacteria:Firmicutes	viral	NA	Phage_struct:PC_00002	Bacteria:Firmicutes (1)	viral (1)	NA (1)	Phage_struct:PC_00002 (1)		2808273777
2810089321	2	Bacteria:Proteobacteria	viral	NA	Phage_struct:PC_00002	Bacteria:Proteobacteria (2)	viral (2)	NA (2)	Phage_struct:PC_00002 (2)		2559321194;2810089321
2815594771	8	Bacteria:Firmicutes	viral	Host-associated	Phage_struct:PC_00008	Bacteria:Firmicutes (4)	viral (4)	Host-associated:Rumen (2) Host-associated:NonHuman-fecal (2)	Phage_struct:PC_00008 (3) Phage_struct:PC_00002 (1)		2815594771;Meta_3300019374_Ga0187897_10081223;Meta_3300021306_Ga0214508_10099451;Meta_3300021318_Ga0214506_100017623;Meta_3300021326_Ga0214518_10082555;Meta_2061766007__HiSeq_10596990;Meta_3300021318_Ga0214506_1000213122;Meta_2049941000__900MB_Assembly_9769530
2501712198	1	Bacteria:Proteobacteria	cellular	NA	Mixed_Phage_TM:PC_00009	Bacteria:Proteobacteria (1)	cellular (1)	NA (1)	Mixed_Phage_TM:PC_00009 (1)	0.625,0.125,0,0.25	2501712198
2508525511	7	Bacteria:Proteobacteria	cellular	Mixed	Mixed_Phage_TM:PC_00009	Bacteria:Proteobacteria (4)	cellular (3) unknown (1)	NA (2) Aquatic:Freshwater (1) Engineered:Landfill (1)	Mixed_Phage_TM:PC_00009 (4)		2508525511;Meta_3300013125_Ga0172369_100661402;Meta_3300013126_Ga0172367_1000652110;Meta_3300013131_Ga0172373_1000785710;Meta_3300014720_Ga0172376_101400161;Meta_3300028603_Ga0265293_100446292;2785507344
2525496167	1	Bacteria:FCB	cellular	NA	Mixed_Phage_TM:PC_00021	Bacteria:FCB (1)	cellular (1)	NA (1)	Mixed_Phage_TM:PC_00021 (1)		2525496167
2566283107	3	Bacteria:FCB	viral	Host-associated:Other	Phage_struct:PC_00012	Bacteria:FCB (1)	viral (1)	Host-associated:Other (1)	Phage_struct:PC_00012 (1)		2566283107;Meta_3300006747_Ga0101801_1012018;Meta_3300014964_Ga0134538_10118323
2624749659	10	Bacteria:Firmicutes	viral	Host-associated	Phage_struct:PC_00008	Bacteria:Firmicutes (6) NA (1)	viral (7)	Host-associated:Rumen (4) Host-associated:NonHuman-fecal (2) NA (1)	Phage_struct:PC_00008 (7)		2624749659;Meta_3300019373_Ga0187895_10135133;Meta_3300028454_Ga0307245_120500012;Meta_3300021306_Ga0214508_100027446;Meta_3300021319_Ga0214520_10034660;Meta_3300028454_Ga0307245_129989442;Meta_3300021400_Ga0224422_100548559;Meta_3300026549_Ga0256404_100575112;Meta_3300026549_Ga0256404_100603811;Meta_3300026549_Ga0256404_10172633
2627591844	10	Bacteria:CPR	cellular	Aquatic:Groundwater	Cell_other:PC_00027	Bacteria:CPR (1)	cellular (1)	Aquatic:Groundwater (1)	Cell_other:PC_00027 (1)		2627591844;Meta_3300002223_C687J26845_100218201;Meta_3300002529_C687J35504_100012736;Meta_3300025015_Ga0209210_100006773;Meta_3300025030_Ga0209518_100008965;Meta_3300025289_Ga0209002_100924011;Meta_3300025308_Ga0209211_1000037242;Meta_3300025311_Ga0209343_1000014343;Meta_3300025317_Ga0209541_1000151014;Meta_3300025323_Ga0209542_10000263136
2642744282	1	Bacteria:Firmicutes	cellular	NA	Phage_struct:PC_00002	Bacteria:Firmicutes (1)	cellular (1)	NA (1)	Phage_struct:PC_00002 (1)		2642744282
2701799610	1	Bacteria:PVC	viral	NA	Phage_struct:PC_00003	Bacteria:PVC (1)	viral (1)	NA (1)	Phage_struct:PC_00003 (1)		2701799610
2786974461	27	Bacteria	cellular	Aquatic:Groundwater	Cell_TM:PC_00001	Bacteria (1)	cellular (1)	Aquatic:Groundwater (1)	Cell_TM:PC_00001 (1)		2786974461;Meta_3300005236_Ga0066636_100335431;Meta_3300007964_Ga0100400_10244102;Meta_3300007965_Ga0100401_100055126;Meta_3300007985_Ga0100381_10206152;Meta_3300007986_Ga0100380_100481181;Meta_3300008001_Ga0100389_10001835;Meta_3300008002_Ga0100390_100450612;Meta_3300008003_Ga0100391_100032449;Meta_3300008004_Ga0100395_10030923;Meta_3300008005_Ga0100385_10004892;Meta_3300008007_Ga0100386_1004423…
2789530552	28	Bacteria:Firmicutes	viral	Host-associated	Phage_struct:PC_00002	Bacteria:Firmicutes (4) NA (1)	viral (4) unknown (1)	Host-associated:Rumen (2) NA (1) Host-associated:NonHuman-fecal (1) Host-associated:Human-fecal (1)	Phage_struct:PC_00002 (5)		2789530552;Meta_3300007664_Ga0105542_10005631;Meta_3300007853_Ga0114093_10061739;Meta_3300008299_Ga0114868_10006542;Meta_3300008676_Ga0111520_10063917;Meta_3300014553_Ga0134451_10010414;Meta_3300014798_Ga0134382_100002643;Meta_3300014824_Ga0134492_1000064122;Meta_3300014961_Ga0134526_100057417;641005898;Meta_3300012007_Ga0120382_100160318;Meta_3300014043_Ga0120385_100123024;Meta_3300014057_Ga0120…
2799635620	2	Bacteria:Firmicutes	viral	Host-associated:Rumen	Phage_struct:PC_00002	Bacteria:Firmicutes (1) NA (1)	viral (2)	Host-associated:Rumen (1) NA (1)	Phage_struct:PC_00002 (2)		2799635620;Meta_3300021387_Ga0223845_104937953
2806215451	10	Bacteria:Proteobacteria	viral	Host-associated:Rumen	Phage_struct:PC_00008	NA (4) Bacteria:Proteobacteria (2)	viral (3) unknown (2) cellular (1)	Host-associated:Rumen (5) NA (1)	Phage_struct:PC_00008 (4) NA (2)		2806199617;2806215451;Meta_3300011979_Ga0120379_10039874;Meta_3300026549_Ga0256404_10849241;Meta_3300014043_Ga0120385_10107803;Meta_3300026526_Ga0256869_10234733;Meta_3300026549_Ga0256404_100850523;Meta_3300028048_Ga0256405_1000187511;Meta_3300032037_Ga0326508_10162854;Meta_3300013830_Ga0120377_10118122
Meta_2049941000__900MB_Assembly_487330	15	Bacteria:FCB	viral	Host-associated	Phage_struct	NA (8) Bacteria:FCB (2)	viral (8) unknown (2)	Host-associated:Rumen (6) Aquatic:Groundwater (2) Host-associated:NonHuman-fecal (1) Engineered:Anoxic-incubation (1)	Phage_struct:PC_00012 (5) Phage_struct (2) Phage_struct:PC_00002 (2) Phage_other:PC_00007 (1)		Meta_3300014203_Ga0172378_100325932;Meta_2049941000__900MB_Assembly_487330;Meta_2236876025_CowRDRAFT01_00021047;Meta_2061766007__HiSeq_14058970;Meta_3300002168_JGI24712J26585_100067458;Meta_3300002170_JGI24711J26586_100051005;Meta_3300028832_Ga0265298_1000103416;Meta_3300018430_Ga0187902_100533663;Meta_3300019376_Ga0187899_100195415;Meta_3300028454_Ga0307245_10788878;Meta_3300028832_Ga0265298_100…
Meta_2049941000__900MB_Assembly_8127300	4	NA	viral	Host-associated:Rumen	Phage_struct:PC_00002	NA (2)	viral (2)	Host-associated:Rumen (2)	NA (1) Phage_struct:PC_00002 (1)		Meta_2049941000__900MB_Assembly_8127300;Meta_3300028832_Ga0265298_101013953;Meta_3300028914_Ga0265300_100126396;Meta_3300028887_Ga0265299_1000073033
Meta_2049941000__900MB_Assembly_7286440	2	NA	viral	Host-associated:Rumen	Phage_struct:PC_00002	NA (1)	viral (1)	Host-associated:Rumen (1)	Phage_struct:PC_00002 (1)		Meta_2049941000__900MB_Assembly_7286440;Meta_2061766007__HiSeq_14785730
Meta_2061766007__HiSeq_11338750	2	Bacteria:Firmicutes	viral	Host-associated	Phage_struct:PC_00008	NA (1) Bacteria:Firmicutes (1)	unknown (1) viral (1)	Host-associated:Rumen (1) Host-associated:NonHuman-fecal (1)	Phage_struct:PC_00008 (2)		Meta_2061766007__HiSeq_11338750;Meta_3300029305_Ga0307249_1007753911
Meta_2061766007__HiSeq_00196900	1	NA	viral	Host-associated:Rumen	Phage_struct:PC_00002	NA (1)	viral (1)	Host-associated:Rumen (1)	Phage_struct:PC_00002 (1)		Meta_2061766007__HiSeq_00196900
Meta_2061766007__HiSeq_11423990	3	Bacteria:FCB	viral	Host-associated:Rumen	Phage_struct:PC_00002	NA (1) Bacteria:FCB (1)	viral (1) unknown (1)	Host-associated:Rumen (2)	Phage_struct:PC_00002 (1) NA (1)		Meta_2061766007__HiSeq_11423990;Meta_3300003523_DRAFT_1000011545;Meta_3300012007_Ga0120382_10023768
Meta_2061766007__HiSeq_21562580	1	Bacteria:Firmicutes	viral	Host-associated:Rumen	Phage_struct:PC_00003	Bacteria:Firmicutes (1)	viral (1)	Host-associated:Rumen (1)	Phage_struct:PC_00003 (1)		Meta_2061766007__HiSeq_21562580
Meta_2061766007__HiSeq_13536340	51	Bacteria:FCB	viral	Host-associated:Rumen	Phage_struct:PC_00008	NA (19) Bacteria:FCB (7) Bacteria (7)	viral (28) unknown (5)	Host-associated:Rumen (30) Host-associated:NonHuman-fecal (3)	Phage_struct:PC_00008 (33)		2624543438;Meta_3300012016_Ga0120387_10126824;Meta_2049941000__900MB_Assembly_7223090;Meta_2061766007__HiSeq_13536340;Meta_3300028832_Ga0265298_100589731;Meta_3300011002_Ga0139310_10136044;Meta_3300011005_Ga0139361_10491633;Meta_3300012016_Ga0120387_10035427;Meta_3300014043_Ga0120385_100065312;Meta_3300014057_Ga0120384_10147881;Meta_3300014043_Ga0120385_10167533;Meta_3300021254_Ga0223824_10001312…
Meta_2061766007__HiSeq_01078060	1	NA	NA	Host-associated:Rumen	Phage_struct:PC_00002	NA (1)	unknown (1)	Host-associated:Rumen (1)	Phage_struct:PC_00002 (1)		Meta_2061766007__HiSeq_01078060
Meta_2061766007__HiSeq_05148760	2	NA	NA	Host-associated:Rumen	Phage_struct:PC_00002	NA (2)	unknown (2)	Host-associated:Rumen (2)	Phage_struct:PC_00002 (2)		Meta_2061766007__HiSeq_05148760;Meta_3300028833_Ga0247610_10000155156
Meta_2061766007__HiSeq_03711780	7	NA	viral	Host-associated:Rumen	Mixed	NA (5)	unknown (3) viral (2)	Host-associated:Rumen (5)	Phage_struct:PC_00023 (3) Rare:PC_00127 (2)		Meta_2061766007__HiSeq_03711780;Meta_3300003523_DRAFT_100233114;Meta_3300012007_Ga0120382_100025051;Meta_3300028591_Ga0247611_1001252610;Meta_3300028805_Ga0247608_1000198822;Meta_3300028833_Ga0247610_102949573;Meta_3300014043_Ga0120385_10065041
Meta_2061766007__HiSeq_08901960	2	Bacteria:Firmicutes	viral	Host-associated:Rumen	Phage_struct:PC_00002	Bacteria:Firmicutes (1) NA (1)	viral (2)	Host-associated:Rumen (2)	Phage_struct:PC_00002 (2)		Meta_3300012016_Ga0120387_100115227;Meta_2061766007__HiSeq_08901960
Meta_2061766007__HiSeq_14908080	12	Bacteria:Proteobacteria	cellular	Mixed	Mixed_Phage_TM:PC_00009	Bacteria:Proteobacteria (2) NA (2) Bacteria (1)	cellular (3) unknown (1) viral (1)	Host-associated:Rumen (3) Engineered:Anoxic-incubation (1) Aquatic:Saline-lakes (1)	Mixed_Phage_TM:PC_00009 (4) NA (1)		2705696151;Meta_3300010998_Ga0139311_100153415;Meta_3300011008_Ga0139362_100263015;Meta_2061766007__HiSeq_14908080;Meta_2061766007__HiSeq_08201080;Meta_3300009771_Ga0116155_100112204;Meta_3300028626_Ga0302244_10130743;Meta_3300028628_Ga0302249_1000008229;Meta_3300028630_Ga0302247_100005439;Meta_3300028640_Ga0302237_10001097;Meta_3300028641_Ga0302239_10055674;Meta_3300022864_Ga0222665_10079754
Meta_2061766007__HiSeq_11624930	1	NA	viral	Host-associated:Rumen	Rare:PC_00063	NA (1)	viral (1)	Host-associated:Rumen (1)	Rare:PC_00063 (1)		Meta_2061766007__HiSeq_11624930
Meta_2061766007__HiSeq_14841220	2	NA	NA	Host-associated:Rumen	Mixed	NA (2)	unknown (2)	Host-associated:Rumen (2)	Phage_struct:PC_00023 (1) Rare:PC_00127 (1)		Meta_3300028914_Ga0265300_100258114;Meta_2061766007__HiSeq_14841220
Meta_2061766007__HiSeq_23663650	1	NA	NA	Host-associated:Rumen	Phage_struct:PC_00002	NA (1)	unknown (1)	Host-associated:Rumen (1)	Phage_struct:PC_00002 (1)		Meta_2061766007__HiSeq_23663650
Meta_2061766007__HiSeq_14485700	1	NA	NA	Host-associated:Rumen	NA	NA (1)	unknown (1)	Host-associated:Rumen (1)	NA (1)		Meta_2061766007__HiSeq_14485700
Meta_2081372005_SRM_00297300	4	Bacteria:FCB	viral	Host-associated:Rumen	Mixed_Phage_TM:PC_00009	NA (2) Bacteria:FCB (1) Bacteria (1)	unknown (3) viral (1)	Host-associated:Rumen (4)	Mixed_Phage_TM:PC_00009 (3) Phage_struct:PC_00012 (1)		Meta_2061766007__HiSeq_16140300;Meta_2081372005_SRM_00297300;Meta_3300028832_Ga0265298_100412663;Meta_3300003523_DRAFT_101434741
Meta_2156126002_BMHB2_0145.00006770	5	Bacteria	viral	Engineered:Anoxic-incubation	Phage_struct:PC_00002	Bacteria (1)	viral (1)	Engineered:Anoxic-incubation (1)	Phage_struct:PC_00002 (1)		Meta_2156126002_BMHB2_0145.00006770;Meta_2156126002_BMHB2_0592.00010330;Meta_2156126002_BMHB2_0716.00012020;Meta_2156126002_BMHB2_0897.00001600;Meta_3300016722_Ga0183100_1000007536
Meta_3300000032_Draft_002135863	9	Bacteria	viral	Engineered	Phage_struct:PC_00002	NA (6) Bacteria (1)	viral (4) unknown (3)	Engineered:Anoxic-incubation (4) Aquatic:Groundwater (1) Engineered:Other (1) Aquatic:Freshwater (1)	Phage_struct:PC_00002 (5) NA (2)		Meta_3300009696_Ga0116177_100092154;Meta_3300009781_Ga0116178_100651431;Meta_3300028903_Ga0302250_100007690;Meta_3300000032_Draft_002135811;Meta_3300000032_Draft_002135810;Meta_3300000032_Draft_002135863;Meta_3300002219_SCADCLC_101043103;Meta_3300013137_Ga0172375_102527414;Meta_3300014208_Ga0172379_101182233
Meta_3300000059_PaHGMunAill_00040825	2	Bacteria:Proteobacteria	cellular	Host-associated:Other	Rare:PC_00130	Bacteria:Proteobacteria (2)	cellular (1) unknown (1)	NA (1) Host-associated:Other (1)	NA (1) Rare:PC_00130 (1)		2791377646;Meta_3300000059_PaHGMunAill_00040825
Meta_3300000059_PaHGMunAill_00228062	1	NA	NA	Host-associated:Other	Cell_TM:PC_00038	NA (1)	unknown (1)	Host-associated:Other (1)	Cell_TM:PC_00038 (1)		Meta_3300000059_PaHGMunAill_00228062
Meta_3300000059_PaHGMunAill_00122645	1	Bacteria	NA	Host-associated:Other	NA	Bacteria (1)	unknown (1)	Host-associated:Other (1)	NA (1)		Meta_3300000059_PaHGMunAill_00122645
Meta_3300000151_SI53jan11_200mDRAFT_10059312	73	Bacteria:Proteobacteria	cellular	Aquatic	Mixed_Phage_TM:PC_00009	Bacteria:Proteobacteria (15) NA (2)	unknown (12) cellular (5)	Aquatic:Freshwater (5) NA (5) Engineered:Anoxic-incubation (2) Aquatic:Inlet (2) Engineered:Landfill (1) Engineered:Other (1) Aquatic:Saline-lakes (1)	Mixed_Phage_TM:PC_00009 (17)		2509056929;Meta_3300009668_Ga0116180_10017034;Meta_3300025657_Ga0208823_100147115;2642764318;2642794705;2713381419;Meta_3300000151_SI53jan11_200mDRAFT_10059312;Meta_3300000154_SI47jul10_150mDRAFT_10030893;Meta_3300000160_SI48aug10_135mDRAFT_10050442;Meta_3300000172_SI34jun09_200mDRAFT_100026935;Meta_3300000174_SI60aug11_200mDRAFT_10095172;Meta_3300000193_SI47jul10_135mDRAFT_10089262;Meta_33000002…
Meta_3300000151_SI53jan11_200mDRAFT_10061644	39	Bacteria:Proteobacteria	cellular	Aquatic:Inlet	Mixed_Phage_TM:PC_00009	Bacteria:Proteobacteria (2)	cellular (2)	Aquatic:Inlet (2)	Mixed_Phage_TM:PC_00009 (2)		Meta_3300000151_SI53jan11_200mDRAFT_10061644;Meta_3300004274_Ga0066607_10047765;Meta_3300022902_Ga0233429_10379412;Meta_3300024243_Ga0233436_10154943;Meta_3300024256_Ga0233446_10170633;Meta_3300024257_Ga0233442_10169093;Meta_3300024258_Ga0233440_10060742;Meta_3300024260_Ga0233441_10067193;Meta_3300024302_Ga0233449_100261810;Meta_3300024324_Ga0233443_10226223;Meta_3300024339_Ga0233445_10225822;Met…
Meta_3300000232_TB_PC08_64DRAFT_10101364	1	Bacteria:Proteobacteria	NA	Aquatic:Groundwater	NA	Bacteria:Proteobacteria (1)	unknown (1)	Aquatic:Groundwater (1)	NA (1)		Meta_3300000232_TB_PC08_64DRAFT_10101364
Meta_3300000233_TB_FS06_10DRAFT_10100412	1	Bacteria	NA	Aquatic:Groundwater	Mixed_Phage_TM:PC_00021	Bacteria (1)	unknown (1)	Aquatic:Groundwater (1)	Mixed_Phage_TM:PC_00021 (1)		Meta_3300000233_TB_FS06_10DRAFT_10100412
Meta_3300000558_Draft_100195149	6	Bacteria:Firmicutes	viral	Engineered	Phage_struct:PC_00002	NA (4) Bacteria:Firmicutes (1)	unknown (4) viral (1)	Engineered:Landfill (2) Engineered:Other (2) Engineered:Anoxic-incubation (1)	Phage_struct:PC_00002 (3) NA (2)		Meta_3300000558_Draft_100195149;Meta_3300002220_MLSBCLC_1000637510;Meta_3300002164_JGI24708J26588_100246293;Meta_3300014204_Ga0172381_100487742;Meta_3300006225_Ga0082206_1377752;Meta_3300014206_Ga0172377_103064122
Meta_3300000558_Draft_103763644	3	NA	viral	Engineered:Other	Rare:PC_00062	NA (1)	viral (1)	Engineered:Other (1)	Rare:PC_00062 (1)		Meta_3300000558_Draft_103763644;Meta_3300002220_MLSBCLC_100666205;Meta_3300002856_draft_115075733
Meta_3300000558_Draft_101433064	5	NA	viral	Engineered:Other	Phage_struct:PC_00002	NA (2)	viral (1) unknown (1)	Engineered:Other (2)	Phage_struct:PC_00002 (2)		Meta_3300000558_Draft_101433064;Meta_3300001605_Draft_100631833;Meta_3300012990_Ga0159060_10126571;Meta_3300001605_Draft_100691703;Meta_3300002220_MLSBCLC_100184393
Meta_3300000558_Draft_100191844	10	Bacteria:Firmicutes	viral	Mixed	Phage_struct:PC_00002	NA (4) Bacteria:Firmicutes (3)	viral (4) unknown (3)	Engineered:Other (3) Aquatic:Groundwater (2) Host-associated:NonHuman-fecal (1) Engineered:Landfill (1)	Phage_struct:PC_00002 (7)		2722191254;Meta_3300025154_Ga0209417_100011964;Meta_3300000558_Draft_100191844;Meta_3300001580_Draft_100287694;Meta_3300002220_MLSBCLC_1003660111;Meta_3300011715_Ga0122228_100019155;Meta_3300011859_Ga0122013_1017422;Meta_3300018878_Ga0187910_101116372;Meta_3300014203_Ga0172378_100426543;Meta_3300014204_Ga0172381_101106753
Meta_3300000968_BBAY80_117782002	1	Bacteria	cellular	Host-associated:Other	NA	Bacteria (1)	cellular (1)	Host-associated:Other (1)	NA (1)		Meta_3300000968_BBAY80_117782002
Meta_3300000972_BBAY73_100009172	3	Bacteria:Proteobacteria	NA	Host-associated:Other	Mixed_Phage_TM:PC_00009	Bacteria:Proteobacteria (2)	unknown (2)	Host-associated:Other (2)	Mixed_Phage_TM:PC_00009 (2)		Meta_3300000972_BBAY73_100009172;Meta_3300002038_BIB22012_100308081;Meta_3300002042_LBB12012_100040806
Meta_3300001419_JGI11705J14877_100048734	1	NA	viral	Aquatic:Saline-lakes	Phage_struct:PC_00010	NA (1)	viral (1)	Aquatic:Saline-lakes (1)	Phage_struct:PC_00010 (1)		Meta_3300001419_JGI11705J14877_100048734
Meta_3300001419_JGI11705J14877_100078306	7	Bacteria:Firmicutes	viral	Aquatic	Phage_struct:PC_00002	NA (6) Bacteria:Firmicutes (1)	viral (5) unknown (2)	Aquatic:Saline-lakes (4) Engineered:Landfill (2) Aquatic:Inlet (1)	Phage_struct:PC_00002 (7)		Meta_3300001737_JGI997J19993_10017704;Meta_3300001419_JGI11705J14877_100078306;Meta_3300023210_Ga0233412_1000015332;Meta_3300023240_Ga0222676_100036521;Meta_3300008963_Ga0102930_10224501;Meta_3300028601_Ga0265295_10108495;Meta_3300028601_Ga0265295_10020708
Meta_3300001419_JGI11705J14877_100317402	3	NA	viral	Mixed	Phage_struct:PC_00010	NA (2)	unknown (1) viral (1)	Aquatic:Saline-lakes (1) Engineered:Other (1)	Phage_struct:PC_00010 (2)		Meta_3300001419_JGI11705J14877_100317402;Meta_3300005346_Ga0074242_102742908;Meta_3300012990_Ga0159060_10066351
Meta_3300001419_JGI11705J14877_100308603	23	Bacteria	viral	Aquatic	Phage_struct:PC_00002	NA (6) Bacteria (3)	unknown (7) viral (2)	Aquatic:Saline-lakes (4) Aquatic:Freshwater (2) Engineered:Landfill (1) Engineered:Anoxic-incubation (1) Terrestrial:Other (1)	Phage_struct:PC_00002 (8) NA (1)		Meta_3300009654_Ga0116167_10539092;Meta_3300022890_Ga0222667_10052044;Meta_3300023257_Ga0222658_10041868;Meta_3300028619_Ga0257136_10018205;Meta_3300028621_Ga0257142_10043302;Meta_3300028623_Ga0257141_100002815;Meta_3300029639_Ga0265597_1000194;Meta_3300007535_Ga0102926_10118204;Meta_3300007635_Ga0102925_10399224;Meta_3300007712_Ga0102929_10452703;Meta_3300007984_Ga0102931_10253783;Meta_330000141…
Meta_3300001425_yes_102801902	7	NA	viral	Host-associated:Rumen	Rare:PC_00063	NA (3)	unknown (2) viral (1)	Host-associated:Rumen (3)	Rare:PC_00063 (2) NA (1)		Meta_3300001425_yes_102801902;Meta_3300001451_yes_102801902;Meta_3300011002_Ga0139310_100133525;Meta_3300011006_Ga0139320_10154282;Meta_3300011008_Ga0139362_100089551;Meta_3300020024_Ga0207349_114125;Meta_3300026526_Ga0256869_10037423
Meta_3300001580_Draft_100931401	2	NA	viral	Engineered:Other	Phage_struct:PC_00002	NA (1)	viral (1)	Engineered:Other (1)	Phage_struct:PC_00002 (1)		Meta_3300001580_Draft_100931401;Meta_3300001605_Draft_101092763
Meta_3300001580_Draft_100167414	1	NA	NA	Engineered:Other	Mixed_Phage_TM:PC_00009	NA (1)	unknown (1)	Engineered:Other (1)	Mixed_Phage_TM:PC_00009 (1)		Meta_3300001580_Draft_100167414
Meta_3300001580_Draft_1000453511	24	Bacteria	viral	Mixed	Phage_struct:PC_00002	NA (7) Bacteria:Proteobacteria (4) Bacteria:Firmicutes (2)	viral (8) unknown (4) cellular (1)	Aquatic:Groundwater (4) Engineered:Anoxic-incubation (3) Engineered:Other (3) Terrestrial:Other (1) Engineered:Landfill (1) Aquatic:Freshwater (1)	Phage_struct:PC_00002 (13)		Meta_2162886008_PRSSGFe2_0519.00001770;Meta_3300001580_Draft_1000453511;Meta_3300001580_Draft_100651424;Meta_3300002220_MLSBCLC_100133163;Meta_3300009670_Ga0116183_11027433;Meta_3300009689_Ga0116186_10510343;Meta_3300009715_Ga0116160_10258334;Meta_3300014205_Ga0172380_100337985;Meta_3300028567_Ga0255342_11097813;Meta_3300005236_Ga0066636_100473301;Meta_3300006590_Ga0079075_10304284;Meta_330000928…
Meta_3300001580_Draft_1000527110	27	Bacteria:Proteobacteria	viral	Engineered	Phage_struct:PC_00002	NA (7) Bacteria:Proteobacteria (5) Bacteria (1)	viral (8) unknown (3) cellular (2)	Engineered:Anoxic-incubation (6) Engineered:Other (4) Aquatic:Groundwater (2) Aquatic:Freshwater (1)	Phage_struct:PC_00002 (13)		Meta_3300013122_Ga0172374_10331611;Meta_3300013125_Ga0172369_100545273;Meta_3300013131_Ga0172373_100098673;Meta_3300009720_Ga0116159_10396411;Meta_3300009031_Ga0103682_100317891;Meta_3300025308_Ga0209211_100255957;Meta_3300001095_JGI12104J13512_100013624;Meta_3300001096_JGI11944J13513_100167918;Meta_3300001580_Draft_100016604;Meta_3300001580_Draft_1000405911;Meta_3300001580_Draft_1000527110;Meta_…
Meta_3300001598_EMG_100014776	1	Bacteria:FCB	cellular	Host-associated:NonHuman-fecal	Cell_TM:PC_00001	Bacteria:FCB (1)	cellular (1)	Host-associated:NonHuman-fecal (1)	Cell_TM:PC_00001 (1)		Meta_3300001598_EMG_100014776
Meta_3300001598_EMG_100024375	1	NA	viral	Host-associated:NonHuman-fecal	Rare:PC_00063	NA (1)	viral (1)	Host-associated:NonHuman-fecal (1)	Rare:PC_00063 (1)		Meta_3300001598_EMG_100024375
Meta_3300001598_EMG_100716513	1	NA	NA	Host-associated:NonHuman-fecal	Rare:PC_00063	NA (1)	unknown (1)	Host-associated:NonHuman-fecal (1)	Rare:PC_00063 (1)		Meta_3300001598_EMG_100716513
Meta_3300001598_EMG_100216913	8	NA	NA	Host-associated	Phage_struct:PC_00003	NA (5)	unknown (5)	Host-associated:Rumen (3) Host-associated:NonHuman-fecal (2)	Phage_struct:PC_00003 (5)		Meta_3300001598_EMG_100216913;Meta_3300011005_Ga0139361_100019339;Meta_3300011008_Ga0139362_100312237;Meta_3300020039_Ga0207352_165839;Meta_3300021254_Ga0223824_100429816;Meta_3300028832_Ga0265298_1000016968;Meta_3300028832_Ga0265298_100057954;Meta_3300029305_Ga0307249_1008157412
Meta_3300001598_EMG_100313284	1	Bacteria	NA	Host-associated:NonHuman-fecal	NA	Bacteria (1)	unknown (1)	Host-associated:NonHuman-fecal (1)	NA (1)		Meta_3300001598_EMG_100313284
Meta_3300001598_EMG_100755863	1	NA	NA	Host-associated:NonHuman-fecal	NA	NA (1)	unknown (1)	Host-associated:NonHuman-fecal (1)	NA (1)		Meta_3300001598_EMG_100755863
Meta_3300001598_EMG_1002043610	1	NA	viral	Host-associated:NonHuman-fecal	Mixed_Phage_TM:PC_00009	NA (1)	viral (1)	Host-associated:NonHuman-fecal (1)	Mixed_Phage_TM:PC_00009 (1)		Meta_3300001598_EMG_1002043610
Meta_3300001598_EMG_100627452	1	Bacteria	NA	Host-associated:NonHuman-fecal	NA	Bacteria (1)	unknown (1)	Host-associated:NonHuman-fecal (1)	NA (1)		Meta_3300001598_EMG_100627452
Meta_3300001598_EMG_100041045	2	NA	viral	Host-associated:NonHuman-fecal	Mixed_Phage_TM:PC_00009	NA (2)	viral (1) unknown (1)	Host-associated:NonHuman-fecal (2)	NA (1) Mixed_Phage_TM:PC_00009 (1)		Meta_3300001598_EMG_100041045;Meta_3300001598_EMG_101801123
Meta_3300001598_EMG_100124094	1	NA	viral	Host-associated:NonHuman-fecal	Phage_struct:PC_00002	NA (1)	viral (1)	Host-associated:NonHuman-fecal (1)	Phage_struct:PC_00002 (1)		Meta_3300001598_EMG_100124094
Meta_3300001598_EMG_100393474	1	NA	viral	Host-associated:NonHuman-fecal	Phage_struct:PC_00008	NA (1)	viral (1)	Host-associated:NonHuman-fecal (1)	Phage_struct:PC_00008 (1)		Meta_3300001598_EMG_100393474
Meta_3300001598_EMG_1000627426	1	NA	NA	Host-associated:NonHuman-fecal	Phage_struct:PC_00012	NA (1)	unknown (1)	Host-associated:NonHuman-fecal (1)	Phage_struct:PC_00012 (1)		Meta_3300001598_EMG_1000627426
Meta_3300001598_EMG_100071372	1	NA	NA	Host-associated:NonHuman-fecal	Phage_struct:PC_00002	NA (1)	unknown (1)	Host-associated:NonHuman-fecal (1)	Phage_struct:PC_00002 (1)		Meta_3300001598_EMG_100071372
Meta_3300001598_EMG_100341433	1	NA	viral	Host-associated:NonHuman-fecal	Phage_struct:PC_00008	NA (1)	viral (1)	Host-associated:NonHuman-fecal (1)	Phage_struct:PC_00008 (1)		Meta_3300001598_EMG_100341433
Meta_3300001598_EMG_100388374	1	Bacteria	NA	Host-associated:NonHuman-fecal	NA	Bacteria (1)	unknown (1)	Host-associated:NonHuman-fecal (1)	NA (1)		Meta_3300001598_EMG_100388374
Meta_3300001598_EMG_100391794	66	Bacteria:FCB	cellular	Mixed	Cell_TM:PC_00001	Bacteria:FCB (22) NA (9) Bacteria (5)	unknown (24) cellular (10) viral (2)	Aquatic:Freshwater (9) Host-associated:NonHuman-fecal (6) Engineered:Anoxic-incubation (6) Host-associated:Other (5) Aquatic:Groundwater (3) Aquatic:Saline-lakes (2) Aquatic:Other (1) Engineered:Landfill (1) Host-associated:Rumen (1) Host-associated:Human-fecal (1) NA (1)	Cell_TM:PC_00001 (33) NA (3)		2515425835;Meta_3300003830_Ga0051980_100518003;Meta_3300006045_Ga0082212_100104627;Meta_3300009664_Ga0116146_10156372;Meta_3300009667_Ga0116147_10166863;Meta_3300009714_Ga0116189_10201544;Meta_3300012931_Ga0153915_100630004;Meta_3300013123_Ga0172368_100455093;Meta_3300013125_Ga0172369_100537802;Meta_3300013126_Ga0172367_100445515;Meta_3300004621_Ga0058866_10266313;Meta_3300004622_Ga0058865_101789…
Meta_3300001598_EMG_100620425	1	Bacteria:FCB	NA	Host-associated:NonHuman-fecal	NA	Bacteria:FCB (1)	unknown (1)	Host-associated:NonHuman-fecal (1)	NA (1)		Meta_3300001598_EMG_100620425
Meta_3300001598_EMG_1000056510	1	NA	NA	Host-associated:NonHuman-fecal	Phage_struct:PC_00002	NA (1)	unknown (1)	Host-associated:NonHuman-fecal (1)	Phage_struct:PC_00002 (1)	0.231,0.462,0,0.308	Meta_3300001598_EMG_1000056510
Meta_3300001598_EMG_100080265	1	Bacteria:Firmicutes	viral	Host-associated:NonHuman-fecal	Phage_struct:PC_00002	Bacteria:Firmicutes (1)	viral (1)	Host-associated:NonHuman-fecal (1)	Phage_struct:PC_00002 (1)		Meta_3300001598_EMG_100080265
Meta_3300001598_EMG_1001615511	1	NA	viral	Host-associated:NonHuman-fecal	Phage_struct:PC_00003	NA (1)	viral (1)	Host-associated:NonHuman-fecal (1)	Phage_struct:PC_00003 (1)		Meta_3300001598_EMG_1001615511
Meta_3300001598_EMG_100410555	2	NA	viral	Host-associated:NonHuman-fecal	Phage_struct:PC_00008	NA (2)	unknown (1) viral (1)	Host-associated:NonHuman-fecal (2)	Phage_struct:PC_00008 (1) NA (1)		Meta_3300001598_EMG_100763334;Meta_3300001598_EMG_100410555
Meta_3300001598_EMG_1000548926	6	Bacteria:Firmicutes	cellular	Host-associated:NonHuman-fecal	Phage_struct:PC_00003	Bacteria:Firmicutes (2) Bacteria (1) NA (1)	cellular (3) unknown (1)	Host-associated:NonHuman-fecal (4)	Phage_struct:PC_00003 (4)		Meta_3300001598_EMG_100051274;Meta_3300001598_EMG_1000548926;Meta_3300001598_EMG_100604983;Meta_3300018475_Ga0187907_100402075;Meta_3300018878_Ga0187910_100213343;Meta_3300029305_Ga0307249_1000897455
Meta_3300001598_EMG_1002461012	3	NA	viral	Host-associated	Phage_struct:PC_00010	NA (2)	viral (1) unknown (1)	Host-associated:NonHuman-fecal (1) Host-associated:Rumen (1)	NA (1) Phage_struct:PC_00010 (1)		Meta_3300001598_EMG_1002461012;Meta_3300028832_Ga0265298_101108972;Meta_3300028914_Ga0265300_1000051522
Meta_3300001598_EMG_100311436	1	Bacteria	NA	Host-associated:NonHuman-fecal	Mixed_Phage_TM:PC_00021	Bacteria (1)	unknown (1)	Host-associated:NonHuman-fecal (1)	Mixed_Phage_TM:PC_00021 (1)		Meta_3300001598_EMG_100311436
Meta_3300001598_EMG_100320796	1	NA	NA	Host-associated:NonHuman-fecal	Rare:PC_00106	NA (1)	unknown (1)	Host-associated:NonHuman-fecal (1)	Rare:PC_00106 (1)		Meta_3300001598_EMG_100320796
Meta_3300001598_EMG_1000270223	2	NA	NA	Host-associated:NonHuman-fecal	Rare:PC_00106	NA (2)	unknown (2)	Host-associated:NonHuman-fecal (2)	Rare:PC_00106 (1) NA (1)		Meta_3300001598_EMG_1000270223;Meta_3300001598_EMG_100624892
Meta_3300001598_EMG_100098524	5	Bacteria:Proteobacteria	cellular	Aquatic	Cell_TM:PC_00001	Bacteria (2) Bacteria:Proteobacteria (1)	cellular (2) unknown (1)	Aquatic:Saline-lakes (1) Host-associated:NonHuman-fecal (1) Aquatic:Freshwater (1)	Cell_TM:PC_00001 (3)		Meta_3300028299_Ga0268276_10035667;Meta_3300028619_Ga0257136_10020093;Meta_3300001598_EMG_100098524;Meta_3300013126_Ga0172367_100737303;Meta_3300013131_Ga0172373_100606112
Meta_3300001598_EMG_1001832610	2	NA	viral	Host-associated:NonHuman-fecal	Phage_struct:PC_00003	NA (2)	unknown (1) viral (1)	Host-associated:NonHuman-fecal (2)	Phage_struct:PC_00003 (2)		Meta_3300001598_EMG_1000089320;Meta_3300001598_EMG_1001832610
Meta_3300001598_EMG_100354844	1	Bacteria	NA	Host-associated:NonHuman-fecal	Phage_struct:PC_00023	Bacteria (1)	unknown (1)	Host-associated:NonHuman-fecal (1)	Phage_struct:PC_00023 (1)		Meta_3300001598_EMG_100354844
Meta_3300001598_EMG_1000179934	3	Bacteria:FCB	viral	Host-associated	Mixed_Phage_TM:PC_00021	NA (1) Bacteria:FCB (1)	viral (1) unknown (1)	Host-associated:NonHuman-fecal (1) Host-associated:Rumen (1)	Mixed_Phage_TM:PC_00021 (2)		Meta_3300001598_EMG_1000179934;Meta_3300026526_Ga0256869_10054658;Meta_3300026549_Ga0256404_100005777
Meta_3300001598_EMG_100758632	1	NA	NA	Host-associated:NonHuman-fecal	Rare:PC_00063	NA (1)	unknown (1)	Host-associated:NonHuman-fecal (1)	Rare:PC_00063 (1)		Meta_3300001598_EMG_100758632
Meta_3300001598_EMG_100824553	18	NA	viral	Host-associated	Rare:PC_00106	NA (8)	viral (4) unknown (4)	Host-associated:Rumen (5) Host-associated:NonHuman-fecal (3)	Rare:PC_00106 (8)		Meta_3300001598_EMG_100824553;Meta_3300010998_Ga0139311_100083561;Meta_3300011002_Ga0139310_10020034;Meta_3300011005_Ga0139361_100008542;Meta_3300011006_Ga0139320_10023414;Meta_3300011008_Ga0139362_100164145;Meta_3300020011_Ga0207351_102561;Meta_3300020039_Ga0207352_105042;Meta_3300012344_Ga0116650_100008832;Meta_3300012662_Ga0116619_100008641;Meta_3300013947_Ga0116653_100006140;Meta_3300013383_G…
Meta_3300001598_EMG_101607633	1	NA	NA	Host-associated:NonHuman-fecal	Phage_struct:PC_00002	NA (1)	unknown (1)	Host-associated:NonHuman-fecal (1)	Phage_struct:PC_00002 (1)		Meta_3300001598_EMG_101607633
Meta_3300001598_EMG_100011752	2	Bacteria	cellular	Host-associated	Cell_TM:PC_00001	Bacteria (2)	cellular (1) unknown (1)	Host-associated:NonHuman-fecal (1) Host-associated:Rumen (1)	Cell_TM:PC_00001 (2)		Meta_2061766007__HiSeq_11667150;Meta_3300001598_EMG_100011752
Meta_3300001605_Draft_100077779	2	NA	cellular	Engineered:Other	Cell_TM:PC_00001	NA (2)	unknown (1) cellular (1)	Engineered:Other (2)	Cell_TM:PC_00001 (2)		Meta_3300001605_Draft_1000001014;Meta_3300001605_Draft_100077779
Meta_3300001605_Draft_1000679414	6	Bacteria:PVC	cellular	Mixed	Cell_TM:PC_00001	Bacteria (1) NA (1) Bacteria:PVC (1)	cellular (2) unknown (1)	Engineered:Other (1) NA (1) Aquatic:Freshwater (1)	Cell_TM:PC_00001 (3)		Meta_3300001605_Draft_1000679414;Meta_3300002856_draft_1152172712;Meta_3300012990_Ga0159060_100065610;Meta_3300013132_Ga0172372_100782052;Meta_3300014720_Ga0172376_100612582;2592947062
Meta_3300001605_Draft_100528493	1	Bacteria:Proteobacteria	NA	Engineered:Other	Mixed_Phage_TM:PC_00009	Bacteria:Proteobacteria (1)	unknown (1)	Engineered:Other (1)	Mixed_Phage_TM:PC_00009 (1)		Meta_3300001605_Draft_100528493
Meta_3300001737_JGI997J19993_100000826	3	Bacteria:Proteobacteria	viral	Aquatic	Phage_struct:PC_00002	Bacteria:Proteobacteria (2) NA (1)	viral (2) unknown (1)	Aquatic:Saline-lakes (2) Engineered:Landfill (1)	Phage_struct:PC_00002 (3)		Meta_3300001737_JGI997J19993_100000826;Meta_3300014206_Ga0172377_1000057735;Meta_3300028361_Ga0306872_1099242
Meta_3300001782_WOR52_100075317	2	Bacteria	cellular	Aquatic	Mixed_Phage_TM:PC_00009	Bacteria (1) NA (1)	unknown (1) cellular (1)	Aquatic:Inlet (1) Aquatic:Other (1)	Mixed_Phage_TM:PC_00009 (1) NA (1)		Meta_3300001782_WOR52_100075317;Meta_3300009102_Ga0114948_102110101
Meta_3300001782_WOR52_100386095	22	Bacteria:CPR	Mixed	Aquatic	Mixed	Bacteria (4) NA (2) Bacteria:CPR (1)	unknown (5) viral (1) cellular (1)	Aquatic:Saline-lakes (4) Aquatic:Inlet (2) Engineered:Landfill (1)	Cell_TM:PC_00001 (3) NA (2) Phage_struct:PC_00002 (1) Rare:PC_00177 (1)		Meta_3300001782_WOR52_100386095;Meta_3300027893_Ga0209636_100199413;Meta_3300028161_Ga0265596_10146263;Meta_3300005915_Ga0075122_100076513;Meta_3300022890_Ga0222667_10075963;Meta_3300023257_Ga0222658_10080503;Meta_3300023435_Ga0222637_10061512;Meta_3300027861_Ga0233415_1000006715;Meta_3300028045_Ga0233414_100004024;Meta_3300005915_Ga0075122_100250174;Meta_3300005932_Ga0075121_10079954;Meta_330002…
Meta_3300001970_GOS2248_100354212	32	NA	viral	Aquatic	Phage_struct:PC_00002	NA (6)	unknown (3) viral (3)	Aquatic:Inlet (4) Aquatic:Freshwater (1) Engineered:Other (1)	Phage_struct:PC_00002 (6)		Meta_3300001970_GOS2248_100072583;Meta_3300001970_GOS2248_100240131;Meta_3300001970_GOS2248_100354212;Meta_3300002040_GOScombined01_1005159902;Meta_3300002040_GOScombined01_1007681631;Meta_3300002040_GOScombined01_1007688142;Meta_3300002040_GOScombined01_1007952441;Meta_3300002040_GOScombined01_1027858681;Meta_3300002040_GOScombined01_1029024711;Meta_3300002040_GOScombined01_1046778701;Meta_33000…
Meta_3300002038_BIB22012_100083213	1	NA	NA	Host-associated:Other	Cell_TM:PC_00001	NA (1)	unknown (1)	Host-associated:Other (1)	Cell_TM:PC_00001 (1)		Meta_3300002038_BIB22012_100083213
Meta_3300002040_GOScombined01_1016209613	37	NA	viral	Aquatic	Phage_struct:PC_00010	NA (11)	viral (11)	Aquatic:Freshwater (5) Aquatic:Saline-lakes (3) Aquatic:Inlet (2) Aquatic:Other (1)	Phage_struct:PC_00010 (11)		Meta_3300001419_JGI11705J14877_100082401;Meta_3300001970_GOS2248_100377654;Meta_3300002040_GOScombined01_1007446644;Meta_3300002040_GOScombined01_1037563744;Meta_3300001970_GOS2248_101104064;Meta_3300002040_GOScombined01_1004956883;Meta_3300002040_GOScombined01_1007694011;Meta_3300002040_GOScombined01_1013096451;Meta_3300002040_GOScombined01_1013348771;Meta_3300002040_GOScombined01_1014557591;Met…
Meta_3300002167_JGI24714J26587_100050786	68	Bacteria:FCB	cellular	Aquatic	Mixed_Phage_TM:PC_00021	Bacteria:FCB (15) NA (2) Bacteria (2) Bacteria:Proteobacteria (1)	unknown (11) cellular (6) viral (3)	Aquatic:Saline-lakes (8) Aquatic:Other (2) Aquatic:Inlet (2) NA (2) Engineered:Anoxic-incubation (2) Engineered:Landfill (1) Terrestrial:Other (1) Engineered:Other (1) Aquatic:Freshwater (1)	Mixed_Phage_TM:PC_00021 (20)		2758623825;Meta_3300009689_Ga0116186_10193195;Meta_3300028601_Ga0265295_10086608;Meta_3300009693_Ga0116141_100224844;Meta_3300023054_Ga0222648_10026104;Meta_3300028284_Ga0257120_10058603;Meta_3300002167_JGI24714J26587_100050786;Meta_3300009696_Ga0116177_100140893;Meta_3300019236_Ga0179944_10169944;Meta_3300025724_Ga0208196_100056346;Meta_3300028561_Ga0255343_10087554;Meta_3300028567_Ga0255342_101…
Meta_3300002173_JGI24709J26583_100091931	68	Bacteria	viral	Engineered	Phage_struct:PC_00002	NA (26) Bacteria (3) Archaea:Euryarchaeota (1)	unknown (21) viral (9)	Engineered:Anoxic-incubation (15) Engineered:Landfill (7) Engineered:Other (7) Aquatic:Other (1)	Phage_struct:PC_00002 (23) NA (4) Rare:PC_00143 (3)		Meta_3300000032_Draft_00046941;Meta_3300000032_Draft_001310311;Meta_3300000032_Draft_00280976;Meta_3300002173_JGI24709J26583_100091931;2730002918;Meta_3300002481_JGI24020J35080_10002175;Meta_3300027323_Ga0209426_10003222;Meta_3300027323_Ga0209426_100109331;Meta_3300006381_Ga0079102_10156562;Meta_3300006388_Ga0079062_10280071;Meta_3300006389_Ga0079064_10165722;Meta_3300006596_Ga0079074_13433553;Me…
Meta_3300002173_JGI24709J26583_100094493	13	Bacteria:FCB	viral	Host-associated	Phage_struct:PC_00023	NA (8) Bacteria:FCB (1)	viral (6) unknown (3)	Host-associated:Rumen (4) Host-associated:NonHuman-fecal (3) Engineered:Anoxic-incubation (2)	Phage_struct:PC_00023 (7) NA (2)		2800363829;Meta_3300028888_Ga0247609_1000124723;Meta_3300001598_EMG_1000186021;Meta_3300002173_JGI24709J26583_100094493;Meta_3300021255_Ga0223825_124310494;Meta_3300021399_Ga0224415_1000162411;Meta_3300021400_Ga0224422_1204012151;Meta_3300021431_Ga0224423_1000217446;Meta_3300026549_Ga0256404_100385831;Meta_3300001598_EMG_100065614;Meta_3300009692_Ga0116171_100434783;Meta_3300001598_EMG_1000193629…
Meta_3300002220_MLSBCLC_102089544	1	NA	NA	Engineered:Other	Phage_struct:PC_00002	NA (1)	unknown (1)	Engineered:Other (1)	Phage_struct:PC_00002 (1)		Meta_3300002220_MLSBCLC_102089544
Meta_3300002231_KVRMV2_1004856902	392	Bacteria	viral	Aquatic	Phage_struct:PC_00002	NA (119) Bacteria (19) Bacteria:FCB (2) Bacteria:Firmicutes (1) Bacteria:Proteobacteria (1)	unknown (88) viral (52) cellular (2)	Aquatic:Saline-lakes (41) Aquatic:Freshwater (27) Engineered:Landfill (16) Engineered:Anoxic-incubation (14) Aquatic:Other (12) Aquatic:Groundwater (10) Engineered:Other (9) Aquatic:Inlet (6) NA (4) Terrestrial:Other (2) Terrestrial:Soil-peat (1)	Phage_struct:PC_00002 (127) NA (15)		Meta_3300000166_SI48aug10_200mDRAFT_10017742;Meta_3300000174_SI60aug11_200mDRAFT_10162273;Meta_3300000188_SI60aug11_150mDRAFT_10099602;Meta_3300000216_SI53jan11_150mDRAFT_10209252;Meta_3300002665_Ga0005263J37298_1015898;Meta_3300002679_Ga0005262J37297_1019737;Meta_3300002684_Ga0005277J37296_100115016;Meta_3300002775_Ga0005261J37293_1014635;Meta_3300002871_Ga0005271J43199_1023164;Meta_3300002880_G…
Meta_3300002242_KVWGV2_107212554	1	NA	NA	Aquatic:Other	Mixed_Phage_TM:PC_00009	NA (1)	unknown (1)	Aquatic:Other (1)	Mixed_Phage_TM:PC_00009 (1)		Meta_3300002242_KVWGV2_107212554
Meta_3300002449_JGI24698J34947_100100444	4	Bacteria	viral	Host-associated	Phage_struct:PC_00010	NA (2) Bacteria (1)	unknown (2) viral (1)	Host-associated:Other (2) Aquatic:Groundwater (1)	Phage_struct:PC_00010 (3)		Meta_3300008255_Ga0100403_10580991;Meta_3300002450_JGI24695J34938_100004773;Meta_3300027864_Ga0209755_1000136733;Meta_3300002449_JGI24698J34947_100100444
Meta_3300002450_JGI24695J34938_100099802	2	Bacteria	cellular	Host-associated:Other	NA	Bacteria (1)	cellular (1)	Host-associated:Other (1)	NA (1)		Meta_3300002450_JGI24695J34938_100099802;Meta_3300027864_Ga0209755_1000270825
Meta_3300002501_JGI24703J35330_117450603	1	Bacteria	NA	Host-associated:Other	NA	Bacteria (1)	unknown (1)	Host-associated:Other (1)	NA (1)		Meta_3300002501_JGI24703J35330_117450603
Meta_3300002821_Iso3TCLC_100730833	1	NA	NA	Engineered:Anoxic-incubation	Phage_struct:PC_00002	NA (1)	unknown (1)	Engineered:Anoxic-incubation (1)	Phage_struct:PC_00002 (1)		Meta_3300002821_Iso3TCLC_100730833
Meta_3300002835_B570J40625_1001721113	1	NA	NA	Aquatic:Freshwater	Cell_TM:PC_00001	NA (1)	unknown (1)	Aquatic:Freshwater (1)	Cell_TM:PC_00001 (1)		Meta_3300002835_B570J40625_1001721113
Meta_3300003103_Ga0052260_1008023	1	NA	viral	Host-associated:NonHuman-fecal	Phage_struct:PC_00002	NA (1)	viral (1)	Host-associated:NonHuman-fecal (1)	Phage_struct:PC_00002 (1)		Meta_3300003103_Ga0052260_1008023
Meta_3300003103_Ga0052260_1009152	1	NA	NA	Host-associated:NonHuman-fecal	Phage_struct:PC_00002	NA (1)	unknown (1)	Host-associated:NonHuman-fecal (1)	Phage_struct:PC_00002 (1)		Meta_3300003103_Ga0052260_1009152
Meta_3300003155_Ga0052270_103031403	1	NA	viral	Host-associated:Other	Phage_struct:PC_00003	NA (1)	viral (1)	Host-associated:Other (1)	Phage_struct:PC_00003 (1)		Meta_3300003155_Ga0052270_103031403
Meta_3300003177_DffDRAFT_10096561	1	NA	NA	Aquatic:Other	NA	NA (1)	unknown (1)	Aquatic:Other (1)	NA (1)		Meta_3300003177_DffDRAFT_10096561
Meta_3300003523_DRAFT_100028917	1	NA	NA	Host-associated:Rumen	Phage_struct:PC_00023	NA (1)	unknown (1)	Host-associated:Rumen (1)	Phage_struct:PC_00023 (1)		Meta_3300003523_DRAFT_100028917
Meta_3300003830_Ga0051980_100064762	8	Bacteria	viral	Aquatic:Groundwater	Phage_struct:PC_00002	NA (1) Bacteria (1)	viral (2)	Aquatic:Groundwater (2)	Phage_struct:PC_00002 (2)		Meta_3300004105_Ga0065182_100262012;Meta_3300004265_Ga0051981_1000429512;Meta_3300008255_Ga0100403_10023752;Meta_3300025808_Ga0210037_10002773;Meta_3300003830_Ga0051980_100064762;Meta_3300008008_Ga0100399_10912112;Meta_3300008085_Ga0100378_11540141;Meta_3300025805_Ga0210006_10278822
Meta_3300003830_Ga0051980_100379413	7	Bacteria:FCB	NA	Aquatic	Cell_TM:PC_00001	Bacteria:FCB (1) Bacteria (1) NA (1)	unknown (3)	Aquatic:Groundwater (2) Aquatic:Saline-lakes (1)	Cell_TM:PC_00001 (2) NA (1)		Meta_3300000230_TB_GS10_10DRAFT_100443952;Meta_3300003830_Ga0051980_100379413;Meta_3300005236_Ga0066636_100491673;Meta_3300008011_Ga0100396_10252153;Meta_3300008085_Ga0100378_10955201;Meta_3300008086_Ga0100388_101031712;Meta_3300025642_Ga0208648_10072134
Meta_3300004105_Ga0065182_10151842	20	Bacteria:FCB	NA	Aquatic:Groundwater	Cell_TM:PC_00001	Bacteria:FCB (1)	unknown (1)	Aquatic:Groundwater (1)	Cell_TM:PC_00001 (1)		Meta_3300004105_Ga0065182_10151842;Meta_3300004108_Ga0065181_10116963;Meta_3300005235_Ga0066637_100455383;Meta_3300005236_Ga0066636_100254963;Meta_3300007964_Ga0100400_10136183;Meta_3300007965_Ga0100401_10155862;Meta_3300008001_Ga0100389_10205513;Meta_3300008002_Ga0100390_100242054;Meta_3300008004_Ga0100395_10129134;Meta_3300008008_Ga0100399_10122354;Meta_3300008009_Ga0100394_10178554;Meta_330000…
Meta_3300004628_Ga0070399_100066715	4	Bacteria:Firmicutes	viral	Mixed	Phage_struct:PC_00002	Bacteria:Firmicutes (2)	viral (2)	Engineered:Anoxic-incubation (1) Host-associated:Human-fecal (1)	Phage_struct:PC_00002 (2)		Meta_3300014028_Ga0117810_100001954;Meta_3300004628_Ga0070399_100066715;Meta_3300014772_Ga0134530_10048661;Meta_3300017642_Ga0183098_10033558
Meta_3300004628_Ga0070399_10312433	4	Bacteria:FCB	viral	Engineered	Mixed_Phage_TM:PC_00009	NA (3) Bacteria:FCB (1)	unknown (3) viral (1)	Engineered:Anoxic-incubation (2) NA (1) Host-associated:Other (1)	Mixed_Phage_TM:PC_00009 (3) NA (1)		2610741437;Meta_3300000059_PaHGMunAill_00326342;Meta_3300004628_Ga0070399_10312433;Meta_3300016725_Ga0183101_10099003
Meta_3300004628_Ga0070399_10063153	2	NA	viral	Engineered:Anoxic-incubation	Phage_struct:PC_00002	NA (1)	viral (1)	Engineered:Anoxic-incubation (1)	Phage_struct:PC_00002 (1)		Meta_3300004628_Ga0070399_10063153;Meta_3300012886_Ga0160425_100066010
Meta_3300004628_Ga0070399_10133832	2	NA	viral	Engineered:Anoxic-incubation	NA	NA (1)	viral (1)	Engineered:Anoxic-incubation (1)	NA (1)		Meta_3300004628_Ga0070399_10133832;Meta_3300012886_Ga0160425_10052085
Meta_3300004628_Ga0070399_100466310	1	Bacteria	viral	Engineered:Anoxic-incubation	Phage_struct:PC_00008	Bacteria (1)	viral (1)	Engineered:Anoxic-incubation (1)	Phage_struct:PC_00008 (1)		Meta_3300004628_Ga0070399_100466310
Meta_3300004628_Ga0070399_10056686	8	Bacteria	viral	Mixed	Phage_struct:PC_00002	NA (5) Bacteria (1)	viral (5) unknown (1)	Engineered:Anoxic-incubation (3) Aquatic:Groundwater (2) NA (1)	Phage_struct:PC_00002 (6)		Meta_3300004628_Ga0070399_10056686;Meta_3300016725_Ga0183101_10064343;Meta_3300004628_Ga0070399_10119457;Meta_3300014203_Ga0172378_100237596;Meta_3300014203_Ga0172378_100350444;Meta_3300014203_Ga0172378_102187832;Meta_3300014206_Ga0172377_102363412;Meta_3300016725_Ga0183101_100115811
Meta_3300004806_Ga0007854_100500263	3	NA	NA	Aquatic:Freshwater	Mixed_Phage_TM:PC_00009	NA (1)	unknown (1)	Aquatic:Freshwater (1)	Mixed_Phage_TM:PC_00009 (1)		Meta_3300004806_Ga0007854_100500263;Meta_3300006111_Ga0007848_10146281;Meta_3300025838_Ga0208872_10382413
Meta_3300004833_Ga0071101_1058083	1	NA	NA	Aquatic:Other	NA	NA (1)	unknown (1)	Aquatic:Other (1)	NA (1)		Meta_3300004833_Ga0071101_1058083
Meta_3300005067_Ga0070767_104747919	4	NA	viral	Mixed	Phage_struct:PC_00008	NA (3)	viral (2) unknown (1)	Aquatic:Groundwater (1) Host-associated:NonHuman-fecal (1) NA (1)	Phage_struct:PC_00008 (3)		Meta_3300005067_Ga0070767_104747919;Meta_3300014206_Ga0172377_100890343;Meta_3300013414_Ga0177923_13817801;Meta_3300014203_Ga0172378_102592211
Meta_3300005235_Ga0066637_100093254	18	Bacteria:Elusimicrobia	cellular	Aquatic:Groundwater	Mixed	Bacteria (4) NA (1) Bacteria:Elusimicrobia (1)	unknown (4) cellular (2)	Aquatic:Groundwater (5) Aquatic:Saline-lakes (1)	Phage_struct:PC_00002 (3) Cell_TM:PC_00001 (2) NA (1)		2787151010;Meta_3300003830_Ga0051980_100235673;Meta_3300005235_Ga0066637_100093254;Meta_3300005917_Ga0075115_100091374;Meta_3300005932_Ga0075121_10160404;Meta_3300022838_Ga0222681_10018659;Meta_3300022846_Ga0222699_10013826;Meta_3300022854_Ga0222636_10014014;Meta_3300022882_Ga0222626_10027675;Meta_3300023234_Ga0222635_10011874;Meta_3300023244_Ga0222627_10054704;Meta_3300023249_Ga0222678_10023043;…
Meta_3300005282_Ga0065701_101265634	5	Bacteria:FCB	viral	Engineered:Anoxic-incubation	Phage_struct:PC_00002	Bacteria:FCB (2)	viral (2)	Engineered:Anoxic-incubation (2)	Phage_struct:PC_00002 (2)		Meta_3300004628_Ga0070399_10004723;Meta_3300016725_Ga0183101_1000004606;Meta_3300005282_Ga0065701_101265634;Meta_3300016722_Ga0183100_100071721;Meta_3300016744_Ga0183099_100004693
Meta_3300005287_Ga0065711_102878054	2	Bacteria:Firmicutes	viral	Host-associated:Other	Phage_struct:PC_00002	Bacteria:Firmicutes (1)	viral (1)	Host-associated:Other (1)	Phage_struct:PC_00002 (1)		Meta_3300005287_Ga0065711_102878054;Meta_3300005361_Ga0074255_10682622
Meta_3300005362_Ga0074254_114216772	1	NA	NA	Host-associated:Other	NA	NA (1)	unknown (1)	Host-associated:Other (1)	NA (1)		Meta_3300005362_Ga0074254_114216772
Meta_3300005362_Ga0074254_102915655	1	NA	NA	Host-associated:Other	Phage_struct:PC_00023	NA (1)	unknown (1)	Host-associated:Other (1)	Phage_struct:PC_00023 (1)		Meta_3300005362_Ga0074254_102915655
Meta_3300005525_Ga0068877_100143786	55	Bacteria:PVC	cellular	Aquatic:Freshwater	Cell_TM:PC_00001	Bacteria:PVC (9) NA (7) Bacteria (5)	unknown (12) cellular (8) viral (1)	Aquatic:Freshwater (15) Engineered:Anoxic-incubation (2) Terrestrial:Other (2) Aquatic:Other (1) Terrestrial:Soil-peat (1)	Cell_TM:PC_00001 (21)		2620029451;Meta_3300006417_Ga0069787_1005728913;Meta_3300014494_Ga0182017_100632053;Meta_3300014496_Ga0182011_100418584;Meta_3300020562_Ga0208597_10028028;Meta_3300027977_Ga0247834_100311822;Meta_3300028559_Ga0247831_10119268;Meta_3300029911_Ga0311361_100765583;Meta_3300005764_Ga0066903_1004870681;Meta_3300010883_Ga0133547_102977622;Meta_3300010885_Ga0133913_101583201;Meta_3300010885_Ga0133913_10…
Meta_3300005525_Ga0068877_100034447	3	Bacteria:Proteobacteria	cellular	Mixed	Cell_TM:PC_00001	Bacteria:Proteobacteria (1) NA (1)	cellular (1) unknown (1)	Host-associated:Other (1) Aquatic:Freshwater (1)	Cell_TM:PC_00001 (2)		Meta_3300002039_LBB32012_100251943;Meta_3300005525_Ga0068877_100034447;Meta_3300027806_Ga0209985_100181093
Meta_3300005527_Ga0068876_100196384	14	Bacteria:PVC	Mixed	Aquatic	Cell_TM:PC_00001	Bacteria (4) NA (2) Bacteria:PVC (2)	unknown (4) cellular (2) viral (2)	Aquatic:Freshwater (5) Aquatic:Saline-lakes (2) Terrestrial:Other (1)	Cell_TM:PC_00001 (7) NA (1)		Meta_3300014501_Ga0182024_100144447;Meta_3300025502_Ga0208903_10171532;Meta_3300005527_Ga0068876_100196384;Meta_3300005528_Ga0068872_100205642;Meta_3300027793_Ga0209972_100300343;Meta_3300013131_Ga0172373_100039003;Meta_3300013132_Ga0172372_100039903;Meta_3300014720_Ga0172376_100027583;Meta_3300013132_Ga0172372_100512692;Meta_3300014720_Ga0172376_100228342;Meta_3300022821_Ga0222673_10001654;Meta_…
Meta_3300005909_Ga0075112_10031473	10	Bacteria:Spirochaetes	viral	Engineered	Mixed_Phage_TM:PC_00009	Bacteria (2) NA (1) Bacteria:Spirochaetes (1)	unknown (3) viral (1)	NA (1) Engineered:Anoxic-incubation (1) Engineered:Landfill (1) Aquatic:Saline-lakes (1)	Mixed_Phage_TM:PC_00009 (3) NA (1)		2752608881;Meta_3300009666_Ga0116182_10424952;Meta_3300009670_Ga0116183_10736063;Meta_3300009680_Ga0123335_10581853;Meta_3300005909_Ga0075112_10031473;Meta_3300005910_Ga0075113_10020413;Meta_3300025433_Ga0208900_100115314;Meta_3300014203_Ga0172378_100485963;Meta_3300014206_Ga0172377_102311433;Meta_3300028603_Ga0265293_100331734
Meta_3300005913_Ga0075108_100013574	18	Bacteria	cellular	Aquatic:Saline-lakes	Cell_TM:PC_00001	Bacteria (2)	cellular (2)	Aquatic:Saline-lakes (2)	Cell_TM:PC_00001 (2)		Meta_3300022821_Ga0222673_10000454;Meta_3300022842_Ga0222632_10041513;Meta_3300022845_Ga0222663_10034812;Meta_3300022856_Ga0222671_10040113;Meta_3300023235_Ga0222634_10049792;Meta_3300023296_Ga0222664_10042522;Meta_3300025425_Ga0208646_10003873;Meta_3300025438_Ga0208770_10048602;Meta_3300028361_Ga0306872_1015453;Meta_3300028364_Ga0306898_10008799;Meta_3300028412_Ga0306910_10017234;Meta_3300031215…
Meta_3300005915_Ga0075122_100165822	1	NA	NA	Aquatic:Saline-lakes	NA	NA (1)	unknown (1)	Aquatic:Saline-lakes (1)	NA (1)		Meta_3300005915_Ga0075122_100165822
Meta_3300005917_Ga0075115_100403922	3	Bacteria	NA	Aquatic:Saline-lakes	Mixed_Phage_TM:PC_00009	NA (2) Bacteria (1)	unknown (3)	Aquatic:Saline-lakes (3)	Mixed_Phage_TM:PC_00009 (3)		Meta_3300005917_Ga0075115_100403922;Meta_3300005936_Ga0075124_100101813;Meta_3300023244_Ga0222627_10104841
Meta_3300005936_Ga0075124_1000782911	21	NA	viral	Engineered:Landfill	Phage_struct:PC_00002	NA (5)	unknown (4) viral (1)	Engineered:Landfill (3) Aquatic:Saline-lakes (1) NA (1)	Phage_struct:PC_00002 (4) NA (1)		Meta_3300005909_Ga0075112_10174801;Meta_3300005910_Ga0075113_10121171;Meta_3300005936_Ga0075124_1000782911;Meta_3300022874_Ga0222685_10020246;Meta_3300022884_Ga0222701_10060682;Meta_3300022887_Ga0222642_10092382;Meta_3300023246_Ga0222682_100235110;Meta_3300023251_Ga0222683_100104712;Meta_3300023256_Ga0222703_10029954;Meta_3300023292_Ga0222694_10048032;Meta_3300023295_Ga0222684_10030505;Meta_33000…
Meta_3300006045_Ga0082212_100590664	10	Bacteria:Spirochaetes	viral	Host-associated	Phage_struct:PC_00010	NA (4) Bacteria (2) Bacteria:Spirochaetes (2)	viral (4) unknown (3) cellular (1)	Host-associated:Other (5) Aquatic:Freshwater (1) Terrestrial:Other (1) Host-associated:Rumen (1)	Phage_struct:PC_00010 (8)		Meta_2162886008_PRSSGFe2_0493.00000090;Meta_2189573022_PRSSG2_01624390;Meta_3300006045_Ga0082212_100590664;Meta_3300020048_Ga0207193_100040593;Meta_3300002449_JGI24698J34947_100084237;Meta_3300006226_Ga0099364_10000162116;Meta_3300027864_Ga0209755_101751701;Meta_3300028327_Ga0268262_100825114;Meta_3300028832_Ga0265298_102970331;Meta_3300028887_Ga0265299_1000065028
Meta_3300006226_Ga0099364_1000040230	12	Bacteria:Firmicutes	cellular	Host-associated:Other	Phage_struct:PC_00003	Bacteria:Firmicutes (5) NA (3) Bacteria (3) Bacteria:Synergistetes (1)	unknown (6) cellular (4) viral (2)	Host-associated:Other (8) NA (2) Host-associated:NonHuman-fecal (1) Host-associated:Human-fecal (1)	Phage_struct:PC_00003 (8) NA (4)		2501762586;Meta_3300006226_Ga0099364_1000040230;Meta_3300014807_Ga0134439_1000008162;Meta_3300027891_Ga0209628_100062883;2815487683;Meta_3300002834_JGI24696J40584_129599457;Meta_3300028327_Ga0268262_1000124024;Meta_3300002462_JGI24702J35022_100778261;Meta_3300006226_Ga0099364_100026243;Meta_3300006226_Ga0099364_102889403;Meta_3300027984_Ga0209629_100398734;Meta_3300014039_Ga0116646_10235963
Meta_3300006226_Ga0099364_1000042512	1	Bacteria:Actinobacteria	cellular	Host-associated:Other	Phage_struct:PC_00003	Bacteria:Actinobacteria (1)	cellular (1)	Host-associated:Other (1)	Phage_struct:PC_00003 (1)		Meta_3300006226_Ga0099364_1000042512
Meta_3300006226_Ga0099364_100547075	3	Bacteria:Firmicutes	viral	Host-associated:Other	Phage_struct:PC_00010	Bacteria:Firmicutes (1) NA (1)	viral (2)	Host-associated:Other (2)	Phage_struct:PC_00010 (2)		Meta_3300002450_JGI24695J34938_1000046443;Meta_3300027864_Ga0209755_10000045104;Meta_3300006226_Ga0099364_100547075
Meta_3300006226_Ga0099364_1004254910	66	Bacteria:Spirochaetes	cellular	Host-associated:Other	Cell_TM:PC_00001	Bacteria (15) Bacteria:Spirochaetes (13) NA (11)	unknown (27) cellular (10) viral (2)	Host-associated:Other (29) Host-associated:NonHuman-fecal (4) Host-associated:Rumen (2) Engineered:Other (2) Engineered:Anoxic-incubation (1) Terrestrial:Soil-peat (1)	Cell_TM:PC_00001 (30) NA (9)		Meta_3300001598_EMG_100560245;Meta_3300009670_Ga0116183_10590111;Meta_3300009676_Ga0116187_10307573;Meta_3300009767_Ga0116161_10426044;Meta_3300009772_Ga0116162_100217763;Meta_3300028561_Ga0255343_10200013;Meta_3300028567_Ga0255342_10151964;Meta_3300028568_Ga0255345_10094407;Meta_3300028570_Ga0255341_10148494;Meta_3300028576_Ga0255340_10120424;Meta_3300028593_Ga0255347_10155884;Meta_3300011008_Ga…
Meta_3300006226_Ga0099364_100806562	6	Bacteria	cellular	Host-associated:Other	Cell_TM:PC_00001	Bacteria (4)	unknown (3) cellular (1)	Host-associated:Other (3) Aquatic:Freshwater (1)	Cell_TM:PC_00001 (4)		Meta_3300013131_Ga0172373_100138816;Meta_3300013132_Ga0172372_100175385;Meta_3300014720_Ga0172376_100533022;Meta_3300006226_Ga0099364_1000101242;Meta_3300006226_Ga0099364_100806562;Meta_3300006226_Ga0099364_100393952
Meta_3300006226_Ga0099364_101074191	1	NA	NA	Host-associated:Other	NA	NA (1)	unknown (1)	Host-associated:Other (1)	NA (1)		Meta_3300006226_Ga0099364_101074191
Meta_3300006226_Ga0099364_100388524	16	Bacteria	cellular	Host-associated	Cell_TM:PC_00001	Bacteria (8)	unknown (5) cellular (3)	Host-associated:Other (4) Host-associated:NonHuman-fecal (3) Engineered:Anoxic-incubation (1)	Cell_TM:PC_00001 (7) NA (1)		Meta_3300006045_Ga0082212_100184523;Meta_3300006045_Ga0082212_100762581;Meta_3300006226_Ga0099364_100388524;Meta_3300006226_Ga0099364_100175514;Meta_3300018427_Ga0187903_100861052;Meta_3300029305_Ga0307249_102261883;Meta_3300018878_Ga0187910_102676283;Meta_3300029305_Ga0307249_100216855;Meta_3300029705_Ga0224414_100495565;Meta_3300028628_Ga0302249_10167073;Meta_3300028631_Ga0302241_10032633;Meta_…
Meta_3300006226_Ga0099364_101003452	1	NA	NA	Host-associated:Other	NA	NA (1)	unknown (1)	Host-associated:Other (1)	NA (1)		Meta_3300006226_Ga0099364_101003452
Meta_3300006257_Ga0099346_10000978	19	Bacteria:FCB	viral	Host-associated	Mixed_Phage_TM:PC_00009	Bacteria:FCB (3)	viral (2) unknown (1)	Host-associated:Human-fecal (2) Host-associated:NonHuman-fecal (1)	Mixed_Phage_TM:PC_00009 (3)		Meta_3300006257_Ga0099346_10000978;Meta_3300006463_Ga0100176_100043230;Meta_3300007362_Ga0104788_1002932;Meta_3300008360_Ga0114875_100014245;Meta_3300008523_Ga0115231_10022135;Meta_3300013942_Ga0117795_100008934;Meta_3300014545_Ga0134392_10003549;Meta_3300014563_Ga0134418_100010448;Meta_3300014791_Ga0134447_100008749;Meta_7000000032_SRS024132_Baylor_scaffold_11143__gene_21355;Meta_7000000188_SRS0…
Meta_3300006298_Ga0099618_1003014	15	Bacteria:Firmicutes	viral	Host-associated	Phage_struct:PC_00008	Bacteria:Firmicutes (4)	viral (4)	Host-associated:Human-fecal (1) Host-associated:NonHuman-fecal (1) NA (1) Host-associated:Rumen (1)	Phage_struct:PC_00008 (3) Phage_struct (1)		2589179400;Meta_3300006298_Ga0099618_1003014;Meta_3300008520_Ga0111044_10090663;Meta_3300014794_Ga0134448_10051752;Meta_7000000006_SRS054956_LANL_scaffold_12271__gene_25561;Meta_3300011005_Ga0139361_10001278;Meta_3300011008_Ga0139362_100218950;Meta_3300020039_Ga0207352_18228;Meta_3300019371_Ga0187896_100155611;Meta_3300019374_Ga0187897_100194410;Meta_3300021306_Ga0214508_100017029;Meta_3300021310…
Meta_3300006299_Ga0099524_1029153	261	Bacteria:Firmicutes	viral	Host-associated	Phage_struct	NA (38) Bacteria:Firmicutes (38) Bacteria (2)	viral (61) unknown (15) cellular (2)	Host-associated:NonHuman-fecal (48) Host-associated:Rumen (22) Host-associated:Human-fecal (7) Host-associated:Other (1)	Phage_struct:PC_00003 (45) Phage_struct:PC_00012 (26) Phage_struct (3) NA (3) Phage_struct:PC_00008 (1)		Meta_3300018475_Ga0187907_101988153;Meta_3300018878_Ga0187910_100052287;Meta_3300022660_Ga0216342_1000497746;Meta_3300022661_Ga0216339_1001207629;Meta_3300022753_Ga0216341_1000438646;Meta_3300029305_Ga0307249_1002625719;Meta_3300029705_Ga0224414_1001056646;Meta_3300001598_EMG_1000054210;Meta_3300001598_EMG_100030812;Meta_3300001598_EMG_100589285;Meta_3300005619_Ga0077108_13830;Meta_3300006299_Ga0…
Meta_3300006417_Ga0069787_100064212	8	Bacteria:Proteobacteria	NA	Engineered:Anoxic-incubation	Cell_TM:PC_00001	Bacteria:Proteobacteria (2) NA (1)	unknown (3)	Engineered:Anoxic-incubation (3)	Cell_TM:PC_00001 (3)		Meta_3300004259_Ga0058868_14816452;Meta_3300004260_Ga0058867_14955501;Meta_3300004621_Ga0058866_14569681;Meta_3300006417_Ga0069787_100064212;Meta_3300014832_Ga0119905_10079552;Meta_3300005673_Ga0074422_1017692;Meta_3300006417_Ga0069787_100131043;Meta_3300013502_Ga0119901_10070242
Meta_3300006417_Ga0069787_100126902	6	Bacteria:Proteobacteria	NA	Engineered	Cell_TM:PC_00001	Bacteria:Proteobacteria (2) NA (2)	unknown (4)	Engineered:Anoxic-incubation (2) Aquatic:Other (1) NA (1)	Cell_TM:PC_00001 (4)		Meta_3300006417_Ga0069787_100126902;Meta_3300014832_Ga0119905_10155322;2557355474;Meta_3300006417_Ga0069787_100126884;Meta_3300013771_Ga0119904_100195162;Meta_3300024979_Ga0208115_10093021
Meta_3300006417_Ga0069787_100010567	2	Bacteria	NA	Engineered:Anoxic-incubation	Rare:PC_00132	Bacteria (1)	unknown (1)	Engineered:Anoxic-incubation (1)	Rare:PC_00132 (1)		Meta_3300006417_Ga0069787_100010567;Meta_3300014832_Ga0119905_10016813
Meta_3300006417_Ga0069787_101086468	4	Bacteria	cellular	Engineered:Anoxic-incubation	Rare:PC_00138	NA (1) Bacteria (1)	cellular (2)	Engineered:Anoxic-incubation (2)	Rare:PC_00138 (2)		Meta_3300006417_Ga0069787_101086468;Meta_3300014830_Ga0119906_10005044;Meta_3300006417_Ga0069787_1159653511;Meta_3300014830_Ga0119906_10006385
Meta_3300006464_Ga0100221_100000791	4	NA	viral	Host-associated	Phage_struct:PC_00010	NA (2)	viral (2)	Host-associated:Rumen (1) Host-associated:Human-fecal (1)	Phage_struct:PC_00010 (2)		Meta_3300028832_Ga0265298_100421348;Meta_3300028914_Ga0265300_100055245;Meta_3300006464_Ga0100221_100000791;Meta_3300014561_Ga0134428_10056526
Meta_3300006464_Ga0100221_1000075197	3	NA	viral	Host-associated	Rare:PC_00097	NA (2)	viral (1) unknown (1)	Host-associated:Human-fecal (1) Host-associated:Rumen (1)	Rare:PC_00097 (1) NA (1)		Meta_3300028887_Ga0265299_102214873;Meta_3300006464_Ga0100221_1000075197;Meta_3300008268_Ga0111491_10098683
Meta_3300006525_Ga0101027_10337711	7	Bacteria:Firmicutes	cellular	Host-associated:Human-fecal	Rare:PC_00061	Bacteria:Firmicutes (2) Bacteria (2)	cellular (3) unknown (1)	Host-associated:Human-fecal (3) Host-associated:NonHuman-fecal (1)	Rare:PC_00061 (3) NA (1)		Meta_3300006525_Ga0101027_10337711;Meta_3300007210_Ga0103359_1007552;Meta_7000000071_SRS065504_LANL_scaffold_31136__gene_56291;Meta_3300029305_Ga0307249_1001089915;Meta_3300029705_Ga0224414_101453092;Meta_3300008268_Ga0111491_100019885;Meta_7000000200_SRS023526_Baylor_scaffold_33322__gene_74151
Meta_3300007043_Ga0102536_10033016	8	Bacteria:FCB	viral	Host-associated	Phage_struct:PC_00002	Bacteria:FCB (2) NA (1)	viral (3)	Host-associated:NonHuman-fecal (2) Host-associated:Human-fecal (1)	Phage_struct:PC_00002 (3)		Meta_3300007043_Ga0102536_10033016;Meta_3300014964_Ga0134538_100009628;Meta_3300015207_Ga0134540_100053025;Meta_7000000093_SRS022137_LANL_scaffold_29957__gene_79262;Meta_7000000690_SRS055982_Baylor_scaffold_18092__gene_60922;Meta_3300014964_Ga0134538_10003965;Meta_3300015207_Ga0134540_10076914;Meta_3300015207_Ga0134540_10111803
Meta_3300007105_Ga0102630_10012064	20	Bacteria:Firmicutes	viral	Host-associated	Phage_struct:PC_00002	Bacteria:Firmicutes (7) NA (3)	viral (8) unknown (2)	Host-associated:Human-fecal (5) Host-associated:Other (3) NA (2)	Phage_struct:PC_00002 (8) NA (2)		2807810924;Meta_3300006746_Ga0101796_1044562;Meta_3300014522_Ga0169727_10025229;Meta_3300007105_Ga0102630_10012064;Meta_3300008063_Ga0113867_10048257;Meta_7000000107_SRS042628_WUGC_scaffold_18917__gene_36319;Meta_3300014203_Ga0172378_101477682;Meta_3300014206_Ga0172377_100948372;Meta_3300014556_Ga0134403_10034742;Meta_3300014782_Ga0134389_100002265;Meta_3300014564_Ga0169885_10041319;Meta_33000031…
Meta_3300007288_Ga0104346_1010703	3	NA	viral	Host-associated:Human-fecal	Phage_struct:PC_00002	NA (1)	viral (1)	Host-associated:Human-fecal (1)	Phage_struct:PC_00002 (1)		Meta_3300007288_Ga0104346_1010703;Meta_3300008058_Ga0114167_10066527;Meta_7000000538_SRS024075_LANL_scaffold_2734__gene_8581
Meta_3300007292_Ga0104320_10023751	5	NA	viral	Host-associated:Human-fecal	Phage_struct:PC_00002	NA (2)	viral (2)	Host-associated:Human-fecal (2)	Phage_struct:PC_00002 (2)		Meta_3300007292_Ga0104320_10023751;Meta_3300008129_Ga0114848_10013678;Meta_7000000609_SRS056519_LANL_scaffold_30256__gene_63703;Meta_3300008599_Ga0111091_10036628;Meta_7000000712_SRS057478_LANL_scaffold_6226__gene_18985
Meta_3300007299_Ga0104319_1000037227	40	Bacteria:FCB	viral	Host-associated	Phage_struct:PC_00002	NA (12) Bacteria (1) Bacteria:FCB (1)	viral (12) unknown (2)	Host-associated:Human-fecal (9) Host-associated:NonHuman-fecal (4) Host-associated:Rumen (1)	Phage_struct:PC_00002 (14)		Meta_3300008478_Ga0114882_10009512;Meta_7000000632_SRS050299_LANL_scaffold_19639__gene_32424;Meta_3300007108_Ga0102731_10004687;Meta_3300008058_Ga0114167_1001828;Meta_3300008360_Ga0114875_10030736;Meta_3300008497_Ga0111011_1000692;Meta_3300013899_Ga0117808_10001555;Meta_3300014536_Ga0134370_1001756;Meta_3300014553_Ga0134451_1022746;Meta_3300014798_Ga0134382_10022762;Meta_3300014946_Ga0169857_1001…
Meta_3300007305_Ga0104872_10087831	7	Bacteria:Firmicutes	viral	Host-associated:Human-fecal	Phage_struct:PC_00002	Bacteria:Firmicutes (2)	viral (2)	Host-associated:Human-fecal (2)	Phage_struct:PC_00002 (2)		Meta_3300007305_Ga0104872_10087831;Meta_3300014712_Ga0134412_1013526;Meta_3300014781_Ga0134426_1019335;Meta_3300014787_Ga0134384_100033431;Meta_3300014800_Ga0134399_10057384;Meta_3300008716_Ga0113874_1004497;Meta_7000000492_SRS048164_WUGC_scaffold_24970__gene_52624
Meta_3300007351_Ga0104751_100149015	40	Bacteria:CPR	cellular	Aquatic	Cell_TM:PC_00001	Bacteria (4) Bacteria:CPR (3) NA (1)	cellular (4) viral (2) unknown (2)	Aquatic:Freshwater (4) Aquatic:Saline-lakes (2) NA (1) Aquatic:Groundwater (1)	Cell_TM:PC_00001 (8)		2787095760;Meta_3300003830_Ga0051980_100123903;Meta_3300005236_Ga0066636_100204952;Meta_3300007965_Ga0100401_10210412;Meta_3300007986_Ga0100380_100302092;Meta_3300007988_Ga0100402_10146502;Meta_3300008001_Ga0100389_10146172;Meta_3300008002_Ga0100390_100134562;Meta_3300008003_Ga0100391_10135982;Meta_3300008004_Ga0100395_10199712;Meta_3300008005_Ga0100385_10134222;Meta_3300008007_Ga0100386_10012294…
Meta_3300007352_Ga0104756_100116512	1	Bacteria:Proteobacteria	cellular	Aquatic:Other	Cell_TM:PC_00001	Bacteria:Proteobacteria (1)	cellular (1)	Aquatic:Other (1)	Cell_TM:PC_00001 (1)		Meta_3300007352_Ga0104756_100116512
Meta_3300007498_Ga0104980_100035153	5	Bacteria:FCB	cellular	Mixed	Mixed_Phage_TM:PC_00021	Bacteria:FCB (2)	unknown (1) cellular (1)	Engineered:Anoxic-incubation (1) Host-associated:Human-fecal (1)	Mixed_Phage_TM:PC_00021 (2)		Meta_3300007498_Ga0104980_100035153;Meta_3300008728_Ga0115675_100012175;Meta_7000000231_SRS014613_WUGC_scaffold_3234__gene_6844;Meta_7000000740_SRS064276_LANL_scaffold_63194__gene_136586;Meta_3300009666_Ga0116182_10105556
Meta_3300007609_Ga0102945_10013249	2	NA	viral	Aquatic:Saline-lakes	Mixed_Phage_TM:PC_00009	NA (1)	viral (1)	Aquatic:Saline-lakes (1)	Mixed_Phage_TM:PC_00009 (1)		Meta_3300007609_Ga0102945_10013249;Meta_3300026097_Ga0209953_100022111
Meta_3300007641_Ga0105527_1004616	3	Bacteria:Proteobacteria	viral	Host-associated:Human-fecal	Phage_struct:PC_00002	Bacteria:Proteobacteria (1)	viral (1)	Host-associated:Human-fecal (1)	Phage_struct:PC_00002 (1)		Meta_3300007641_Ga0105527_1004616;Meta_3300008060_Ga0114177_10042945;Meta_7000000246_SRS078176_LANL_scaffold_28758__gene_76507
Meta_3300007668_Ga0102935_10103583	1	NA	NA	Terrestrial:Other	Phage_struct:PC_00002	NA (1)	unknown (1)	Terrestrial:Other (1)	Phage_struct:PC_00002 (1)		Meta_3300007668_Ga0102935_10103583
Meta_3300007705_Ga0105636_1015452	2	Bacteria:FCB	NA	Host-associated:Human-fecal	NA	Bacteria:FCB (1)	unknown (1)	Host-associated:Human-fecal (1)	NA (1)		Meta_3300007705_Ga0105636_1015452;Meta_3300007798_Ga0105755_1053342
Meta_3300007853_Ga0114093_10047623	6	Bacteria:Firmicutes	viral	Host-associated:Human-fecal	Phage_struct:PC_00002	Bacteria:Firmicutes (1)	viral (1)	Host-associated:Human-fecal (1)	Phage_struct:PC_00002 (1)		Meta_3300007853_Ga0114093_10047623;Meta_3300008496_Ga0115078_1004536;Meta_3300008622_Ga0111363_10030219;Meta_3300014798_Ga0134382_10008046;Meta_7000000433_SRS050752_LANL_scaffold_21568__gene_39734;Meta_7000000526_SRS019397_WUGC_scaffold_6970__gene_21393
Meta_3300007961_Ga0079305_1000153140	93	Bacteria:Firmicutes	viral	Host-associated:Rumen	Phage_struct:PC_00002	NA (28) Bacteria:Firmicutes (16) Bacteria (11) Bacteria:Fusobacteria (1)	viral (52) unknown (3) cellular (1)	Host-associated:Rumen (36) Host-associated:NonHuman-fecal (8) Engineered:Anoxic-incubation (5) NA (3) Host-associated:Human-fecal (3) Terrestrial:Other (1)	Phage_struct:PC_00002 (55) NA (1)		2588297963;2799645830;Meta_3300010998_Ga0139311_100042117;Meta_3300020011_Ga0207351_110518;Meta_3300026549_Ga0256404_10837673;2800123061;Meta_2061766007__HiSeq_04823420;Meta_3300002167_JGI24714J26587_1000245123;Meta_3300027510_Ga0209537_100117747;Meta_3300005702_Ga0074253_13315;Meta_3300007961_Ga0079305_1000153140;Meta_3300007961_Ga0079305_100056690;Meta_3300011005_Ga0139361_100004628;Meta_330001…
Meta_3300007961_Ga0079305_10223793	1	NA	NA	Terrestrial:Other	NA	NA (1)	unknown (1)	Terrestrial:Other (1)	NA (1)		Meta_3300007961_Ga0079305_10223793
Meta_3300007965_Ga0100401_10118737	2	Bacteria	NA	Aquatic:Groundwater	Phage_struct:PC_00002	NA (1) Bacteria (1)	unknown (2)	Aquatic:Groundwater (2)	Phage_struct:PC_00002 (2)		Meta_3300007965_Ga0100401_10118737;Meta_3300008255_Ga0100403_10254182
Meta_3300007985_Ga0100381_10284893	11	NA	viral	Aquatic:Groundwater	Phage_struct:PC_00002	NA (1)	viral (1)	Aquatic:Groundwater (1)	Phage_struct:PC_00002 (1)		Meta_3300007985_Ga0100381_10284893;Meta_3300007986_Ga0100380_100351833;Meta_3300008002_Ga0100390_100130644;Meta_3300008003_Ga0100391_10367063;Meta_3300008005_Ga0100385_10159393;Meta_3300008018_Ga0100382_10100174;Meta_3300008020_Ga0100398_11662711;Meta_3300008093_Ga0100393_100176073;Meta_3300008094_Ga0100387_100465084;Meta_3300008095_Ga0100392_10488903;Meta_3300009424_Ga0100384_10114194
Meta_3300008005_Ga0100385_10415483	8	Bacteria	cellular	Aquatic	Mixed_Phage_TM:PC_00021	Bacteria:Proteobacteria (2) Bacteria:FCB (1)	unknown (2) cellular (1)	Aquatic:Groundwater (1) Aquatic:Other (1) NA (1)	Mixed_Phage_TM:PC_00021 (2) NA (1)		2634141938;Meta_3300007986_Ga0100380_100825391;Meta_3300008005_Ga0100385_10415483;Meta_3300008009_Ga0100394_10419203;Meta_3300008093_Ga0100393_100306663;Meta_3300025841_Ga0210028_10076883;Meta_3300025845_Ga0210053_10214983;Meta_3300031143_Ga0308025_10150893
Meta_3300008060_Ga0114177_1000658	3	Bacteria:Firmicutes	viral	Host-associated:Human-fecal	Phage_struct:PC_00002	Bacteria:Firmicutes (1) NA (1)	unknown (1) viral (1)	Host-associated:Human-fecal (2)	NA (1) Phage_struct:PC_00002 (1)		Meta_3300007650_Ga0105532_10239211;Meta_3300008060_Ga0114177_1000658;Meta_7000000549_SRS013521_LANL_scaffold_20661__gene_48931
Meta_3300008077_Ga0105964_100039965	1	Bacteria:Firmicutes	viral	Host-associated:Human-fecal	Phage_struct:PC_00003	Bacteria:Firmicutes (1)	viral (1)	Host-associated:Human-fecal (1)	Phage_struct:PC_00003 (1)		Meta_3300008077_Ga0105964_100039965
Meta_3300008093_Ga0100393_100677793	2	NA	cellular	Aquatic:Groundwater	Cell_TM:PC_00001	NA (1)	cellular (1)	Aquatic:Groundwater (1)	Cell_TM:PC_00001 (1)		Meta_3300008093_Ga0100393_100677793;Meta_3300008255_Ga0100403_10017083
Meta_3300008101_Ga0114024_100026241	1	NA	viral	Host-associated:Human-fecal	NA	NA (1)	viral (1)	Host-associated:Human-fecal (1)	NA (1)		Meta_3300008101_Ga0114024_100026241
Meta_3300008101_Ga0114024_1000447	2	NA	NA	Host-associated:Human-fecal	Phage_struct:PC_00002	NA (1)	unknown (1)	Host-associated:Human-fecal (1)	Phage_struct:PC_00002 (1)	0.715,0.007,0.007,0.143	Meta_3300008101_Ga0114024_1000447;Meta_7000000515_C2638860__gene_250051
Meta_3300008130_Ga0114850_1017459	17	Bacteria:Spirochaetes	cellular	Host-associated	Mixed_Phage_TM:PC_00009	Bacteria:Spirochaetes (8) Bacteria:Proteobacteria (1) Bacteria (1)	unknown (7) cellular (3)	Host-associated:Other (6) Terrestrial:Other (1) Engineered:Anoxic-incubation (1) Host-associated:NonHuman-fecal (1) Aquatic:Groundwater (1)	Mixed_Phage_TM:PC_00009 (8) NA (2)		Meta_3300004628_Ga0070399_100553014;Meta_3300017642_Ga0183098_10007849;Meta_3300006247_Ga0099374_10024006;Meta_3300008125_Ga0114856_10051784;Meta_3300008734_Ga0113998_1039065;Meta_7000000508_SRS018739_WUGC_scaffold_59882__gene_77535;Meta_3300008130_Ga0114850_1017459;Meta_3300013753_Ga0119809_10097242;Meta_3300011988_Ga0119784_10086302;Meta_3300014203_Ga0172378_100102144;Meta_3300007961_Ga0079305_…
Meta_3300008255_Ga0100403_10297042	6	Bacteria	cellular	Aquatic	Rare:PC_00150	Bacteria (1) NA (1)	unknown (1) cellular (1)	Aquatic:Freshwater (1) Aquatic:Groundwater (1)	Rare:PC_00150 (1) NA (1)		Meta_3300013122_Ga0172374_10021855;Meta_3300013123_Ga0172368_100267105;Meta_3300013125_Ga0172369_100912944;Meta_3300013136_Ga0172370_1000534511;Meta_3300013137_Ga0172375_1000823710;Meta_3300008255_Ga0100403_10297042
Meta_3300008255_Ga0100403_10182025	1	NA	NA	Aquatic:Groundwater	Phage_struct:PC_00002	NA (1)	unknown (1)	Aquatic:Groundwater (1)	Phage_struct:PC_00002 (1)		Meta_3300008255_Ga0100403_10182025
Meta_3300008255_Ga0100403_10049752	25	Bacteria:Proteobacteria	cellular	Aquatic	Cell_TM:PC_00001	NA (4) Bacteria (3) Bacteria:Proteobacteria (2)	unknown (5) cellular (4)	Aquatic:Groundwater (4) Engineered:Other (3) Aquatic:Freshwater (1) Aquatic:Inlet (1)	Cell_TM:PC_00001 (8) Rare:PC_00138 (1)		2790682358;Meta_3300007985_Ga0100381_10201295;Meta_3300008002_Ga0100390_100100332;Meta_3300008094_Ga0100387_100092057;Meta_3300025842_Ga0210054_10050218;2790690536;Meta_3300005237_Ga0066644_100110484;Meta_3300001444_Draft_100016783;Meta_3300001592_Draft_100016864;Meta_3300001594_Draft_100016783;Meta_3300001605_Draft_1000019079;Meta_3300001605_Draft_100166805;Meta_3300004208_Ga0066640_100377191;Me…
Meta_3300008268_Ga0111491_100003178	282	Bacteria:Firmicutes	viral	Mixed	Phage_struct:PC_00002	NA (78) Bacteria:Firmicutes (35) Bacteria (10)	viral (61) unknown (60) cellular (2)	Engineered:Landfill (26) Host-associated:NonHuman-fecal (17) Engineered:Anoxic-incubation (16) Engineered:Other (13) Host-associated:Rumen (12) Aquatic:Groundwater (11) Host-associated:Human-fecal (10) Aquatic:Saline-lakes (9) NA (5) Aquatic:Freshwater (2) Terrestrial:Soil-peat (1) Terrestrial:Other (1)	Phage_struct:PC_00002 (115) NA (8)		2581249492;2732676476;Meta_3300000558_Draft_100473186;Meta_3300002220_MLSBCLC_100131048;Meta_3300000558_Draft_100847636;Meta_3300001605_Draft_100484103;Meta_3300002220_MLSBCLC_100033676;Meta_3300000558_Draft_1022715754;Meta_3300001605_Draft_100246005;Meta_3300002220_MLSBCLC_100005207;Meta_3300001567_Draft_100109125;Meta_3300002498_TOLCLC_1000273537;Meta_3300013290_Ga0172517_1001712;Meta_330000249…
Meta_3300008268_Ga0111491_10004585	5	Bacteria	Mixed	Host-associated:Human-fecal	Rare:PC_00061	Bacteria (2)	cellular (1) viral (1)	Host-associated:Human-fecal (2)	Rare:PC_00061 (2)		Meta_3300008096_Ga0114155_1000150104;Meta_3300008640_Ga0111422_10000675;Meta_7000000444_SRS063985_LANL_scaffold_18440__gene_29752;Meta_7000000531_SRS049959_WUGC_scaffold_12744__gene_24387;Meta_3300008268_Ga0111491_10004585
Meta_3300008418_Ga0115222_10072813	1	NA	cellular	Host-associated:Other	Phage_struct:PC_00003	NA (1)	cellular (1)	Host-associated:Other (1)	Phage_struct:PC_00003 (1)		Meta_3300008418_Ga0115222_10072813
Meta_3300008520_Ga0111044_10014088	2	Bacteria:Firmicutes	cellular	Host-associated:Human-fecal	Phage_struct:PC_00003	Bacteria:Firmicutes (1)	cellular (1)	Host-associated:Human-fecal (1)	Phage_struct:PC_00003 (1)		Meta_3300008520_Ga0111044_10014088;Meta_7000000380_SRS015663_WUGC_scaffold_16190__gene_35599
Meta_3300008520_Ga0111044_100069163	16	Bacteria:Firmicutes	viral	Host-associated:Human-fecal	Phage_struct:PC_00002	Bacteria:Firmicutes (4)	viral (4)	Host-associated:Human-fecal (3) Host-associated:NonHuman-fecal (1)	Phage_struct:PC_00002 (4)		Meta_3300006464_Ga0100221_100057712;Meta_3300008520_Ga0111044_100069163;Meta_3300008672_Ga0111519_10016178;Meta_3300014963_Ga0134523_10043198;Meta_3300008620_Ga0111272_1029415;Meta_3300008725_Ga0115670_100053060;Meta_3300014566_Ga0134372_10033825;Meta_3300014573_Ga0134423_100049011;Meta_7000000736_SRS014235_WUGC_scaffold_12288__gene_17381;Meta_3300018427_Ga0187903_100389663;Meta_3300018878_Ga0187…
Meta_3300008520_Ga0111044_1021661	3	Bacteria:Firmicutes	cellular	Host-associated:Human-fecal	NA	Bacteria:Firmicutes (1)	cellular (1)	Host-associated:Human-fecal (1)	NA (1)		Meta_3300008520_Ga0111044_1021661;Meta_3300014752_Ga0169821_100083119;Meta_7000000380_SRS015663_WUGC_scaffold_46419__gene_114794
Meta_3300008523_Ga0115231_100003633	13	Bacteria:FCB	viral	Mixed	Phage_struct:PC_00002	Bacteria:FCB (4) NA (1)	viral (4) unknown (1)	Host-associated:Human-fecal (2) Aquatic:Groundwater (1) NA (1) Engineered:Anoxic-incubation (1)	Phage_struct:PC_00002 (3) NA (2)		2657060994;Meta_3300006523_Ga0101039_10034454;Meta_3300008523_Ga0115231_100003633;Meta_3300014556_Ga0134403_10031931;Meta_3300014782_Ga0134389_100050330;Meta_3300014799_Ga0134377_10067953;Meta_3300014803_Ga0134430_100048429;Meta_3300014938_Ga0134444_1006485;Meta_7000000075_C1203245__gene_96144;Meta_7000000684_SRS019582_WUGC_scaffold_25599__gene_29191;Meta_3300014203_Ga0172378_100730923;Meta_33000…
Meta_3300008571_Ga0111077_10014992	3	Bacteria:Firmicutes	viral	Host-associated:Human-fecal	Phage_struct:PC_00003	Bacteria:Firmicutes (1)	viral (1)	Host-associated:Human-fecal (1)	Phage_struct:PC_00003 (1)		Meta_3300008571_Ga0111077_10014992;Meta_3300008640_Ga0111422_10091712;Meta_7000000444_SRS063985_LANL_scaffold_24478__gene_40641
Meta_3300008622_Ga0111363_10028320	10	Bacteria:Firmicutes	viral	Host-associated:Human-fecal	Phage_struct:PC_00002	Bacteria:Firmicutes (1) Bacteria (1)	viral (2)	Host-associated:Human-fecal (2)	Phage_struct:PC_00002 (2)		Meta_3300008622_Ga0111363_10028320;Meta_3300008716_Ga0113874_10010699;Meta_7000000492_SRS048164_WUGC_scaffold_28697__gene_61614;Meta_3300007991_Ga0105643_1018389;Meta_3300008571_Ga0111077_1035617;Meta_3300008728_Ga0115675_10066623;Meta_3300014551_Ga0134380_1078701;Meta_3300014757_Ga0134375_10011766;Meta_3300014951_Ga0169829_10032917;Meta_7000000444_SRS063985_LANL_scaffold_23055__gene_38136
Meta_3300008722_Ga0113880_10006689	61	Bacteria:Firmicutes	viral	Host-associated	Phage_struct:PC_00002	Bacteria:Firmicutes (15) NA (4)	viral (19)	Host-associated:Rumen (9) Host-associated:Human-fecal (6) Host-associated:NonHuman-fecal (3) NA (1)	Phage_struct:PC_00002 (19)		2790381926;Meta_3300007299_Ga0104319_100223116;Meta_3300007356_Ga0104763_10088417;Meta_3300007356_Ga0104763_1011867;Meta_3300007991_Ga0105643_10073730;Meta_3300008571_Ga0111077_1006567;Meta_3300014789_Ga0134406_10000347;Meta_3300014794_Ga0134448_100066713;Meta_3300014956_Ga0134434_10032173;Meta_3300007961_Ga0079305_10018617;Meta_3300010998_Ga0139311_10037242;Meta_3300011005_Ga0139361_100006244;Me…
Meta_3300008739_Ga0114021_1007706	13	Bacteria:Firmicutes	viral	Host-associated	Phage_struct:PC_00008	NA (4) Bacteria:Firmicutes (3)	viral (5) unknown (2)	Host-associated:Rumen (3) Host-associated:Human-fecal (2) Host-associated:NonHuman-fecal (1) Host-associated:Other (1)	Phage_struct:PC_00008 (6) NA (1)		Meta_3300007498_Ga0104980_10070317;Meta_3300008728_Ga0115675_10152818;Meta_7000000740_SRS064276_LANL_scaffold_69655__gene_157306;Meta_3300007664_Ga0105542_10004257;Meta_3300014963_Ga0134523_100131337;Meta_3300008739_Ga0114021_1007706;Meta_3300021387_Ga0223845_123481204;Meta_3300021399_Ga0224415_100012479;Meta_3300021400_Ga0224422_1127171715;Meta_3300028805_Ga0247608_100396015;Meta_3300028591_Ga02…
Meta_3300008744_Ga0114025_100003856	34	Bacteria:FCB	viral	Host-associated:Human-fecal	Phage_struct:PC_00002	NA (2) Bacteria:FCB (1)	viral (3)	Host-associated:Human-fecal (3)	Phage_struct:PC_00002 (2) NA (1)		Meta_3300007853_Ga0114093_10044137;Meta_7000000526_SRS019397_WUGC_scaffold_6912__gene_21281;Meta_3300006349_Ga0099714_100023136;Meta_3300006463_Ga0100176_100004514;Meta_3300006525_Ga0101027_10004356;Meta_3300007105_Ga0102630_100035166;Meta_3300007111_Ga0102634_10003755;Meta_3300007210_Ga0103359_10006361;Meta_3300007288_Ga0104346_1001353;Meta_3300007288_Ga0104346_10090814;Meta_3300007305_Ga0104872…
Meta_3300008963_Ga0102930_10056674	5	Bacteria:Proteobacteria	viral	Aquatic	Phage_struct:PC_00002	NA (3) Bacteria:Proteobacteria (2)	viral (2) unknown (2) cellular (1)	Aquatic:Saline-lakes (2) Aquatic:Groundwater (1) Engineered:Other (1) NA (1)	Phage_struct:PC_00002 (4) NA (1)		2662644982;Meta_3300022822_Ga0222646_10140212;Meta_2228664011_2231509948;Meta_3300000228_TB_PC08_66DRAFT_1000008728;Meta_3300008963_Ga0102930_10056674
Meta_3300008963_Ga0102930_10004183	1	NA	viral	Aquatic:Saline-lakes	Phage_struct:PC_00002	NA (1)	viral (1)	Aquatic:Saline-lakes (1)	Phage_struct:PC_00002 (1)		Meta_3300008963_Ga0102930_10004183
Meta_3300008963_Ga0102930_10128762	2	NA	viral	Aquatic:Saline-lakes	Phage_struct:PC_00002	NA (1)	viral (1)	Aquatic:Saline-lakes (1)	Phage_struct:PC_00002 (1)		Meta_3300008963_Ga0102930_10128762;Meta_3300026094_Ga0209937_10058663
Meta_3300009030_Ga0114950_100390545	2	NA	NA	Aquatic	Cell_TM:PC_00001	NA (2)	unknown (2)	Aquatic:Freshwater (1) Aquatic:Other (1)	Cell_TM:PC_00001 (2)		Meta_3300009030_Ga0114950_100390545;Meta_3300013137_Ga0172375_100777183
Meta_3300009082_Ga0105099_1000351212	33	Bacteria:CPR	Mixed	Aquatic	Rare:PC_00100	NA (19) Bacteria:CPR (2)	unknown (13) cellular (5) viral (3)	Aquatic:Freshwater (13) Aquatic:Groundwater (4) Engineered:Landfill (2) Aquatic:Other (1) NA (1)	Rare:PC_00100 (13) Rare:PC_00167 (4) NA (4)		Meta_3300009082_Ga0105099_1000351212;Meta_3300013129_Ga0172364_100308534;Meta_3300013130_Ga0172363_100874973;Meta_3300013123_Ga0172368_100076857;Meta_3300013125_Ga0172369_100198644;Meta_3300013136_Ga0172370_100228674;Meta_3300013137_Ga0172375_100377212;Meta_3300013138_Ga0172371_100371172;Meta_3300025308_Ga0209211_100326294;Meta_3300028553_Ga0247839_10860541;Meta_3300028581_Ga0247840_1000369814;Me…
Meta_3300009139_Ga0114949_100084337	2	Bacteria	NA	Aquatic:Other	Mixed_Phage_TM:PC_00009	Bacteria (1) NA (1)	unknown (2)	Aquatic:Other (2)	Mixed_Phage_TM:PC_00009 (1) NA (1)		Meta_3300027872_Ga0255058_100165394;Meta_3300009139_Ga0114949_100084337
Meta_3300009167_Ga0113563_101774902	13	Bacteria	cellular	Aquatic	Cell_TM:PC_00001	NA (3) Bacteria:FCB (1) Bacteria (1) Bacteria:Proteobacteria (1)	unknown (5) cellular (1)	Aquatic:Freshwater (3) Engineered:Anoxic-incubation (2) Aquatic:Saline-lakes (1)	Cell_TM:PC_00001 (5) NA (1)		Meta_3300009167_Ga0113563_101774902;Meta_3300028178_Ga0265593_10073823;Meta_3300009167_Ga0113563_100967352;Meta_3300009680_Ga0123335_100085049;Meta_3300009715_Ga0116160_10086914;Meta_3300009720_Ga0116159_10105213;Meta_3300009767_Ga0116161_10090154;Meta_3300025724_Ga0208196_100497510;Meta_3300009681_Ga0116174_100312242;Meta_3300009682_Ga0116172_100121304;Meta_3300009781_Ga0116178_100061223;Meta_33…
Meta_3300009194_Ga0114983_10037993	7	NA	viral	Aquatic	Phage_struct:PC_00002	NA (2)	viral (1) unknown (1)	Aquatic:Saline-lakes (1) Aquatic:Other (1)	Phage_struct:PC_00002 (2)		Meta_3300009194_Ga0114983_10037993;Meta_3300028364_Ga0306898_10058964;Meta_3300031211_Ga0307974_10068006;Meta_3300031212_Ga0307959_10139723;Meta_3300031222_Ga0307972_10480233;Meta_3300031382_Ga0307971_10074466;Meta_3300031399_Ga0307968_10171741
Meta_3300009194_Ga0114983_100000264	1	NA	viral	Aquatic:Other	Rare:PC_00062	NA (1)	viral (1)	Aquatic:Other (1)	Rare:PC_00062 (1)		Meta_3300009194_Ga0114983_100000264
Meta_3300009194_Ga0114983_100000298	1	NA	viral	Aquatic:Other	Rare:PC_00062	NA (1)	viral (1)	Aquatic:Other (1)	Rare:PC_00062 (1)		Meta_3300009194_Ga0114983_100000298
Meta_3300009194_Ga0114983_10058545	14	Bacteria:Proteobacteria	viral	Aquatic:Other	Rare:PC_00062	NA (2) Bacteria:Proteobacteria (2) Bacteria (1)	viral (4) unknown (1)	Aquatic:Other (4) Aquatic:Saline-lakes (1)	Rare:PC_00062 (5)		Meta_3300009194_Ga0114983_10007994;Meta_3300009194_Ga0114983_10058545;Meta_3300010372_Ga0114984_100005817;Meta_3300026080_Ga0207963_10080124;Meta_3300031208_Ga0307931_10162464;Meta_3300031216_Ga0307980_10098882;Meta_3300031219_Ga0307973_10050493;Meta_3300031221_Ga0307948_10253422;Meta_3300031333_Ga0307936_10116322;Meta_3300031334_Ga0307969_10098952;Meta_3300031343_Ga0307952_10252624;Meta_33000313…
Meta_3300009194_Ga0114983_100011220	4	NA	viral	Aquatic	Mixed_Phage_TM	NA (3)	viral (2) unknown (1)	Engineered:Landfill (1) Aquatic:Freshwater (1) Aquatic:Other (1)	Mixed_Phage_TM:PC_00009 (2) Rare:PC_00129 (1)		Meta_3300014206_Ga0172377_100503851;Meta_3300028601_Ga0265295_10013589;Meta_3300009194_Ga0114983_100011220;Meta_3300020048_Ga0207193_10029035
Meta_3300009285_Ga0103680_1000781015	2	NA	NA	Aquatic	Phage_struct:PC_00010	NA (2)	unknown (2)	Aquatic:Freshwater (1) Aquatic:Groundwater (1)	Phage_struct:PC_00010 (1) NA (1)		Meta_3300009285_Ga0103680_1000781015;Meta_3300013126_Ga0172367_100958542
Meta_3300009296_Ga0103681_10467384	1	NA	NA	Aquatic:Groundwater	NA	NA (1)	unknown (1)	Aquatic:Groundwater (1)	NA (1)		Meta_3300009296_Ga0103681_10467384
Meta_3300009658_Ga0116188_10269693	27	Bacteria:Proteobacteria	cellular	Mixed	Cell_TM:PC_00001	Bacteria:Proteobacteria (6) NA (5) Bacteria (3) Bacteria:PVC (1)	unknown (12) cellular (3)	Engineered:Anoxic-incubation (4) Engineered:Other (3) Host-associated:NonHuman-fecal (2) Aquatic:Freshwater (1) Aquatic:Saline-lakes (1) Aquatic:Groundwater (1) Engineered:Landfill (1) Terrestrial:Other (1) Host-associated:Rumen (1)	Cell_TM:PC_00001 (13) NA (2)		Meta_3300001580_Draft_100242982;Meta_3300009652_Ga0123330_10017692;Meta_3300009680_Ga0123335_10131594;Meta_3300009770_Ga0123332_10115603;Meta_3300009773_Ga0123333_100114253;Meta_3300026198_Ga0209313_100116817;Meta_3300026250_Ga0209612_10051944;Meta_3300026252_Ga0209722_10055704;Meta_3300009655_Ga0116190_100096516;Meta_3300009658_Ga0116188_10269693;Meta_3300028561_Ga0255343_10213983;Meta_330002856…
Meta_3300009664_Ga0116146_10303523	38	Bacteria	cellular	Engineered:Anoxic-incubation	Cell_TM:PC_00001	NA (2) Bacteria:CPR (1) Bacteria:Firmicutes (1)	cellular (2) viral (1) unknown (1)	Engineered:Anoxic-incubation (4)	Cell_TM:PC_00001 (3) Phage_struct:PC_00002 (1)		Meta_3300009664_Ga0116146_10303523;Meta_3300009675_Ga0116149_10504083;Meta_3300009682_Ga0116172_100149443;Meta_3300009704_Ga0116145_10466421;Meta_3300028561_Ga0255343_10299913;Meta_3300028564_Ga0255344_10174834;Meta_3300028567_Ga0255342_10406083;Meta_3300028568_Ga0255345_10149186;Meta_3300028570_Ga0255341_10464701;Meta_3300028576_Ga0255340_10454533;Meta_3300028593_Ga0255347_10441113;Meta_33000286…
Meta_3300009664_Ga0116146_10314114	17	Bacteria:Thermotogae	cellular	Engineered:Anoxic-incubation	Cell_TM:PC_00001	NA (3) Bacteria:Thermotogae (2) Bacteria (1)	cellular (3) unknown (2) viral (1)	Engineered:Anoxic-incubation (5) NA (1)	Cell_TM:PC_00001 (6)		2663234029;Meta_3300006517_Ga0100964_1050793;Meta_3300020814_Ga0214088_10304034;Meta_3300025784_Ga0209200_10194893;Meta_3300028625_Ga0302251_100022055;Meta_3300028907_Ga0302252_100026550;Meta_3300009664_Ga0116146_10314114;Meta_3300009667_Ga0116147_10287354;Meta_3300009704_Ga0116145_10336354;Meta_3300020812_Ga0214071_13540204;Meta_3300020813_Ga0214086_16346825;Meta_3300023203_Ga0255812_1011493426;…
Meta_3300009666_Ga0116182_10367161	6	Bacteria	cellular	Engineered	Mixed_Phage_TM:PC_00021	Bacteria (2) NA (1)	unknown (2) cellular (1)	Engineered:Anoxic-incubation (2) Aquatic:Groundwater (1)	Mixed_Phage_TM:PC_00021 (2) NA (1)		Meta_3300028602_Ga0265294_100573902;Meta_3300002168_JGI24712J26585_100126063;Meta_3300002170_JGI24711J26586_100098594;Meta_3300028602_Ga0265294_1000127038;Meta_3300009666_Ga0116182_10367161;Meta_3300009675_Ga0116149_10910951
Meta_3300009666_Ga0116182_10449322	3	NA	cellular	Engineered:Anoxic-incubation	Cell_other:PC_00020	NA (1)	cellular (1)	Engineered:Anoxic-incubation (1)	Cell_other:PC_00020 (1)		Meta_3300009666_Ga0116182_10449322;Meta_3300009781_Ga0116178_100161073;Meta_3300025866_Ga0208822_10030153
Meta_3300009670_Ga0116183_10204542	16	Bacteria:Proteobacteria	NA	Mixed	Cell_TM:PC_00001	Bacteria:Proteobacteria (1) NA (1)	unknown (2)	Terrestrial:Other (1) Engineered:Anoxic-incubation (1)	Cell_TM:PC_00001 (2)		Meta_3300014494_Ga0182017_101026883;Meta_3300009670_Ga0116183_10204542;Meta_3300009681_Ga0116174_100178542;Meta_3300009682_Ga0116172_100376882;Meta_3300009693_Ga0116141_100214532;Meta_3300009715_Ga0116160_10153982;Meta_3300009720_Ga0116159_10162672;Meta_3300009767_Ga0116161_10165312;Meta_3300009769_Ga0116184_100368381;Meta_3300025714_Ga0208458_10107592;Meta_3300028561_Ga0255343_10169834;Meta_3300…
Meta_3300009670_Ga0116183_10645353	8	NA	viral	Engineered	Phage_struct:PC_00002	NA (3)	viral (3)	Engineered:Landfill (2) Engineered:Anoxic-incubation (1)	Phage_struct:PC_00002 (3)		Meta_2228664009_2231102961;Meta_3300000032_Draft_000869821;Meta_3300009670_Ga0116183_10645353;Meta_3300014203_Ga0172378_100649893;Meta_3300014204_Ga0172381_100251228;Meta_3300014205_Ga0172380_100992963;Meta_3300014206_Ga0172377_101470013;Meta_3300028603_Ga0265293_100028742
Meta_3300009671_Ga0123334_10382112	2	NA	viral	Engineered:Anoxic-incubation	Phage_struct:PC_00002	NA (1)	viral (1)	Engineered:Anoxic-incubation (1)	Phage_struct:PC_00002 (1)		Meta_3300009671_Ga0123334_10382112;Meta_3300009680_Ga0123335_10006888
Meta_3300009671_Ga0123334_10375893	6	NA	viral	Mixed	Phage_struct:PC_00023	NA (2)	unknown (1) viral (1)	Engineered:Landfill (1) Aquatic:Groundwater (1)	Phage_struct:PC_00023 (2)		Meta_3300009671_Ga0123334_10375893;Meta_3300014203_Ga0172378_101113032;Meta_3300014205_Ga0172380_100950903;Meta_3300015214_Ga0172382_102400771;Meta_3300029288_Ga0265297_100627843;Meta_3300028602_Ga0265294_100011467
Meta_3300009675_Ga0116149_10142985	7	Bacteria:Cyanobacteria	viral	Aquatic	Rare:PC_00175	NA (1) Bacteria (1) Bacteria:Cyanobacteria (1)	unknown (2) viral (1)	Engineered:Anoxic-incubation (1) Aquatic:Saline-lakes (1) Aquatic:Groundwater (1)	Rare:PC_00175 (2) NA (1)		Meta_3300004142_Ga0066638_10123011;Meta_3300004239_Ga0066650_100212413;Meta_3300005235_Ga0066637_100252712;Meta_3300009675_Ga0116149_10142985;Meta_3300025708_Ga0209201_10067912;Meta_3300025871_Ga0209311_10061583;Meta_3300031227_Ga0307928_100318842
Meta_3300009675_Ga0116149_10429424	3	Bacteria	cellular	Engineered:Anoxic-incubation	Cell_TM:PC_00001	NA (1) Bacteria (1)	unknown (1) cellular (1)	Engineered:Anoxic-incubation (2)	Cell_TM:PC_00001 (2)		Meta_3300009675_Ga0116149_10429424;Meta_3300009666_Ga0116182_100056332;Meta_3300009670_Ga0116183_10151514
Meta_3300009680_Ga0123335_10169704	3	Bacteria:Firmicutes	viral	Engineered:Anoxic-incubation	Phage_struct:PC_00002	Bacteria:Firmicutes (1)	viral (1)	Engineered:Anoxic-incubation (1)	Phage_struct:PC_00002 (1)		Meta_3300009680_Ga0123335_10169704;Meta_3300009770_Ga0123332_10023974;Meta_3300009773_Ga0123333_100020776
Meta_3300009680_Ga0123335_10026382	11	Bacteria:Proteobacteria	viral	Engineered	Phage_struct:PC_00002	NA (4) Bacteria (2) Bacteria:Proteobacteria (1)	unknown (4) viral (3)	Engineered:Landfill (4) Engineered:Anoxic-incubation (2) Aquatic:Other (1)	Phage_struct:PC_00002 (6) NA (1)		Meta_3300005081_Ga0072335_100596174;Meta_3300009652_Ga0123330_10154542;Meta_3300009680_Ga0123335_10054546;Meta_3300009770_Ga0123332_10009391;Meta_3300009773_Ga0123333_1000364524;Meta_3300009680_Ga0123335_10026382;Meta_3300015214_Ga0172382_100566113;Meta_3300015214_Ga0172382_101243174;Meta_3300028603_Ga0265293_100315696;Meta_3300014204_Ga0172381_101511694;Meta_3300015214_Ga0172382_1002232010
Meta_3300009680_Ga0123335_10476091	1	NA	viral	Engineered:Anoxic-incubation	Phage_struct:PC_00003	NA (1)	viral (1)	Engineered:Anoxic-incubation (1)	Phage_struct:PC_00003 (1)		Meta_3300009680_Ga0123335_10476091
Meta_3300009681_Ga0116174_100171143	12	Bacteria	cellular	Engineered:Anoxic-incubation	Cell_TM:PC_00001	Bacteria (3) NA (1)	unknown (2) cellular (2)	Engineered:Anoxic-incubation (4)	Cell_TM:PC_00001 (4)		Meta_3300009675_Ga0116149_100362114;Meta_3300009681_Ga0116174_100171143;Meta_3300025708_Ga0209201_10003132;Meta_3300009681_Ga0116174_100194234;Meta_3300009693_Ga0116141_100265351;Meta_3300009693_Ga0116141_100096567;Meta_3300009675_Ga0116149_10220214;Meta_3300009681_Ga0116174_100068943;Meta_3300009682_Ga0116172_100353014;Meta_3300009696_Ga0116177_100035544;Meta_3300025708_Ga0209201_10188784;Meta_3…
Meta_3300009690_Ga0116143_100386114	1	NA	NA	Engineered:Anoxic-incubation	Cell_TM:PC_00001	NA (1)	unknown (1)	Engineered:Anoxic-incubation (1)	Cell_TM:PC_00001 (1)		Meta_3300009690_Ga0116143_100386114
Meta_3300009690_Ga0116143_100113927	3	NA	NA	Mixed	Rare:PC_00150	NA (3)	unknown (3)	Engineered:Anoxic-incubation (1) Aquatic:Groundwater (1) Terrestrial:Soil-peat (1)	NA (2) Rare:PC_00150 (1)		Meta_3300004106_Ga0065180_100330601;Meta_3300009690_Ga0116143_100113927;Meta_3300031234_Ga0302325_108525393
Meta_3300009690_Ga0116143_100087833	11	Bacteria:Proteobacteria	Mixed	Mixed	Cell_TM:PC_00001	NA (5) Bacteria:Proteobacteria (3) Bacteria (2)	unknown (8) viral (1) cellular (1)	Terrestrial:Soil-peat (4) Engineered:Anoxic-incubation (4) Aquatic:Groundwater (1) Aquatic:Freshwater (1)	Cell_TM:PC_00001 (9) NA (1)		Meta_3300028644_Ga0302238_10028199;Meta_3300029954_Ga0311331_102891792;Meta_3300031236_Ga0302324_1002506972;Meta_3300009690_Ga0116143_100087833;Meta_3300029922_Ga0311363_101443443;Meta_3300008001_Ga0100389_10628113;Meta_3300009690_Ga0116143_100198543;Meta_3300009692_Ga0116171_100572421;Meta_3300013130_Ga0172363_100400301;Meta_3300013133_Ga0172362_100222573;Meta_3300029911_Ga0311361_101618233
Meta_3300009690_Ga0116143_100494683	1	NA	NA	Engineered:Anoxic-incubation	Cell_TM:PC_00001	NA (1)	unknown (1)	Engineered:Anoxic-incubation (1)	Cell_TM:PC_00001 (1)		Meta_3300009690_Ga0116143_100494683
Meta_3300009692_Ga0116171_100005745	2	NA	viral	Engineered:Anoxic-incubation	Phage_struct:PC_00002	NA (1)	viral (1)	Engineered:Anoxic-incubation (1)	Phage_struct:PC_00002 (1)		Meta_3300009692_Ga0116171_100005745;Meta_3300025867_Ga0209098_100059441
Meta_3300009692_Ga0116171_100229013	1	NA	viral	Engineered:Anoxic-incubation	Phage_struct:PC_00002	NA (1)	viral (1)	Engineered:Anoxic-incubation (1)	Phage_struct:PC_00002 (1)		Meta_3300009692_Ga0116171_100229013
Meta_3300009692_Ga0116171_100031457	3	NA	Mixed	Engineered:Anoxic-incubation	Cell_TM:PC_00001	NA (2)	viral (1) cellular (1)	Engineered:Anoxic-incubation (2)	Cell_TM:PC_00001 (2)		Meta_3300009692_Ga0116171_100031457;Meta_3300009778_Ga0116151_100463014;Meta_3300009779_Ga0116152_100569974
Meta_3300009702_Ga0114931_1000871611	1	Bacteria	cellular	Aquatic:Other	Cell_TM:PC_00001	Bacteria (1)	cellular (1)	Aquatic:Other (1)	Cell_TM:PC_00001 (1)		Meta_3300009702_Ga0114931_1000871611
Meta_3300009704_Ga0116145_10397113	3	NA	viral	Engineered:Anoxic-incubation	Phage_struct:PC_00010	NA (2)	unknown (1) viral (1)	Engineered:Anoxic-incubation (2)	Phage_struct:PC_00010 (2)		Meta_3300009658_Ga0116188_10281024;Meta_3300009689_Ga0116186_10391181;Meta_3300009704_Ga0116145_10397113
Meta_3300009706_Ga0115002_1000020525	8	Bacteria:Proteobacteria	cellular	Aquatic	Cell_TM:PC_00001	Bacteria:Proteobacteria (2) Bacteria (1)	cellular (2) viral (1)	Aquatic:Other (2) Aquatic:Freshwater (1)	Cell_TM:PC_00001 (3)		Meta_3300005527_Ga0068876_100138602;Meta_3300005528_Ga0068872_100191845;Meta_3300027793_Ga0209972_100165344;Meta_3300027806_Ga0209985_100115344;Meta_3300009706_Ga0115002_1000020525;Meta_3300010883_Ga0133547_1000594317;Meta_3300009706_Ga0115002_100083683;Meta_3300010883_Ga0133547_101796664
Meta_3300009710_Ga0116192_10008263	2	Bacteria	viral	Engineered:Anoxic-incubation	Phage_struct:PC_00010	NA (1) Bacteria (1)	viral (2)	Engineered:Anoxic-incubation (2)	Phage_struct:PC_00010 (1) NA (1)		Meta_3300009710_Ga0116192_10008263;Meta_3300025691_Ga0208826_10026406
Meta_3300009715_Ga0116160_10367605	4	NA	NA	Engineered	Phage_struct:PC_00002	NA (3)	unknown (3)	Engineered:Landfill (1) Engineered:Anoxic-incubation (1) NA (1)	Phage_struct:PC_00002 (2) NA (1)		Meta_3300009715_Ga0116160_10367605;Meta_3300009779_Ga0116152_100460394;Meta_3300028602_Ga0265294_101191332;Meta_3300014204_Ga0172381_101030873
Meta_3300009715_Ga0116160_10430733	4	Bacteria:Proteobacteria	viral	Engineered	Phage_struct	Bacteria (1) NA (1) Bacteria:Proteobacteria (1)	unknown (2) viral (1)	Engineered:Anoxic-incubation (2) Terrestrial:Other (1)	Phage_struct:PC_00002 (2) Phage_struct:PC_00010 (1)		Meta_3300017922_Ga0182238_10002841;Meta_3300009720_Ga0116159_10237495;Meta_3300009767_Ga0116161_10470423;Meta_3300009715_Ga0116160_10430733
Meta_3300009720_Ga0116159_10217612	20	Bacteria:Firmicutes	cellular	Host-associated	Rare:PC_00061	NA (4) Bacteria:Firmicutes (2) Bacteria (1)	unknown (4) cellular (3)	Host-associated:NonHuman-fecal (4) Host-associated:Rumen (1) Engineered:Anoxic-incubation (1) Aquatic:Groundwater (1)	Rare:PC_00061 (7)		Meta_3300022660_Ga0216342_100080304;Meta_3300022661_Ga0216339_101378261;Meta_3300022753_Ga0216341_1001123716;Meta_3300029305_Ga0307249_1005244720;Meta_3300029705_Ga0224414_100181824;Meta_3300029705_Ga0224414_100431372;Meta_3300018475_Ga0187907_1000305227;Meta_3300018878_Ga0187910_1000269736;Meta_3300022661_Ga0216339_100611363;Meta_3300029305_Ga0307249_10000279125;Meta_3300029705_Ga0224414_1000117…
Meta_3300009771_Ga0116155_100139564	5	Bacteria:PVC	cellular	Mixed	Cell_TM:PC_00001	Bacteria (2) Bacteria:PVC (1)	unknown (2) cellular (1)	Aquatic:Other (1) NA (1) Engineered:Anoxic-incubation (1)	Cell_TM:PC_00001 (3)		2673162690;Meta_3300009771_Ga0116155_100139564;Meta_3300025706_Ga0209507_10003149;Meta_3300025715_Ga0209310_100022318;Meta_3300009139_Ga0114949_100114772
Meta_3300009779_Ga0116152_100269124	39	Bacteria:Proteobacteria	cellular	Mixed	Cell_TM:PC_00001	Bacteria:Proteobacteria (6) Bacteria (3) NA (1)	cellular (8) unknown (2)	Aquatic:Freshwater (5) Engineered:Anoxic-incubation (4) Aquatic:Other (1)	Cell_TM:PC_00001 (9) NA (1)		2557375812;Meta_3300003281_Y607_10009882;Meta_3300006417_Ga0069787_100752823;Meta_3300004806_Ga0007854_100321615;Meta_3300006417_Ga0069787_100059208;Meta_3300013771_Ga0119904_100018286;Meta_3300014830_Ga0119906_10191812;Meta_3300014832_Ga0119905_10063864;Meta_3300009481_Ga0114932_1000019412;Meta_3300009703_Ga0114933_1000003693;Meta_3300011013_Ga0114934_1000083419;Meta_3300009778_Ga0116151_1000405…
Meta_3300009781_Ga0116178_100084686	9	Bacteria	viral	Engineered:Anoxic-incubation	Phage_struct:PC_00002	NA (6) Bacteria (1)	unknown (4) viral (3)	Engineered:Anoxic-incubation (6) Engineered:Landfill (1)	Phage_struct:PC_00002 (6) NA (1)		Meta_3300009670_Ga0116183_10239121;Meta_3300009671_Ga0123334_100663813;Meta_3300009680_Ga0123335_10290227;Meta_3300009675_Ga0116149_10395115;Meta_3300009675_Ga0116149_10407364;Meta_3300009692_Ga0116171_100714723;Meta_3300025867_Ga0209098_100119824;Meta_3300009781_Ga0116178_100084686;Meta_3300015214_Ga0172382_101564923
Meta_3300010372_Ga0114984_10001229	9	Bacteria:Firmicutes	viral	Mixed	Rare:PC_00062	NA (3) Bacteria:Firmicutes (1)	unknown (2) viral (2)	Terrestrial:Other (2) Aquatic:Groundwater (1) Aquatic:Saline-lakes (1)	Rare:PC_00062 (4)		Meta_3300010372_Ga0114984_10001229;Meta_3300017919_Ga0182235_10010725;Meta_3300017920_Ga0182237_10014625;Meta_3300020025_Ga0182234_101831;Meta_3300028034_Ga0247721_1011166;Meta_3300028602_Ga0265294_100755052;Meta_3300011185_Ga0136597_10081261;Meta_3300011189_Ga0136558_10209622;Meta_3300028034_Ga0247721_10030915
Meta_3300010885_Ga0133913_105621093	1	NA	NA	Aquatic:Freshwater	Cell_TM:PC_00001	NA (1)	unknown (1)	Aquatic:Freshwater (1)	Cell_TM:PC_00001 (1)	0.722,0.111,0,0.167	Meta_3300010885_Ga0133913_105621093
Meta_3300010885_Ga0133913_103763213	3	Bacteria:PVC	NA	Aquatic:Freshwater	Cell_TM:PC_00001	NA (1) Bacteria:PVC (1)	unknown (2)	Aquatic:Freshwater (2)	Cell_TM:PC_00001 (2)		Meta_3300010885_Ga0133913_103763213;Meta_3300028553_Ga0247839_10550712;Meta_3300028571_Ga0247844_10129124
Meta_3300010885_Ga0133913_103961222	1	Bacteria	NA	Aquatic:Freshwater	Cell_TM:PC_00001	Bacteria (1)	unknown (1)	Aquatic:Freshwater (1)	Cell_TM:PC_00001 (1)		Meta_3300010885_Ga0133913_103961222
Meta_3300010998_Ga0139311_100014222	9	NA	viral	Host-associated:Rumen	Phage_struct:PC_00012	NA (2)	viral (1) unknown (1)	Host-associated:Rumen (2)	Phage_struct:PC_00012 (1) NA (1)		Meta_3300010998_Ga0139311_100014222;Meta_3300011005_Ga0139361_1000087162;Meta_3300011006_Ga0139320_10094036;Meta_3300011008_Ga0139362_1001044157;Meta_3300020011_Ga0207351_121822;Meta_3300020039_Ga0207352_1043168;Meta_3300025804_Ga0256871_10024722;Meta_3300026522_Ga0256406_100010713;Meta_3300026549_Ga0256404_10750931
Meta_3300010998_Ga0139311_100034624	212	Bacteria:FCB	viral	Host-associated:Rumen	Mixed_Phage_TM:PC_00021	NA (67) Bacteria:FCB (46) Bacteria (7)	unknown (57) viral (42) cellular (21)	Host-associated:Rumen (97) Host-associated:NonHuman-fecal (16) Terrestrial:Other (3) Engineered:Anoxic-incubation (2) NA (2)	Mixed_Phage_TM:PC_00021 (112) NA (7) Phage_struct:PC_00012 (1)		2628270205;2705663882;Meta_3300010998_Ga0139311_10074654;Meta_3300011002_Ga0139310_100048648;Meta_3300011006_Ga0139320_100057346;Meta_3300011008_Ga0139362_10282383;2705672043;Meta_3300010998_Ga0139311_100017524;Meta_3300011002_Ga0139310_100007425;Meta_3300011006_Ga0139320_100006453;Meta_3300011008_Ga0139362_100029224;2705708863;Meta_3300010998_Ga0139311_100296622;Meta_3300011008_Ga0139362_1001985…
Meta_3300010998_Ga0139311_10006119	7	NA	viral	Host-associated	Phage_struct:PC_00010	NA (3)	viral (2) unknown (1)	Host-associated:NonHuman-fecal (2) Host-associated:Rumen (1)	Phage_struct:PC_00010 (3)		Meta_3300028914_Ga0265300_101301111;Meta_3300029305_Ga0307249_1001283254;Meta_3300029705_Ga0224414_1004445810;Meta_3300029305_Ga0307249_104737702;Meta_3300010998_Ga0139311_10006119;Meta_3300011008_Ga0139362_10010329;Meta_3300020011_Ga0207351_10639
Meta_3300010998_Ga0139311_100010457	4	Bacteria:Firmicutes	viral	Host-associated:Rumen	Phage_struct:PC_00008	Bacteria:Firmicutes (1)	viral (1)	Host-associated:Rumen (1)	Phage_struct:PC_00008 (1)		Meta_3300010998_Ga0139311_100010457;Meta_3300011008_Ga0139362_100017057;Meta_3300020011_Ga0207351_128757;Meta_3300021256_Ga0223826_1000156137
Meta_3300010998_Ga0139311_10018063	3	Bacteria:FCB	NA	Host-associated:Rumen	Phage_struct:PC_00023	Bacteria:FCB (1)	unknown (1)	Host-associated:Rumen (1)	Phage_struct:PC_00023 (1)		2705624434;Meta_3300010998_Ga0139311_10018063;Meta_3300011008_Ga0139362_10023023
Meta_3300010998_Ga0139311_100018934	4	Bacteria:FCB	viral	Mixed	Rare:PC_00083	Bacteria:FCB (2)	viral (2)	Host-associated:Rumen (1) Terrestrial:Other (1)	Rare:PC_00083 (2)		Meta_3300007961_Ga0079305_100114157;Meta_3300010998_Ga0139311_100018934;Meta_3300011008_Ga0139362_100031463;Meta_3300020011_Ga0207351_118034
Meta_3300010998_Ga0139311_100207735	10	Bacteria:Proteobacteria	viral	Host-associated:Rumen	Phage_struct:PC_00002	Bacteria:Proteobacteria (3) NA (1)	viral (4)	Host-associated:Rumen (3) Host-associated:NonHuman-fecal (1)	Phage_struct:PC_00002 (4)		2800805339;Meta_3300028048_Ga0256405_1000402336;2705694105;Meta_3300010998_Ga0139311_100207735;Meta_3300011008_Ga0139362_100342735;Meta_3300020011_Ga0207351_116935;Meta_3300019372_Ga0187904_100064213;Meta_3300019373_Ga0187895_10010717;Meta_3300028454_Ga0307245_12687713;Meta_3300028886_Ga0256407_100292815
Meta_3300011005_Ga0139361_10298882	5	Bacteria:Proteobacteria	viral	Host-associated	Phage_struct:PC_00008	NA (1) Bacteria:Proteobacteria (1)	viral (2)	Host-associated:Rumen (1) Host-associated:NonHuman-fecal (1)	Phage_struct:PC_00008 (2)		Meta_3300021310_Ga0214507_10023078;Meta_3300021311_Ga0214519_10018465;Meta_3300028454_Ga0307245_132133551;Meta_3300011005_Ga0139361_10298882;Meta_3300011008_Ga0139362_11137632
Meta_3300011005_Ga0139361_1000010139	3	Bacteria:Firmicutes	viral	Host-associated:Rumen	Phage_struct:PC_00012	Bacteria:Firmicutes (1)	viral (1)	Host-associated:Rumen (1)	Phage_struct:PC_00012 (1)		Meta_3300011005_Ga0139361_1000010139;Meta_3300011008_Ga0139362_10000808;Meta_3300020039_Ga0207352_1030139
Meta_3300011005_Ga0139361_100010823	5	NA	viral	Host-associated:Rumen	Phage_struct:PC_00002	NA (1)	viral (1)	Host-associated:Rumen (1)	Phage_struct:PC_00002 (1)		Meta_3300011005_Ga0139361_100010823;Meta_3300011008_Ga0139362_100201023;Meta_3300020039_Ga0207352_188223;Meta_3300024345_Ga0255062_100755472;Meta_3300028591_Ga0247611_100067787
Meta_3300011005_Ga0139361_100010141	6	NA	viral	Host-associated:Rumen	Phage_struct:PC_00003	NA (2)	viral (2)	Host-associated:Rumen (2)	Phage_struct:PC_00003 (2)		Meta_3300011005_Ga0139361_100014523;Meta_3300011008_Ga0139362_100241430;Meta_3300020039_Ga0207352_177323;Meta_3300011005_Ga0139361_100010141;Meta_3300011008_Ga0139362_100190041;Meta_3300020039_Ga0207352_189941
Meta_3300011005_Ga0139361_100022614	3	Bacteria:Firmicutes	viral	Host-associated:Rumen	Phage_struct:PC_00002	Bacteria:Firmicutes (1)	viral (1)	Host-associated:Rumen (1)	Phage_struct:PC_00002 (1)		Meta_3300011005_Ga0139361_100022614;Meta_3300011008_Ga0139362_100356211;Meta_3300020039_Ga0207352_158714
Meta_3300011005_Ga0139361_10020117	5	Bacteria:Firmicutes	viral	Host-associated	Phage_struct:PC_00002	NA (2) Bacteria:Firmicutes (1)	viral (3)	Host-associated:Rumen (2) Host-associated:NonHuman-fecal (1)	Phage_struct:PC_00002 (3)		Meta_3300011002_Ga0139310_10104274;Meta_3300011008_Ga0139362_100110618;Meta_3300029305_Ga0307249_1001241738;Meta_3300011005_Ga0139361_10020117;Meta_3300020039_Ga0207352_16367
Meta_3300011005_Ga0139361_100004558	3	NA	viral	Host-associated:Rumen	Phage_struct:PC_00003	NA (1)	viral (1)	Host-associated:Rumen (1)	Phage_struct:PC_00003 (1)		Meta_3300011005_Ga0139361_100004558;Meta_3300011008_Ga0139362_100028787;Meta_3300020039_Ga0207352_127458
Meta_3300011005_Ga0139361_10062565	8	NA	viral	Host-associated	Phage_struct:PC_00008	NA (2)	viral (2)	Host-associated:Rumen (1) Host-associated:NonHuman-fecal (1)	Phage_struct:PC_00008 (2)		Meta_3300011005_Ga0139361_10062565;Meta_3300011008_Ga0139362_10159965;Meta_3300021431_Ga0224423_100009819;Meta_3300019371_Ga0187896_10006788;Meta_3300019373_Ga0187895_10009377;Meta_3300019374_Ga0187897_10009267;Meta_3300022377_Ga0216344_1003658;Meta_3300028454_Ga0307245_163646221
Meta_3300011005_Ga0139361_10075862	3	Bacteria:Firmicutes	viral	Host-associated	Phage_struct:PC_00008	Bacteria:Firmicutes (1) NA (1)	viral (1) unknown (1)	Host-associated:NonHuman-fecal (1) Host-associated:Rumen (1)	Phage_struct:PC_00008 (2)		Meta_3300018878_Ga0187910_101085506;Meta_3300011005_Ga0139361_10075862;Meta_3300011008_Ga0139362_10322845
Meta_3300011005_Ga0139361_10072033	9	Bacteria:Firmicutes	viral	Host-associated	Phage_struct:PC_00002	Bacteria:Firmicutes (2) NA (1)	viral (3)	Host-associated:Rumen (2) Host-associated:Other (1)	Phage_struct:PC_00002 (3)		Meta_3300011005_Ga0139361_10072033;Meta_3300011008_Ga0139362_100355846;Meta_3300019373_Ga0187895_100104527;Meta_3300019374_Ga0187897_100105145;Meta_3300021399_Ga0224415_1000232613;Meta_3300021426_Ga0224482_100733472;Meta_3300028454_Ga0307245_116252138;Meta_3300028591_Ga0247611_106327301;Meta_3300026522_Ga0256406_10022717
Meta_3300011008_Ga0139362_100489122	9	Bacteria:Firmicutes	viral	Host-associated:Rumen	Phage_struct:PC_00012	Bacteria:Firmicutes (3) NA (2) Bacteria (1)	viral (6)	Host-associated:Rumen (6)	Phage_struct:PC_00012 (5) Phage_struct:PC_00003 (1)		Meta_3300011005_Ga0139361_10028093;Meta_3300011008_Ga0139362_10314563;Meta_3300020039_Ga0207352_14783;Meta_3300011008_Ga0139362_100489122;Meta_3300014826_Ga0120386_100016929;Meta_3300028833_Ga0247610_1000030728;Meta_3300011005_Ga0139361_100044232;Meta_3300020039_Ga0207352_127132;Meta_3300021255_Ga0223825_1115160740
Meta_3300011008_Ga0139362_10057808	2	NA	viral	Host-associated:Rumen	Phage_struct:PC_00003	NA (1)	viral (1)	Host-associated:Rumen (1)	Phage_struct:PC_00003 (1)		Meta_3300011008_Ga0139362_10057808;Meta_3300020039_Ga0207352_13044
Meta_3300011008_Ga0139362_100038623	1	NA	viral	Host-associated:Rumen	Phage_struct:PC_00008	NA (1)	viral (1)	Host-associated:Rumen (1)	Phage_struct:PC_00008 (1)		Meta_3300011008_Ga0139362_100038623
Meta_3300011008_Ga0139362_10134656	1	NA	viral	Host-associated:Rumen	Phage_struct:PC_00003	NA (1)	viral (1)	Host-associated:Rumen (1)	Phage_struct:PC_00003 (1)		Meta_3300011008_Ga0139362_10134656
Meta_3300011008_Ga0139362_10320693	5	Bacteria	viral	Host-associated:Rumen	Phage_struct:PC_00002	Bacteria:Firmicutes (1) Bacteria:FCB (1)	viral (1) unknown (1)	Host-associated:Rumen (2)	Phage_struct:PC_00002 (2)		Meta_3300011005_Ga0139361_100017321;Meta_3300011008_Ga0139362_10027516;Meta_3300020039_Ga0207352_170221;Meta_3300011008_Ga0139362_10320693;Meta_3300028886_Ga0256407_100953513
Meta_3300011008_Ga0139362_101084113	1	NA	viral	Host-associated:Rumen	Phage_struct:PC_00012	NA (1)	viral (1)	Host-associated:Rumen (1)	Phage_struct:PC_00012 (1)		Meta_3300011008_Ga0139362_101084113
Meta_3300011008_Ga0139362_11879974	15	Bacteria:FCB	cellular	Host-associated:Rumen	Mixed	Bacteria:FCB (5) Bacteria (3) NA (1)	cellular (5) unknown (4)	Host-associated:Rumen (9)	Cell_TM:PC_00044 (4) Phage_struct:PC_00003 (3) NA (2)		Meta_3300010998_Ga0139311_10235782;Meta_3300011002_Ga0139310_100212612;Meta_3300011006_Ga0139320_100154211;Meta_3300011008_Ga0139362_10539091;Meta_3300010998_Ga0139311_10579514;Meta_3300011008_Ga0139362_11879974;Meta_3300012016_Ga0120387_10022839;Meta_3300014043_Ga0120385_10012279;Meta_3300014057_Ga0120384_10030346;Meta_3300014057_Ga0120384_10075541;Meta_3300010998_Ga0139311_10124845;Meta_3300011…
Meta_3300011008_Ga0139362_10012109	26	Bacteria:FCB	viral	Host-associated:Rumen	Phage_struct:PC_00002	Bacteria:FCB (10) NA (5)	viral (10) unknown (5)	Host-associated:Rumen (10) Host-associated:NonHuman-fecal (3) Engineered:Landfill (1) NA (1)	Phage_struct:PC_00002 (13) NA (2)		2624734245;Meta_3300021256_Ga0223826_100015749;2711654445;Meta_3300011008_Ga0139362_10012109;Meta_3300014206_Ga0172377_101426521;Meta_3300021255_Ga0223825_12424259103;Meta_3300021255_Ga0223825_13033450142;Meta_3300021256_Ga0223826_10000405118;Meta_3300021387_Ga0223845_109349424;Meta_3300021426_Ga0224482_100338633;Meta_3300021431_Ga0224423_1000036821;Meta_3300028832_Ga0265298_10000145123;Meta_3300…
Meta_3300011008_Ga0139362_10182853	8	Bacteria:Firmicutes	viral	Host-associated:Rumen	Phage_struct:PC_00002	NA (3) Bacteria:Firmicutes (1)	viral (4)	Host-associated:Rumen (3) NA (1)	Phage_struct:PC_00002 (4)		2800123579;Meta_3300012007_Ga0120382_100066720;Meta_3300021399_Ga0224415_1000131330;Meta_3300021400_Ga0224422_117961142;Meta_3300028048_Ga0256405_100064728;Meta_3300011008_Ga0139362_10182853;Meta_3300028591_Ga0247611_10000317132;Meta_3300028833_Ga0247610_102070252
Meta_3300011008_Ga0139362_10240762	3	NA	cellular	Host-associated:Rumen	NA	NA (1)	cellular (1)	Host-associated:Rumen (1)	NA (1)		Meta_3300011005_Ga0139361_100338012;Meta_3300011008_Ga0139362_10240762;Meta_3300020039_Ga0207352_140712
Meta_3300011008_Ga0139362_10191071	6	Bacteria	viral	Host-associated:Rumen	Phage_struct:PC_00008	NA (2) Bacteria (1)	viral (3)	Host-associated:Rumen (3)	Phage_struct:PC_00008 (3)		Meta_3300011005_Ga0139361_100009461;Meta_3300020039_Ga0207352_102360;Meta_3300011005_Ga0139361_10011124;Meta_3300011008_Ga0139362_100837722;Meta_3300020039_Ga0207352_18664;Meta_3300011008_Ga0139362_10191071
Meta_3300011008_Ga0139362_10083005	2	Bacteria:Firmicutes	viral	Host-associated:Rumen	Phage_struct:PC_00002	Bacteria:Firmicutes (1)	viral (1)	Host-associated:Rumen (1)	Phage_struct:PC_00002 (1)		Meta_3300011008_Ga0139362_10083005;Meta_3300021255_Ga0223825_12987850178
Meta_3300011013_Ga0114934_1000095914	1	Bacteria:Proteobacteria	cellular	Aquatic:Other	Cell_TM:PC_00001	Bacteria:Proteobacteria (1)	cellular (1)	Aquatic:Other (1)	Cell_TM:PC_00001 (1)		Meta_3300011013_Ga0114934_1000095914
Meta_3300011118_Ga0114922_100091683	15	Bacteria:Cyanobacteria	cellular	Mixed	Cell_TM:PC_00001	NA (4) Bacteria (4) Bacteria:Cyanobacteria (1)	unknown (6) cellular (3)	Aquatic:Other (2) Terrestrial:Other (2) Aquatic:Freshwater (2) Engineered:Anoxic-incubation (2) Aquatic:Saline-lakes (1)	Cell_TM:PC_00001 (8) NA (1)		Meta_3300011118_Ga0114922_100091683;Meta_3300027728_Ga0247836_10462403;Meta_3300002053_SMTZ23_1000086519;Meta_3300027888_Ga0209635_100287093;Meta_3300027901_Ga0209427_1000046021;Meta_3300009690_Ga0116143_100020192;Meta_3300025784_Ga0209200_10015172;Meta_3300025861_Ga0209605_10017242;Meta_3300009771_Ga0116155_1000021039;Meta_3300025706_Ga0209507_100029112;Meta_3300025715_Ga0209310_100031339;Meta_3…
Meta_3300011185_Ga0136597_10063293	5	Bacteria:FCB	viral	Mixed	Rare:PC_00083	Bacteria:FCB (3) NA (2)	unknown (3) viral (2)	Aquatic:Other (2) Aquatic:Saline-lakes (1) Host-associated:Rumen (1) Host-associated:NonHuman-fecal (1)	Rare:PC_00083 (5)		Meta_3300003523_DRAFT_1000189314;Meta_3300011185_Ga0136597_10063293;Meta_3300015207_Ga0134540_10095721;Meta_3300005068_Ga0070769_108733915;Meta_3300009194_Ga0114983_10001641
Meta_3300011189_Ga0136558_10123652	7	Bacteria:CPR	cellular	Aquatic	Mixed	Bacteria:CPR (2) Bacteria (1) NA (1)	unknown (2) cellular (2)	Aquatic:Saline-lakes (2) NA (1) Aquatic:Groundwater (1)	Cell_other:PC_00019 (2) Rare:PC_00183 (1) Rare:PC_00150 (1)		2710945694;Meta_3300011189_Ga0136558_10123652;Meta_3300023049_Ga0136601_10007769;Meta_3300031216_Ga0307980_10034455;Meta_3300023049_Ga0136601_1000004151;Meta_3300025317_Ga0209541_100210973;Meta_3300025323_Ga0209542_100522302
Meta_3300011951_Ga0120977_100033110	23	Bacteria:Proteobacteria	viral	Engineered	Phage_struct:PC_00010	Bacteria:Proteobacteria (14) NA (1)	viral (14) unknown (1)	Engineered:Other (4) NA (4) Engineered:Anoxic-incubation (4) Terrestrial:Other (2) Engineered:Landfill (1)	Phage_struct:PC_00010 (15)		2617460575;2644521080;2656901200;Meta_3300005607_Ga0070740_1000018928;Meta_3300005669_Ga0074418_10009017;Meta_3300005673_Ga0074422_10056562;Meta_3300005680_Ga0074429_100182431;Meta_3300005690_Ga0074439_10008931;Meta_3300006095_Ga0097679_100005327;Meta_3300006184_Ga0097680_1000010318;Meta_3300006185_Ga0097682_100021827;Meta_3300006188_Ga0097683_100079762;Meta_3300006189_Ga0097681_100241427;Meta_33…
Meta_3300011977_Ga0120375_100061339	1	NA	viral	Host-associated:Rumen	Phage_struct:PC_00008	NA (1)	viral (1)	Host-associated:Rumen (1)	Phage_struct:PC_00008 (1)		Meta_3300011977_Ga0120375_100061339
Meta_3300011977_Ga0120375_100091930	5	Bacteria:Actinobacteria	viral	Host-associated	Phage_struct:PC_00002	NA (2) Bacteria:Actinobacteria (1)	viral (2) unknown (1)	Host-associated:Human-fecal (2) Host-associated:Rumen (1)	Phage_struct:PC_00002 (3)		Meta_3300014955_Ga0134561_10044534;Meta_3300011977_Ga0120375_100091930;Meta_3300025804_Ga0256871_10077838;Meta_3300026522_Ga0256406_100280221;Meta_7000000372_SRS045713_WUGC_scaffold_2853__gene_4246
Meta_3300011977_Ga0120375_100152713	9	NA	viral	Mixed	Phage_struct:PC_00002	NA (6)	unknown (4) viral (2)	Host-associated:Rumen (3) Engineered:Landfill (3)	Phage_struct:PC_00002 (5) NA (1)		Meta_3300011977_Ga0120375_100152713;Meta_3300011989_Ga0120380_100027676;Meta_3300025804_Ga0256871_10176537;Meta_3300026522_Ga0256406_100147432;Meta_3300026522_Ga0256406_10368283;Meta_3300026549_Ga0256404_100870612;Meta_3300014206_Ga0172377_100414463;Meta_3300014206_Ga0172377_100544965;Meta_3300014206_Ga0172377_100546186
Meta_3300011977_Ga0120375_100139414	3	Bacteria:Firmicutes	cellular	Host-associated:Rumen	Rare:PC_00125	Bacteria:Firmicutes (1) NA (1)	cellular (2)	Host-associated:Rumen (2)	Rare:PC_00125 (2)		Meta_3300011977_Ga0120375_100139414;Meta_3300013830_Ga0120377_10022165;Meta_3300011989_Ga0120380_10021854
Meta_3300011989_Ga0120380_100007935	3	Bacteria:FCB	viral	Host-associated:Rumen	Phage_struct:PC_00002	Bacteria:FCB (1)	viral (1)	Host-associated:Rumen (1)	Phage_struct:PC_00002 (1)		2801007650;Meta_3300011989_Ga0120380_100007935;Meta_3300013830_Ga0120377_10003236
Meta_3300012007_Ga0120382_10052533	1	NA	NA	Host-associated:Rumen	Phage_struct:PC_00002	NA (1)	unknown (1)	Host-associated:Rumen (1)	Phage_struct:PC_00002 (1)		Meta_3300012007_Ga0120382_10052533
Meta_3300012016_Ga0120387_10045159	29	Bacteria:FCB	Mixed	Host-associated:Rumen	Mixed_Phage_TM:PC_00021	NA (10) Bacteria:FCB (9)	unknown (11) cellular (5) viral (3)	Host-associated:Rumen (18) Terrestrial:Other (1)	Mixed_Phage_TM:PC_00021 (19)		Meta_3300007961_Ga0079305_100085223;Meta_3300010998_Ga0139311_10013055;Meta_3300011008_Ga0139362_1002180101;Meta_3300011008_Ga0139362_101211618;Meta_3300011008_Ga0139362_10464454;Meta_3300012007_Ga0120382_10038845;Meta_3300012016_Ga0120387_10045159;Meta_3300014057_Ga0120384_10154211;Meta_3300021387_Ga0223845_120310632;Meta_3300026526_Ga0256869_10485202;Meta_3300028048_Ga0256405_1000174147;Meta_33…
Meta_3300012145_Ga0136566_10072052	11	NA	viral	Mixed	Phage_struct:PC_00010	NA (2)	viral (2)	Aquatic:Saline-lakes (1) Terrestrial:Other (1)	Phage_struct:PC_00010 (2)		Meta_3300007537_Ga0102934_10227854;Meta_3300007611_Ga0102927_10092983;Meta_3300007616_Ga0102936_10065944;Meta_3300007633_Ga0102940_10789561;Meta_3300009061_Ga0102938_100437545;Meta_3300012145_Ga0136566_10072052;Meta_3300012272_Ga0136586_10110541;Meta_3300028361_Ga0306872_1063165;Meta_3300028364_Ga0306898_10089201;Meta_3300028402_Ga0306875_1028925;Meta_3300028413_Ga0306870_10008559
Meta_3300012270_Ga0136604_10133512	33	Bacteria:FCB	cellular	Aquatic:Saline-lakes	Cell_TM:PC_00001	Bacteria:FCB (1)	cellular (1)	Aquatic:Saline-lakes (1)	Cell_TM:PC_00001 (1)		Meta_3300012270_Ga0136604_10133512;Meta_3300028348_Ga0306893_10030913;Meta_3300028405_Ga0306909_1001999;Meta_3300028412_Ga0306910_10005129;Meta_3300031212_Ga0307959_10251343;Meta_3300031213_Ga0307937_10060533;Meta_3300031214_Ga0307958_10095553;Meta_3300031215_Ga0307935_10010118;Meta_3300031216_Ga0307980_10011348;Meta_3300031217_Ga0307940_10051225;Meta_3300031218_Ga0307976_10053063;Meta_3300031219…
Meta_3300012344_Ga0116650_100003665	1	NA	viral	Host-associated:NonHuman-fecal	Phage_struct:PC_00002	NA (1)	viral (1)	Host-associated:NonHuman-fecal (1)	Phage_struct:PC_00002 (1)		Meta_3300012344_Ga0116650_100003665
Meta_3300012344_Ga0116650_100047115	5	Bacteria:FCB	viral	Host-associated	Phage_struct:PC_00023	Bacteria:FCB (1) NA (1)	viral (2)	Host-associated:Rumen (1) Host-associated:NonHuman-fecal (1)	Phage_struct:PC_00023 (2)		Meta_3300012344_Ga0116650_100047115;Meta_3300013902_Ga0116620_100041523;Meta_3300013947_Ga0116653_10001425;Meta_3300014039_Ga0116646_100013134;Meta_3300028832_Ga0265298_100171923
Meta_3300012344_Ga0116650_10003183	2	Bacteria	Mixed	Host-associated:NonHuman-fecal	Mixed_Phage_TM:PC_00021	NA (1) Bacteria (1)	viral (1) cellular (1)	Host-associated:NonHuman-fecal (2)	Mixed_Phage_TM:PC_00021 (2)		Meta_3300012344_Ga0116650_10003183;Meta_3300013947_Ga0116653_10008525
Meta_3300012886_Ga0160425_10008204	1	NA	viral	Engineered:Anoxic-incubation	Phage_struct:PC_00002	NA (1)	viral (1)	Engineered:Anoxic-incubation (1)	Phage_struct:PC_00002 (1)		Meta_3300012886_Ga0160425_10008204
Meta_3300012886_Ga0160425_100151822	3	Bacteria	NA	Engineered:Anoxic-incubation	Phage_struct:PC_00002	Bacteria (1)	unknown (1)	Engineered:Anoxic-incubation (1)	Phage_struct:PC_00002 (1)		Meta_3300012886_Ga0160425_100151822;Meta_3300016725_Ga0183101_100147425;Meta_3300017642_Ga0183098_1011775
Meta_3300012889_Ga0163159_10058376	1	NA	viral	Engineered:Anoxic-incubation	Phage_struct:PC_00002	NA (1)	viral (1)	Engineered:Anoxic-incubation (1)	Phage_struct:PC_00002 (1)		Meta_3300012889_Ga0163159_10058376
Meta_3300012990_Ga0159060_10059441	1	Bacteria:Proteobacteria	NA	Engineered:Other	Cell_TM:PC_00001	Bacteria:Proteobacteria (1)	unknown (1)	Engineered:Other (1)	Cell_TM:PC_00001 (1)		Meta_3300012990_Ga0159060_10059441
Meta_3300013103_Ga0164318_100334822	33	Bacteria	cellular	Aquatic	Mixed_Phage_TM:PC_00009	Bacteria:Proteobacteria (8) NA (6) Bacteria (3) Bacteria:Nitrospirae (3) Bacteria:Cyanobacteria (1)	unknown (17) cellular (3) viral (1)	Aquatic:Inlet (6) Aquatic:Freshwater (5) Aquatic:Other (4) Aquatic:Groundwater (3) Engineered:Anoxic-incubation (1) Aquatic:Saline-lakes (1) Terrestrial:Other (1)	Mixed_Phage_TM:PC_00009 (11) NA (10)		Meta_3300000230_TB_GS10_10DRAFT_100196762;Meta_3300000236_TB_FS08_3DRAFT_10058802;Meta_3300000230_TB_GS10_10DRAFT_100207506;Meta_3300000230_TB_GS10_10DRAFT_100264912;Meta_3300002231_KVRMV2_1001203951;Meta_3300005917_Ga0075115_100105513;Meta_3300005932_Ga0075121_10086313;Meta_3300005936_Ga0075124_100123763;Meta_3300023244_Ga0222627_10044023;Meta_3300013103_Ga0164318_100334822;Meta_3300021055_Ga020…
Meta_3300013103_Ga0164318_100216554	98	Mixed	viral	Mixed	Phage_struct:PC_00002	NA (61) Bacteria (4) Archaea:Euryarchaeota (3)	unknown (55) viral (13)	Engineered:Landfill (18) Engineered:Anoxic-incubation (15) Aquatic:Saline-lakes (11) Aquatic:Other (8) Terrestrial:Other (4) Engineered:Other (4) NA (4) Aquatic:Groundwater (3) Aquatic:Freshwater (1)	Phage_struct:PC_00002 (56) NA (8) Rare:PC_00143 (2) Mixed_Phage_TM:PC_00021 (1) Rare:PC_00182 (1)		Meta_3300002220_MLSBCLC_101804773;Meta_3300014204_Ga0172381_100927283;Meta_3300014205_Ga0172380_101245963;Meta_3300028602_Ga0265294_100620214;Meta_3300003144_Ga0052244_100000113;Meta_3300013103_Ga0164318_100216554;Meta_3300014204_Ga0172381_103808771;Meta_3300014205_Ga0172380_102190711;Meta_3300025736_Ga0207997_10223522;Meta_3300028602_Ga0265294_100513885;Meta_3300031227_Ga0307928_100002652;Meta_3…
Meta_3300013123_Ga0172368_100264033	4	Bacteria:Proteobacteria	NA	Aquatic:Freshwater	Cell_TM:PC_00001	NA (1) Bacteria:Proteobacteria (1)	unknown (2)	Aquatic:Freshwater (2)	Cell_TM:PC_00001 (2)		Meta_3300013123_Ga0172368_100264033;Meta_3300013125_Ga0172369_100422661;Meta_3300013136_Ga0172370_100974111;Meta_3300013138_Ga0172371_100867843
Meta_3300013123_Ga0172368_100272934	2	NA	NA	Aquatic:Freshwater	NA	NA (1)	unknown (1)	Aquatic:Freshwater (1)	NA (1)		Meta_3300013123_Ga0172368_100272934;Meta_3300013125_Ga0172369_100325234
Meta_3300013123_Ga0172368_100213184	4	Bacteria:Proteobacteria	NA	Aquatic:Freshwater	Cell_TM:PC_00001	Bacteria:Proteobacteria (1) NA (1)	unknown (2)	Aquatic:Freshwater (2)	Cell_TM:PC_00001 (2)		Meta_3300014060_Ga0119967_100470354;Meta_3300013123_Ga0172368_100213184;Meta_3300013125_Ga0172369_100204033;Meta_3300013136_Ga0172370_100331744
Meta_3300013123_Ga0172368_100120195	3	Bacteria:Proteobacteria	cellular	Aquatic:Freshwater	Cell_TM:PC_00001	Bacteria:Proteobacteria (1)	cellular (1)	Aquatic:Freshwater (1)	Cell_TM:PC_00001 (1)		Meta_3300013123_Ga0172368_100120195;Meta_3300013125_Ga0172369_100089525;Meta_3300013136_Ga0172370_100525173
Meta_3300013125_Ga0172369_100740532	9	Bacteria	cellular	Aquatic	Cell_TM:PC_00001	Bacteria (3) NA (2)	unknown (4) cellular (1)	Aquatic:Other (2) Aquatic:Freshwater (2) Aquatic:Groundwater (1)	Cell_TM:PC_00001 (4) NA (1)		Meta_3300009481_Ga0114932_100681443;Meta_3300013125_Ga0172369_100740532;Meta_3300013136_Ga0172370_100580793;Meta_3300013137_Ga0172375_100546972;Meta_3300013138_Ga0172371_100664093;Meta_3300020423_Ga0211525_100496911;Meta_3300023208_Ga0233424_10000099105;Meta_3300024054_Ga0233425_10000201105;Meta_3300028032_Ga0265296_10170293
Meta_3300013125_Ga0172369_100304254	2	Bacteria:Proteobacteria	NA	Aquatic:Freshwater	Cell_TM:PC_00001	Bacteria:Proteobacteria (1)	unknown (1)	Aquatic:Freshwater (1)	Cell_TM:PC_00001 (1)		Meta_3300013125_Ga0172369_100304254;Meta_3300013136_Ga0172370_100219694
Meta_3300013125_Ga0172369_100995672	4	Bacteria:CPR	NA	Aquatic	Cell_TM:PC_00001	NA (2) Bacteria:CPR (1)	unknown (3)	Engineered:Landfill (1) Aquatic:Freshwater (1) Aquatic:Groundwater (1)	Cell_TM:PC_00001 (2) NA (1)		2786906177;Meta_3300004210_Ga0066639_100197094;Meta_3300013125_Ga0172369_100995672;Meta_3300014204_Ga0172381_100619804
Meta_3300013126_Ga0172367_100450173	7	Bacteria	NA	Aquatic:Freshwater	Cell_TM:PC_00001	Bacteria (4)	unknown (4)	Aquatic:Freshwater (4)	Cell_TM:PC_00001 (3) NA (1)		Meta_3300013126_Ga0172367_100450173;Meta_3300013132_Ga0172372_100842293;Meta_3300014720_Ga0172376_100196786;Meta_3300013126_Ga0172367_100786772;Meta_3300014720_Ga0172376_100398563;Meta_3300013132_Ga0172372_100417953;Meta_3300027970_Ga0247837_10378063
Meta_3300013126_Ga0172367_100515513	1	NA	NA	Aquatic:Freshwater	NA	NA (1)	unknown (1)	Aquatic:Freshwater (1)	NA (1)		Meta_3300013126_Ga0172367_100515513
Meta_3300013128_Ga0172366_100411053	1	NA	NA	Aquatic:Freshwater	Cell_TM:PC_00001	NA (1)	unknown (1)	Aquatic:Freshwater (1)	Cell_TM:PC_00001 (1)		Meta_3300013128_Ga0172366_100411053
Meta_3300013130_Ga0172363_100236004	5	Bacteria	viral	Aquatic	Phage_struct:PC_00010	NA (1) Bacteria (1)	viral (1) unknown (1)	Aquatic:Groundwater (1) Aquatic:Freshwater (1)	Phage_struct:PC_00010 (2)		Meta_3300005236_Ga0066636_100170133;Meta_3300008255_Ga0100403_10130805;Meta_3300013127_Ga0172365_1000567710;Meta_3300013130_Ga0172363_100236004;Meta_3300013133_Ga0172362_100426563
Meta_3300013131_Ga0172373_1000402317	4	Bacteria:Proteobacteria	cellular	Aquatic	Cell_TM:PC_00001	Bacteria (2) Bacteria:Proteobacteria (2)	cellular (2) unknown (2)	Aquatic:Freshwater (2) Terrestrial:Other (1) Aquatic:Other (1)	Cell_TM:PC_00001 (4)		Meta_3300002835_B570J40625_1000285227;Meta_3300013131_Ga0172373_1000402317;Meta_3300010938_Ga0137716_100454554;Meta_3300019458_Ga0187892_100112118
Meta_3300013131_Ga0172373_1000283913	1	Bacteria	cellular	Aquatic:Freshwater	Cell_TM:PC_00001	Bacteria (1)	cellular (1)	Aquatic:Freshwater (1)	Cell_TM:PC_00001 (1)		Meta_3300013131_Ga0172373_1000283913
Meta_3300013131_Ga0172373_100855103	3	Bacteria	cellular	Aquatic:Freshwater	Cell_TM:PC_00001	Bacteria (1)	cellular (1)	Aquatic:Freshwater (1)	Cell_TM:PC_00001 (1)		Meta_3300013131_Ga0172373_100855103;Meta_3300013132_Ga0172372_100007919;Meta_3300014720_Ga0172376_100140743
Meta_3300013131_Ga0172373_1000719011	2	Bacteria:Proteobacteria	cellular	Aquatic:Freshwater	Cell_TM:PC_00001	Bacteria:Proteobacteria (1)	cellular (1)	Aquatic:Freshwater (1)	Cell_TM:PC_00001 (1)		Meta_3300013131_Ga0172373_1000719011;Meta_3300013132_Ga0172372_1000518413
Meta_3300013131_Ga0172373_100176466	15	Bacteria:Proteobacteria	cellular	Aquatic:Freshwater	Cell_TM:PC_00001	Bacteria (2) NA (2) Bacteria:Proteobacteria (1)	unknown (3) cellular (2)	Aquatic:Freshwater (4) Host-associated:Other (1)	Cell_TM:PC_00001 (5)		Meta_3300003272_Cyano_1000084115;Meta_3300027728_Ga0247836_10057795;Meta_3300027730_Ga0247833_10123823;Meta_3300027970_Ga0247837_10055687;Meta_3300027977_Ga0247834_10010357;Meta_3300028569_Ga0247843_100177231;Meta_3300028571_Ga0247844_10054907;Meta_3300005420_Ga0068879_17292613;Meta_3300005528_Ga0068872_100356982;Meta_3300007304_Ga0102689_10394272;Meta_3300009218_Ga0103848_10053533;Meta_330000922…
Meta_3300013132_Ga0172372_100673202	2	NA	NA	Aquatic:Freshwater	Cell_other:PC_00027	NA (1)	unknown (1)	Aquatic:Freshwater (1)	Cell_other:PC_00027 (1)		Meta_3300013132_Ga0172372_100673202;Meta_3300014720_Ga0172376_100318463
Meta_3300013132_Ga0172372_1000099411	36	Bacteria	viral	Aquatic	Phage_struct:PC_00002	NA (9) Bacteria (1)	viral (8) unknown (2)	Aquatic:Inlet (3) Aquatic:Freshwater (3) Aquatic:Saline-lakes (2) Aquatic:Other (1) Engineered:Other (1)	Phage_struct:PC_00002 (10)		Meta_3300000882_FwDRAFT_101495871;Meta_3300001419_JGI11705J14877_1000021810;Meta_3300001580_Draft_100603331;Meta_3300001970_GOS2248_100375062;Meta_3300001970_GOS2248_100531253;Meta_3300001970_GOS2248_100539761;Meta_3300001970_GOS2248_101023241;Meta_3300002040_GOScombined01_1005155931;Meta_3300002040_GOScombined01_1006973271;Meta_3300002040_GOScombined01_1014540912;Meta_3300002040_GOScombined01_10…
Meta_3300013132_Ga0172372_100975842	3	Bacteria:FCB	NA	Aquatic:Freshwater	Mixed_Phage_TM	Bacteria:FCB (1) NA (1)	unknown (2)	Aquatic:Freshwater (2)	Mixed_Phage_TM:PC_00009 (1) Mixed_Phage_TM:PC_00021 (1)		Meta_3300013132_Ga0172372_100583792;Meta_3300013132_Ga0172372_100975842;Meta_3300014720_Ga0172376_101096063
Meta_3300013132_Ga0172372_100386832	1	NA	NA	Aquatic:Freshwater	NA	NA (1)	unknown (1)	Aquatic:Freshwater (1)	NA (1)		Meta_3300013132_Ga0172372_100386832
Meta_3300013132_Ga0172372_100461053	1	Bacteria	NA	Aquatic:Freshwater	Cell_other:PC_00020	Bacteria (1)	unknown (1)	Aquatic:Freshwater (1)	Cell_other:PC_00020 (1)		Meta_3300013132_Ga0172372_100461053
Meta_3300013136_Ga0172370_1000085522	2	Bacteria	cellular	Aquatic:Freshwater	Cell_other:PC_00027	Bacteria (1)	cellular (1)	Aquatic:Freshwater (1)	Cell_other:PC_00027 (1)		Meta_3300013136_Ga0172370_1000085522;Meta_3300013138_Ga0172371_1000017522
Meta_3300013382_Ga0116618_10016233	1	NA	NA	Host-associated:NonHuman-fecal	Phage_struct:PC_00002	NA (1)	unknown (1)	Host-associated:NonHuman-fecal (1)	Phage_struct:PC_00002 (1)		Meta_3300013382_Ga0116618_10016233
Meta_3300013382_Ga0116618_10027925	5	Bacteria:Firmicutes	viral	Host-associated	Phage_struct:PC_00002	Bacteria:Firmicutes (1) NA (1)	viral (2)	Host-associated:NonHuman-fecal (1) Host-associated:Rumen (1)	Phage_struct:PC_00002 (2)		Meta_3300013382_Ga0116618_10027925;Meta_3300013902_Ga0116620_10055142;Meta_3300013936_Ga0116637_10000878;Meta_3300014039_Ga0116646_10028548;Meta_3300028832_Ga0265298_100017035
Meta_3300013382_Ga0116618_10073310	1	NA	cellular	Host-associated:NonHuman-fecal	Phage_struct:PC_00003	NA (1)	cellular (1)	Host-associated:NonHuman-fecal (1)	Phage_struct:PC_00003 (1)		Meta_3300013382_Ga0116618_10073310
Meta_3300013382_Ga0116618_1013048	7	Bacteria:Firmicutes	viral	Host-associated	Phage_struct:PC_00002	NA (2) Bacteria:Firmicutes (2)	viral (3) unknown (1)	Host-associated:NonHuman-fecal (2) Host-associated:Human-fecal (2)	Phage_struct:PC_00002 (4)		2776996612;Meta_3300007802_Ga0105667_10163121;Meta_3300008063_Ga0113867_1027975;Meta_3300007524_Ga0105481_100084721;Meta_7000000239_SRS013951_WUGC_scaffold_59639__gene_103745;Meta_3300013382_Ga0116618_1013048;Meta_3300014964_Ga0134538_10211392
Meta_3300013383_Ga0116616_10019202	1	NA	NA	Host-associated:NonHuman-fecal	Phage_struct:PC_00010	NA (1)	unknown (1)	Host-associated:NonHuman-fecal (1)	Phage_struct:PC_00010 (1)		Meta_3300013383_Ga0116616_10019202
Meta_3300013383_Ga0116616_10022752	1	NA	NA	Host-associated:NonHuman-fecal	Phage_struct:PC_00002	NA (1)	unknown (1)	Host-associated:NonHuman-fecal (1)	Phage_struct:PC_00002 (1)		Meta_3300013383_Ga0116616_10022752
Meta_3300013383_Ga0116616_100012339	6	Bacteria:Firmicutes	viral	Host-associated:NonHuman-fecal	Phage_struct:PC_00003	Bacteria:Firmicutes (2)	viral (2)	Host-associated:NonHuman-fecal (2)	Phage_struct:PC_00003 (2)		Meta_3300013383_Ga0116616_100012339;Meta_3300022660_Ga0216342_100058572;Meta_3300022661_Ga0216339_1000558945;Meta_3300022753_Ga0216341_1000385151;Meta_3300029305_Ga0307249_100515469;Meta_3300029705_Ga0224414_1001196336
Meta_3300013383_Ga0116616_100017810	1	NA	viral	Host-associated:NonHuman-fecal	Phage_struct:PC_00003	NA (1)	viral (1)	Host-associated:NonHuman-fecal (1)	Phage_struct:PC_00003 (1)		Meta_3300013383_Ga0116616_100017810
Meta_3300013383_Ga0116616_10006913	3	Bacteria:Firmicutes	NA	Host-associated:NonHuman-fecal	Phage_struct:PC_00008	Bacteria:Firmicutes (1)	unknown (1)	Host-associated:NonHuman-fecal (1)	Phage_struct:PC_00008 (1)		Meta_3300013383_Ga0116616_10006913;Meta_3300013936_Ga0116637_10011793;Meta_3300014039_Ga0116646_10152223
Meta_3300013383_Ga0116616_100020127	19	NA	viral	Host-associated:NonHuman-fecal	Phage_struct	NA (6)	viral (5) unknown (1)	Host-associated:NonHuman-fecal (5) Engineered:Other (1)	Phage_struct:PC_00003 (3) Phage_struct:PC_00008 (2) Phage_struct (1)		Meta_3300002220_MLSBCLC_103732871;Meta_3300013383_Ga0116616_100020127;Meta_3300013947_Ga0116653_100026516;Meta_3300018427_Ga0187903_1000137735;Meta_3300018430_Ga0187902_100057969;Meta_3300018475_Ga0187907_1000521945;Meta_3300018878_Ga0187910_1000698713;Meta_3300022660_Ga0216342_1000515428;Meta_3300022661_Ga0216339_1000486320;Meta_3300022753_Ga0216341_1000451020;Meta_3300028242_Ga0302102_100017132…
Meta_3300013414_Ga0177923_121582822	1	Bacteria	viral	Host-associated:NonHuman-fecal	Phage_struct:PC_00002	Bacteria (1)	viral (1)	Host-associated:NonHuman-fecal (1)	Phage_struct:PC_00002 (1)		Meta_3300013414_Ga0177923_121582822
Meta_3300013426_Ga0116649_10002193	2	NA	viral	Host-associated:NonHuman-fecal	Rare:PC_00111	NA (1)	viral (1)	Host-associated:NonHuman-fecal (1)	Rare:PC_00111 (1)		Meta_3300013426_Ga0116649_10002193;Meta_3300013947_Ga0116653_1000002143
Meta_3300013426_Ga0116649_100065510	2	NA	viral	Host-associated:NonHuman-fecal	Phage_struct:PC_00002	NA (1)	viral (1)	Host-associated:NonHuman-fecal (1)	Phage_struct:PC_00002 (1)		Meta_3300013426_Ga0116649_100065510;Meta_3300014039_Ga0116646_100011733
Meta_3300013426_Ga0116649_10032693	1	NA	viral	Host-associated:NonHuman-fecal	Phage_struct:PC_00008	NA (1)	viral (1)	Host-associated:NonHuman-fecal (1)	Phage_struct:PC_00008 (1)		Meta_3300013426_Ga0116649_10032693
Meta_3300013427_Ga0120106_10009499	1	NA	cellular	Terrestrial:Other	Phage_struct:PC_00010	NA (1)	cellular (1)	Terrestrial:Other (1)	Phage_struct:PC_00010 (1)		Meta_3300013427_Ga0120106_10009499
Meta_3300013936_Ga0116637_100003371	2	Bacteria:Firmicutes	viral	Host-associated:NonHuman-fecal	Phage_struct:PC_00003	Bacteria:Firmicutes (1)	viral (1)	Host-associated:NonHuman-fecal (1)	Phage_struct:PC_00003 (1)		Meta_3300013936_Ga0116637_100003371;Meta_3300014039_Ga0116646_10066532
Meta_3300013936_Ga0116637_100001277	1	NA	viral	Host-associated:NonHuman-fecal	Phage_struct:PC_00002	NA (1)	viral (1)	Host-associated:NonHuman-fecal (1)	Phage_struct:PC_00002 (1)		Meta_3300013936_Ga0116637_100001277
Meta_3300013936_Ga0116637_100008946	1	Bacteria:Firmicutes	viral	Host-associated:NonHuman-fecal	Phage_struct:PC_00003	Bacteria:Firmicutes (1)	viral (1)	Host-associated:NonHuman-fecal (1)	Phage_struct:PC_00003 (1)		Meta_3300013936_Ga0116637_100008946
Meta_3300013936_Ga0116637_10002407	11	NA	viral	Host-associated:NonHuman-fecal	Phage_struct:PC_00008	NA (5)	viral (3) unknown (2)	Host-associated:NonHuman-fecal (4) Host-associated:Rumen (1)	Phage_struct:PC_00008 (5)		Meta_3300013936_Ga0116637_10002407;Meta_3300018475_Ga0187907_100023086;Meta_3300018878_Ga0187910_100023437;Meta_3300022660_Ga0216342_101261774;Meta_3300022661_Ga0216339_100682935;Meta_3300028242_Ga0302102_102504754;Meta_3300029305_Ga0307249_1000301093;Meta_3300029705_Ga0224414_100057545;Meta_3300029305_Ga0307249_1000515542;Meta_3300029305_Ga0307249_1003680810;Meta_3300028832_Ga0265298_100942195
Meta_3300013938_Ga0117797_10014472	2	Bacteria:Actinobacteria	cellular	Host-associated:Human-fecal	Phage_struct:PC_00003	Bacteria:Actinobacteria (1)	cellular (1)	Host-associated:Human-fecal (1)	Phage_struct:PC_00003 (1)		Meta_3300013938_Ga0117797_10014472;Meta_3300014936_Ga0169833_1013203
Meta_3300013947_Ga0116653_10000648	4	Bacteria:FCB	NA	Host-associated	Mixed_Phage_TM:PC_00009	Bacteria:FCB (2) NA (1)	unknown (3)	Host-associated:NonHuman-fecal (2) Host-associated:Human-fecal (1)	Mixed_Phage_TM:PC_00009 (3)		Meta_3300014928_Ga0134568_1012931;Meta_3300013382_Ga0116618_10032825;Meta_3300013947_Ga0116653_10000648;Meta_3300014039_Ga0116646_10005577
Meta_3300013947_Ga0116653_10003803	3	NA	viral	Host-associated:NonHuman-fecal	Phage_struct:PC_00003	NA (2)	viral (2)	Host-associated:NonHuman-fecal (2)	Phage_struct:PC_00003 (2)		Meta_3300013426_Ga0116649_10000942;Meta_3300013947_Ga0116653_100001627;Meta_3300013947_Ga0116653_10003803
Meta_3300013947_Ga0116653_10008309	1	NA	cellular	Host-associated:NonHuman-fecal	Phage_struct:PC_00002	NA (1)	cellular (1)	Host-associated:NonHuman-fecal (1)	Phage_struct:PC_00002 (1)		Meta_3300013947_Ga0116653_10008309
Meta_3300013947_Ga0116653_100023537	1	NA	viral	Host-associated:NonHuman-fecal	Mixed_Phage_TM:PC_00009	NA (1)	viral (1)	Host-associated:NonHuman-fecal (1)	Mixed_Phage_TM:PC_00009 (1)		Meta_3300013947_Ga0116653_100023537
Meta_3300013958_Ga0117815_10030942	2	Bacteria:Firmicutes	viral	Host-associated:Human-fecal	Phage_struct:PC_00002	Bacteria:Firmicutes (1)	viral (1)	Host-associated:Human-fecal (1)	Phage_struct:PC_00002 (1)		Meta_3300013958_Ga0117815_10030942;Meta_3300014793_Ga0134407_10040613
Meta_3300014039_Ga0116646_100113024	1	NA	viral	Host-associated:NonHuman-fecal	Phage_struct:PC_00002	NA (1)	viral (1)	Host-associated:NonHuman-fecal (1)	Phage_struct:PC_00002 (1)		Meta_3300014039_Ga0116646_100113024
Meta_3300014039_Ga0116646_10119173	5	Bacteria:FCB	viral	Host-associated:NonHuman-fecal	Phage_struct:PC_00002	NA (2) Bacteria:FCB (2)	viral (2) unknown (2)	Host-associated:NonHuman-fecal (3) Host-associated:Human-fecal (1)	Phage_struct:PC_00002 (3) NA (1)		Meta_3300008096_Ga0114155_100005170;Meta_3300014039_Ga0116646_10119173;Meta_3300018475_Ga0187907_100550193;Meta_3300029305_Ga0307249_1002164441;Meta_3300018878_Ga0187910_103118981
Meta_3300014039_Ga0116646_100033328	1	NA	viral	Host-associated:NonHuman-fecal	Phage_struct:PC_00003	NA (1)	viral (1)	Host-associated:NonHuman-fecal (1)	Phage_struct:PC_00003 (1)		Meta_3300014039_Ga0116646_100033328
Meta_3300014040_Ga0117811_10041344	1	Bacteria	NA	Host-associated:Human-fecal	NA	Bacteria (1)	unknown (1)	Host-associated:Human-fecal (1)	NA (1)		Meta_3300014040_Ga0117811_10041344
Meta_3300014203_Ga0172378_100453782	2	Bacteria	viral	NA	Phage_struct:PC_00002	Bacteria (1)	viral (1)	NA (1)	Phage_struct:PC_00002 (1)		Meta_3300014203_Ga0172378_100453782;Meta_3300014206_Ga0172377_100174104
Meta_3300014203_Ga0172378_101057762	1	NA	NA	Aquatic:Groundwater	Phage_struct:PC_00002	NA (1)	unknown (1)	Aquatic:Groundwater (1)	Phage_struct:PC_00002 (1)		Meta_3300014203_Ga0172378_101057762
Meta_3300014203_Ga0172378_100546922	1	NA	NA	Aquatic:Groundwater	Phage_struct:PC_00002	NA (1)	unknown (1)	Aquatic:Groundwater (1)	Phage_struct:PC_00002 (1)		Meta_3300014203_Ga0172378_100546922
Meta_3300014203_Ga0172378_100563193	2	NA	NA	NA	Phage_struct:PC_00002	NA (1)	unknown (1)	NA (1)	Phage_struct:PC_00002 (1)		Meta_3300014203_Ga0172378_100563193;Meta_3300014206_Ga0172377_102176992
Meta_3300014203_Ga0172378_101565732	6	Bacteria:FCB	viral	Host-associated	Phage_struct:PC_00002	NA (3) Bacteria:FCB (2)	unknown (3) viral (2)	Aquatic:Groundwater (1) Host-associated:Human-fecal (1) Host-associated:NonHuman-fecal (1) NA (1) Host-associated:Rumen (1)	NA (3) Phage_struct:PC_00002 (2)		Meta_3300001598_EMG_100034088;Meta_3300006258_Ga0099398_10020381;Meta_3300014203_Ga0172378_100279233;Meta_3300014203_Ga0172378_101565732;Meta_3300014206_Ga0172377_102811031;Meta_3300026525_Ga0256870_10216642
Meta_3300014203_Ga0172378_100328664	1	NA	NA	Aquatic:Groundwater	Phage_struct:PC_00023	NA (1)	unknown (1)	Aquatic:Groundwater (1)	Phage_struct:PC_00023 (1)		Meta_3300014203_Ga0172378_100328664
Meta_3300014203_Ga0172378_101209962	7	Bacteria:Firmicutes	viral	Engineered	Phage_struct:PC_00002	NA (6) Bacteria:Firmicutes (1)	unknown (6) viral (1)	Engineered:Landfill (3) Engineered:Anoxic-incubation (2) Aquatic:Groundwater (1) Host-associated:NonHuman-fecal (1)	Phage_struct:PC_00002 (5) NA (2)		Meta_3300014203_Ga0172378_101209962;Meta_3300014204_Ga0172381_100662091;Meta_3300014204_Ga0172381_102061802;Meta_3300025708_Ga0209201_100101933;Meta_3300025867_Ga0209098_10689702;Meta_3300028601_Ga0265295_11176621;Meta_3300029305_Ga0307249_114799992
Meta_3300014203_Ga0172378_100392503	1	Bacteria	NA	Aquatic:Groundwater	Phage_struct:PC_00002	Bacteria (1)	unknown (1)	Aquatic:Groundwater (1)	Phage_struct:PC_00002 (1)		Meta_3300014203_Ga0172378_100392503
Meta_3300014203_Ga0172378_102170362	2	NA	NA	NA	Phage_struct:PC_00002	NA (1)	unknown (1)	NA (1)	Phage_struct:PC_00002 (1)		Meta_3300014203_Ga0172378_102170362;Meta_3300014206_Ga0172377_101835501
Meta_3300014203_Ga0172378_100622234	1	NA	NA	Aquatic:Groundwater	Mixed_Phage_TM:PC_00009	NA (1)	unknown (1)	Aquatic:Groundwater (1)	Mixed_Phage_TM:PC_00009 (1)		Meta_3300014203_Ga0172378_100622234
Meta_3300014203_Ga0172378_100123062	4	NA	viral	Aquatic:Groundwater	Phage_struct:PC_00002	NA (3)	unknown (2) viral (1)	Aquatic:Groundwater (3)	Phage_struct:PC_00002 (3)		Meta_3300014203_Ga0172378_100123062;Meta_3300014203_Ga0172378_101116243;Meta_3300028602_Ga0265294_100004863;Meta_3300014203_Ga0172378_100982722
Meta_3300014203_Ga0172378_100456663	1	NA	viral	Aquatic:Groundwater	Phage_struct:PC_00003	NA (1)	viral (1)	Aquatic:Groundwater (1)	Phage_struct:PC_00003 (1)		Meta_3300014203_Ga0172378_100456663
Meta_3300014203_Ga0172378_102758861	1	NA	NA	Aquatic:Groundwater	NA	NA (1)	unknown (1)	Aquatic:Groundwater (1)	NA (1)		Meta_3300014203_Ga0172378_102758861
Meta_3300014203_Ga0172378_100412326	1	Bacteria	NA	Aquatic:Groundwater	Phage_struct:PC_00002	Bacteria (1)	unknown (1)	Aquatic:Groundwater (1)	Phage_struct:PC_00002 (1)		Meta_3300014203_Ga0172378_100412326
Meta_3300014203_Ga0172378_100341212	23	Bacteria:FCB	viral	Mixed	Phage_struct	NA (3) Bacteria:FCB (1)	unknown (3) viral (1)	Aquatic:Groundwater (2) Engineered:Landfill (1) Host-associated:Human-fecal (1)	Phage_struct:PC_00002 (2) Rare:PC_00063 (1) NA (1)		Meta_3300007111_Ga0102634_10026818;Meta_3300007222_Ga0104061_10112812;Meta_3300007921_Ga0111562_10067327;Meta_3300008100_Ga0114174_10033617;Meta_3300008301_Ga0114871_10014246;Meta_3300008571_Ga0111077_10068014;Meta_3300008733_Ga0115617_1000727;Meta_3300014537_Ga0134397_10013141;Meta_3300014538_Ga0134452_10029517;Meta_3300014546_Ga0134410_1021901;Meta_3300014547_Ga0134415_100070106;Meta_3300014952…
Meta_3300014203_Ga0172378_100478375	3	Bacteria:Firmicutes	viral	NA	Phage_struct:PC_00002	Bacteria:Firmicutes (1) NA (1)	viral (2)	NA (2)	Phage_struct:PC_00002 (2)		2546427291;Meta_3300014203_Ga0172378_100478375;Meta_3300014206_Ga0172377_100559902
Meta_3300014203_Ga0172378_100652683	1	NA	NA	Aquatic:Groundwater	NA	NA (1)	unknown (1)	Aquatic:Groundwater (1)	NA (1)		Meta_3300014203_Ga0172378_100652683
Meta_3300014203_Ga0172378_101680071	2	NA	NA	Mixed	Phage_struct:PC_00002	NA (2)	unknown (2)	Engineered:Landfill (1) Aquatic:Groundwater (1)	Phage_struct:PC_00002 (2)		Meta_3300014203_Ga0172378_101680071;Meta_3300014206_Ga0172377_101321393
Meta_3300014203_Ga0172378_100547512	3	NA	NA	Aquatic:Groundwater	Phage_struct:PC_00002	NA (2)	unknown (2)	NA (1) Aquatic:Groundwater (1)	Phage_struct:PC_00002 (2)		Meta_3300014203_Ga0172378_100547512;Meta_3300014206_Ga0172377_101546412;Meta_3300028602_Ga0265294_100175115
Meta_3300014204_Ga0172381_100346912	1	Bacteria	NA	Engineered:Landfill	Cell_TM:PC_00001	Bacteria (1)	unknown (1)	Engineered:Landfill (1)	Cell_TM:PC_00001 (1)		Meta_3300014204_Ga0172381_100346912
Meta_3300014204_Ga0172381_100454142	5	Bacteria	viral	Mixed	Phage_struct:PC_00002	NA (4) Bacteria (1)	unknown (4) viral (1)	Aquatic:Groundwater (3) Engineered:Landfill (2)	Phage_struct:PC_00002 (3) NA (2)		Meta_3300014203_Ga0172378_100497253;Meta_3300014203_Ga0172378_101206992;Meta_3300014204_Ga0172381_100454142;Meta_3300014206_Ga0172377_101040762;Meta_3300014203_Ga0172378_103140801
Meta_3300014204_Ga0172381_100146745	3	Bacteria	viral	Host-associated	Phage_struct:PC_00002	NA (2) Bacteria (1)	unknown (2) viral (1)	Host-associated:Rumen (2) Engineered:Landfill (1)	Phage_struct:PC_00002 (2) NA (1)		Meta_3300028914_Ga0265300_100003525;Meta_3300014204_Ga0172381_100146745;Meta_3300028914_Ga0265300_100465373
Meta_3300014204_Ga0172381_100364342	4	NA	viral	Engineered	Phage_struct:PC_00002	NA (3)	unknown (2) viral (1)	Engineered:Landfill (2) Aquatic:Groundwater (1)	Phage_struct:PC_00002 (3)		Meta_3300014203_Ga0172378_100475802;Meta_3300028602_Ga0265294_100849352;Meta_3300014204_Ga0172381_100364342;Meta_3300028601_Ga0265295_100116667
Meta_3300014204_Ga0172381_100332333	2	Bacteria	cellular	Engineered:Landfill	Cell_TM:PC_00001	Bacteria (2)	cellular (1) unknown (1)	Engineered:Landfill (2)	Cell_TM:PC_00001 (2)		Meta_3300014204_Ga0172381_100332333;Meta_3300014205_Ga0172380_1000061241
Meta_3300014204_Ga0172381_101360372	14	Archaea:Euryarchaeota	viral	Mixed	Phage_struct:PC_00002	NA (3) Archaea:Euryarchaeota (1)	unknown (3) viral (1)	NA (2) Host-associated:NonHuman-fecal (1) Engineered:Landfill (1)	Phage_struct:PC_00002 (4)		Meta_3300014203_Ga0172378_100663165;Meta_3300014206_Ga0172377_101541362;Meta_3300014204_Ga0172381_101360372;Meta_3300014206_Ga0172377_104678002;Meta_3300018475_Ga0187907_100643712;Meta_3300018878_Ga0187910_1001220326;Meta_3300020079_Ga0187906_100035223;Meta_3300022660_Ga0216342_1000228864;Meta_3300022661_Ga0216339_1000286218;Meta_3300022753_Ga0216341_1000349718;Meta_3300029305_Ga0307249_100002861…
Meta_3300014204_Ga0172381_1000074940	27	Bacteria:Proteobacteria	viral	Mixed	Phage_struct:PC_00002	NA (7) Bacteria:Proteobacteria (7)	viral (7) unknown (7)	Engineered:Other (6) Engineered:Landfill (3) Aquatic:Groundwater (3) Aquatic:Freshwater (2)	Phage_struct:PC_00002 (10) NA (4)		2722525681;Meta_3300025088_Ga0208246_10214674;Meta_3300025107_Ga0208863_100006768;Meta_3300025152_Ga0208373_10227481;Meta_3300001605_Draft_100152564;Meta_3300002220_MLSBCLC_100030908;Meta_3300004774_Ga0007794_100016497;Meta_3300004805_Ga0007792_100018046;Meta_3300025595_Ga0208248_10027396;Meta_3300025616_Ga0208613_10039446;Meta_3300007986_Ga0100380_100825364;Meta_3300007987_Ga0100379_100811734;Me…
Meta_3300014206_Ga0172377_100029675	16	Bacteria:FCB	viral	Host-associated:Rumen	Mixed_Phage_TM:PC_00009	NA (4) Bacteria:FCB (1)	viral (5)	Host-associated:Rumen (4) Engineered:Landfill (1)	Mixed_Phage_TM:PC_00009 (5)		Meta_3300014206_Ga0172377_100029675;Meta_3300010998_Ga0139311_1000055154;Meta_3300011002_Ga0139310_100059163;Meta_3300011006_Ga0139320_100376516;Meta_3300011008_Ga0139362_1000076156;Meta_3300020011_Ga0207351_1080156;Meta_3300020024_Ga0207349_104862;Meta_3300021399_Ga0224415_100253296;Meta_3300021400_Ga0224422_129090686;Meta_3300028591_Ga0247611_1000025110;Meta_3300021426_Ga0224482_1000017787;Meta…
Meta_3300014206_Ga0172377_100047216	1	Bacteria	cellular	Engineered:Landfill	Cell_TM:PC_00001	Bacteria (1)	cellular (1)	Engineered:Landfill (1)	Cell_TM:PC_00001 (1)		Meta_3300014206_Ga0172377_100047216
Meta_3300014206_Ga0172377_100130006	3	NA	viral	Engineered	Phage_struct:PC_00002	NA (2)	viral (2)	Engineered:Landfill (1) Engineered:Anoxic-incubation (1)	Phage_struct:PC_00002 (2)		Meta_3300014206_Ga0172377_100130006;Meta_3300016722_Ga0183100_10049972;Meta_3300016744_Ga0183099_10025417
Meta_3300014206_Ga0172377_1000995715	1	NA	viral	Engineered:Landfill	Phage_struct:PC_00002	NA (1)	viral (1)	Engineered:Landfill (1)	Phage_struct:PC_00002 (1)		Meta_3300014206_Ga0172377_1000995715
Meta_3300014206_Ga0172377_100845434	2	NA	NA	Mixed	Phage_struct:PC_00002	NA (2)	unknown (2)	Engineered:Landfill (1) Aquatic:Groundwater (1)	Phage_struct:PC_00002 (1) NA (1)		Meta_3300014203_Ga0172378_100539803;Meta_3300014206_Ga0172377_100845434
Meta_3300014206_Ga0172377_100434538	1	Bacteria:Firmicutes	NA	Engineered:Landfill	NA	Bacteria:Firmicutes (1)	unknown (1)	Engineered:Landfill (1)	NA (1)		Meta_3300014206_Ga0172377_100434538
Meta_3300014206_Ga0172377_1000124714	9	Bacteria:CPR	cellular	Mixed	Rare:PC_00101	NA (3) Bacteria:CPR (1) Bacteria (1)	unknown (3) cellular (2)	Aquatic:Groundwater (2) Engineered:Landfill (2) Aquatic:Other (1)	Rare:PC_00101 (4) NA (1)		2787047860;Meta_3300004208_Ga0066640_100344293;Meta_3300004209_Ga0066649_101142252;Meta_3300004210_Ga0066639_100530143;Meta_3300014204_Ga0172381_1000212114;Meta_3300014206_Ga0172377_1000124714;Meta_3300015214_Ga0172382_100507226;Meta_3300020364_Ga0211538_10194161;Meta_3300025323_Ga0209542_101343343
Meta_3300014206_Ga0172377_100108988	1	NA	NA	Engineered:Landfill	Phage_struct:PC_00002	NA (1)	unknown (1)	Engineered:Landfill (1)	Phage_struct:PC_00002 (1)		Meta_3300014206_Ga0172377_100108988
Meta_3300014206_Ga0172377_100035274	1	NA	NA	Engineered:Landfill	Cell_TM:PC_00001	NA (1)	unknown (1)	Engineered:Landfill (1)	Cell_TM:PC_00001 (1)		Meta_3300014206_Ga0172377_100035274
Meta_3300014206_Ga0172377_101093553	4	NA	NA	Engineered	Phage_struct:PC_00002	NA (3)	unknown (3)	Engineered:Landfill (1) Engineered:Anoxic-incubation (1) Aquatic:Groundwater (1)	Phage_struct:PC_00002 (3)		Meta_3300014203_Ga0172378_101224492;Meta_3300014206_Ga0172377_101093553;Meta_3300014206_Ga0172377_101805731;Meta_3300025691_Ga0208826_10319232
Meta_3300014208_Ga0172379_1000330927	1	NA	NA	Aquatic:Groundwater	Cell_TM:PC_00001	NA (1)	unknown (1)	Aquatic:Groundwater (1)	Cell_TM:PC_00001 (1)		Meta_3300014208_Ga0172379_1000330927
Meta_3300014208_Ga0172379_100260766	1	Bacteria:Proteobacteria	NA	Aquatic:Groundwater	Phage_struct:PC_00002	Bacteria:Proteobacteria (1)	unknown (1)	Aquatic:Groundwater (1)	Phage_struct:PC_00002 (1)		Meta_3300014208_Ga0172379_100260766
Meta_3300014208_Ga0172379_100025109	1	Bacteria	cellular	Aquatic:Groundwater	Mixed_Phage_TM:PC_00021	Bacteria (1)	cellular (1)	Aquatic:Groundwater (1)	Mixed_Phage_TM:PC_00021 (1)		Meta_3300014208_Ga0172379_100025109
Meta_3300014208_Ga0172379_100070555	1	Bacteria:Proteobacteria	viral	Aquatic:Groundwater	Phage_struct:PC_00002	Bacteria:Proteobacteria (1)	viral (1)	Aquatic:Groundwater (1)	Phage_struct:PC_00002 (1)		Meta_3300014208_Ga0172379_100070555
Meta_3300014489_Ga0182018_100313364	43	Bacteria:Proteobacteria	cellular	Mixed	Mixed_Phage_TM:PC_00009	Bacteria:Proteobacteria (12) NA (9) Bacteria (1)	unknown (12) cellular (8) viral (2)	Terrestrial:Other (6) Aquatic:Groundwater (4) Host-associated:Other (3) Terrestrial:Soil-peat (3) Engineered:Other (2) Aquatic:Other (1) Engineered:Anoxic-incubation (1) NA (1) Aquatic:Saline-lakes (1)	Mixed_Phage_TM:PC_00009 (17) NA (3) Rare:PC_00174 (2)		Meta_3300007190_Ga0103267_10006284;Meta_3300001102_BBAY67_1000132312;Meta_3300002060_AR1_100005760;Meta_3300002063_AR4_10003907;Meta_3300009771_Ga0116155_100016794;Meta_3300012990_Ga0159060_10020144;Meta_3300014489_Ga0182018_100313364;Meta_3300014495_Ga0182015_100081572;Meta_3300020382_Ga0211686_100002061;Meta_3300031234_Ga0302325_101775701;Meta_3300031234_Ga0302325_103453353;2705030672;278779160…
Meta_3300014494_Ga0182017_100229784	24	Bacteria:PVC	viral	Aquatic	Cell_TM:PC_00001	NA (5) Bacteria (3) Bacteria:PVC (2)	unknown (8) viral (2)	Aquatic:Freshwater (6) Terrestrial:Other (2) Aquatic:Groundwater (1) Terrestrial:Soil-peat (1)	Cell_TM:PC_00001 (9) NA (1)		Meta_3300013138_Ga0172371_101191523;Meta_3300029268_Ga0247842_100511463;Meta_3300013138_Ga0172371_100500232;Meta_3300024054_Ga0233425_100401173;Meta_3300004806_Ga0007854_100099473;Meta_3300004806_Ga0007854_100099474;Meta_3300020708_Ga0214228_10017953;Meta_3300020708_Ga0214228_10017954;Meta_3300021136_Ga0214167_10019837;Meta_3300021136_Ga0214167_10019838;Meta_3300021139_Ga0214166_10022017;Meta_330…
Meta_3300014499_Ga0182012_100495064	6	Bacteria:PVC	viral	Mixed	Cell_other:PC_00027	Bacteria:PVC (3) NA (2) Bacteria (1)	unknown (3) viral (2) cellular (1)	Terrestrial:Other (2) Aquatic:Groundwater (1) Terrestrial:Soil-peat (1) Aquatic:Other (1) Aquatic:Saline-lakes (1)	Cell_other:PC_00027 (3) NA (3)		Meta_3300014499_Ga0182012_100495064;Meta_3300030503_Ga0311370_100754194;Meta_3300013010_Ga0129327_100062944;Meta_3300021064_Ga0206225_100001434;Meta_3300025324_Ga0209640_100581293;Meta_3300031227_Ga0307928_100205497
Meta_3300014532_Ga0169737_10018675	6	Bacteria:Firmicutes	viral	Host-associated:Human-fecal	Phage_struct:PC_00002	Bacteria:Firmicutes (3)	viral (3)	Host-associated:Human-fecal (2) NA (1)	Phage_struct:PC_00002 (3)		2790944282;Meta_3300014530_Ga0169724_100092138;Meta_3300014535_Ga0169873_10001425;Meta_3300014940_Ga0169849_10009794;Meta_3300014532_Ga0169737_10018675;Meta_3300014533_Ga0169889_100043140
Meta_3300014534_Ga0134455_10012643	145	Bacteria:Firmicutes	viral	Host-associated	Phage_struct:PC_00008	Bacteria:Firmicutes (26) NA (5) Bacteria (2)	viral (32) cellular (1)	Host-associated:Rumen (18) Host-associated:Human-fecal (9) Host-associated:NonHuman-fecal (4) Engineered:Anoxic-incubation (1) NA (1)	Phage_struct:PC_00008 (32) Phage_struct (1)		2789424292;2800719606;Meta_3300011977_Ga0120375_10047066;Meta_3300011979_Ga0120379_100050430;Meta_3300013830_Ga0120377_10010215;Meta_3300021254_Ga0223824_1000173931;Meta_3300021255_Ga0223825_124996023;Meta_3300021256_Ga0223826_100044819;Meta_3300021387_Ga0223845_119493088;Meta_3300021426_Ga0224482_1000034754;Meta_3300021431_Ga0224423_10000079104;Meta_3300026522_Ga0256406_10097188;Meta_3300026549_…
Meta_3300014535_Ga0169873_100037186	1	Bacteria:Firmicutes	viral	Host-associated:Human-fecal	Phage_struct:PC_00002	Bacteria:Firmicutes (1)	viral (1)	Host-associated:Human-fecal (1)	Phage_struct:PC_00002 (1)		Meta_3300014535_Ga0169873_100037186
Meta_3300014543_Ga0169722_10155912	23	Bacteria:FCB	viral	Host-associated:Human-fecal	Phage_struct:PC_00012	Bacteria:FCB (5)	viral (5)	Host-associated:Human-fecal (4) Host-associated:Rumen (1)	Phage_struct:PC_00012 (4) Phage_struct:PC_00002 (1)		Meta_3300007098_Ga0102540_100025112;Meta_3300007796_Ga0105889_1034458;Meta_3300014553_Ga0134451_10004092;Meta_3300014798_Ga0134382_100006194;Meta_3300011002_Ga0139310_10029276;Meta_3300011005_Ga0139361_100056326;Meta_3300011006_Ga0139320_100190328;Meta_3300011008_Ga0139362_101055412;Meta_3300020024_Ga0207349_11056;Meta_3300020035_Ga0207350_112628;Meta_3300020039_Ga0207352_118626;Meta_3300007742_G…
Meta_3300014555_Ga0134422_10022816	1	NA	viral	Host-associated:Human-fecal	Phage_struct:PC_00003	NA (1)	viral (1)	Host-associated:Human-fecal (1)	Phage_struct:PC_00003 (1)		Meta_3300014555_Ga0134422_10022816
Meta_3300014556_Ga0134403_10028348	2	Bacteria:Actinobacteria	viral	Host-associated:Human-fecal	Phage_struct:PC_00002	Bacteria:Actinobacteria (1)	viral (1)	Host-associated:Human-fecal (1)	Phage_struct:PC_00002 (1)		Meta_3300014556_Ga0134403_10028348;Meta_3300014782_Ga0134389_100005733
Meta_3300014564_Ga0169885_10218616	2	Bacteria:Firmicutes	viral	Host-associated:Human-fecal	Phage_struct:PC_00002	NA (1) Bacteria:Firmicutes (1)	viral (1) unknown (1)	Host-associated:Human-fecal (2)	NA (1) Phage_struct:PC_00002 (1)		Meta_3300014564_Ga0169885_10218616;Meta_3300014963_Ga0134523_10067402
Meta_3300014776_Ga0134555_10070024	1	NA	viral	Host-associated:Human-fecal	Phage_struct:PC_00003	NA (1)	viral (1)	Host-associated:Human-fecal (1)	Phage_struct:PC_00003 (1)		Meta_3300014776_Ga0134555_10070024
Meta_3300014788_Ga0134381_100124213	4	Bacteria:Proteobacteria	cellular	Engineered	Phage_struct:PC_00002	Bacteria:Proteobacteria (4)	cellular (2) unknown (1) viral (1)	Engineered:Landfill (2) Host-associated:Human-fecal (1) NA (1)	Phage_struct:PC_00002 (3) NA (1)		2563292629;Meta_3300014788_Ga0134381_100124213;Meta_3300028601_Ga0265295_100227922;Meta_3300028601_Ga0265295_10121369
Meta_3300014793_Ga0134407_100084415	2	Bacteria:Firmicutes	viral	Host-associated:Human-fecal	Phage_struct:PC_00002	Bacteria:Firmicutes (1)	viral (1)	Host-associated:Human-fecal (1)	Phage_struct:PC_00002 (1)		Meta_3300014560_Ga0134394_1047511;Meta_3300014793_Ga0134407_100084415
Meta_3300014800_Ga0134399_100015372	3	Bacteria:Firmicutes	viral	Host-associated:Human-fecal	Phage_struct:PC_00002	Bacteria:Firmicutes (2) NA (1)	viral (2) unknown (1)	Host-associated:Human-fecal (3)	Phage_struct:PC_00002 (3)		Meta_3300014800_Ga0134399_100015372;Meta_3300014955_Ga0134561_100003030;Meta_3300014824_Ga0134492_10415841
Meta_3300014800_Ga0134399_1000004336	2	Bacteria:Firmicutes	viral	Host-associated:Human-fecal	Phage_struct:PC_00002	Bacteria:Firmicutes (2)	viral (2)	Host-associated:Human-fecal (2)	Phage_struct:PC_00002 (2)		Meta_3300007312_Ga0104941_10082120;Meta_3300014800_Ga0134399_1000004336
Meta_3300014804_Ga0134371_10006149	2	Bacteria:FCB	cellular	Host-associated:Human-fecal	Mixed_Phage_TM:PC_00009	Bacteria:FCB (1)	cellular (1)	Host-associated:Human-fecal (1)	Mixed_Phage_TM:PC_00009 (1)		Meta_3300014561_Ga0134428_1045006;Meta_3300014804_Ga0134371_10006149
Meta_3300014804_Ga0134371_100025224	66	Bacteria:Firmicutes	viral	Host-associated	Phage_struct:PC_00003	Bacteria:Firmicutes (7) Bacteria (2) NA (1) Bacteria:Fusobacteria (1)	viral (10) unknown (1)	Host-associated:Human-fecal (7) Host-associated:NonHuman-fecal (3) Host-associated:Rumen (1)	Phage_struct:PC_00003 (11)		Meta_3300006312_Ga0099626_10200612;Meta_3300006568_Ga0100215_1079956;Meta_3300007222_Ga0104061_10123035;Meta_3300007305_Ga0104872_1025913;Meta_3300007362_Ga0104788_1067633;Meta_3300007664_Ga0105542_10040478;Meta_3300007742_Ga0105758_100335810;Meta_3300008096_Ga0114155_100081537;Meta_3300008299_Ga0114868_10049479;Meta_3300008479_Ga0114883_100250714;Meta_3300008551_Ga0111058_1048588;Meta_3300008561…
Meta_3300014806_Ga0134388_10019093	1	NA	viral	Host-associated:Human-fecal	Phage_struct:PC_00010	NA (1)	viral (1)	Host-associated:Human-fecal (1)	Phage_struct:PC_00010 (1)		Meta_3300014806_Ga0134388_10019093
Meta_3300014824_Ga0134492_10034817	6	Bacteria:Firmicutes	viral	Host-associated:Human-fecal	Phage_struct:PC_00002	Bacteria:Firmicutes (4)	viral (4)	Host-associated:Human-fecal (2) NA (2)	Phage_struct:PC_00002 (4)		2588165819;2743246529;Meta_3300008497_Ga0111011_10112931;Meta_3300014824_Ga0134492_10034817;Meta_7000000372_C3206610__gene_155119;Meta_3300014953_Ga0169765_100059135
Meta_3300014824_Ga0134492_10235482	1	NA	NA	Host-associated:Human-fecal	Phage_struct:PC_00002	NA (1)	unknown (1)	Host-associated:Human-fecal (1)	Phage_struct:PC_00002 (1)		Meta_3300014824_Ga0134492_10235482
Meta_3300014948_Ga0134487_10002714	2	Bacteria:Firmicutes	viral	Host-associated:Human-fecal	Phage_struct:PC_00012	Bacteria:Firmicutes (1) NA (1)	viral (2)	Host-associated:Human-fecal (2)	Phage_struct:PC_00012 (1) NA (1)		Meta_3300006739_Ga0101793_1044336;Meta_3300014948_Ga0134487_10002714
Meta_3300014950_Ga0169861_10176510	79	Bacteria:Firmicutes	viral	Host-associated	Phage_struct:PC_00003	NA (18) Bacteria:Firmicutes (11) Bacteria (2)	viral (28) unknown (3)	Host-associated:Rumen (19) Host-associated:Human-fecal (8) NA (2) Host-associated:NonHuman-fecal (1) Aquatic:Groundwater (1)	Phage_struct:PC_00003 (30) NA (1)		Meta_3300006298_Ga0099618_10166516;Meta_3300007742_Ga0105758_100115324;Meta_3300007802_Ga0105667_10120752;Meta_3300008479_Ga0114883_100100324;Meta_3300008523_Ga0115231_100001472;Meta_3300008585_Ga0111082_10021011;Meta_3300014963_Ga0134523_10047423;Meta_3300014971_Ga0134442_100093321;Meta_7000000006_SRS054956_LANL_scaffold_43679__gene_98331;Meta_7000000317_SRS014459_WUGC_scaffold_17576__gene_21022…
Meta_3300014956_Ga0134434_10032874	4	Bacteria:Firmicutes	viral	Host-associated:Human-fecal	Phage_struct:PC_00002	Bacteria:Firmicutes (1)	viral (1)	Host-associated:Human-fecal (1)	Phage_struct:PC_00002 (1)		Meta_3300014744_Ga0134393_10001944;Meta_3300014789_Ga0134406_100007512;Meta_3300014790_Ga0134419_100013136;Meta_3300014956_Ga0134434_10032874
Meta_3300014964_Ga0134538_10005615	2	Bacteria:FCB	viral	Host-associated:NonHuman-fecal	Phage_struct:PC_00002	Bacteria:FCB (1)	viral (1)	Host-associated:NonHuman-fecal (1)	Phage_struct:PC_00002 (1)		Meta_3300014964_Ga0134538_10005615;Meta_3300015207_Ga0134540_10006925
Meta_3300014964_Ga0134538_10113203	5	Bacteria:FCB	viral	Host-associated:NonHuman-fecal	Phage_struct:PC_00012	NA (2) Bacteria:FCB (1)	viral (2) cellular (1)	Host-associated:NonHuman-fecal (3)	Phage_struct:PC_00012 (2) NA (1)		Meta_3300013414_Ga0177923_105077445;Meta_3300014964_Ga0134538_100069321;Meta_3300015207_Ga0134540_1000069107;Meta_3300014964_Ga0134538_10113203;Meta_3300015207_Ga0134540_10034612
Meta_3300014972_Ga0169768_1002765	1	Bacteria:Firmicutes	cellular	Host-associated:Human-fecal	Phage_struct:PC_00002	Bacteria:Firmicutes (1)	cellular (1)	Host-associated:Human-fecal (1)	Phage_struct:PC_00002 (1)		Meta_3300014972_Ga0169768_1002765
Meta_3300015198_Ga0167625_10057597	5	Bacteria	NA	Mixed	Cell_TM:PC_00001	Bacteria (1) NA (1)	unknown (2)	Terrestrial:Other (1) Aquatic:Freshwater (1)	Cell_TM:PC_00001 (2)		Meta_3300013123_Ga0172368_100193633;Meta_3300013125_Ga0172369_100151363;Meta_3300013136_Ga0172370_100273623;Meta_3300015198_Ga0167625_10057597;Meta_3300015204_Ga0167626_10040333
Meta_3300015214_Ga0172382_1000060239	6	Bacteria:FCB	cellular	Engineered	Cell_TM:PC_00001	Bacteria (2) Bacteria:FCB (1) NA (1)	cellular (2) unknown (2)	Engineered:Landfill (2) Aquatic:Saline-lakes (1) Engineered:Anoxic-incubation (1)	Cell_TM:PC_00001 (4)		Meta_3300005932_Ga0075121_10208393;Meta_3300015214_Ga0172382_1000060239;Meta_3300009681_Ga0116174_100695872;Meta_3300009682_Ga0116172_100233974;Meta_3300025714_Ga0208458_10274763;Meta_3300028601_Ga0265295_100157928
Meta_3300015214_Ga0172382_100605972	10	NA	viral	Mixed	Phage_struct:PC_00002	NA (6)	unknown (4) viral (2)	Engineered:Landfill (2) Host-associated:NonHuman-fecal (1) Engineered:Anoxic-incubation (1) Terrestrial:Other (1) Host-associated:Other (1)	Phage_struct:PC_00002 (6)		Meta_3300007537_Ga0102934_10053436;Meta_3300026197_Ga0209925_10179452;Meta_3300014204_Ga0172381_101127913;Meta_3300014205_Ga0172380_100876333;Meta_3300014204_Ga0172381_100412564;Meta_3300014206_Ga0172377_101322162;Meta_3300015214_Ga0172382_100605972;Meta_3300001095_JGI12104J13512_10045665;Meta_3300013936_Ga0116637_10022181;Meta_3300027904_Ga0209737_105804662
Meta_3300015214_Ga0172382_100520927	2	Bacteria:Proteobacteria	viral	Engineered:Landfill	Phage_struct:PC_00002	Bacteria:Proteobacteria (1)	viral (1)	Engineered:Landfill (1)	Phage_struct:PC_00002 (1)		Meta_3300015214_Ga0172382_100520927;Meta_3300028603_Ga0265293_1000258033
Meta_3300015214_Ga0172382_102260912	6	NA	NA	Engineered:Landfill	Phage_struct:PC_00002	NA (6)	unknown (6)	Engineered:Landfill (5) Terrestrial:Other (1)	Phage_struct:PC_00002 (6)		Meta_3300015214_Ga0172382_102260912;Meta_3300007537_Ga0102934_10865972;Meta_3300015214_Ga0172382_102295741;Meta_3300015214_Ga0172382_103714421;Meta_3300014204_Ga0172381_101559752;Meta_3300014206_Ga0172377_102754212
Meta_3300015214_Ga0172382_100014366	3	NA	NA	Mixed	Phage_struct:PC_00002	NA (2)	unknown (2)	Engineered:Landfill (1) Host-associated:NonHuman-fecal (1)	Phage_struct:PC_00002 (1) NA (1)		Meta_3300015214_Ga0172382_100014366;Meta_3300028603_Ga0265293_1000324119;Meta_3300018878_Ga0187910_101095914
Meta_3300015214_Ga0172382_100184297	1	Bacteria	NA	Engineered:Landfill	Cell_TM:PC_00001	Bacteria (1)	unknown (1)	Engineered:Landfill (1)	Cell_TM:PC_00001 (1)		Meta_3300015214_Ga0172382_100184297
Meta_3300016722_Ga0183100_10001369	5	Bacteria	viral	Engineered:Anoxic-incubation	Phage_struct:PC_00002	Bacteria (2) NA (2)	viral (4)	Engineered:Anoxic-incubation (3) Terrestrial:Soil-peat (1)	Phage_struct:PC_00002 (4)		Meta_3300016722_Ga0183100_10001369;Meta_3300016722_Ga0183100_100041648;Meta_3300016725_Ga0183101_100085216;Meta_3300017642_Ga0183098_10170212;Meta_3300023248_Ga0224525_100001173
Meta_3300016722_Ga0183100_10008282	1	NA	viral	Engineered:Anoxic-incubation	Phage_struct:PC_00002	NA (1)	viral (1)	Engineered:Anoxic-incubation (1)	Phage_struct:PC_00002 (1)		Meta_3300016722_Ga0183100_10008282
Meta_3300016738_Ga0183096_10147933	1	NA	viral	Engineered:Anoxic-incubation	Phage_struct:PC_00002	NA (1)	viral (1)	Engineered:Anoxic-incubation (1)	Phage_struct:PC_00002 (1)		Meta_3300016738_Ga0183096_10147933
Meta_3300018427_Ga0187903_1000159617	8	Bacteria:Firmicutes	viral	Host-associated:NonHuman-fecal	Phage_struct:PC_00003	Bacteria:Firmicutes (1)	viral (1)	Host-associated:NonHuman-fecal (1)	Phage_struct:PC_00003 (1)		Meta_3300018427_Ga0187903_1000159617;Meta_3300018430_Ga0187902_1001208216;Meta_3300022660_Ga0216342_1000565717;Meta_3300022661_Ga0216339_1000530955;Meta_3300022753_Ga0216341_1000795317;Meta_3300028242_Ga0302102_1000190817;Meta_3300029305_Ga0307249_100269492;Meta_3300029705_Ga0224414_100115783
Meta_3300018427_Ga0187903_10000047160	12	NA	viral	Host-associated:NonHuman-fecal	Phage_struct:PC_00008	NA (1)	viral (1)	Host-associated:NonHuman-fecal (1)	Phage_struct:PC_00008 (1)		Meta_3300018427_Ga0187903_10000047160;Meta_3300018430_Ga0187902_1000018590;Meta_3300018475_Ga0187907_10000161107;Meta_3300018878_Ga0187910_10000182177;Meta_3300019376_Ga0187899_1000364912;Meta_3300022660_Ga0216342_1000124392;Meta_3300022661_Ga0216339_10000357165;Meta_3300022753_Ga0216341_1000209414;Meta_3300028242_Ga0302102_1000010253;Meta_3300028454_Ga0307245_16322123;Meta_3300029305_Ga0307249_1…
Meta_3300018427_Ga0187903_100138913	7	Bacteria:Firmicutes	viral	Host-associated:NonHuman-fecal	Phage_struct:PC_00012	Bacteria:Firmicutes (1)	viral (1)	Host-associated:NonHuman-fecal (1)	Phage_struct:PC_00012 (1)		Meta_3300018427_Ga0187903_100138913;Meta_3300022660_Ga0216342_100179486;Meta_3300022661_Ga0216339_100330093;Meta_3300022753_Ga0216341_100334584;Meta_3300028242_Ga0302102_100230234;Meta_3300029305_Ga0307249_101702794;Meta_3300029705_Ga0224414_100241534
Meta_3300018427_Ga0187903_100363704	17	NA	viral	Host-associated:NonHuman-fecal	Phage_struct:PC_00002	NA (2)	viral (2)	Host-associated:NonHuman-fecal (2)	Phage_struct:PC_00002 (2)		Meta_3300018427_Ga0187903_1000152725;Meta_3300018430_Ga0187902_100063563;Meta_3300018475_Ga0187907_1000566925;Meta_3300022660_Ga0216342_1000558126;Meta_3300022661_Ga0216339_1000523026;Meta_3300022753_Ga0216341_100111893;Meta_3300028242_Ga0302102_101376702;Meta_3300029305_Ga0307249_1002677420;Meta_3300029705_Ga0224414_1001192425;Meta_3300018427_Ga0187903_100363704;Meta_3300018430_Ga0187902_1002150…
Meta_3300018427_Ga0187903_100404673	18	Bacteria:Proteobacteria	viral	Host-associated	Phage_struct:PC_00002	Bacteria:Proteobacteria (6)	viral (5) unknown (1)	Host-associated:NonHuman-fecal (3) Host-associated:Rumen (1) Engineered:Anoxic-incubation (1) Engineered:Other (1)	Phage_struct:PC_00002 (6)		Meta_3300012886_Ga0160425_10008469;Meta_3300012889_Ga0163159_100055840;Meta_3300017642_Ga0183098_107649;Meta_3300021310_Ga0214507_10093220;Meta_3300028454_Ga0307245_135403411;Meta_3300018427_Ga0187903_100404673;Meta_3300018430_Ga0187902_100116113;Meta_3300022660_Ga0216342_1001642715;Meta_3300022661_Ga0216339_1002496410;Meta_3300022753_Ga0216341_100395666;Meta_3300028454_Ga0307245_17180901;Meta_33…
Meta_3300018427_Ga0187903_1000449014	5	NA	viral	Host-associated:NonHuman-fecal	Phage_struct:PC_00002	NA (1)	viral (1)	Host-associated:NonHuman-fecal (1)	Phage_struct:PC_00002 (1)		Meta_3300018427_Ga0187903_1000449014;Meta_3300018430_Ga0187902_100092399;Meta_3300018878_Ga0187910_101879702;Meta_3300028242_Ga0302102_1002595211;Meta_3300029305_Ga0307249_1007045012
Meta_3300018430_Ga0187902_100538453	5	Bacteria:Firmicutes	viral	Host-associated:NonHuman-fecal	Phage_struct:PC_00012	Bacteria:Firmicutes (1)	viral (1)	Host-associated:NonHuman-fecal (1)	Phage_struct:PC_00012 (1)		Meta_3300018430_Ga0187902_100538453;Meta_3300022660_Ga0216342_100176708;Meta_3300022661_Ga0216339_100292343;Meta_3300022753_Ga0216341_100266473;Meta_3300028242_Ga0302102_100984303
Meta_3300018475_Ga0187907_100598524	56	Bacteria:Firmicutes	viral	Host-associated	Phage_struct:PC_00002	Bacteria:Firmicutes (16) NA (7)	viral (17) unknown (5) cellular (1)	Host-associated:NonHuman-fecal (14) Host-associated:Human-fecal (5) Host-associated:Rumen (3) Engineered:Anoxic-incubation (1)	Phage_struct:PC_00002 (22) NA (1)		Meta_3300001598_EMG_1000098549;Meta_3300001598_EMG_100366758;Meta_3300001598_EMG_100566554;Meta_3300007296_Ga0104830_10048521;Meta_3300007991_Ga0105643_1005959;Meta_3300008077_Ga0105964_100052417;Meta_3300008077_Ga0105964_10088262;Meta_3300008132_Ga0111230_100053626;Meta_3300014039_Ga0116646_10016235;Meta_3300014798_Ga0134382_10009341;Meta_3300007299_Ga0104319_100048628;Meta_3300007524_Ga0105481_…
Meta_3300018475_Ga0187907_1001062022	8	NA	viral	Host-associated	Phage_struct:PC_00010	NA (2)	unknown (1) viral (1)	Host-associated:NonHuman-fecal (1) Host-associated:Rumen (1)	Phage_struct:PC_00010 (2)		Meta_3300011008_Ga0139362_10055494;Meta_3300018475_Ga0187907_1001062022;Meta_3300018878_Ga0187910_1000958227;Meta_3300022660_Ga0216342_100113086;Meta_3300022661_Ga0216339_1000421955;Meta_3300022753_Ga0216341_1002582818;Meta_3300029305_Ga0307249_1002761410;Meta_3300029705_Ga0224414_1000948723
Meta_3300018475_Ga0187907_1000772430	9	Bacteria:Firmicutes	cellular	Host-associated	Rare:PC_00061	Bacteria:Firmicutes (2) NA (1)	cellular (2) unknown (1)	Host-associated:NonHuman-fecal (2) Host-associated:Human-fecal (1)	Rare:PC_00061 (2) NA (1)		Meta_3300013900_Ga0117820_10016901;Meta_3300018475_Ga0187907_1000772430;Meta_3300018878_Ga0187910_100077293;Meta_3300022660_Ga0216342_1000695130;Meta_3300022661_Ga0216339_100063513;Meta_3300022753_Ga0216341_100178713;Meta_3300029305_Ga0307249_1003176631;Meta_3300029705_Ga0224414_100141043;Meta_3300029305_Ga0307249_1003165829
Meta_3300018475_Ga0187907_100361742	12	Bacteria	viral	Host-associated	Phage_struct:PC_00002	NA (2) Bacteria (1)	unknown (2) viral (1)	Host-associated:Rumen (2) Host-associated:NonHuman-fecal (1)	Phage_struct:PC_00002 (3)		Meta_3300011005_Ga0139361_10336982;Meta_3300011008_Ga0139362_11260382;Meta_3300018427_Ga0187903_1000842326;Meta_3300018430_Ga0187902_100052223;Meta_3300018475_Ga0187907_100361742;Meta_3300022661_Ga0216339_100142196;Meta_3300022753_Ga0216341_1000791015;Meta_3300028242_Ga0302102_1001557912;Meta_3300029305_Ga0307249_1003903512;Meta_3300029705_Ga0224414_1001935625;Meta_3300021399_Ga0224415_103465511;…
Meta_3300018475_Ga0187907_1001130029	4	NA	viral	Host-associated:NonHuman-fecal	Rare:PC_00111	NA (1)	viral (1)	Host-associated:NonHuman-fecal (1)	Rare:PC_00111 (1)		Meta_3300018475_Ga0187907_1001130029;Meta_3300018878_Ga0187910_1000004167;Meta_3300022660_Ga0216342_101103451;Meta_3300022661_Ga0216339_1000147520
Meta_3300018475_Ga0187907_1004974917	18	Bacteria	viral	Host-associated	Phage_struct:PC_00003	Bacteria (2) NA (2)	viral (3) unknown (1)	Host-associated:Rumen (2) Host-associated:NonHuman-fecal (2)	Phage_struct:PC_00003 (4)		Meta_3300018427_Ga0187903_100739215;Meta_3300018430_Ga0187902_101798023;Meta_3300018475_Ga0187907_1001256517;Meta_3300018878_Ga0187910_1000399648;Meta_3300022660_Ga0216342_100179746;Meta_3300022661_Ga0216339_1000390221;Meta_3300022753_Ga0216341_101129624;Meta_3300028242_Ga0302102_101681881;Meta_3300029305_Ga0307249_1001933421;Meta_3300029705_Ga0224414_1000853948;Meta_3300018475_Ga0187907_10049749…
Meta_3300018475_Ga0187907_100643187	16	Bacteria:Firmicutes	viral	Host-associated	Phage_struct:PC_00012	NA (2) Bacteria (1) Bacteria:Firmicutes (1)	viral (4)	Host-associated:Rumen (2) Host-associated:NonHuman-fecal (2)	Phage_struct:PC_00012 (3) Phage_struct:PC_00003 (1)		Meta_3300011005_Ga0139361_10012263;Meta_3300011008_Ga0139362_10078853;Meta_3300020039_Ga0207352_18313;Meta_3300018475_Ga0187907_100365343;Meta_3300018878_Ga0187910_1000371116;Meta_3300022661_Ga0216339_101768373;Meta_3300029305_Ga0307249_1001841316;Meta_3300029705_Ga0224414_1000971816;Meta_3300018475_Ga0187907_100643187;Meta_3300018878_Ga0187910_101942763;Meta_3300022660_Ga0216342_100261327;Meta_3…
Meta_3300018475_Ga0187907_100247304	4	Bacteria:Firmicutes	viral	Host-associated:NonHuman-fecal	Phage_struct:PC_00002	Bacteria:Firmicutes (1)	viral (1)	Host-associated:NonHuman-fecal (1)	Phage_struct:PC_00002 (1)		Meta_3300018475_Ga0187907_100247304;Meta_3300022661_Ga0216339_1000633239;Meta_3300029305_Ga0307249_1002693245;Meta_3300029705_Ga0224414_1000927745
Meta_3300018475_Ga0187907_102916982	32	Bacteria:Firmicutes	viral	Host-associated	Phage_struct:PC_00002	NA (7) Bacteria:Firmicutes (4)	viral (9) unknown (2)	Host-associated:NonHuman-fecal (6) Host-associated:Rumen (2) Engineered:Landfill (1) Aquatic:Freshwater (1) Aquatic:Saline-lakes (1)	Phage_struct:PC_00002 (10) NA (1)		Meta_3300028571_Ga0247844_10130298;Meta_3300028581_Ga0247840_1000008510;Meta_3300028601_Ga0265295_100136262;Meta_3300031227_Ga0307928_100510172;Meta_3300028887_Ga0265299_100262227;Meta_3300011008_Ga0139362_11777181;Meta_3300018427_Ga0187903_100376163;Meta_3300018430_Ga0187902_102549582;Meta_3300018878_Ga0187910_100993717;Meta_3300029305_Ga0307249_101477952;Meta_3300029705_Ga0224414_100439067;Meta…
Meta_3300018475_Ga0187907_101230252	12	NA	viral	Host-associated:NonHuman-fecal	Phage_struct:PC_00002	NA (2)	viral (2)	Host-associated:NonHuman-fecal (2)	Phage_struct:PC_00002 (2)		Meta_3300018475_Ga0187907_101230252;Meta_3300018878_Ga0187910_100297702;Meta_3300022661_Ga0216339_100687792;Meta_3300029305_Ga0307249_100196772;Meta_3300029705_Ga0224414_1000922122;Meta_3300018475_Ga0187907_102249381;Meta_3300018878_Ga0187910_1000744516;Meta_3300022660_Ga0216342_103591453;Meta_3300022661_Ga0216339_100473692;Meta_3300022753_Ga0216341_100754373;Meta_3300029305_Ga0307249_1002233316;…
Meta_3300018475_Ga0187907_101090194	6	NA	NA	Host-associated:NonHuman-fecal	Mixed_Phage_TM:PC_00009	NA (1)	unknown (1)	Host-associated:NonHuman-fecal (1)	Mixed_Phage_TM:PC_00009 (1)		Meta_3300018475_Ga0187907_101090194;Meta_3300018878_Ga0187910_101323654;Meta_3300022661_Ga0216339_100131044;Meta_3300022753_Ga0216341_100267994;Meta_3300029305_Ga0307249_1003076930;Meta_3300029705_Ga0224414_1000396867
Meta_3300018475_Ga0187907_1000050924	9	NA	viral	Host-associated	Phage_struct:PC_00008	NA (4)	viral (4)	Host-associated:NonHuman-fecal (2) Host-associated:Human-fecal (1) Host-associated:Rumen (1)	Phage_struct:PC_00008 (4)		Meta_3300001598_EMG_1000117825;Meta_3300008299_Ga0114868_100089511;Meta_3300018475_Ga0187907_1000050924;Meta_3300018878_Ga0187910_1000622640;Meta_3300022660_Ga0216342_1000191375;Meta_3300022753_Ga0216341_1000437313;Meta_3300029305_Ga0307249_1000595796;Meta_3300029705_Ga0224414_1000784727;Meta_3300026522_Ga0256406_100064343
Meta_3300018475_Ga0187907_101691673	2	NA	viral	Host-associated:NonHuman-fecal	Phage_struct:PC_00003	NA (1)	viral (1)	Host-associated:NonHuman-fecal (1)	Phage_struct:PC_00003 (1)		Meta_3300018475_Ga0187907_101691673;Meta_3300029305_Ga0307249_1001034940
Meta_3300018475_Ga0187907_100328925	7	Bacteria:Firmicutes	viral	Host-associated:NonHuman-fecal	Phage_struct:PC_00002	NA (2) Bacteria:Firmicutes (1)	viral (3)	Host-associated:NonHuman-fecal (3)	Phage_struct:PC_00002 (3)		Meta_3300018475_Ga0187907_100328925;Meta_3300018878_Ga0187910_100068426;Meta_3300029305_Ga0307249_10000756147;Meta_3300018878_Ga0187910_100252076;Meta_3300029305_Ga0307249_1000126260;Meta_3300029305_Ga0307249_10002676151;Meta_3300029705_Ga0224414_100807227
Meta_3300018475_Ga0187907_1000065254	14	Bacteria:FCB	viral	Host-associated	Phage_struct:PC_00023	NA (2) Bacteria:FCB (1)	viral (2) unknown (1)	Host-associated:Rumen (2) Host-associated:NonHuman-fecal (1)	Phage_struct:PC_00023 (3)		2705713824;Meta_3300010998_Ga0139311_100092011;Meta_3300011005_Ga0139361_100004110;Meta_3300011008_Ga0139362_100054781;Meta_3300020011_Ga0207351_101412;Meta_3300020039_Ga0207352_132110;Meta_3300018475_Ga0187907_1000065254;Meta_3300018878_Ga0187910_1000069854;Meta_3300022660_Ga0216342_1000111454;Meta_3300022661_Ga0216339_1000071868;Meta_3300022753_Ga0216341_1000070876;Meta_3300029305_Ga0307249_100…
Meta_3300018475_Ga0187907_10000047247	5	NA	viral	Host-associated:NonHuman-fecal	Phage_struct:PC_00008	NA (1)	viral (1)	Host-associated:NonHuman-fecal (1)	Phage_struct:PC_00008 (1)		Meta_3300018475_Ga0187907_10000047247;Meta_3300018878_Ga0187910_100000943;Meta_3300022660_Ga0216342_100045053;Meta_3300022753_Ga0216341_1000326036;Meta_3300029305_Ga0307249_1000083259
Meta_3300018475_Ga0187907_100181547	35	Bacteria:FCB	viral	Host-associated	Phage_struct:PC_00012	Bacteria:FCB (8) NA (1)	viral (8) cellular (1)	Host-associated:NonHuman-fecal (5) Host-associated:Rumen (2) Host-associated:Human-fecal (2)	Phage_struct:PC_00012 (9)		Meta_3300006502_Ga0100528_10067115;Meta_7000000069_SRS016095_WUGC_scaffold_35851__gene_92391;Meta_3300001919_EFB_1001497104;Meta_3300006525_Ga0101027_100017100;Meta_3300008512_Ga0115181_10038216;Meta_7000000071_SRS065504_LANL_scaffold_28056__gene_50272;Meta_7000000655_C2114308__gene_146795;Meta_3300013414_Ga0177923_12652602;Meta_3300018475_Ga0187907_100181547;Meta_3300022660_Ga0216342_100452581;M…
Meta_3300018475_Ga0187907_1000938713	7	NA	viral	Host-associated:NonHuman-fecal	Mixed_Phage_TM:PC_00009	NA (1)	viral (1)	Host-associated:NonHuman-fecal (1)	Mixed_Phage_TM:PC_00009 (1)		Meta_3300018475_Ga0187907_1000938713;Meta_3300018878_Ga0187910_1000288532;Meta_3300022660_Ga0216342_103625631;Meta_3300022661_Ga0216339_1000269732;Meta_3300028242_Ga0302102_101011915;Meta_3300029305_Ga0307249_1001547932;Meta_3300029705_Ga0224414_1000678432
Meta_3300018475_Ga0187907_102213122	5	NA	viral	Host-associated:NonHuman-fecal	Phage_struct:PC_00002	NA (1)	viral (1)	Host-associated:NonHuman-fecal (1)	Phage_struct:PC_00002 (1)		Meta_3300018475_Ga0187907_102213122;Meta_3300018878_Ga0187910_100197232;Meta_3300028242_Ga0302102_100956211;Meta_3300029305_Ga0307249_100653092;Meta_3300029705_Ga0224414_100308622
Meta_3300018475_Ga0187907_101031554	67	Bacteria:Firmicutes	viral	Host-associated	Phage_struct:PC_00012	Bacteria:Firmicutes (10) NA (7) Bacteria (1)	viral (14) unknown (3) cellular (1)	Host-associated:NonHuman-fecal (11) Host-associated:Rumen (6) NA (1)	Phage_struct:PC_00012 (13) Phage_struct:PC_00003 (4) NA (1)		2595398027;Meta_3300011005_Ga0139361_1000018181;Meta_3300011008_Ga0139362_1000703181;Meta_3300020039_Ga0207352_1711183;Meta_3300018430_Ga0187902_1000361230;Meta_3300022660_Ga0216342_100015737;Meta_3300022661_Ga0216339_10002094113;Meta_3300022753_Ga0216341_1000077339;Meta_3300028242_Ga0302102_100273217;Meta_3300029305_Ga0307249_10010799114;Meta_3300029705_Ga0224414_10004671114;Meta_3300018430_Ga01…
Meta_3300018878_Ga0187910_101760983	5	Bacteria:Firmicutes	viral	Host-associated:NonHuman-fecal	Phage_struct:PC_00002	NA (3) Bacteria:Firmicutes (1)	viral (3) unknown (1)	Host-associated:NonHuman-fecal (4)	Phage_struct:PC_00002 (4)		Meta_3300018878_Ga0187910_101760983;Meta_3300029305_Ga0307249_103219024;Meta_3300029705_Ga0224414_101080384;Meta_3300014964_Ga0134538_100125314;Meta_3300029305_Ga0307249_100647985
Meta_3300018878_Ga0187910_102123483	2	NA	NA	Host-associated:NonHuman-fecal	Phage_struct:PC_00003	NA (1)	unknown (1)	Host-associated:NonHuman-fecal (1)	Phage_struct:PC_00003 (1)		Meta_3300018878_Ga0187910_102123483;Meta_3300029305_Ga0307249_1002229842
Meta_3300018878_Ga0187910_100579648	15	Bacteria:Firmicutes	viral	Host-associated:NonHuman-fecal	Phage_struct:PC_00002	Bacteria:Firmicutes (7) NA (4)	viral (8) unknown (3)	Host-associated:NonHuman-fecal (7) Host-associated:Human-fecal (2) NA (1) Host-associated:Rumen (1)	Phage_struct:PC_00002 (11)		2756678341;Meta_3300013414_Ga0177923_117030417;Meta_3300014824_Ga0134492_10089142;Meta_3300014963_Ga0134523_100333728;Meta_3300018475_Ga0187907_101959313;Meta_3300018878_Ga0187910_100518749;Meta_3300029305_Ga0307249_100594029;Meta_3300018878_Ga0187910_100579648;Meta_3300021306_Ga0214508_100082719;Meta_3300021319_Ga0214520_1010533;Meta_3300028454_Ga0307245_152472038;Meta_3300021306_Ga0214508_10020…
Meta_3300018878_Ga0187910_101050222	20	Bacteria:Firmicutes	viral	Host-associated	Phage_struct:PC_00002	Bacteria:Firmicutes (4) NA (1)	viral (5)	Host-associated:NonHuman-fecal (3) Host-associated:Rumen (1) Host-associated:Human-fecal (1)	Phage_struct:PC_00002 (5)		Meta_3300014802_Ga0134374_100143613;Meta_3300018427_Ga0187903_1000093658;Meta_3300018430_Ga0187902_1000103243;Meta_3300018475_Ga0187907_100072146;Meta_3300018878_Ga0187910_1000975631;Meta_3300020079_Ga0187906_100025354;Meta_3300022660_Ga0216342_100039435;Meta_3300022661_Ga0216339_1000373123;Meta_3300022753_Ga0216341_1000348236;Meta_3300028242_Ga0302102_1000126723;Meta_3300029305_Ga0307249_1001893…
Meta_3300018878_Ga0187910_100949272	3	Bacteria	cellular	Host-associated:NonHuman-fecal	Cell_TM:PC_00001	Bacteria (1)	cellular (1)	Host-associated:NonHuman-fecal (1)	Cell_TM:PC_00001 (1)		Meta_3300018878_Ga0187910_100949272;Meta_3300028242_Ga0302102_100856242;Meta_3300029305_Ga0307249_1001136216
Meta_3300018878_Ga0187910_100762775	23	Bacteria:Firmicutes	viral	Host-associated	Phage_struct:PC_00008	Bacteria:Firmicutes (5) NA (4)	viral (6) unknown (3)	Host-associated:NonHuman-fecal (4) Host-associated:Rumen (3) Engineered:Anoxic-incubation (1) Host-associated:Human-fecal (1)	Phage_struct:PC_00008 (8) NA (1)		Meta_3300029305_Ga0307249_102796095;Meta_3300028914_Ga0265300_100070044;Meta_3300007210_Ga0103359_10130232;Meta_3300010998_Ga0139311_10036606;Meta_3300011005_Ga0139361_10000896;Meta_3300011008_Ga0139362_10016956;Meta_3300020011_Ga0207351_11205;Meta_3300020039_Ga0207352_10365;Meta_3300009779_Ga0116152_100358394;Meta_3300018427_Ga0187903_101308663;Meta_3300018475_Ga0187907_100428226;Meta_3300022660…
Meta_3300018878_Ga0187910_102021482	24	Bacteria:Firmicutes	viral	Host-associated	Phage_struct:PC_00003	NA (5) Bacteria:Firmicutes (3)	viral (5) unknown (3)	Host-associated:Rumen (4) Host-associated:NonHuman-fecal (3) Aquatic:Groundwater (1)	Phage_struct:PC_00003 (5) NA (2) Phage_struct (1)		Meta_3300001598_EMG_100282864;Meta_3300014203_Ga0172378_101228653;Meta_3300018427_Ga0187903_102492623;Meta_3300018878_Ga0187910_102021482;Meta_3300029305_Ga0307249_101921987;Meta_3300029705_Ga0224414_100428415;Meta_3300021254_Ga0223824_1000132346;Meta_3300021400_Ga0224422_1217924524;Meta_3300028832_Ga0265298_1000077835;Meta_3300011005_Ga0139361_10055422;Meta_3300011008_Ga0139362_100329635;Meta_33…
Meta_3300018878_Ga0187910_100611495	3	NA	NA	Host-associated:NonHuman-fecal	Phage_struct:PC_00002	NA (1)	unknown (1)	Host-associated:NonHuman-fecal (1)	Phage_struct:PC_00002 (1)		Meta_3300018878_Ga0187910_100611495;Meta_3300029305_Ga0307249_101705155;Meta_3300029705_Ga0224414_100870852
Meta_3300019236_Ga0179944_11190451	1	NA	NA	Engineered:Anoxic-incubation	NA	NA (1)	unknown (1)	Engineered:Anoxic-incubation (1)	NA (1)		Meta_3300019236_Ga0179944_11190451
Meta_3300019371_Ga0187896_100062931	9	Bacteria:Firmicutes	viral	Host-associated	Phage_struct:PC_00002	NA (4) Bacteria:Firmicutes (3)	unknown (4) viral (3)	Host-associated:NonHuman-fecal (3) Host-associated:Other (2) Engineered:Landfill (1) Host-associated:Human-fecal (1)	Phage_struct:PC_00002 (7)		Meta_3300002308_JGI20171J29575_1261240511;Meta_3300019371_Ga0187896_100062931;Meta_3300021310_Ga0214507_10066117;Meta_3300028454_Ga0307245_15147728;Meta_3300029305_Ga0307249_101814835;Meta_3300029305_Ga0307249_107515632;Meta_3300006463_Ga0100176_100013127;Meta_3300028601_Ga0265295_11380841;Meta_3300002185_JGI20163J26743_114286061
Meta_3300019371_Ga0187896_100066617	9	Bacteria:Firmicutes	viral	Host-associated:NonHuman-fecal	Phage_struct:PC_00003	Bacteria:Firmicutes (1)	viral (1)	Host-associated:NonHuman-fecal (1)	Phage_struct:PC_00003 (1)		Meta_3300019371_Ga0187896_100066617;Meta_3300019373_Ga0187895_10192384;Meta_3300021310_Ga0214507_10067517;Meta_3300021311_Ga0214519_10060033;Meta_3300021319_Ga0214520_10079831;Meta_3300028454_Ga0307245_118281234;Meta_3300031856_Ga0307448_1000246;Meta_3300032016_Ga0307455_10002113;Meta_3300032077_Ga0307462_10005912
Meta_3300019372_Ga0187904_10010685	21	Bacteria:Firmicutes	viral	Host-associated:NonHuman-fecal	Phage_struct:PC_00008	Bacteria:Firmicutes (4) NA (1)	viral (5)	Host-associated:NonHuman-fecal (4) Host-associated:Rumen (1)	Phage_struct:PC_00008 (5)		Meta_3300019372_Ga0187904_10010685;Meta_3300019373_Ga0187895_100242818;Meta_3300028454_Ga0307245_11242285;Meta_3300013414_Ga0177923_10550316;Meta_3300018427_Ga0187903_1000123718;Meta_3300018430_Ga0187902_1000136347;Meta_3300018475_Ga0187907_100355159;Meta_3300018878_Ga0187910_100269268;Meta_3300022660_Ga0216342_100294474;Meta_3300022661_Ga0216339_1001156812;Meta_3300022753_Ga0216341_100152679;Met…
Meta_3300019373_Ga0187895_100194916	5	NA	viral	Host-associated:NonHuman-fecal	Phage_struct:PC_00002	NA (1)	viral (1)	Host-associated:NonHuman-fecal (1)	Phage_struct:PC_00002 (1)		Meta_3300019373_Ga0187895_100194916;Meta_3300019374_Ga0187897_100271612;Meta_3300019375_Ga0187898_100092616;Meta_3300021318_Ga0214506_10062582;Meta_3300028454_Ga0307245_133211716
Meta_3300019373_Ga0187895_1000027110	75	Bacteria:Firmicutes	cellular	Host-associated	Mixed	NA (15) Bacteria:Firmicutes (10) Bacteria (4)	unknown (17) cellular (12)	Host-associated:NonHuman-fecal (15) Host-associated:Human-fecal (7) Host-associated:Rumen (7)	NA (11) Cell_TM:PC_00041 (8) Rare:PC_00061 (4) Rare:PC_00230 (3) Rare:PC_00180 (2) Rare:PC_00155 (1)		Meta_3300007524_Ga0105481_100001726;Meta_3300008520_Ga0111044_100046189;Meta_3300008672_Ga0111519_10005628;Meta_3300008744_Ga0114025_100014969;Meta_7000000516_SRS019161_WUGC_scaffold_62155__gene_115760;Meta_3300008132_Ga0111230_10156731;Meta_3300008551_Ga0111058_10254713;Meta_3300013830_Ga0120377_10088993;Meta_3300014963_Ga0134523_10096154;Meta_3300018475_Ga0187907_100013894;Meta_3300018878_Ga018…
Meta_3300019375_Ga0187898_10210405	12	NA	viral	Host-associated:NonHuman-fecal	Phage_struct:PC_00002	NA (1)	viral (1)	Host-associated:NonHuman-fecal (1)	Phage_struct:PC_00002 (1)		Meta_3300019375_Ga0187898_10210405;Meta_3300021279_Ga0214521_100015314;Meta_3300021285_Ga0214509_100015542;Meta_3300021288_Ga0214511_100009615;Meta_3300021300_Ga0214523_1000009126;Meta_3300021300_Ga0214523_1000009187;Meta_3300021306_Ga0214508_100125514;Meta_3300022692_Ga0251769_100016120;Meta_3300028452_Ga0307247_1000000715;Meta_3300028453_Ga0307246_100046333;Meta_3300030641_Ga0307898_10000791;Me…
Meta_3300019376_Ga0187899_100018246	3	NA	NA	Host-associated	Phage_struct:PC_00002	NA (3)	unknown (3)	Host-associated:NonHuman-fecal (2) Engineered:Landfill (1)	Phage_struct:PC_00002 (2) NA (1)		Meta_3300001598_EMG_102300171;Meta_3300014206_Ga0172377_100450174;Meta_3300019376_Ga0187899_100018246
Meta_3300019458_Ga0187892_100280806	3	Bacteria:Actinobacteria	cellular	Terrestrial	Cell_TM:PC_00001	Bacteria:Actinobacteria (1) Bacteria (1) NA (1)	unknown (2) cellular (1)	Terrestrial:Other (2) Aquatic:Freshwater (1)	Cell_TM:PC_00001 (3)		Meta_3300013130_Ga0172363_100123435;Meta_3300019458_Ga0187892_1000658118;Meta_3300019458_Ga0187892_100280806
Meta_3300019487_Ga0187893_1000224020	4	Bacteria	cellular	Mixed	Cell_TM:PC_00001	Bacteria (4)	cellular (3) unknown (1)	Terrestrial:Other (2) Aquatic:Groundwater (1) Aquatic:Freshwater (1)	Cell_TM:PC_00001 (4)		Meta_3300019487_Ga0187893_1000224020;Meta_3300025051_Ga0208961_10002233;Meta_3300013138_Ga0172371_100472412;Meta_3300019458_Ga0187892_100096999
Meta_3300019487_Ga0187893_100045764	1	Bacteria	cellular	Terrestrial:Other	Cell_TM:PC_00001	Bacteria (1)	cellular (1)	Terrestrial:Other (1)	Cell_TM:PC_00001 (1)		Meta_3300019487_Ga0187893_100045764
Meta_3300020039_Ga0207352_134726	7	Bacteria:Firmicutes	viral	Host-associated:Rumen	Phage_struct:PC_00003	Bacteria:Firmicutes (1) NA (1) Bacteria (1)	viral (2) unknown (1)	Host-associated:Rumen (3)	Phage_struct:PC_00003 (3)		Meta_3300011005_Ga0139361_100003926;Meta_3300011008_Ga0139362_100079925;Meta_3300020039_Ga0207352_134726;Meta_3300011005_Ga0139361_100019628;Meta_3300011008_Ga0139362_100306928;Meta_3300020039_Ga0207352_164628;Meta_3300028832_Ga0265298_101325162
Meta_3300020048_Ga0207193_100138041	1	Bacteria:FCB	viral	Aquatic:Freshwater	Phage_struct:PC_00002	Bacteria:FCB (1)	viral (1)	Aquatic:Freshwater (1)	Phage_struct:PC_00002 (1)		Meta_3300020048_Ga0207193_100138041
Meta_3300020048_Ga0207193_10658554	140	Bacteria:Proteobacteria	viral	Mixed	Mixed_Phage_TM:PC_00009	NA (19) Bacteria:Proteobacteria (13) Bacteria (2)	viral (26) unknown (7) cellular (1)	Aquatic:Freshwater (8) Aquatic:Saline-lakes (6) Engineered:Other (5) Aquatic:Groundwater (3) Aquatic:Other (3) NA (2) Terrestrial:Other (2) Engineered:Anoxic-incubation (1) Host-associated:Other (1) Host-associated:Rumen (1) Aquatic:Inlet (1) Engineered:Landfill (1)	Mixed_Phage_TM:PC_00009 (32) NA (2)		Meta_3300023205_Ga0255814_129911031;Meta_3300029799_Ga0311022_103579611;Meta_3300000513_Draft_10004811;Meta_3300001239_Draft_1000980711;Meta_3300001605_Draft_1001436311;Meta_3300002856_draft_100026633;Meta_3300001970_GOS2248_100174023;Meta_3300001970_GOS2248_100680893;Meta_3300002040_GOScombined01_1012856884;Meta_3300002040_GOScombined01_1013113643;Meta_3300002040_GOScombined01_1015542591;Meta_33…
Meta_3300020048_Ga0207193_102369214	1	NA	NA	Aquatic:Freshwater	Mixed_Phage_TM:PC_00009	NA (1)	unknown (1)	Aquatic:Freshwater (1)	Mixed_Phage_TM:PC_00009 (1)		Meta_3300020048_Ga0207193_102369214
Meta_3300020048_Ga0207193_100328412	1	NA	NA	Aquatic:Freshwater	Rare:PC_00062	NA (1)	unknown (1)	Aquatic:Freshwater (1)	Rare:PC_00062 (1)		Meta_3300020048_Ga0207193_100328412
Meta_3300020364_Ga0211538_10087912	1	Bacteria:Proteobacteria	NA	Aquatic:Other	Mixed_Phage_TM:PC_00009	Bacteria:Proteobacteria (1)	unknown (1)	Aquatic:Other (1)	Mixed_Phage_TM:PC_00009 (1)		Meta_3300020364_Ga0211538_10087912
Meta_3300020469_Ga0211577_100521163	4	Bacteria:PVC	Mixed	Aquatic:Other	Cell_TM:PC_00001	NA (2) Bacteria:PVC (1) Bacteria (1)	unknown (2) cellular (1) viral (1)	Aquatic:Other (4)	Cell_TM:PC_00001 (3) NA (1)		Meta_3300020463_Ga0211676_100340653;Meta_3300020469_Ga0211577_100521163;Meta_3300020477_Ga0211585_100022623;Meta_3300025881_Ga0209309_100210514
Meta_3300021055_Ga0206226_10002862	1	Bacteria	NA	Terrestrial:Other	Cell_TM:PC_00001	Bacteria (1)	unknown (1)	Terrestrial:Other (1)	Cell_TM:PC_00001 (1)		Meta_3300021055_Ga0206226_10002862
Meta_3300021254_Ga0223824_100393985	18	Bacteria:Firmicutes	viral	Host-associated:Rumen	Phage_struct:PC_00002	Bacteria:Firmicutes (4) NA (3)	viral (6) unknown (1)	Host-associated:Rumen (7)	Phage_struct:PC_00002 (7)		Meta_3300010998_Ga0139311_10054075;Meta_3300011005_Ga0139361_1000030111;Meta_3300011008_Ga0139362_1000600111;Meta_3300020011_Ga0207351_10785;Meta_3300020039_Ga0207352_1464113;Meta_3300021254_Ga0223824_100393985;Meta_3300021426_Ga0224482_1000265725;Meta_3300021431_Ga0224423_1000080028;Meta_3300026525_Ga0256870_100056111;Meta_3300026526_Ga0256869_10051126;Meta_3300026549_Ga0256404_100545422;Meta_33…
Meta_3300021254_Ga0223824_100116417	1	NA	NA	Host-associated:Rumen	Phage_struct:PC_00002	NA (1)	unknown (1)	Host-associated:Rumen (1)	Phage_struct:PC_00002 (1)		Meta_3300021254_Ga0223824_100116417
Meta_3300021254_Ga0223824_1000105212	2	NA	cellular	Host-associated:Rumen	Rare:PC_00125	NA (1)	cellular (1)	Host-associated:Rumen (1)	Rare:PC_00125 (1)		Meta_3300021254_Ga0223824_1000105212;Meta_3300021256_Ga0223826_1000096732
Meta_3300021254_Ga0223824_100115898	6	Bacteria	viral	Host-associated:Rumen	Phage_struct:PC_00002	Bacteria (1)	viral (1)	Host-associated:Rumen (1)	Phage_struct:PC_00002 (1)		Meta_3300000079_HighMDraftT1_1343843;Meta_3300021254_Ga0223824_100115898;Meta_3300021255_Ga0223825_1144522411;Meta_3300021256_Ga0223826_1000427422;Meta_3300021400_Ga0224422_1035369621;Meta_3300021426_Ga0224482_1000022162
Meta_3300021254_Ga0223824_1000034948	4	NA	NA	Host-associated:Rumen	Phage_struct:PC_00002	NA (1)	unknown (1)	Host-associated:Rumen (1)	Phage_struct:PC_00002 (1)		Meta_3300021254_Ga0223824_1000034948;Meta_3300021255_Ga0223825_1289858718;Meta_3300021256_Ga0223826_100975742;Meta_3300021431_Ga0224423_100597612
Meta_3300021254_Ga0223824_100008082	10	NA	viral	Host-associated:Rumen	Phage_struct:PC_00002	NA (3)	unknown (2) viral (1)	Host-associated:Rumen (3)	Phage_struct:PC_00002 (3)		Meta_3300021254_Ga0223824_100008082;Meta_3300024337_Ga0255060_100103872;Meta_3300024342_Ga0255061_100108552;Meta_3300024486_Ga0255059_100035685;Meta_3300021256_Ga0223826_1000350032;Meta_3300021399_Ga0224415_101167252;Meta_3300021426_Ga0224482_100251011;Meta_3300021431_Ga0224423_1000350921;Meta_3300026526_Ga0256869_10387132;Meta_3300026539_Ga0256872_100157421
Meta_3300021254_Ga0223824_100594532	2	NA	NA	Host-associated:Rumen	Phage_struct:PC_00002	NA (2)	unknown (2)	Host-associated:Rumen (2)	Phage_struct:PC_00002 (2)		Meta_3300021254_Ga0223824_100594532;Meta_3300021399_Ga0224415_100226723
Meta_3300021254_Ga0223824_100651442	4	NA	viral	Host-associated:Rumen	Phage_struct:PC_00003	NA (1)	viral (1)	Host-associated:Rumen (1)	Phage_struct:PC_00003 (1)		Meta_3300014057_Ga0120384_10092443;Meta_3300021254_Ga0223824_100651442;Meta_3300021400_Ga0224422_11412618132;Meta_3300021426_Ga0224482_1000416815
Meta_3300021255_Ga0223825_1040612717	3	Bacteria:FCB	viral	Mixed	Phage_struct:PC_00002	Bacteria:FCB (1) NA (1)	viral (2)	Terrestrial:Other (1) Host-associated:Rumen (1)	Phage_struct:PC_00002 (2)		Meta_3300007961_Ga0079305_100057130;Meta_3300021255_Ga0223825_1040612717;Meta_3300021400_Ga0224422_1007825729
Meta_3300021255_Ga0223825_110654792	1	NA	viral	Host-associated:Rumen	Phage_struct:PC_00002	NA (1)	viral (1)	Host-associated:Rumen (1)	Phage_struct:PC_00002 (1)	0.576,0.303,0.091,0.03	Meta_3300021255_Ga0223825_110654792
Meta_3300021255_Ga0223825_1207922934	2	NA	viral	Host-associated	Rare:PC_00063	NA (2)	viral (2)	Host-associated:NonHuman-fecal (1) Host-associated:Rumen (1)	Rare:PC_00063 (2)		Meta_3300001598_EMG_100131005;Meta_3300021255_Ga0223825_1207922934
Meta_3300021255_Ga0223825_115849035	1	NA	NA	Host-associated:Rumen	NA	NA (1)	unknown (1)	Host-associated:Rumen (1)	NA (1)		Meta_3300021255_Ga0223825_115849035
Meta_3300021255_Ga0223825_1176411629	4	Bacteria:FCB	viral	Host-associated:Rumen	Phage_struct:PC_00002	NA (2) Bacteria:FCB (2)	viral (3) unknown (1)	Host-associated:Rumen (3) Host-associated:NonHuman-fecal (1)	Phage_struct:PC_00002 (3) NA (1)		Meta_3300001598_EMG_100010963;Meta_3300021255_Ga0223825_1176411629;Meta_3300028832_Ga0265298_1000082751;Meta_3300028887_Ga0265299_101242253
Meta_3300021255_Ga0223825_1181079131	7	Bacteria:Firmicutes	viral	Host-associated:Rumen	Phage_struct:PC_00002	Bacteria:Firmicutes (2)	viral (2)	Host-associated:Rumen (2)	Phage_struct:PC_00002 (2)		Meta_3300021255_Ga0223825_1181079131;Meta_3300021256_Ga0223826_1000214447;Meta_3300021387_Ga0223845_107616462;Meta_3300021426_Ga0224482_100016061;Meta_3300021431_Ga0224423_101148372;Meta_3300028591_Ga0247611_100605894;Meta_3300028048_Ga0256405_1000611816
Meta_3300021255_Ga0223825_1261966335	2	Bacteria:Firmicutes	viral	Host-associated:Rumen	Phage_struct:PC_00008	NA (1) Bacteria:Firmicutes (1)	viral (2)	Host-associated:Rumen (2)	Phage_struct:PC_00008 (2)		Meta_3300021255_Ga0223825_113080517;Meta_3300021255_Ga0223825_1261966335
Meta_3300021256_Ga0223826_1000221013	22	Bacteria:FCB	cellular	Host-associated:Rumen	Cell_TM:PC_00001	Bacteria:FCB (8) NA (1)	cellular (4) unknown (4) viral (1)	Host-associated:Rumen (7) Host-associated:NonHuman-fecal (2)	Cell_TM:PC_00001 (9)		2705668801;Meta_3300010998_Ga0139311_10026663;Meta_3300011002_Ga0139310_10012173;Meta_3300011006_Ga0139320_100006622;Meta_3300011008_Ga0139362_100244722;Meta_3300012007_Ga0120382_100059527;Meta_3300021256_Ga0223826_1000221013;Meta_3300021400_Ga0224422_1269088821;Meta_3300021426_Ga0224482_100631363;Meta_3300021431_Ga0224423_1000446215;Meta_3300028886_Ga0256407_100685004;Meta_3300029305_Ga0307249_1…
Meta_3300021256_Ga0223826_1000208219	3	NA	NA	Host-associated:Rumen	Rare:PC_00083	NA (2)	unknown (2)	Host-associated:Rumen (2)	Rare:PC_00083 (2)		Meta_3300021256_Ga0223826_1000208219;Meta_3300021387_Ga0223845_1012713923;Meta_3300021387_Ga0223845_1027111124
Meta_3300021256_Ga0223826_100024694	2	NA	NA	Host-associated:Rumen	NA	NA (1)	unknown (1)	Host-associated:Rumen (1)	NA (1)		Meta_3300021256_Ga0223826_100024694;Meta_3300028833_Ga0247610_1001218110
Meta_3300021256_Ga0223826_1000003457	1	NA	viral	Host-associated:Rumen	Phage_struct:PC_00008	NA (1)	viral (1)	Host-associated:Rumen (1)	Phage_struct:PC_00008 (1)		Meta_3300021256_Ga0223826_1000003457
Meta_3300021256_Ga0223826_100111523	7	NA	viral	Host-associated:Rumen	Phage_struct:PC_00008	NA (3)	viral (3)	Host-associated:Rumen (3)	Phage_struct:PC_00008 (2) Phage_struct (1)		Meta_3300021256_Ga0223826_100111523;Meta_3300021400_Ga0224422_1135246328;Meta_3300021426_Ga0224482_1000486425;Meta_3300028888_Ga0247609_101715461;Meta_3300021387_Ga0223845_103945883;Meta_3300028887_Ga0265299_100020243;Meta_3300028887_Ga0265299_100037456
Meta_3300021256_Ga0223826_1000251332	7	Bacteria:Firmicutes	viral	Host-associated:Rumen	Phage_struct:PC_00002	NA (3) Bacteria:Firmicutes (2)	viral (5)	Host-associated:Rumen (4) Host-associated:NonHuman-fecal (1)	Phage_struct:PC_00002 (5)		Meta_3300014039_Ga0116646_10028152;Meta_3300026549_Ga0256404_100217738;Meta_3300021256_Ga0223826_1000251332;Meta_3300021399_Ga0224415_1000188551;Meta_3300026549_Ga0256404_10207939;Meta_3300028048_Ga0256405_100134723;Meta_3300028048_Ga0256405_1000273842
Meta_3300021285_Ga0214509_1000015129	13	Archaea:Euryarchaeota	cellular	Host-associated:NonHuman-fecal	Phage_struct:PC_00002	Archaea:Euryarchaeota (3) NA (1)	unknown (3) cellular (1)	Host-associated:NonHuman-fecal (4)	Phage_struct:PC_00002 (4)		Meta_3300021285_Ga0214509_1000015129;Meta_3300028453_Ga0307246_100035023;Meta_3300021279_Ga0214521_1000024155;Meta_3300021285_Ga0214509_100045610;Meta_3300021306_Ga0214508_100116926;Meta_3300022692_Ga0251769_100004953;Meta_3300028453_Ga0307246_10015596;Meta_3300028454_Ga0307245_146048226;Meta_3300031855_Ga0307447_1000282;Meta_3300021318_Ga0214506_1000054196;Meta_3300021326_Ga0214518_10085727;Meta…
Meta_3300021318_Ga0214506_1000014214	3	Archaea:Euryarchaeota	NA	Host-associated:NonHuman-fecal	Phage_struct:PC_00002	Archaea:Euryarchaeota (1)	unknown (1)	Host-associated:NonHuman-fecal (1)	Phage_struct:PC_00002 (1)		Meta_3300021318_Ga0214506_1000014214;Meta_3300021326_Ga0214518_1015389;Meta_3300028454_Ga0307245_113023547
Meta_3300021387_Ga0223845_1151937711	157	Bacteria:Firmicutes	viral	Host-associated	Phage_struct:PC_00003	NA (44) Bacteria:Firmicutes (28) Bacteria (4)	viral (57) unknown (19)	Host-associated:Rumen (48) Host-associated:NonHuman-fecal (19) Host-associated:Human-fecal (5) NA (3) Engineered:Anoxic-incubation (1)	Phage_struct:PC_00003 (70) NA (6)		2785430672;2800741485;Meta_2061766007__HiSeq_04195310;Meta_2061766007__HiSeq_14777780;Meta_2061766007__HiSeq_19103800;Meta_3300004628_Ga0070399_10052307;Meta_3300007991_Ga0105643_100187116;Meta_3300011005_Ga0139361_100005011;Meta_3300011008_Ga0139362_100109263;Meta_3300020039_Ga0207352_122811;Meta_3300011005_Ga0139361_100008410;Meta_3300011008_Ga0139362_100162731;Meta_3300020039_Ga0207352_105710;…
Meta_3300021387_Ga0223845_1024875269	1	NA	viral	Host-associated:Rumen	Phage_struct:PC_00002	NA (1)	viral (1)	Host-associated:Rumen (1)	Phage_struct:PC_00002 (1)		Meta_3300021387_Ga0223845_1024875269
Meta_3300021387_Ga0223845_114568444	2	Bacteria:Firmicutes	viral	Host-associated:Rumen	Phage_struct:PC_00002	Bacteria:Firmicutes (1)	viral (1)	Host-associated:Rumen (1)	Phage_struct:PC_00002 (1)		Meta_3300021254_Ga0223824_1000084760;Meta_3300021387_Ga0223845_114568444
Meta_3300021387_Ga0223845_1045925750	3	Bacteria:Firmicutes	viral	Host-associated:Rumen	Phage_struct:PC_00003	Bacteria:Firmicutes (2)	viral (2)	Host-associated:Rumen (2)	Phage_struct:PC_00003 (2)		Meta_3300021254_Ga0223824_1000173529;Meta_3300021255_Ga0223825_109760253;Meta_3300021387_Ga0223845_1045925750
Meta_3300021387_Ga0223845_1176398030	4	Bacteria:Spirochaetes	cellular	Host-associated:Rumen	Cell_TM:PC_00001	Bacteria:Spirochaetes (3)	unknown (2) cellular (1)	Host-associated:Rumen (3)	Cell_TM:PC_00001 (3)		Meta_3300011008_Ga0139362_10200196;Meta_3300021387_Ga0223845_1176398030;Meta_3300025804_Ga0256871_10070115;Meta_3300026526_Ga0256869_10088681
Meta_3300021387_Ga0223845_108196066	4	NA	viral	Host-associated	Phage_struct:PC_00002	NA (2)	unknown (1) viral (1)	Host-associated:NonHuman-fecal (1) Host-associated:Rumen (1)	Phage_struct:PC_00002 (1) NA (1)		Meta_3300013844_Ga0120355_100314;Meta_3300012007_Ga0120382_100091330;Meta_3300014826_Ga0120386_100006654;Meta_3300021387_Ga0223845_108196066
Meta_3300021387_Ga0223845_123760195	1	NA	NA	Host-associated:Rumen	Phage_struct:PC_00002	NA (1)	unknown (1)	Host-associated:Rumen (1)	Phage_struct:PC_00002 (1)		Meta_3300021387_Ga0223845_123760195
Meta_3300021387_Ga0223845_129777934	1	NA	viral	Host-associated:Rumen	Phage_struct:PC_00002	NA (1)	viral (1)	Host-associated:Rumen (1)	Phage_struct:PC_00002 (1)		Meta_3300021387_Ga0223845_129777934
Meta_3300021399_Ga0224415_1000307724	12	NA	viral	Host-associated:Rumen	Phage_struct:PC_00002	NA (8)	viral (4) unknown (4)	Host-associated:Rumen (6) Host-associated:NonHuman-fecal (2)	Phage_struct:PC_00002 (5) NA (3)		Meta_3300018878_Ga0187910_102846432;Meta_3300029305_Ga0307249_1002424424;Meta_3300029705_Ga0224414_1001096227;Meta_3300021256_Ga0223826_100084028;Meta_3300021399_Ga0224415_100011988;Meta_3300021400_Ga0224422_123347778;Meta_3300021399_Ga0224415_1000307724;Meta_3300028805_Ga0247608_100026338;Meta_3300028805_Ga0247608_102888961;Meta_3300028832_Ga0265298_1000155041;Meta_3300021254_Ga0223824_103389761…
Meta_3300021399_Ga0224415_100197094	3	NA	Mixed	Host-associated:Rumen	Phage_struct:PC_00003	NA (3)	unknown (1) cellular (1) viral (1)	Host-associated:Rumen (3)	Phage_struct:PC_00003 (3)		Meta_2061766007__HiSeq_00168980;Meta_3300021399_Ga0224415_100197094;Meta_3300028832_Ga0265298_1000689510
Meta_3300021400_Ga0224422_120490935	6	Bacteria:Firmicutes	viral	Host-associated:Rumen	Phage_struct:PC_00002	NA (2) Bacteria (1) Bacteria:Firmicutes (1)	viral (4)	Host-associated:Rumen (4)	Phage_struct:PC_00002 (4)		Meta_3300021255_Ga0223825_1301707045;Meta_3300021426_Ga0224482_101142303;Meta_3300021400_Ga0224422_120490935;Meta_3300021426_Ga0224482_1000106227;Meta_3300021256_Ga0223826_100017377;Meta_3300021400_Ga0224422_120467871
Meta_3300021426_Ga0224482_100165034	1	NA	NA	Host-associated:Rumen	Phage_struct:PC_00002	NA (1)	unknown (1)	Host-associated:Rumen (1)	Phage_struct:PC_00002 (1)		Meta_3300021426_Ga0224482_100165034
Meta_3300021426_Ga0224482_100146078	26	Bacteria:FCB	viral	Host-associated:Rumen	Phage_struct:PC_00002	NA (21) Bacteria:FCB (2)	unknown (13) viral (10)	Host-associated:Rumen (23)	Phage_struct:PC_00002 (19) NA (4)		Meta_3300010998_Ga0139311_100007148;Meta_3300011008_Ga0139362_100012948;Meta_3300014043_Ga0120385_100063815;Meta_3300014057_Ga0120384_10023303;Meta_3300014826_Ga0120386_100018856;Meta_3300021254_Ga0223824_1000107628;Meta_3300021255_Ga0223825_1119943050;Meta_3300021426_Ga0224482_1000125910;Meta_3300021255_Ga0223825_1027621026;Meta_3300021256_Ga0223826_1000030581;Meta_3300021400_Ga0224422_104982657…
Meta_3300021426_Ga0224482_100095242	32	Bacteria:FCB	cellular	Host-associated	Mixed_Phage_TM:PC_00021	Bacteria:FCB (9) Bacteria (2) NA (1)	unknown (10) cellular (2)	Host-associated:NonHuman-fecal (6) Host-associated:Rumen (4) Host-associated:Human-fecal (1) Aquatic:Groundwater (1)	Mixed_Phage_TM:PC_00021 (11) NA (1)		Meta_3300018427_Ga0187903_100249782;Meta_3300018430_Ga0187902_100271432;Meta_3300018878_Ga0187910_101284134;Meta_3300022660_Ga0216342_100384012;Meta_3300022661_Ga0216339_100379472;Meta_3300022753_Ga0216341_100331844;Meta_3300028242_Ga0302102_100288784;Meta_3300029305_Ga0307249_101629882;Meta_3300029705_Ga0224414_100833532;Meta_3300021426_Ga0224482_100095242;Meta_3300022660_Ga0216342_100806372;Met…
Meta_3300021426_Ga0224482_101027903	12	Bacteria	viral	Host-associated	Phage_struct:PC_00002	NA (7) Bacteria (1)	viral (6) unknown (2)	Host-associated:Rumen (4) Host-associated:NonHuman-fecal (4)	Phage_struct:PC_00002 (8)		Meta_3300013383_Ga0116616_10015235;Meta_3300018878_Ga0187910_102838013;Meta_3300029705_Ga0224414_102099042;Meta_3300021255_Ga0223825_1293929672;Meta_3300021256_Ga0223826_100145615;Meta_3300021426_Ga0224482_101027903;Meta_3300028886_Ga0256407_1000460621;Meta_3300029305_Ga0307249_102411181;Meta_3300018430_Ga0187902_102976281;Meta_3300018878_Ga0187910_103125232;Meta_3300028242_Ga0302102_102042321;Me…
Meta_3300022660_Ga0216342_100628913	9	Bacteria:FCB	viral	Host-associated	Phage_struct:PC_00012	Bacteria:FCB (2) NA (1)	viral (2) unknown (1)	Host-associated:Human-fecal (1) Host-associated:NonHuman-fecal (1) NA (1)	Phage_struct:PC_00012 (3)		2792558781;Meta_3300007717_Ga0105662_10005336;Meta_3300018427_Ga0187903_101932132;Meta_3300022660_Ga0216342_100628913;Meta_3300028454_Ga0307245_14588911;Meta_3300029305_Ga0307249_1003734412;Meta_3300029305_Ga0307249_102365393;Meta_3300029705_Ga0224414_100483553;Meta_3300029705_Ga0224414_102254303
Meta_3300022660_Ga0216342_1000344732	46	Bacteria:Firmicutes	cellular	Host-associated	Cell_TM:PC_00041	Bacteria:Firmicutes (15) NA (10) Bacteria (1)	unknown (14) cellular (12)	Host-associated:Rumen (11) Host-associated:NonHuman-fecal (11) Aquatic:Groundwater (2) Engineered:Anoxic-incubation (1) Host-associated:Human-fecal (1)	NA (11) Cell_TM:PC_00041 (11) Rare:PC_00184 (3) Rare:PC_00061 (1)		Meta_3300011008_Ga0139362_10479015;Meta_3300018475_Ga0187907_100177274;Meta_3300018878_Ga0187910_1000217730;Meta_3300022661_Ga0216339_100108204;Meta_3300022753_Ga0216341_100106673;Meta_3300029305_Ga0307249_1000339531;Meta_3300029705_Ga0224414_10000358123;Meta_3300021426_Ga0224482_100284832;Meta_3300028602_Ga0265294_100477091;Meta_3300028602_Ga0265294_100515262;Meta_3300029305_Ga0307249_1007227315…
Meta_3300022660_Ga0216342_100636823	1	NA	viral	Host-associated:NonHuman-fecal	Phage_struct:PC_00008	NA (1)	viral (1)	Host-associated:NonHuman-fecal (1)	Phage_struct:PC_00008 (1)		Meta_3300022660_Ga0216342_100636823
Meta_3300022660_Ga0216342_100535889	2	NA	viral	Host-associated:NonHuman-fecal	NA	NA (2)	viral (1) unknown (1)	Host-associated:NonHuman-fecal (2)	NA (2)		Meta_3300022660_Ga0216342_100535889;Meta_3300029305_Ga0307249_109035813
Meta_3300022661_Ga0216339_101505163	8	Bacteria	cellular	Host-associated:NonHuman-fecal	NA	NA (1) Bacteria (1)	unknown (1) cellular (1)	Host-associated:NonHuman-fecal (2)	NA (2)		Meta_3300018475_Ga0187907_1000184521;Meta_3300018878_Ga0187910_1000186922;Meta_3300022660_Ga0216342_100087296;Meta_3300029305_Ga0307249_1000227279;Meta_3300029705_Ga0224414_1000125379;Meta_3300022661_Ga0216339_101505163;Meta_3300029305_Ga0307249_1001412668;Meta_3300029705_Ga0224414_100274963
Meta_3300022753_Ga0216341_100590903	141	Bacteria:Firmicutes	viral	Host-associated	Phage_struct:PC_00003	NA (32) Bacteria:Firmicutes (27) Bacteria (2) Archaea:Euryarchaeota (1)	viral (44) unknown (17) cellular (1)	Host-associated:Rumen (18) Host-associated:NonHuman-fecal (17) Engineered:Anoxic-incubation (7) Host-associated:Human-fecal (6) NA (5) Engineered:Landfill (3) Aquatic:Groundwater (3) Aquatic:Other (1) Engineered:Other (1) Aquatic:Saline-lakes (1)	Phage_struct:PC_00003 (58) NA (4)		2585922492;Meta_3300013899_Ga0117808_10004729;2800117496;Meta_2061766007__HiSeq_15659020;Meta_3300001598_EMG_100093074;Meta_3300001598_EMG_1002062412;Meta_3300002163_JGI24707J26582_1000041935;Meta_3300002164_JGI24708J26588_1000093120;Meta_3300002167_JGI24714J26587_100161585;Meta_3300002168_JGI24712J26585_100346024;Meta_3300027510_Ga0209537_10230843;Meta_3300002168_JGI24712J26585_100286823;Meta_33…
Meta_3300022842_Ga0222632_10049393	12	Bacteria	cellular	Aquatic	Cell_TM:PC_00001	Bacteria (3)	cellular (2) unknown (1)	Aquatic:Freshwater (2) Aquatic:Saline-lakes (1)	Cell_TM:PC_00001 (3)		Meta_3300022842_Ga0222632_10049393;Meta_3300022885_Ga0222662_10127752;Meta_3300025502_Ga0208903_10095373;Meta_3300027728_Ga0247836_10575675;Meta_3300027730_Ga0247833_10083257;Meta_3300027970_Ga0247837_10023975;Meta_3300027977_Ga0247834_100175026;Meta_3300028557_Ga0247832_100864610;Meta_3300028569_Ga0247843_10021835;Meta_3300028571_Ga0247844_100179326;Meta_3300028569_Ga0247843_100049948;Meta_33000…
Meta_3300022848_Ga0222674_100011628	2	Bacteria	cellular	Aquatic:Saline-lakes	Cell_TM:PC_00001	Bacteria (1) NA (1)	unknown (1) cellular (1)	Aquatic:Saline-lakes (2)	Cell_TM:PC_00001 (2)		Meta_3300022848_Ga0222674_100011628;Meta_3300022848_Ga0222674_10009934
Meta_3300022849_Ga0224531_100015948	7	Bacteria	cellular	Terrestrial:Soil-peat	Cell_TM:PC_00001	Bacteria (1)	cellular (1)	Terrestrial:Soil-peat (1)	Cell_TM:PC_00001 (1)		Meta_3300022849_Ga0224531_100015948;Meta_3300023228_Ga0224530_10026548;Meta_3300023247_Ga0224529_100147512;Meta_3300028068_Ga0255355_10009398;Meta_3300028070_Ga0255353_10030423;Meta_3300028084_Ga0255356_100012947;Meta_3300028087_Ga0255354_100150914
Meta_3300022912_Ga0233430_10232902	12	Bacteria:Proteobacteria	cellular	Aquatic:Inlet	Cell_TM:PC_00001	Bacteria:Proteobacteria (3)	unknown (2) cellular (1)	Aquatic:Inlet (3)	Cell_TM:PC_00001 (2) NA (1)		Meta_3300022902_Ga0233429_10021102;Meta_3300022912_Ga0233430_100161622;Meta_3300022916_Ga0233431_100298916;Meta_3300024259_Ga0233437_10032702;Meta_3300025660_Ga0209045_100232110;Meta_3300028188_Ga0257124_10012841;Meta_3300028195_Ga0257125_100039030;Meta_3300028274_Ga0257119_100037616;Meta_3300022912_Ga0233430_10232902;Meta_3300022916_Ga0233431_10236712;Meta_3300024259_Ga0233437_10167612;Meta_3300…
Meta_3300023090_Ga0224558_100234516	102	Bacteria:Proteobacteria	cellular	Mixed	Cell_TM:PC_00001	Bacteria:Proteobacteria (22) Bacteria (18) NA (6) Bacteria:PVC (1) Bacteria:FCB (1)	unknown (26) cellular (20) viral (2)	Engineered:Anoxic-incubation (11) Aquatic:Freshwater (6) Aquatic:Inlet (5) Aquatic:Saline-lakes (5) NA (5) Terrestrial:Soil-peat (4) Aquatic:Groundwater (4) Host-associated:Other (2) Host-associated:NonHuman-fecal (2) Engineered:Other (2) Terrestrial:Other (1) Engineered:Landfill (1)	Cell_TM:PC_00001 (40) NA (8)		2502446741;2648896046;2648898408;2686823039;2758048759;Meta_3300020048_Ga0207193_100223430;Meta_3300000230_TB_GS10_10DRAFT_100028523;Meta_3300002168_JGI24712J26585_100070984;Meta_3300002170_JGI24711J26586_100192473;Meta_3300005932_Ga0075121_100077012;Meta_3300007964_Ga0100400_100039817;Meta_3300007965_Ga0100401_100057816;Meta_3300008002_Ga0100390_1000209112;Meta_3300008003_Ga0100391_10328512;Meta…
Meta_3300023177_Ga0233423_1000150510	2	Bacteria:Proteobacteria	cellular	Aquatic:Freshwater	NA	Bacteria:Proteobacteria (1)	cellular (1)	Aquatic:Freshwater (1)	NA (1)		Meta_3300023177_Ga0233423_1000150510;Meta_3300024341_Ga0233421_100011278
Meta_3300023201_Ga0256614_10125659	1	Bacteria:Proteobacteria	cellular	Engineered:Other	Cell_TM:PC_00001	Bacteria:Proteobacteria (1)	cellular (1)	Engineered:Other (1)	Cell_TM:PC_00001 (1)		Meta_3300023201_Ga0256614_10125659
Meta_3300023207_Ga0255811_112178235	61	Bacteria	cellular	Mixed	Cell_TM:PC_00001	Bacteria (14) NA (9) Bacteria:Proteobacteria (2) Bacteria:FCB (1) Bacteria:PVC (1)	unknown (18) cellular (9)	Aquatic:Freshwater (7) Aquatic:Saline-lakes (5) Engineered:Anoxic-incubation (5) Engineered:Landfill (5) Aquatic:Groundwater (3) Terrestrial:Soil-peat (1) NA (1)	Cell_TM:PC_00001 (18) NA (8) Rare:PC_00250 (1)		Meta_3300001444_Draft_100463903;Meta_3300001592_Draft_100469893;Meta_3300001594_Draft_100463903;Meta_3300020812_Ga0214071_14940162;Meta_3300023203_Ga0255812_106398943;Meta_3300023207_Ga0255811_103455643;2787289659;Meta_3300001444_Draft_1000197619;Meta_3300001592_Draft_1000198219;Meta_3300001594_Draft_1000197619;Meta_3300020812_Ga0214071_11492631;Meta_3300021561_Ga0226655_100067293;Meta_3300023203…
Meta_3300023249_Ga0222678_10128422	20	Bacteria:Firmicutes	viral	Mixed	Phage_struct:PC_00002	NA (8) Bacteria:Firmicutes (1)	unknown (7) viral (2)	Aquatic:Saline-lakes (3) Engineered:Landfill (3) Engineered:Anoxic-incubation (1) Engineered:Other (1) Aquatic:Groundwater (1)	Phage_struct:PC_00002 (9)		Meta_3300014206_Ga0172377_100586003;Meta_3300015214_Ga0172382_101173114;Meta_3300023249_Ga0222678_10128422;Meta_3300023292_Ga0222694_10088272;Meta_3300009285_Ga0103680_1000024872;Meta_3300025000_Ga0209318_10047154;Meta_3300025009_Ga0209416_100205015;Meta_3300025010_Ga0209319_10221052;Meta_3300025073_Ga0208245_10004443;Meta_3300025087_Ga0208957_10004652;Meta_3300025117_Ga0208958_100038074;Meta_330…
Meta_3300023257_Ga0222658_10060155	108	Bacteria:FCB	cellular	Aquatic	Cell_TM:PC_00001	Bacteria:FCB (2) Bacteria (1)	cellular (2) unknown (1)	Engineered:Anoxic-incubation (1) Aquatic:Freshwater (1) Aquatic:Saline-lakes (1)	Cell_TM:PC_00001 (3)		Meta_3300006376_Ga0079101_10356872;Meta_3300006386_Ga0079068_10591642;Meta_3300006388_Ga0079062_10470612;Meta_3300006395_Ga0079066_10451234;Meta_3300006398_Ga0079067_10135532;Meta_3300006583_Ga0079077_10278642;Meta_3300006585_Ga0079082_10186272;Meta_3300006588_Ga0079088_10045955;Meta_3300006592_Ga0079076_10250364;Meta_3300006593_Ga0079081_10339504;Meta_3300006595_Ga0079080_10183902;Meta_330000659…
Meta_3300024054_Ga0233425_100393672	1	Bacteria	NA	Aquatic:Freshwater	Cell_TM:PC_00001	Bacteria (1)	unknown (1)	Aquatic:Freshwater (1)	Cell_TM:PC_00001 (1)		Meta_3300024054_Ga0233425_100393672
Meta_3300024257_Ga0233442_10054935	2	Bacteria:Proteobacteria	NA	Aquatic	Cell_TM:PC_00001	Bacteria:Proteobacteria (1) Bacteria (1)	unknown (2)	Aquatic:Inlet (1) Aquatic:Other (1)	Cell_TM:PC_00001 (2)		Meta_3300013103_Ga0164318_100372863;Meta_3300024257_Ga0233442_10054935
Meta_3300024259_Ga0233437_10334894	4	Bacteria:FCB	viral	Aquatic	Cell_TM:PC_00001	Bacteria:FCB (2) NA (1)	unknown (2) viral (1)	Aquatic:Groundwater (1) Aquatic:Inlet (1) Terrestrial:Other (1)	Cell_TM:PC_00001 (3)		Meta_3300009061_Ga0102938_100068094;Meta_3300026197_Ga0209925_10133081;Meta_3300025107_Ga0208863_10074314;Meta_3300024259_Ga0233437_10334894
Meta_3300024300_Ga0233420_100024552	76	Bacteria:CPR	cellular	Aquatic	Cell_TM:PC_00001	Bacteria (22) Bacteria:CPR (4) NA (3)	cellular (16) unknown (10) viral (3)	Aquatic:Groundwater (11) Aquatic:Freshwater (5) Aquatic:Inlet (4) Aquatic:Saline-lakes (2) NA (2) Engineered:Anoxic-incubation (2) Engineered:Landfill (2) Engineered:Other (1)	Cell_TM:PC_00001 (24) NA (5)		2648425518;2786124564;Meta_3300007985_Ga0100381_100001580;Meta_3300007986_Ga0100380_10000028117;Meta_3300007987_Ga0100379_10000013176;Meta_3300007988_Ga0100402_100021345;Meta_3300008002_Ga0100390_100072857;Meta_3300008005_Ga0100385_10002003;Meta_3300008007_Ga0100386_10000011176;Meta_3300008018_Ga0100382_10008154;Meta_3300008085_Ga0100378_10010614;Meta_3300008086_Ga0100388_1000005130;Meta_33000080…
Meta_3300024324_Ga0233443_100042731	2	Bacteria:Proteobacteria	cellular	Aquatic:Inlet	Cell_TM:PC_00001	Bacteria:Proteobacteria (1) Bacteria (1)	cellular (1) unknown (1)	Aquatic:Inlet (2)	Cell_TM:PC_00001 (2)		Meta_3300024258_Ga0233440_10157334;Meta_3300024324_Ga0233443_100042731
Meta_3300024342_Ga0255061_1000079111	2	NA	viral	Host-associated:Rumen	Phage_struct:PC_00002	NA (1)	viral (1)	Host-associated:Rumen (1)	Phage_struct:PC_00002 (1)		Meta_3300024342_Ga0255061_1000079111;Meta_3300028833_Ga0247610_100402472
Meta_3300024999_Ga0209728_10004073	8	NA	viral	Aquatic	Phage_struct:PC_00002	NA (3)	unknown (2) viral (1)	Engineered:Landfill (1) Aquatic:Freshwater (1) Aquatic:Groundwater (1)	Phage_struct:PC_00002 (3)		Meta_3300014206_Ga0172377_101219101;Meta_3300024999_Ga0209728_10004073;Meta_3300025000_Ga0209318_10005163;Meta_3300025009_Ga0209416_10031593;Meta_3300025010_Ga0209319_10007233;Meta_3300025011_Ga0209000_100049848;Meta_3300025154_Ga0209417_100182046;Meta_3300029286_Ga0247841_101006152
Meta_3300025000_Ga0209318_100045142	8	Bacteria:Proteobacteria	Mixed	Aquatic:Groundwater	Phage_struct:PC_00002	NA (2) Bacteria:Proteobacteria (1)	viral (1) unknown (1) cellular (1)	Aquatic:Groundwater (3)	Phage_struct:PC_00002 (3)		Meta_3300025000_Ga0209318_100045142;Meta_3300024999_Ga0209728_10041053;Meta_3300025000_Ga0209318_10019218;Meta_3300025009_Ga0209416_10036823;Meta_3300025010_Ga0209319_10210971;Meta_3300025011_Ga0209000_10067963;Meta_3300025154_Ga0209417_10107827;Meta_3300014203_Ga0172378_1000224218
Meta_3300025088_Ga0208246_100102010	7	Bacteria	cellular	Aquatic	Rare:PC_00049	Bacteria (5) NA (1)	cellular (4) unknown (2)	Aquatic:Groundwater (4) Aquatic:Saline-lakes (2)	Rare:PC_00049 (5) NA (1)		Meta_3300005915_Ga0075122_1000018814;Meta_3300014208_Ga0172379_1000467421;Meta_3300025088_Ga0208246_100102010;Meta_3300025308_Ga0209211_101316241;Meta_3300022890_Ga0222667_10007795;Meta_3300023257_Ga0222658_100005544;Meta_3300014208_Ga0172379_10000028299
Meta_3300025121_Ga0208375_100060960	3	NA	cellular	Aquatic:Groundwater	Rare:PC_00138	NA (2)	cellular (2)	Aquatic:Groundwater (2)	Rare:PC_00138 (2)		Meta_3300009285_Ga0103680_1000347810;Meta_3300009285_Ga0103680_100093554;Meta_3300025121_Ga0208375_100060960
Meta_3300025152_Ga0208373_10104633	7	Bacteria:CPR	cellular	Aquatic:Groundwater	Cell_other:PC_00027	NA (3) Bacteria:CPR (1)	unknown (3) cellular (1)	Aquatic:Groundwater (3) Aquatic:Inlet (1)	Cell_other:PC_00027 (3) Cell_other (1)		Meta_3300022902_Ga0233429_10357313;Meta_3300022912_Ga0233430_10351673;Meta_3300022916_Ga0233431_10375983;Meta_3300014208_Ga0172379_100117007;Meta_3300025152_Ga0208373_10104633;2716953006;Meta_3300025152_Ga0208373_10234173
Meta_3300025308_Ga0209211_100510233	17	Bacteria	cellular	Aquatic:Groundwater	Cell_other:PC_00027	Bacteria (1)	cellular (1)	Aquatic:Groundwater (1)	Cell_other:PC_00027 (1)		Meta_3300007985_Ga0100381_10213604;Meta_3300007987_Ga0100379_100174224;Meta_3300008003_Ga0100391_11260161;Meta_3300008007_Ga0100386_100212254;Meta_3300008008_Ga0100399_10143174;Meta_3300008010_Ga0100397_10102454;Meta_3300008017_Ga0100383_10067834;Meta_3300008018_Ga0100382_10398111;Meta_3300008085_Ga0100378_10245304;Meta_3300008094_Ga0100387_100178974;Meta_3300008255_Ga0100403_10124894;Meta_330002…
Meta_3300025317_Ga0209541_1000549424	5	NA	cellular	Aquatic:Groundwater	Rare	NA (4)	cellular (2) unknown (2)	Aquatic:Groundwater (3) Engineered:Other (1)	Rare:PC_00220 (2) Cell_other:PC_00033 (1) Rare:PC_00162 (1)		Meta_3300013232_Ga0170573_1049107072;Meta_3300025317_Ga0209541_1000549424;Meta_3300025317_Ga0209541_100289313;Meta_3300025323_Ga0209542_1000547324;Meta_3300027835_Ga0209515_10000094132
Meta_3300025317_Ga0209541_1001583012	2	NA	cellular	Aquatic:Groundwater	Cell_other	NA (1)	cellular (1)	Aquatic:Groundwater (1)	Cell_other (1)		Meta_3300025317_Ga0209541_1001583012;Meta_3300025323_Ga0209542_100948824
Meta_3300025317_Ga0209541_101072691	1	NA	NA	Aquatic:Groundwater	NA	NA (1)	unknown (1)	Aquatic:Groundwater (1)	NA (1)		Meta_3300025317_Ga0209541_101072691
Meta_3300025317_Ga0209541_1000898113	4	Bacteria:CPR	cellular	Mixed	Cell_TM:PC_00001	Bacteria:CPR (1) NA (1)	unknown (1) cellular (1)	Engineered:Landfill (1) Aquatic:Groundwater (1)	Cell_TM:PC_00001 (2)		Meta_3300014204_Ga0172381_100199473;Meta_3300029288_Ga0265297_100224289;2709991736;Meta_3300025317_Ga0209541_1000898113
Meta_3300025317_Ga0209541_100020472	12	Archaea	cellular	Aquatic:Groundwater	Cell_other	NA (7) Archaea (1)	unknown (4) cellular (4)	Aquatic:Groundwater (6) Aquatic:Other (1) Aquatic:Saline-lakes (1)	NA (3) Cell_other:PC_00026 (2) Cell_other:PC_00033 (2) Rare:PC_00100 (1)		Meta_3300009149_Ga0114918_100279953;Meta_3300025317_Ga0209541_100020472;Meta_3300025323_Ga0209542_1000272447;Meta_3300025317_Ga0209541_100195188;Meta_3300025323_Ga0209542_1000264524;Meta_3300027835_Ga0209515_100263429;Meta_3300028169_Ga0268279_10036572;Meta_3300028193_Ga0265594_10060627;Meta_3300025311_Ga0209343_1000264516;Meta_3300025317_Ga0209541_100338454;Meta_3300027819_Ga0209514_1000000140;M…
Meta_3300025323_Ga0209542_100586653	20	Bacteria:Proteobacteria	cellular	Aquatic	Mixed_Phage_TM:PC_00009	Bacteria:Proteobacteria (10) NA (4)	unknown (10) cellular (4)	Aquatic:Other (5) Aquatic:Saline-lakes (2) Aquatic:Freshwater (2) Engineered:Anoxic-incubation (1) Engineered:Other (1) Aquatic:Groundwater (1) Terrestrial:Other (1) Aquatic:Inlet (1)	Mixed_Phage_TM:PC_00009 (11) NA (3)		2557359614;Meta_3300014777_Ga0119900_10006544;Meta_3300001605_Draft_100295052;Meta_3300002242_KVWGV2_107209004;Meta_3300005525_Ga0068877_100048869;Meta_3300027806_Ga0209985_100045303;Meta_3300009702_Ga0114931_100452173;Meta_3300009702_Ga0114931_101097031;Meta_3300013099_Ga0164315_100592733;Meta_3300015024_Ga0167669_10324871;Meta_3300022829_Ga0222706_100002914;Meta_3300023230_Ga0222709_10022011;Me…
Meta_3300025323_Ga0209542_100072329	1	NA	NA	Aquatic:Groundwater	Cell_other:PC_00039	NA (1)	unknown (1)	Aquatic:Groundwater (1)	Cell_other:PC_00039 (1)		Meta_3300025323_Ga0209542_100072329
Meta_3300025323_Ga0209542_100748743	9	Bacteria	cellular	Aquatic:Groundwater	Cell_other:PC_00027	Bacteria (6) NA (1)	unknown (3) cellular (3) viral (1)	Aquatic:Groundwater (7)	Cell_other:PC_00027 (5) Cell_other:PC_00020 (2)		Meta_3300009031_Ga0103682_100200815;Meta_3300009285_Ga0103680_100105396;Meta_3300025317_Ga0209541_100127635;Meta_3300025317_Ga0209541_1001701915;Meta_3300025323_Ga0209542_1001128815;Meta_3300025323_Ga0209542_100748743;Meta_3300025323_Ga0209542_100817414;Meta_3300027815_Ga0209726_1000097336;Meta_3300025317_Ga0209541_1000137532
Meta_3300025323_Ga0209542_1000573814	5	Bacteria	viral	Aquatic	Mixed	NA (1) Bacteria (1)	unknown (1) viral (1)	Aquatic:Saline-lakes (1) Aquatic:Groundwater (1)	Rare:PC_00099 (1) Cell_other:PC_00026 (1)		2627456931;Meta_3300025015_Ga0209210_10084373;Meta_3300025317_Ga0209541_1000566411;Meta_3300025323_Ga0209542_1000573814;Meta_3300028193_Ga0265594_10115322
Meta_3300025326_Ga0209342_100539644	29	Bacteria	Mixed	Aquatic	Mixed_Phage_TM:PC_00009	NA (4) Bacteria (4) Bacteria:Proteobacteria (3) Bacteria:Nitrospirae (2)	unknown (8) cellular (3) viral (2)	Aquatic:Freshwater (5) Aquatic:Groundwater (3) Engineered:Anoxic-incubation (2) Aquatic:Saline-lakes (2) Engineered:Landfill (1)	Mixed_Phage_TM:PC_00009 (11) NA (2)		Meta_3300004088_Ga0051987_100137363;Meta_3300005236_Ga0066636_100173444;Meta_3300008004_Ga0100395_11081943;Meta_3300008093_Ga0100393_100381533;Meta_3300008095_Ga0100392_10156614;Meta_3300009296_Ga0103681_10203832;Meta_3300013123_Ga0172368_1001140017;Meta_3300013125_Ga0172369_100132264;Meta_3300013136_Ga0172370_100688552;Meta_3300013137_Ga0172375_100905472;Meta_3300013138_Ga0172371_101012342;Meta_…
Meta_3300025433_Ga0208900_100110214	2	Bacteria:Proteobacteria	cellular	Aquatic:Saline-lakes	Cell_TM:PC_00001	Bacteria:Proteobacteria (2)	cellular (1) unknown (1)	Aquatic:Saline-lakes (2)	Cell_TM:PC_00001 (2)		Meta_3300025433_Ga0208900_100110214;Meta_3300025433_Ga0208900_10041753
Meta_3300025433_Ga0208900_100019736	1	Bacteria:FCB	cellular	Aquatic:Saline-lakes	Cell_TM:PC_00001	Bacteria:FCB (1)	cellular (1)	Aquatic:Saline-lakes (1)	Cell_TM:PC_00001 (1)		Meta_3300025433_Ga0208900_100019736
Meta_3300025660_Ga0209045_10073713	1	Bacteria	NA	Aquatic:Inlet	Cell_TM:PC_00001	Bacteria (1)	unknown (1)	Aquatic:Inlet (1)	Cell_TM:PC_00001 (1)		Meta_3300025660_Ga0209045_10073713
Meta_3300025691_Ga0208826_10054465	22	Bacteria:FCB	viral	Engineered	Phage_struct:PC_00023	NA (12) Bacteria:FCB (4)	unknown (14) viral (2)	Engineered:Landfill (6) Engineered:Anoxic-incubation (6) Aquatic:Groundwater (2) Host-associated:Human-fecal (1) Host-associated:NonHuman-fecal (1)	Phage_struct:PC_00023 (14) Mixed_Phage_TM:PC_00009 (1) NA (1)		Meta_3300014203_Ga0172378_100931933;Meta_3300025691_Ga0208826_10054465;Meta_3300006463_Ga0100176_100045916;Meta_3300008132_Ga0111230_100022841;Meta_7000000032_SRS024132_Baylor_scaffold_34478__gene_76013;Meta_7000000425_SRS013476_Baylor_scaffold_6811__gene_16684;Meta_3300014204_Ga0172381_100625083;Meta_3300014205_Ga0172380_100652642;Meta_3300015214_Ga0172382_101604723;Meta_3300009671_Ga0123334_104…
Meta_3300025693_Ga0209826_10122573	1	Bacteria:Proteobacteria	NA	Aquatic:Other	Mixed_Phage_TM:PC_00009	Bacteria:Proteobacteria (1)	unknown (1)	Aquatic:Other (1)	Mixed_Phage_TM:PC_00009 (1)		Meta_3300025693_Ga0209826_10122573
Meta_3300025706_Ga0209507_100046014	5	Bacteria	cellular	Mixed	Cell_TM:PC_00001	NA (3) Bacteria (2)	unknown (3) cellular (2)	Terrestrial:Soil-peat (2) Aquatic:Groundwater (1) Aquatic:Freshwater (1) Engineered:Anoxic-incubation (1)	Cell_TM:PC_00001 (4) NA (1)		Meta_3300025706_Ga0209507_100046014;Meta_3300013130_Ga0172363_100469732;Meta_3300029954_Ga0311331_100704462;Meta_3300029922_Ga0311363_101573063;Meta_3300027815_Ga0209726_1000109636
Meta_3300025708_Ga0209201_10066423	4	Bacteria:Proteobacteria	NA	Aquatic	Mixed_Phage_TM:PC_00009	Bacteria:Proteobacteria (3)	unknown (3)	Engineered:Anoxic-incubation (1) Aquatic:Other (1) Aquatic:Groundwater (1)	Mixed_Phage_TM:PC_00009 (3)		Meta_3300009693_Ga0116141_100498303;Meta_3300025708_Ga0209201_10066423;Meta_3300020423_Ga0211525_100156231;Meta_3300003868_Ga0062456_10015167
Meta_3300025715_Ga0209310_100049242	37	Bacteria:PVC	cellular	Mixed	Cell_TM:PC_00001	Bacteria (8) NA (6) Bacteria:PVC (5)	unknown (16) cellular (3)	Aquatic:Freshwater (6) Terrestrial:Soil-peat (5) Terrestrial:Other (3) Engineered:Anoxic-incubation (3) Aquatic:Other (2)	Cell_TM:PC_00001 (18) NA (1)		2620028007;Meta_3300006417_Ga0069787_1002861014;Meta_3300009702_Ga0114931_100405193;Meta_3300010883_Ga0133547_106560941;Meta_3300010885_Ga0133913_1000059811;Meta_3300027973_Ga0209298_100210004;Meta_3300013132_Ga0172372_100283645;Meta_3300014720_Ga0172376_100267433;Meta_3300013137_Ga0172375_101172442;Meta_3300013138_Ga0172371_101952511;Meta_3300013138_Ga0172371_100274782;Meta_3300014496_Ga0182011_…
Meta_3300025784_Ga0209200_10184742	4	Bacteria:Proteobacteria	cellular	Engineered:Anoxic-incubation	Cell_TM:PC_00001	Bacteria:Proteobacteria (1)	cellular (1)	Engineered:Anoxic-incubation (1)	Cell_TM:PC_00001 (1)		2619967424;Meta_3300006417_Ga0069787_109422243;Meta_3300013502_Ga0119901_10008744;Meta_3300025784_Ga0209200_10184742
Meta_3300025804_Ga0256871_100004848	2	Bacteria	viral	Host-associated:Rumen	Phage_struct:PC_00003	Bacteria (1)	viral (1)	Host-associated:Rumen (1)	Phage_struct:PC_00003 (1)		Meta_3300025804_Ga0256871_100004848;Meta_3300026522_Ga0256406_100166447
Meta_3300025808_Ga0210037_10019874	25	Bacteria:Proteobacteria	cellular	Mixed	Rare:PC_00176	NA (6) Bacteria:Proteobacteria (5)	unknown (8) cellular (2) viral (1)	Aquatic:Freshwater (4) Engineered:Other (3) Aquatic:Groundwater (2) Aquatic:Saline-lakes (1) Engineered:Anoxic-incubation (1)	Rare:PC_00176 (8) NA (1) Mixed_Phage_TM:PC_00009 (1) Rare:PC_00098 (1)		Meta_3300004771_Ga0007797_10093452;Meta_3300004805_Ga0007792_100314103;Meta_3300010885_Ga0133913_105104373;Meta_3300020048_Ga0207193_10376683;Meta_3300028178_Ga0265593_10012542;Meta_3300028283_Ga0268283_10098364;Meta_3300012018_Ga0119867_10021426;Meta_3300014059_Ga0119868_10014272;Meta_3300025691_Ga0208826_10039824;Meta_3300005080_Ga0069611_100103184;Meta_3300009693_Ga0116141_100582673;Meta_33000…
Meta_3300025841_Ga0210028_10043668	99	Bacteria	cellular	Mixed	Cell_TM:PC_00001	Bacteria (16) NA (13) Bacteria:Armatimonadetes (3) Bacteria:Cyanobacteria (2) Bacteria:Acidobacteria (1)	unknown (26) cellular (9)	Terrestrial:Other (12) Terrestrial:Soil-peat (9) Aquatic:Freshwater (5) Aquatic:Groundwater (5) Engineered:Anoxic-incubation (2) NA (1) Aquatic:Other (1)	Cell_TM:PC_00001 (26) NA (9)		Meta_3300009652_Ga0123330_10213943;Meta_3300009680_Ga0123335_10389563;Meta_3300009770_Ga0123332_10305353;Meta_3300009773_Ga0123333_100329913;Meta_3300026198_Ga0209313_100077222;Meta_3300011118_Ga0114922_1000054413;Meta_3300014489_Ga0182018_100330213;Meta_3300031234_Ga0302325_100824993;Meta_3300014499_Ga0182012_100104223;Meta_3300019487_Ga0187893_100045602;Meta_3300029913_Ga0311362_102695922;Meta_…
Meta_3300025842_Ga0210054_10155914	8	Bacteria	cellular	Aquatic	Cell_TM:PC_00001	Bacteria (3)	cellular (2) unknown (1)	Aquatic:Freshwater (1) Aquatic:Groundwater (1) Aquatic:Other (1)	Cell_TM:PC_00001 (2) NA (1)		Meta_3300009943_Ga0117933_11087043;Meta_3300013136_Ga0172370_100138622;Meta_3300013138_Ga0172371_100144299;Meta_3300008009_Ga0100394_10400281;Meta_3300008095_Ga0100392_10600183;Meta_3300025805_Ga0210006_10010564;Meta_3300025841_Ga0210028_10042752;Meta_3300025842_Ga0210054_10155914
Meta_3300025871_Ga0209311_100095224	5	Bacteria	cellular	Mixed	Cell_TM:PC_00001	Bacteria (2)	cellular (2)	Aquatic:Inlet (1) Engineered:Anoxic-incubation (1)	Cell_TM:PC_00001 (2)		Meta_3300025871_Ga0209311_100095224;Meta_3300024257_Ga0233442_10004162;Meta_3300024258_Ga0233440_10156593;Meta_3300024302_Ga0233449_100053535;Meta_3300028174_Ga0257123_10192812
Meta_3300025882_Ga0209097_100043933	1	Bacteria:Proteobacteria	cellular	Engineered:Anoxic-incubation	Cell_TM:PC_00001	Bacteria:Proteobacteria (1)	cellular (1)	Engineered:Anoxic-incubation (1)	Cell_TM:PC_00001 (1)		Meta_3300025882_Ga0209097_100043933
Meta_3300025882_Ga0209097_100242571	1	Bacteria	NA	Engineered:Anoxic-incubation	Cell_TM:PC_00001	Bacteria (1)	unknown (1)	Engineered:Anoxic-incubation (1)	Cell_TM:PC_00001 (1)		Meta_3300025882_Ga0209097_100242571
Meta_3300026094_Ga0209937_10139012	87	Bacteria	viral	Aquatic	Phage_struct:PC_00002	NA (28) Bacteria (3)	viral (18) unknown (13)	Aquatic:Saline-lakes (12) Aquatic:Freshwater (8) Engineered:Other (6) NA (2) Aquatic:Inlet (2) Terrestrial:Other (1)	Phage_struct:PC_00002 (28) NA (3)		Meta_3300005805_Ga0079957_10205625;Meta_3300007611_Ga0102927_10291741;Meta_3300026094_Ga0209937_10006765;Meta_3300026105_Ga0209923_10002279;Meta_3300000513_Draft_1001384;Meta_3300001239_Draft_100098273;Meta_3300001605_Draft_100274919;Meta_3300002856_draft_100001503;Meta_3300000558_Draft_100456242;Meta_3300001580_Draft_100362024;Meta_3300001419_JGI11705J14877_100060925;Meta_3300000558_Draft_100161…
Meta_3300026105_Ga0209923_10032883	28	Bacteria:Proteobacteria	viral	Aquatic:Saline-lakes	Mixed_Phage_TM:PC_00009	NA (10) Bacteria:Proteobacteria (2)	unknown (9) viral (3)	Aquatic:Saline-lakes (9) NA (2) Terrestrial:Other (1)	Mixed_Phage_TM:PC_00009 (8) NA (4)		Meta_3300007532_Ga0102942_10221162;Meta_3300007631_Ga0102939_10249374;Meta_3300007668_Ga0102935_10275044;Meta_3300026110_Ga0209945_10135074;Meta_3300026114_Ga0209946_10096424;Meta_3300026124_Ga0209965_10074374;Meta_3300007535_Ga0102926_10440412;Meta_3300026140_Ga0209917_10097644;Meta_3300007611_Ga0102927_10050613;Meta_3300026094_Ga0209937_10123421;Meta_3300026105_Ga0209923_10041133;Meta_330000761…
Meta_3300026288_Ga0209572_100047820	1	Bacteria:FCB	cellular	Engineered:Anoxic-incubation	Cell_TM:PC_00001	Bacteria:FCB (1)	cellular (1)	Engineered:Anoxic-incubation (1)	Cell_TM:PC_00001 (1)		Meta_3300026288_Ga0209572_100047820
Meta_3300026516_Ga0209573_10009199	129	Bacteria:Proteobacteria	cellular	Mixed	Cell_TM:PC_00001	Bacteria:Proteobacteria (15) NA (6) Bacteria (1)	cellular (11) unknown (10) viral (1)	Aquatic:Freshwater (6) Terrestrial:Soil-peat (4) Terrestrial:Other (4) Host-associated:Other (3) Engineered:Anoxic-incubation (2) Aquatic:Saline-lakes (1) NA (1) Engineered:Other (1)	Cell_TM:PC_00001 (22)		Meta_3300007769_Ga0102952_1000003186;Meta_3300026127_Ga0209956_1000002183;Meta_3300013126_Ga0172367_100607653;Meta_3300021055_Ga0206226_10002333;Meta_3300027728_Ga0247836_10008919;Meta_3300027970_Ga0247837_10014019;Meta_3300028044_Ga0247838_10007009;Meta_3300028114_Ga0247835_10006933;Meta_3300028553_Ga0247839_100067951;Meta_3300028571_Ga0247844_100105634;Meta_3300028581_Ga0247840_100011299;Meta_3…
Meta_3300026522_Ga0256406_100128763	2	NA	viral	Mixed	Phage_struct:PC_00002	NA (2)	viral (1) unknown (1)	Aquatic:Groundwater (1) Host-associated:Rumen (1)	Phage_struct:PC_00002 (2)		Meta_3300014203_Ga0172378_101559131;Meta_3300026522_Ga0256406_100128763
Meta_3300026522_Ga0256406_100329810	1	Bacteria:Firmicutes	viral	Host-associated:Rumen	Phage_struct:PC_00002	Bacteria:Firmicutes (1)	viral (1)	Host-associated:Rumen (1)	Phage_struct:PC_00002 (1)		Meta_3300026522_Ga0256406_100329810
Meta_3300026522_Ga0256406_100045993	1	NA	viral	Host-associated:Rumen	Phage_struct:PC_00003	NA (1)	viral (1)	Host-associated:Rumen (1)	Phage_struct:PC_00003 (1)		Meta_3300026522_Ga0256406_100045993
Meta_3300026522_Ga0256406_10001909	1	NA	viral	Host-associated:Rumen	Phage_struct:PC_00002	NA (1)	viral (1)	Host-associated:Rumen (1)	Phage_struct:PC_00002 (1)		Meta_3300026522_Ga0256406_10001909
Meta_3300026522_Ga0256406_100096617	1	Bacteria:Firmicutes	cellular	Host-associated:Rumen	Phage_struct:PC_00003	Bacteria:Firmicutes (1)	cellular (1)	Host-associated:Rumen (1)	Phage_struct:PC_00003 (1)		Meta_3300026522_Ga0256406_100096617
Meta_3300026522_Ga0256406_100298415	8	Bacteria:Firmicutes	cellular	Host-associated	Cell_TM:PC_00041	NA (5) Bacteria (1) Bacteria:Firmicutes (1)	unknown (5) cellular (2)	Host-associated:NonHuman-fecal (3) Host-associated:Rumen (3) Host-associated:Human-fecal (1)	NA (3) Cell_TM:PC_00041 (3) Mixed_Phage_TM:PC_00009 (1)		Meta_3300001598_EMG_100667923;Meta_3300007641_Ga0105527_1000564;Meta_3300014963_Ga0134523_10003889;Meta_3300026522_Ga0256406_100298415;Meta_3300021254_Ga0223824_102026713;Meta_3300026549_Ga0256404_10546031;Meta_3300029705_Ga0224414_104394001;Meta_3300029705_Ga0224414_104394002
Meta_3300026522_Ga0256406_10088688	1	NA	NA	Host-associated:Rumen	Rare:PC_00125	NA (1)	unknown (1)	Host-associated:Rumen (1)	Rare:PC_00125 (1)		Meta_3300026522_Ga0256406_10088688
Meta_3300026522_Ga0256406_10008227	8	Bacteria:FCB	viral	Host-associated:Rumen	Phage_struct:PC_00002	Bacteria:FCB (3) Bacteria (1)	viral (4)	Host-associated:Rumen (4)	Phage_struct:PC_00002 (3) Phage_other:PC_00007 (1)		Meta_3300012016_Ga0120387_100005271;Meta_3300014057_Ga0120384_100017145;Meta_3300021387_Ga0223845_119778562;Meta_3300021399_Ga0224415_100022292;Meta_3300021387_Ga0223845_1287358056;Meta_3300026522_Ga0256406_10008227;Meta_3300026539_Ga0256872_100518701;Meta_3300028886_Ga0256407_1000130872
Meta_3300026525_Ga0256870_10024363	1	NA	NA	Host-associated:Rumen	Phage_struct:PC_00010	NA (1)	unknown (1)	Host-associated:Rumen (1)	Phage_struct:PC_00010 (1)		Meta_3300026525_Ga0256870_10024363
Meta_3300026525_Ga0256870_10075373	7	Bacteria:Proteobacteria	viral	Host-associated:Rumen	Phage_struct:PC_00008	NA (2) Bacteria:Proteobacteria (2)	viral (4)	Host-associated:Rumen (3) NA (1)	Phage_struct:PC_00008 (4)		2799631315;Meta_3300026525_Ga0256870_10075373;Meta_3300028886_Ga0256407_100364341;Meta_3300026526_Ga0256869_10040848;Meta_3300026549_Ga0256404_100358334;Meta_3300028886_Ga0256407_1000164656;Meta_3300026549_Ga0256404_100286954
Meta_3300026525_Ga0256870_100069810	2	Bacteria:Firmicutes	viral	Host-associated:Rumen	Phage_struct:PC_00002	Bacteria:Firmicutes (1)	viral (1)	Host-associated:Rumen (1)	Phage_struct:PC_00002 (1)		Meta_3300026525_Ga0256870_100069810;Meta_3300028048_Ga0256405_1000146259
Meta_3300026525_Ga0256870_10015494	1	NA	NA	Host-associated:Rumen	Phage_struct:PC_00023	NA (1)	unknown (1)	Host-associated:Rumen (1)	Phage_struct:PC_00023 (1)		Meta_3300026525_Ga0256870_10015494
Meta_3300026526_Ga0256869_10021819	7	NA	viral	Host-associated:Rumen	Phage_struct:PC_00003	NA (6)	unknown (5) viral (1)	Host-associated:Rumen (5) Host-associated:NonHuman-fecal (1)	Phage_struct:PC_00003 (5) NA (1)		Meta_3300028886_Ga0256407_100603245;Meta_2061766007__HiSeq_19821530;Meta_3300022401_Ga0216348_100020826;Meta_3300026526_Ga0256869_10021819;Meta_3300026549_Ga0256404_100189113;Meta_3300028832_Ga0265298_100064495;Meta_3300028887_Ga0265299_1000051354
Meta_3300026526_Ga0256869_10255763	2	NA	NA	Host-associated:Rumen	Phage_struct:PC_00003	NA (1)	unknown (1)	Host-associated:Rumen (1)	Phage_struct:PC_00003 (1)		Meta_3300026526_Ga0256869_10255763;Meta_3300026549_Ga0256404_10309034
Meta_3300026526_Ga0256869_10111974	8	Bacteria	viral	Host-associated:Rumen	Phage_struct:PC_00002	Bacteria (1) NA (1) Bacteria:Spirochaetes (1) Bacteria:Firmicutes (1)	viral (3) unknown (1)	Host-associated:Rumen (3) Engineered:Landfill (1)	Phage_struct:PC_00002 (4)		2752627309;Meta_3300014206_Ga0172377_101808272;Meta_3300011977_Ga0120375_10032818;Meta_3300011979_Ga0120379_10012209;Meta_3300026526_Ga0256869_10111974;Meta_3300026549_Ga0256404_10199538;Meta_3300028886_Ga0256407_100794872;Meta_3300028887_Ga0265299_100160415
Meta_3300026549_Ga0256404_100191530	9	Bacteria:Firmicutes	viral	Host-associated	Phage_struct:PC_00003	NA (2) Bacteria:Firmicutes (1)	viral (3)	Host-associated:Rumen (2) Host-associated:NonHuman-fecal (1)	Phage_struct:PC_00003 (3)		Meta_3300011008_Ga0139362_100710716;Meta_3300018427_Ga0187903_100308391;Meta_3300018430_Ga0187902_100230456;Meta_3300018878_Ga0187910_101413703;Meta_3300028242_Ga0302102_100977833;Meta_3300029305_Ga0307249_100104118;Meta_3300029705_Ga0224414_1003015715;Meta_3300026549_Ga0256404_100191530;Meta_3300028048_Ga0256405_100151001
Meta_3300026549_Ga0256404_100197127	1	NA	viral	Host-associated:Rumen	Phage_struct:PC_00002	NA (1)	viral (1)	Host-associated:Rumen (1)	Phage_struct:PC_00002 (1)		Meta_3300026549_Ga0256404_100197127
Meta_3300026549_Ga0256404_10310983	4	NA	viral	Host-associated:Rumen	Phage_struct:PC_00002	NA (3)	viral (2) unknown (1)	Host-associated:Rumen (3)	Phage_struct:PC_00002 (3)		Meta_3300026549_Ga0256404_10310983;Meta_3300028832_Ga0265298_101213412;Meta_3300028887_Ga0265299_104296651;Meta_3300028914_Ga0265300_100880641
Meta_3300026549_Ga0256404_10191924	22	Bacteria:Firmicutes	cellular	Host-associated:Rumen	Rare	Bacteria:Firmicutes (6) NA (5) Bacteria (1)	unknown (9) cellular (3)	Host-associated:Rumen (8) Host-associated:Human-fecal (2) Host-associated:NonHuman-fecal (1) NA (1)	NA (8) Rare:PC_00155 (2) Rare:PC_00184 (1) Cell_TM:PC_00041 (1)		2799583644;Meta_3300006568_Ga0100215_1013826;Meta_3300007664_Ga0105542_10011536;Meta_3300008081_Ga0113559_10132521;Meta_7000000036_SRS049164_WUGC_scaffold_37424__gene_55107;Meta_7000000258_SRS016335_WUGC_scaffold_32876__gene_63713;Meta_7000000481_SRS047014_WUGC_scaffold_73533__gene_115029;Meta_3300018430_Ga0187902_101911754;Meta_3300018878_Ga0187910_101638763;Meta_3300029305_Ga0307249_1002744520;…
Meta_3300026549_Ga0256404_100078156	1	NA	viral	Host-associated:Rumen	Phage_struct:PC_00003	NA (1)	viral (1)	Host-associated:Rumen (1)	Phage_struct:PC_00003 (1)		Meta_3300026549_Ga0256404_100078156
Meta_3300026549_Ga0256404_100238524	7	Bacteria	viral	Host-associated	Mixed	NA (6) Bacteria (1)	viral (4) unknown (3)	Host-associated:Rumen (4) Host-associated:NonHuman-fecal (3)	Rare:PC_00140 (4) Phage_struct:PC_00003 (3)		Meta_3300001598_EMG_1000139722;Meta_3300001598_EMG_100083579;Meta_3300001598_EMG_100160763;Meta_3300026549_Ga0256404_100238524;Meta_3300028832_Ga0265298_100009229;Meta_3300028887_Ga0265299_100104686;Meta_3300028832_Ga0265298_1000096068
Meta_3300026549_Ga0256404_10210171	1	NA	NA	Host-associated:Rumen	Phage_struct:PC_00002	NA (1)	unknown (1)	Host-associated:Rumen (1)	Phage_struct:PC_00002 (1)		Meta_3300026549_Ga0256404_10210171
Meta_3300026549_Ga0256404_100000643	2	Bacteria:Spirochaetes	viral	Host-associated:Rumen	Phage_struct:PC_00008	Bacteria:Spirochaetes (1)	viral (1)	Host-associated:Rumen (1)	Phage_struct:PC_00008 (1)		Meta_3300026549_Ga0256404_100000643;Meta_3300028886_Ga0256407_100079962
Meta_3300026549_Ga0256404_1000767126	2	NA	viral	Host-associated:Rumen	Phage_struct:PC_00008	NA (2)	viral (2)	Host-associated:Rumen (2)	Phage_struct:PC_00008 (1) NA (1)		Meta_3300011008_Ga0139362_10092381;Meta_3300026549_Ga0256404_1000767126
Meta_3300026549_Ga0256404_100482623	3	Bacteria:Firmicutes	viral	Host-associated:Rumen	Phage_struct:PC_00002	Bacteria:Firmicutes (1)	viral (1)	Host-associated:Rumen (1)	Phage_struct:PC_00002 (1)		Meta_3300026549_Ga0256404_100482623;Meta_3300028048_Ga0256405_100045287;Meta_3300028886_Ga0256407_100338328
Meta_3300026549_Ga0256404_100104667	12	Bacteria:Firmicutes	viral	Host-associated:Rumen	Phage_struct:PC_00002	NA (7) Bacteria (1) Bacteria:Firmicutes (1)	unknown (5) viral (4)	Host-associated:Rumen (7) Host-associated:NonHuman-fecal (2)	Phage_struct:PC_00002 (7) NA (2)		Meta_2049941000__900MB_Assembly_4757100;Meta_2061766007__HiSeq_15850990;Meta_3300026549_Ga0256404_100104667;Meta_3300026549_Ga0256404_100236840;Meta_3300028591_Ga0247611_100240445;Meta_3300029305_Ga0307249_101398924;Meta_3300029705_Ga0224414_100929463;Meta_3300028832_Ga0265298_100010733;Meta_3300028886_Ga0256407_100396906;Meta_3300011005_Ga0139361_10518453;Meta_3300014057_Ga0120384_10370372;Meta_…
Meta_3300026549_Ga0256404_10133127	3	Bacteria:FCB	cellular	Host-associated:Rumen	Cell_TM:PC_00044	Bacteria:FCB (1)	cellular (1)	Host-associated:Rumen (1)	Cell_TM:PC_00044 (1)		Meta_3300026549_Ga0256404_10133127;Meta_3300028048_Ga0256405_100280474;Meta_3300028886_Ga0256407_100281694
Meta_3300026549_Ga0256404_10021275	1	NA	NA	Host-associated:Rumen	Rare:PC_00125	NA (1)	unknown (1)	Host-associated:Rumen (1)	Rare:PC_00125 (1)		Meta_3300026549_Ga0256404_10021275
Meta_3300026549_Ga0256404_11007752	13	Bacteria:Firmicutes	viral	Host-associated:Rumen	Phage_struct:PC_00002	NA (6) Bacteria:Firmicutes (2) Bacteria (1)	viral (7) unknown (2)	Host-associated:Rumen (8) NA (1)	Phage_struct:PC_00002 (7) NA (2)		2800274764;Meta_3300013830_Ga0120377_100050132;Meta_3300000064_RmDRAFT_0290611;Meta_3300013830_Ga0120377_10009537;Meta_3300026549_Ga0256404_11007752;Meta_3300011977_Ga0120375_100039764;Meta_3300011979_Ga0120379_10210171;Meta_3300013830_Ga0120377_10038977;Meta_3300021254_Ga0223824_1000492411;Meta_3300021256_Ga0223826_1000319512;Meta_3300021426_Ga0224482_1000192012;Meta_3300026549_Ga0256404_1002414…
Meta_3300026549_Ga0256404_100536330	1	NA	viral	Host-associated:Rumen	Phage_struct:PC_00003	NA (1)	viral (1)	Host-associated:Rumen (1)	Phage_struct:PC_00003 (1)		Meta_3300026549_Ga0256404_100536330
Meta_3300027499_Ga0208788_10096913	1	NA	viral	Terrestrial:Other	Phage_struct:PC_00002	NA (1)	viral (1)	Terrestrial:Other (1)	Phage_struct:PC_00002 (1)		Meta_3300027499_Ga0208788_10096913
Meta_3300027728_Ga0247836_10263242	13	Bacteria:Proteobacteria	cellular	Aquatic:Freshwater	Cell_TM:PC_00001	Bacteria (4) Bacteria:Proteobacteria (1) NA (1)	unknown (4) cellular (2)	Aquatic:Freshwater (5) Terrestrial:Soil-peat (1)	Cell_TM:PC_00001 (6)		Meta_3300013123_Ga0172368_100109992;Meta_3300013125_Ga0172369_100208302;Meta_3300013131_Ga0172373_100840023;Meta_3300027728_Ga0247836_10263242;Meta_3300027970_Ga0247837_10297602;Meta_3300027977_Ga0247834_10549062;Meta_3300028114_Ga0247835_10567932;Meta_3300028571_Ga0247844_10324484;Meta_3300027977_Ga0247834_10232193;Meta_3300028569_Ga0247843_10056633;Meta_3300028571_Ga0247844_10163763;Meta_330002…
Meta_3300027728_Ga0247836_10337463	15	Bacteria:Proteobacteria	viral	Aquatic:Freshwater	Mixed_Phage_TM:PC_00009	NA (1) Bacteria:Proteobacteria (1)	unknown (1) viral (1)	Aquatic:Freshwater (2)	Mixed_Phage_TM:PC_00009 (2)		Meta_3300013130_Ga0172363_100495753;Meta_3300013133_Ga0172362_100534433;Meta_3300027728_Ga0247836_10337463;Meta_3300027730_Ga0247833_10404923;Meta_3300027970_Ga0247837_10471163;Meta_3300027977_Ga0247834_10452722;Meta_3300028044_Ga0247838_10294443;Meta_3300028114_Ga0247835_10157602;Meta_3300028553_Ga0247839_10487023;Meta_3300028557_Ga0247832_10338253;Meta_3300028559_Ga0247831_10365143;Meta_3300028…
Meta_3300027730_Ga0247833_10251664	4	NA	NA	Mixed	Rare:PC_00132	NA (2)	unknown (2)	Aquatic:Freshwater (1) Engineered:Other (1)	Rare:PC_00132 (2)		Meta_3300001605_Draft_100149587;Meta_3300027730_Ga0247833_10251664;Meta_3300027970_Ga0247837_10472581;Meta_3300028557_Ga0247832_10138163
Meta_3300027730_Ga0247833_10214812	6	Bacteria	viral	Aquatic:Freshwater	Mixed_Phage_TM:PC_00009	NA (3) Bacteria (1)	viral (3) unknown (1)	Aquatic:Freshwater (3) Aquatic:Saline-lakes (1)	Mixed_Phage_TM:PC_00009 (4)		Meta_3300027730_Ga0247833_10214812;Meta_3300028557_Ga0247832_100216943;Meta_3300028559_Ga0247831_100100638;Meta_3300028557_Ga0247832_10206507;Meta_3300005346_Ga0074242_107675662;Meta_3300013131_Ga0172373_100488505
Meta_3300027742_Ga0209121_100072258	1	Bacteria	NA	Aquatic:Other	Phage_struct:PC_00010	Bacteria (1)	unknown (1)	Aquatic:Other (1)	Phage_struct:PC_00010 (1)		Meta_3300027742_Ga0209121_100072258
Meta_3300027793_Ga0209972_100300133	7	Bacteria:Proteobacteria	viral	Aquatic:Freshwater	Cell_TM:PC_00001	Bacteria:Proteobacteria (2) NA (1)	viral (2) unknown (1)	Aquatic:Freshwater (3)	Cell_TM:PC_00001 (3)		Meta_3300013126_Ga0172367_100381292;Meta_3300013131_Ga0172373_100174206;Meta_3300013132_Ga0172372_100729922;Meta_3300014720_Ga0172376_100479362;Meta_3300027793_Ga0209972_100300133;Meta_3300027806_Ga0209985_100308774;Meta_3300014720_Ga0172376_100541175
Meta_3300027819_Ga0209514_100109544	2	NA	cellular	Aquatic:Groundwater	Cell_TM:PC_00001	NA (2)	unknown (1) cellular (1)	Aquatic:Groundwater (2)	NA (1) Cell_TM:PC_00001 (1)	0.4,0.267,0.233,0.1	Meta_3300027819_Ga0209514_1000301516;Meta_3300027819_Ga0209514_100109544
Meta_3300027819_Ga0209514_100588681	2	Bacteria	cellular	Aquatic:Groundwater	Cell_TM:PC_00001	NA (1) Bacteria (1)	unknown (1) cellular (1)	Aquatic:Groundwater (2)	Cell_TM:PC_00001 (2)		Meta_3300027815_Ga0209726_1000090644;Meta_3300027819_Ga0209514_100588681
Meta_3300027835_Ga0209515_100335164	25	Bacteria:CPR	cellular	Aquatic:Groundwater	Cell_other:PC_00027	Bacteria (4) Bacteria:CPR (1) NA (1)	unknown (4) cellular (2)	Aquatic:Groundwater (6)	Cell_other:PC_00027 (6)		Meta_3300004208_Ga0066640_100100775;Meta_3300004209_Ga0066649_100074264;Meta_3300004210_Ga0066639_100286804;Meta_3300027835_Ga0209515_100335164;Meta_3300025323_Ga0209542_100253813;2786384842;Meta_3300004105_Ga0065182_10069333;Meta_3300004106_Ga0065180_100059813;Meta_3300004108_Ga0065181_10050245;Meta_3300004209_Ga0066649_100181504;Meta_3300004214_Ga0066646_100052854;Meta_3300007985_Ga0100381_1004…
Meta_3300027835_Ga0209515_1000660913	3	Bacteria	cellular	Mixed	Cell_other:PC_00027	Bacteria (1) NA (1)	cellular (1) unknown (1)	Aquatic:Groundwater (1) Terrestrial:Other (1)	Cell_other:PC_00027 (2)		Meta_3300014490_Ga0182010_100077983;Meta_3300014502_Ga0182021_100499274;Meta_3300027835_Ga0209515_1000660913
Meta_3300027864_Ga0209755_1000046515	1	Bacteria	viral	Host-associated:Other	Phage_struct:PC_00010	Bacteria (1)	viral (1)	Host-associated:Other (1)	Phage_struct:PC_00010 (1)		Meta_3300027864_Ga0209755_1000046515
Meta_3300027864_Ga0209755_101155552	1	NA	viral	Host-associated:Other	Phage_struct:PC_00002	NA (1)	viral (1)	Host-associated:Other (1)	Phage_struct:PC_00002 (1)		Meta_3300027864_Ga0209755_101155552
Meta_3300027864_Ga0209755_100816104	1	NA	NA	Host-associated:Other	NA	NA (1)	unknown (1)	Host-associated:Other (1)	NA (1)		Meta_3300027864_Ga0209755_100816104
Meta_3300027970_Ga0247837_10187834	10	Bacteria	cellular	Aquatic:Freshwater	Cell_TM:PC_00001	Bacteria (2) Bacteria:Proteobacteria (1) Bacteria:PVC (1)	unknown (3) cellular (1)	Aquatic:Freshwater (4)	Cell_TM:PC_00001 (3) Mixed_Phage_TM:PC_00009 (1)		Meta_3300027970_Ga0247837_10187834;Meta_3300028559_Ga0247831_10265403;Meta_3300013126_Ga0172367_100452381;Meta_3300013131_Ga0172373_100778621;Meta_3300013132_Ga0172372_100676332;Meta_3300014720_Ga0172376_100520442;Meta_3300027970_Ga0247837_100254226;Meta_3300028114_Ga0247835_10327281;Meta_3300028553_Ga0247839_10227502;Meta_3300028559_Ga0247831_10284581
Meta_3300027970_Ga0247837_100659715	12	NA	viral	Mixed	Phage_struct:PC_00002	NA (2)	viral (2)	Aquatic:Freshwater (1) Engineered:Other (1)	Phage_struct:PC_00002 (2)		Meta_3300001605_Draft_100079516;Meta_3300027728_Ga0247836_11018972;Meta_3300027730_Ga0247833_10805082;Meta_3300027970_Ga0247837_100659715;Meta_3300027977_Ga0247834_100453115;Meta_3300028044_Ga0247838_10048081;Meta_3300028114_Ga0247835_100261915;Meta_3300028553_Ga0247839_10030987;Meta_3300028559_Ga0247831_100475734;Meta_3300028571_Ga0247844_10305887;Meta_3300028581_Ga0247840_100068261;Meta_3300029…
Meta_3300028028_Ga0265292_10044352	2	Bacteria	cellular	Engineered:Landfill	Cell_TM:PC_00001	Bacteria (1) NA (1)	unknown (1) cellular (1)	Engineered:Landfill (2)	NA (1) Cell_TM:PC_00001 (1)		Meta_3300028028_Ga0265292_100066646;Meta_3300028028_Ga0265292_10044352
Meta_3300028028_Ga0265292_100141818	4	Bacteria	cellular	Aquatic:Groundwater	Cell_other:PC_00027	Bacteria (2) NA (1)	cellular (2) unknown (1)	Aquatic:Groundwater (2) NA (1)	Cell_other:PC_00027 (2) NA (1)		Meta_3300025308_Ga0209211_100128886;Meta_3300028028_Ga0265292_100141818;Meta_3300028032_Ga0265296_100174212;Meta_3300025308_Ga0209211_100764204
Meta_3300028032_Ga0265296_100070626	15	Bacteria:Cyanobacteria	Mixed	Aquatic	Mixed_Phage_TM:PC_00009	NA (2) Bacteria (2) Bacteria:Cyanobacteria (1)	unknown (3) viral (1) cellular (1)	Aquatic:Saline-lakes (2) Aquatic:Groundwater (2) Host-associated:Human-fecal (1)	Mixed_Phage_TM:PC_00009 (3) NA (2)		Meta_3300004106_Ga0065180_100330571;Meta_3300008001_Ga0100389_10497614;Meta_3300008011_Ga0100396_10300001;Meta_3300028032_Ga0265296_100070626;Meta_7000000624_SRS024435_LANL_scaffold_306__gene_773;Meta_3300005915_Ga0075122_100278834;Meta_3300005917_Ga0075115_100216634;Meta_3300005932_Ga0075121_10125322;Meta_3300022868_Ga0222697_10105881;Meta_3300022882_Ga0222626_10093171;Meta_3300023298_Ga0222638_…
Meta_3300028032_Ga0265296_10161613	53	Bacteria:CPR	cellular	Aquatic	Cell_other:PC_00027	Bacteria (15) NA (14) Bacteria:CPR (3)	unknown (23) cellular (9)	Aquatic:Groundwater (19) Aquatic:Freshwater (6) Engineered:Landfill (5) Aquatic:Saline-lakes (2)	Cell_other:PC_00027 (29) NA (2) Cell_other:PC_00020 (1)		2713018001;Meta_3300025323_Ga0209542_1000046593;2724717338;Meta_3300025088_Ga0208246_100038427;Meta_3300025121_Ga0208375_10008629;Meta_3300025152_Ga0208373_100075137;2785929418;Meta_3300004088_Ga0051987_100090423;Meta_3300008001_Ga0100389_10503262;Meta_3300014060_Ga0119967_100405733;Meta_3300025808_Ga0210037_10255951;Meta_3300012931_Ga0153915_100409643;Meta_3300013122_Ga0172374_10049464;Meta_3300…
Meta_3300028048_Ga0256405_100826712	1	NA	NA	Host-associated:Rumen	NA	NA (1)	unknown (1)	Host-associated:Rumen (1)	NA (1)		Meta_3300028048_Ga0256405_100826712
Meta_3300028048_Ga0256405_10000937105	1	NA	viral	Host-associated:Rumen	Phage_struct:PC_00002	NA (1)	viral (1)	Host-associated:Rumen (1)	Phage_struct:PC_00002 (1)		Meta_3300028048_Ga0256405_10000937105
Meta_3300028048_Ga0256405_100133132	8	Bacteria:FCB	viral	Host-associated:Rumen	Phage_struct:PC_00002	Bacteria:FCB (3) NA (1)	viral (3) unknown (1)	Host-associated:Rumen (3) Host-associated:NonHuman-fecal (1)	Phage_struct:PC_00002 (4)		Meta_3300010998_Ga0139311_10666314;Meta_3300011002_Ga0139310_100031324;Meta_3300011006_Ga0139320_100110231;Meta_3300011008_Ga0139362_11246184;Meta_3300020035_Ga0207350_114732;Meta_3300014964_Ga0134538_100071517;Meta_3300026522_Ga0256406_100074718;Meta_3300028048_Ga0256405_100133132
Meta_3300028048_Ga0256405_101041604	2	NA	NA	Mixed	Phage_struct:PC_00003	NA (2)	unknown (2)	Host-associated:Rumen (1) Engineered:Landfill (1)	Phage_struct:PC_00003 (1) NA (1)		Meta_3300014206_Ga0172377_100576861;Meta_3300028048_Ga0256405_101041604
Meta_3300028048_Ga0256405_1000178629	1	Bacteria	viral	Host-associated:Rumen	Phage_struct:PC_00003	Bacteria (1)	viral (1)	Host-associated:Rumen (1)	Phage_struct:PC_00003 (1)		Meta_3300028048_Ga0256405_1000178629
Meta_3300028048_Ga0256405_100210523	3	Bacteria:Spirochaetes	viral	Host-associated:Rumen	Phage_struct:PC_00010	Bacteria:Spirochaetes (1)	viral (1)	Host-associated:Rumen (1)	Phage_struct:PC_00010 (1)		Meta_3300028048_Ga0256405_100210523;Meta_3300028886_Ga0256407_1000455230;Meta_3300028888_Ga0247609_1000100444
Meta_3300028048_Ga0256405_100401583	1	NA	NA	Host-associated:Rumen	Mixed_Phage_TM:PC_00009	NA (1)	unknown (1)	Host-associated:Rumen (1)	Mixed_Phage_TM:PC_00009 (1)		Meta_3300028048_Ga0256405_100401583
Meta_3300028048_Ga0256405_100179025	4	NA	NA	Host-associated	Phage_struct:PC_00003	NA (3)	unknown (3)	Host-associated:Rumen (1) Host-associated:Human-fecal (1) Host-associated:NonHuman-fecal (1)	Phage_struct:PC_00003 (2) NA (1)		Meta_3300007797_Ga0105663_10178120;Meta_7000000646_C1935518__gene_175765;Meta_3300028048_Ga0256405_100179025;Meta_3300029305_Ga0307249_100023733
Meta_3300028048_Ga0256405_100195824	1	NA	NA	Host-associated:Rumen	Phage_struct:PC_00002	NA (1)	unknown (1)	Host-associated:Rumen (1)	Phage_struct:PC_00002 (1)		Meta_3300028048_Ga0256405_100195824
Meta_3300028048_Ga0256405_100028829	1	NA	NA	Host-associated:Rumen	Phage_struct:PC_00002	NA (1)	unknown (1)	Host-associated:Rumen (1)	Phage_struct:PC_00002 (1)		Meta_3300028048_Ga0256405_100028829
Meta_3300028048_Ga0256405_100321362	1	NA	viral	Host-associated:Rumen	Phage_struct:PC_00008	NA (1)	viral (1)	Host-associated:Rumen (1)	Phage_struct:PC_00008 (1)		Meta_3300028048_Ga0256405_100321362
Meta_3300028048_Ga0256405_1000640322	1	NA	NA	Host-associated:Rumen	Rare:PC_00106	NA (1)	unknown (1)	Host-associated:Rumen (1)	Rare:PC_00106 (1)		Meta_3300028048_Ga0256405_1000640322
Meta_3300028048_Ga0256405_1000051052	3	Bacteria	viral	Host-associated:Rumen	Phage_struct:PC_00010	NA (1) Bacteria (1)	viral (2)	Host-associated:Rumen (1) NA (1)	Phage_struct:PC_00010 (2)		Meta_3300014203_Ga0172378_1000101621;Meta_3300014206_Ga0172377_100107733;Meta_3300028048_Ga0256405_1000051052
Meta_3300028048_Ga0256405_100030605	7	NA	viral	Host-associated	Phage_struct:PC_00002	NA (3)	viral (2) unknown (1)	Host-associated:NonHuman-fecal (2) Host-associated:Rumen (1)	Phage_struct:PC_00002 (2) NA (1)		Meta_3300018430_Ga0187902_101106422;Meta_3300018878_Ga0187910_101264892;Meta_3300029305_Ga0307249_1002697918;Meta_3300029705_Ga0224414_1001290038;Meta_3300018475_Ga0187907_100953182;Meta_3300028048_Ga0256405_100030605;Meta_3300028886_Ga0256407_100195712
Meta_3300028156_Ga0268281_10036965	6	Bacteria	NA	Aquatic:Saline-lakes	NA	Bacteria (1)	unknown (1)	Aquatic:Saline-lakes (1)	NA (1)		Meta_3300028156_Ga0268281_10036965;Meta_3300028161_Ga0265596_10059135;Meta_3300028162_Ga0268278_10077012;Meta_3300028167_Ga0268285_10131384;Meta_3300028193_Ga0265594_10267102;Meta_3300028298_Ga0268280_10049334
Meta_3300028168_Ga0268277_10122832	3	Bacteria	NA	Aquatic	Cell_other:PC_00027	Bacteria (1) NA (1)	unknown (2)	Aquatic:Saline-lakes (1) Aquatic:Freshwater (1)	Cell_other:PC_00027 (2)		Meta_3300013137_Ga0172375_100673963;Meta_3300013138_Ga0172371_100278996;Meta_3300028168_Ga0268277_10122832
Meta_3300028174_Ga0257123_100015830	5	Bacteria	Mixed	Aquatic:Inlet	Cell_TM:PC_00001	NA (1) Bacteria (1)	viral (1) cellular (1)	Aquatic:Inlet (2)	Cell_TM:PC_00001 (2)		Meta_3300028174_Ga0257123_10040982;Meta_3300028177_Ga0257122_10033972;Meta_3300028174_Ga0257123_100015830;Meta_3300028177_Ga0257122_100036227;Meta_3300028188_Ga0257124_10032061
Meta_3300028174_Ga0257123_10054933	2	Bacteria	cellular	Aquatic:Inlet	Cell_TM:PC_00001	Bacteria (1)	cellular (1)	Aquatic:Inlet (1)	Cell_TM:PC_00001 (1)		Meta_3300028174_Ga0257123_10054933;Meta_3300028177_Ga0257122_10015113
Meta_3300028242_Ga0302102_100271012	11	NA	viral	Host-associated:NonHuman-fecal	Phage_struct:PC_00002	NA (3)	unknown (2) viral (1)	Host-associated:NonHuman-fecal (3)	Phage_struct:PC_00002 (3)		Meta_3300018427_Ga0187903_100460622;Meta_3300018430_Ga0187902_100048955;Meta_3300018475_Ga0187907_100206285;Meta_3300022661_Ga0216339_100113802;Meta_3300022753_Ga0216341_100232943;Meta_3300028242_Ga0302102_100162312;Meta_3300029305_Ga0307249_100959352;Meta_3300018878_Ga0187910_1001364225;Meta_3300029305_Ga0307249_100486139;Meta_3300029705_Ga0224414_1002273225;Meta_3300028242_Ga0302102_100271012
Meta_3300028299_Ga0268276_100332111	32	Bacteria:Proteobacteria	cellular	Aquatic	Mixed_Phage_TM:PC_00009	NA (11) Bacteria (9) Bacteria:Proteobacteria (3)	unknown (19) cellular (4)	Aquatic:Saline-lakes (10) Aquatic:Freshwater (7) Engineered:Landfill (2) Aquatic:Other (1) Aquatic:Groundwater (1) Engineered:Anoxic-incubation (1) NA (1)	Mixed_Phage_TM:PC_00009 (18) NA (5)		Meta_3300002168_JGI24712J26585_100208423;Meta_3300002170_JGI24711J26586_100068753;Meta_3300029286_Ga0247841_100929871;Meta_3300028299_Ga0268276_100332111;Meta_3300029268_Ga0247842_100194352;Meta_3300029286_Ga0247841_100247908;Meta_3300013130_Ga0172363_100766663;Meta_3300013133_Ga0172362_100486394;Meta_3300014204_Ga0172381_100128817;Meta_3300025649_Ga0208279_100136311;Meta_3300028276_Ga0268282_100…
Meta_3300028299_Ga0268276_10306513	27	Bacteria	viral	Mixed	Phage_struct:PC_00002	NA (9) Bacteria (2) Bacteria:FCB (1) Bacteria:Proteobacteria (1)	viral (7) unknown (6)	Aquatic:Saline-lakes (4) Engineered:Landfill (3) Aquatic:Freshwater (3) Aquatic:Other (1) Terrestrial:Other (1) Engineered:Other (1)	Phage_struct:PC_00002 (13)		Meta_3300014204_Ga0172381_100012256;Meta_3300001444_Draft_1000101054;Meta_3300001444_Draft_100018056;Meta_3300001592_Draft_100018096;Meta_3300001592_Draft_100119994;Meta_3300001594_Draft_1000101054;Meta_3300001594_Draft_100018056;Meta_3300005915_Ga0075122_100211641;Meta_3300005917_Ga0075115_100174771;Meta_3300005932_Ga0075121_10891992;Meta_3300025736_Ga0207997_101125611;Meta_3300031227_Ga0307928_…
Meta_3300028299_Ga0268276_10128584	69	Bacteria	cellular	Aquatic	Cell_TM:PC_00001	Bacteria (9) NA (5)	cellular (6) unknown (6) viral (2)	Aquatic:Saline-lakes (5) Aquatic:Groundwater (4) Engineered:Anoxic-incubation (2) Aquatic:Freshwater (2) Engineered:Landfill (1)	Cell_TM:PC_00001 (8) NA (4) Phage_struct:PC_00002 (1) Rare:PC_00074 (1)		Meta_3300028161_Ga0265596_10019714;Meta_3300028169_Ga0268279_10042172;Meta_3300028193_Ga0265594_10085375;Meta_3300028272_Ga0265592_10038765;Meta_3300028276_Ga0268282_10031044;Meta_3300028602_Ga0265294_100460001;Meta_3300028298_Ga0268280_10034203;Meta_3300028299_Ga0268276_10056633;Meta_3300007965_Ga0100401_10620201;Meta_3300007985_Ga0100381_1000002107;Meta_3300007986_Ga0100380_10000002106;Meta_330…
Meta_3300028327_Ga0268262_100083278	51	Bacteria:Spirochaetes	viral	Host-associated:Other	Phage_struct:PC_00008	NA (21) Bacteria (8) Bacteria:Spirochaetes (2)	viral (18) unknown (13)	Host-associated:Other (28) Host-associated:Rumen (2) Engineered:Anoxic-incubation (1)	Phage_struct:PC_00008 (21) NA (5) Phage_struct:PC_00003 (4) Phage_struct (1)		Meta_2061766007__HiSeq_15741140;Meta_3300002449_JGI24698J34947_1000029219;Meta_3300002449_JGI24698J34947_100058523;Meta_3300002450_JGI24695J34938_1000024413;Meta_3300027864_Ga0209755_1000008361;Meta_3300002450_JGI24695J34938_100003355;Meta_3300027864_Ga0209755_10000102161;Meta_3300002450_JGI24695J34938_1000080436;Meta_3300027864_Ga0209755_1000077314;Meta_3300002450_JGI24695J34938_100042395;Meta_3…
Meta_3300028327_Ga0268262_1001240220	1	NA	viral	Host-associated:Other	Phage_struct:PC_00010	NA (1)	viral (1)	Host-associated:Other (1)	Phage_struct:PC_00010 (1)		Meta_3300028327_Ga0268262_1001240220
Meta_3300028327_Ga0268262_100163346	15	Bacteria:Spirochaetes	cellular	Host-associated:Other	Cell_TM:PC_00001	Bacteria:Spirochaetes (8) NA (3) Bacteria (2)	unknown (8) cellular (4) viral (1)	Host-associated:Other (13)	Cell_TM:PC_00001 (9) NA (4)		Meta_3300002308_JGI20171J29575_126125273;Meta_3300028327_Ga0268262_1000317017;Meta_3300002449_JGI24698J34947_100104032;Meta_3300002450_JGI24695J34938_1000215310;Meta_3300027864_Ga0209755_10000061156;Meta_3300002504_JGI24705J35276_122110052;Meta_3300006045_Ga0082212_100217863;Meta_3300006045_Ga0082212_100671345;Meta_3300006226_Ga0099364_100074067;Meta_3300006226_Ga0099364_102151122;Meta_3300027864…
Meta_3300028327_Ga0268262_100009172	6	Bacteria	viral	Host-associated:Other	Phage_struct:PC_00002	Bacteria (2) NA (2) Bacteria:FCB (1) Bacteria:Firmicutes (1)	viral (4) unknown (2)	Host-associated:Other (6)	Phage_struct:PC_00002 (6)		Meta_3300002449_JGI24698J34947_100002209;Meta_3300006226_Ga0099364_1000076664;Meta_3300006226_Ga0099364_1000152344;Meta_3300028327_Ga0268262_1000064739;Meta_3300028327_Ga0268262_100009172;Meta_3300028327_Ga0268262_100426082
Meta_3300028327_Ga0268262_1000080240	1	Bacteria:Firmicutes	cellular	Host-associated:Other	Rare:PC_00088	Bacteria:Firmicutes (1)	cellular (1)	Host-associated:Other (1)	Rare:PC_00088 (1)		Meta_3300028327_Ga0268262_1000080240
Meta_3300028374_Ga0306906_10008691	3	Bacteria	cellular	Aquatic:Saline-lakes	Mixed_Phage_TM:PC_00009	Bacteria:Proteobacteria (1) Bacteria:CPR (1)	unknown (1) cellular (1)	Aquatic:Saline-lakes (2)	Mixed_Phage_TM:PC_00009 (2)		Meta_3300028374_Ga0306906_10008691;Meta_3300028410_Ga0306866_10011212;Meta_3300031216_Ga0307980_10009734
Meta_3300028410_Ga0306866_10064061	8	Bacteria:Proteobacteria	viral	Aquatic	Phage_struct:PC_00002	NA (2) Bacteria:Proteobacteria (1)	unknown (2) viral (1)	Aquatic:Saline-lakes (2) Aquatic:Groundwater (1)	Phage_struct:PC_00002 (3)		Meta_3300012032_Ga0136554_10075641;Meta_3300028410_Ga0306866_10064061;Meta_3300031243_Ga0307970_10216552;Meta_3300031339_Ga0307932_10313452;Meta_3300014203_Ga0172378_100229772;Meta_3300011185_Ga0136597_10122472;Meta_3300012182_Ga0136556_10395221;Meta_3300028374_Ga0306906_10030892
Meta_3300028454_Ga0307245_103372219	6	Bacteria:FCB	cellular	Host-associated:Rumen	Cell_TM:PC_00044	Bacteria:FCB (4)	cellular (4)	Host-associated:Rumen (3) Host-associated:NonHuman-fecal (1)	Cell_TM:PC_00044 (4)		Meta_3300011977_Ga0120375_10020606;Meta_3300011989_Ga0120380_100237610;Meta_3300011979_Ga0120379_10018422;Meta_3300026549_Ga0256404_10073941;Meta_3300028048_Ga0256405_100073321;Meta_3300028454_Ga0307245_103372219
Meta_3300028454_Ga0307245_162411614	1	Bacteria	cellular	Host-associated:NonHuman-fecal	NA	Bacteria (1)	cellular (1)	Host-associated:NonHuman-fecal (1)	NA (1)		Meta_3300028454_Ga0307245_162411614
Meta_3300028559_Ga0247831_10135993	1	Bacteria	NA	Aquatic:Freshwater	Cell_TM:PC_00001	Bacteria (1)	unknown (1)	Aquatic:Freshwater (1)	Cell_TM:PC_00001 (1)		Meta_3300028559_Ga0247831_10135993
Meta_3300028561_Ga0255343_100135831	1	NA	viral	Engineered:Other	Phage_struct:PC_00002	NA (1)	viral (1)	Engineered:Other (1)	Phage_struct:PC_00002 (1)		Meta_3300028561_Ga0255343_100135831
Meta_3300028561_Ga0255343_10303144	54	Bacteria:FCB	cellular	Host-associated:Other	Mixed_Phage_TM:PC_00021	Bacteria:FCB (26) NA (4) Bacteria (3) Bacteria:Spirochaetes (1)	unknown (15) cellular (13) viral (6)	Host-associated:Other (18) NA (8) Host-associated:Rumen (3) Host-associated:NonHuman-fecal (2) Terrestrial:Soil-peat (1) Engineered:Landfill (1) Engineered:Anoxic-incubation (1)	Mixed_Phage_TM:PC_00021 (32) NA (2)		2509795700;2585363068;2701113547;2701144742;2730552882;2730553046;2730554685;Meta_3300001598_EMG_100180603;2743908119;2743912342;Meta_3300001598_EMG_100660074;Meta_3300002308_JGI20171J29575_126061353;Meta_3300028327_Ga0268262_100071823;Meta_3300002449_JGI24698J34947_100009307;Meta_3300002449_JGI24698J34947_100039023;Meta_3300002449_JGI24698J34947_100162934;Meta_3300002449_JGI24698J34947_100476302…
Meta_3300028568_Ga0255345_10131561	3	NA	viral	Engineered:Other	NA	NA (1)	viral (1)	Engineered:Other (1)	NA (1)		Meta_3300028561_Ga0255343_10246273;Meta_3300028568_Ga0255345_10131561;Meta_3300028576_Ga0255340_10721891
Meta_3300028569_Ga0247843_10372493	7	Bacteria	cellular	Aquatic	Mixed_Phage_TM:PC_00009	Bacteria (3) NA (2)	unknown (3) cellular (2)	Aquatic:Freshwater (2) Aquatic:Inlet (1) Aquatic:Groundwater (1) Terrestrial:Soil-peat (1)	Mixed_Phage_TM:PC_00009 (4) Rare:PC_00074 (1)		Meta_3300028569_Ga0247843_10372493;Meta_3300024324_Ga0233443_10287142;Meta_3300025643_Ga0209151_10134732;Meta_3300008255_Ga0100403_10125841;Meta_3300028571_Ga0247844_10008547;Meta_3300029922_Ga0311363_100223815;Meta_3300031261_Ga0302140_101166142
Meta_3300028569_Ga0247843_10417344	4	Bacteria:Proteobacteria	viral	Aquatic:Freshwater	Cell_TM:PC_00001	NA (1) Bacteria:Proteobacteria (1)	unknown (1) viral (1)	Aquatic:Freshwater (2)	Cell_TM:PC_00001 (2)		Meta_3300013131_Ga0172373_100572632;Meta_3300013132_Ga0172372_100651673;Meta_3300028569_Ga0247843_10417344;Meta_3300028571_Ga0247844_10534781
Meta_3300028569_Ga0247843_100728411	3	NA	cellular	Aquatic	Cell_TM:PC_00001	NA (2)	unknown (1) cellular (1)	Aquatic:Freshwater (1) Aquatic:Groundwater (1)	Cell_TM:PC_00001 (2)		Meta_3300004210_Ga0066639_100476981;Meta_3300028569_Ga0247843_100728411;Meta_3300028571_Ga0247844_10051693
Meta_3300028569_Ga0247843_1000028168	5	Bacteria:Proteobacteria	cellular	Aquatic	Cell_TM:PC_00001	NA (1) Bacteria (1) Bacteria:Proteobacteria (1)	unknown (2) cellular (1)	Aquatic:Freshwater (2) Terrestrial:Soil-peat (1)	Cell_TM:PC_00001 (3)		Meta_3300009167_Ga0113563_100046813;Meta_3300028569_Ga0247843_1000028168;Meta_3300028571_Ga0247844_1000027168;Meta_3300029913_Ga0311362_102938481;Meta_3300029922_Ga0311363_102169902
Meta_3300028569_Ga0247843_10245656	10	Bacteria	cellular	Aquatic:Freshwater	Rare:PC_00132	NA (1) Bacteria (1)	cellular (1) unknown (1)	Aquatic:Freshwater (2)	Rare:PC_00132 (2)		Meta_3300027728_Ga0247836_100639111;Meta_3300027970_Ga0247837_100149537;Meta_3300027977_Ga0247834_10107428;Meta_3300028044_Ga0247838_10236563;Meta_3300028553_Ga0247839_10103818;Meta_3300028569_Ga0247843_10006634;Meta_3300028571_Ga0247844_100048688;Meta_3300028581_Ga0247840_100262296;Meta_3300028569_Ga0247843_10245656;Meta_3300028571_Ga0247844_10113716
Meta_3300028569_Ga0247843_1000028127	3	Bacteria	cellular	Aquatic:Freshwater	Cell_TM:PC_00001	NA (1) Bacteria (1)	cellular (2)	Aquatic:Freshwater (2)	Cell_TM:PC_00001 (2)	0.6855,0.097,0.121,0.097	Meta_3300010885_Ga0133913_100482947;Meta_3300028569_Ga0247843_1000028127;Meta_3300028571_Ga0247844_1000027127
Meta_3300028581_Ga0247840_100485555	30	Bacteria:CPR	Mixed	Mixed	Cell_TM:PC_00001	Bacteria (7) NA (2) Bacteria:CPR (2)	cellular (4) unknown (4) viral (3)	Engineered:Landfill (3) Aquatic:Freshwater (3) Engineered:Other (2) Engineered:Anoxic-incubation (1) Aquatic:Other (1) Terrestrial:Soil-peat (1)	Cell_TM:PC_00001 (10) NA (1)		2582908053;Meta_3300000553_TBL_comb47_HYPODRAFT_10000028116;Meta_3300020680_Ga0214215_1003343;Meta_3300020690_Ga0214223_100001145;Meta_3300020697_Ga0214230_1009906;Meta_3300020698_Ga0214241_100003922;Meta_3300020700_Ga0214225_10025403;Meta_3300020706_Ga0214217_10010013;Meta_3300020708_Ga0214228_100000271;Meta_3300020734_Ga0214235_100002471;Meta_3300001605_Draft_100166617;Meta_3300002856_draft_115…
Meta_3300028581_Ga0247840_100264436	1	NA	viral	Aquatic:Freshwater	Cell_TM:PC_00001	NA (1)	viral (1)	Aquatic:Freshwater (1)	Cell_TM:PC_00001 (1)		Meta_3300028581_Ga0247840_100264436
Meta_3300028591_Ga0247611_1000366610	11	Bacteria:Firmicutes	viral	Host-associated:Rumen	Phage_struct:PC_00003	NA (10) Bacteria:Firmicutes (1)	viral (6) unknown (4) cellular (1)	Host-associated:Rumen (8) Host-associated:NonHuman-fecal (3)	Phage_struct:PC_00003 (11)		Meta_3300003523_DRAFT_100104936;Meta_3300026549_Ga0256404_10533923;Meta_3300012007_Ga0120382_100040136;Meta_3300001598_EMG_100374863;Meta_3300021256_Ga0223826_101111412;Meta_3300028591_Ga0247611_1000366610;Meta_3300028887_Ga0265299_100095074;Meta_3300028887_Ga0265299_100983753;Meta_3300029305_Ga0307249_100982504;Meta_3300011008_Ga0139362_10556784;Meta_3300029305_Ga0307249_100199557
Meta_3300028591_Ga0247611_1000466416	1	NA	viral	Host-associated:Rumen	Phage_struct:PC_00003	NA (1)	viral (1)	Host-associated:Rumen (1)	Phage_struct:PC_00003 (1)		Meta_3300028591_Ga0247611_1000466416
Meta_3300028591_Ga0247611_100209877	7	Bacteria:FCB	viral	Host-associated:Rumen	Phage_struct:PC_00002	Bacteria:FCB (2) NA (2)	unknown (3) viral (1)	Host-associated:Rumen (4)	Phage_struct:PC_00002 (4)		2800599699;Meta_3300021255_Ga0223825_107433351;Meta_3300021256_Ga0223826_1000126333;Meta_3300028591_Ga0247611_100209877;Meta_3300028833_Ga0247610_100195913;Meta_3300028805_Ga0247608_1000239923;Meta_3300028887_Ga0265299_1000125427
Meta_3300028591_Ga0247611_1000212013	2	NA	NA	Host-associated:Rumen	Phage_struct:PC_00002	NA (2)	unknown (2)	Host-associated:Rumen (2)	Phage_struct:PC_00002 (2)		Meta_3300028591_Ga0247611_1000212013;Meta_3300028805_Ga0247608_1002034910
Meta_3300028591_Ga0247611_1000036747	2	NA	viral	Host-associated:Rumen	Phage_struct:PC_00002	NA (1)	viral (1)	Host-associated:Rumen (1)	Phage_struct:PC_00002 (1)		Meta_3300028591_Ga0247611_1000036747;Meta_3300028833_Ga0247610_10000088108
Meta_3300028591_Ga0247611_1000429316	1	NA	NA	Host-associated:Rumen	Rare:PC_00063	NA (1)	unknown (1)	Host-associated:Rumen (1)	Rare:PC_00063 (1)		Meta_3300028591_Ga0247611_1000429316
Meta_3300028601_Ga0265295_100343616	1	NA	NA	Engineered:Landfill	Phage_struct:PC_00002	NA (1)	unknown (1)	Engineered:Landfill (1)	Phage_struct:PC_00002 (1)		Meta_3300028601_Ga0265295_100343616
Meta_3300028602_Ga0265294_100255263	1	Bacteria	NA	Aquatic:Groundwater	Phage_struct:PC_00002	Bacteria (1)	unknown (1)	Aquatic:Groundwater (1)	Phage_struct:PC_00002 (1)		Meta_3300028602_Ga0265294_100255263
Meta_3300028602_Ga0265294_100002449	5	NA	viral	Aquatic	Phage_struct:PC_00002	NA (3)	viral (2) unknown (1)	Aquatic:Groundwater (2) Engineered:Landfill (1)	Phage_struct:PC_00002 (3)		Meta_3300014206_Ga0172377_100129915;Meta_3300015214_Ga0172382_100324293;Meta_3300028603_Ga0265293_1000047786;Meta_3300028602_Ga0265294_100002449;Meta_3300028602_Ga0265294_100508593
Meta_3300028602_Ga0265294_1000081761	55	Bacteria:Firmicutes	viral	Host-associated	Phage_struct:PC_00002	NA (17) Bacteria (9) Bacteria:Firmicutes (1)	viral (18) unknown (9)	Host-associated:NonHuman-fecal (9) Host-associated:Rumen (7) Host-associated:Human-fecal (5) Aquatic:Groundwater (1) Terrestrial:Soil-peat (1) NA (1) Aquatic:Freshwater (1) Host-associated:Other (1) Engineered:Landfill (1)	Phage_struct:PC_00002 (24) NA (3)		Meta_3300026525_Ga0256870_10227171;Meta_3300028048_Ga0256405_1001080317;Meta_3300008096_Ga0114155_1000071125;Meta_3300008096_Ga0114155_10061442;Meta_3300008299_Ga0114868_100018467;Meta_7000000624_SRS024435_LANL_scaffold_7864__gene_19763;Meta_3300008478_Ga0114882_10021919;Meta_7000000632_SRS050299_LANL_scaffold_23554__gene_40255;Meta_3300014963_Ga0134523_1000009137;Meta_3300018475_Ga0187907_100038…
Meta_3300028602_Ga0265294_100972483	4	NA	viral	Engineered	Phage_struct:PC_00002	NA (3)	viral (2) unknown (1)	Aquatic:Groundwater (1) Engineered:Landfill (1) Engineered:Anoxic-incubation (1)	Phage_struct:PC_00002 (3)		Meta_3300009692_Ga0116171_100730593;Meta_3300025867_Ga0209098_10528672;Meta_3300028602_Ga0265294_100972483;Meta_3300014204_Ga0172381_102344533
Meta_3300028602_Ga0265294_101223551	2	NA	viral	Mixed	Rare:PC_00062	NA (2)	unknown (1) viral (1)	Aquatic:Groundwater (1) Engineered:Landfill (1)	NA (1) Rare:PC_00062 (1)		Meta_3300028601_Ga0265295_1000398142;Meta_3300028602_Ga0265294_101223551
Meta_3300028602_Ga0265294_101309692	2	NA	viral	NA	Phage_struct:PC_00002	NA (1)	viral (1)	NA (1)	Phage_struct:PC_00002 (1)		Meta_3300014206_Ga0172377_1000367221;Meta_3300028602_Ga0265294_101309692
Meta_3300028603_Ga0265293_100121482	1	NA	viral	Engineered:Landfill	Phage_other:PC_00007	NA (1)	viral (1)	Engineered:Landfill (1)	Phage_other:PC_00007 (1)		Meta_3300028603_Ga0265293_100121482
Meta_3300028603_Ga0265293_1001421814	8	NA	viral	Engineered:Landfill	Phage_struct:PC_00002	NA (3)	unknown (2) viral (1)	Engineered:Landfill (3)	Phage_struct:PC_00002 (2) NA (1)		Meta_3300014204_Ga0172381_101135762;Meta_3300014205_Ga0172380_104058662;Meta_3300014206_Ga0172377_102090582;Meta_3300009666_Ga0116182_10422484;Meta_3300014204_Ga0172381_100545892;Meta_3300015214_Ga0172382_101527012;Meta_3300026195_Ga0209312_10009902;Meta_3300028603_Ga0265293_1001421814
Meta_3300028625_Ga0302251_10003951	7	Bacteria:Synergistetes	viral	Engineered:Anoxic-incubation	Phage_struct:PC_00002	Bacteria (3) Bacteria:Synergistetes (2)	viral (5)	Engineered:Anoxic-incubation (4) NA (1)	Phage_struct:PC_00002 (5)		2510279328;Meta_3300028625_Ga0302251_100024446;Meta_3300028631_Ga0302241_100041719;Meta_3300028625_Ga0302251_10004059;Meta_3300009671_Ga0123334_10232604;Meta_3300009675_Ga0116149_10621131;Meta_3300028625_Ga0302251_10003951
Meta_3300028644_Ga0302238_10035204	3	Bacteria:Proteobacteria	NA	Engineered	Cell_TM:PC_00001	Bacteria:Proteobacteria (1) Bacteria (1) NA (1)	unknown (3)	Engineered:Anoxic-incubation (2) Aquatic:Freshwater (1)	Cell_TM:PC_00001 (3)		Meta_3300009682_Ga0116172_100334872;Meta_3300013138_Ga0172371_100897311;Meta_3300028644_Ga0302238_10035204
Meta_3300028644_Ga0302238_10049968	1	NA	NA	Engineered:Anoxic-incubation	Cell_TM:PC_00001	NA (1)	unknown (1)	Engineered:Anoxic-incubation (1)	Cell_TM:PC_00001 (1)		Meta_3300028644_Ga0302238_10049968
Meta_3300028805_Ga0247608_101953581	1	NA	NA	Host-associated:Rumen	Phage_struct:PC_00002	NA (1)	unknown (1)	Host-associated:Rumen (1)	Phage_struct:PC_00002 (1)		Meta_3300028805_Ga0247608_101953581
Meta_3300028805_Ga0247608_1000118020	3	NA	viral	Host-associated:Rumen	Phage_struct:PC_00002	NA (3)	viral (2) unknown (1)	Host-associated:Rumen (3)	Phage_struct:PC_00002 (2) NA (1)		Meta_3300028833_Ga0247610_104552221;Meta_3300028805_Ga0247608_1000118020;Meta_3300028914_Ga0265300_100028241
Meta_3300028805_Ga0247608_10000248128	1	NA	viral	Host-associated:Rumen	Phage_struct:PC_00002	NA (1)	viral (1)	Host-associated:Rumen (1)	Phage_struct:PC_00002 (1)		Meta_3300028805_Ga0247608_10000248128
Meta_3300028832_Ga0265298_100610772	1	NA	viral	Host-associated:Rumen	Phage_struct:PC_00003	NA (1)	viral (1)	Host-associated:Rumen (1)	Phage_struct:PC_00003 (1)		Meta_3300028832_Ga0265298_100610772
Meta_3300028832_Ga0265298_102325451	2	NA	NA	Host-associated:Rumen	Mixed	NA (2)	unknown (2)	Host-associated:Rumen (2)	Phage_struct:PC_00002 (1) Mixed_Phage_TM:PC_00021 (1)		Meta_3300028832_Ga0265298_102325451;Meta_3300028887_Ga0265299_100738061
Meta_3300028832_Ga0265298_1000082242	7	NA	viral	Host-associated:Rumen	Phage_struct:PC_00002	NA (6)	viral (3) unknown (3)	Host-associated:Rumen (6)	Phage_struct:PC_00002 (6)		Meta_3300028832_Ga0265298_1000082242;Meta_3300028887_Ga0265299_100020159;Meta_3300028914_Ga0265300_1000053323;Meta_3300028914_Ga0265300_100322763;Meta_3300028832_Ga0265298_102938222;Meta_3300028914_Ga0265300_100855512;Meta_3300028914_Ga0265300_101893831
Meta_3300028832_Ga0265298_1000063165	2	NA	viral	Host-associated:Rumen	Phage_struct:PC_00008	NA (1)	viral (1)	Host-associated:Rumen (1)	Phage_struct:PC_00008 (1)		Meta_3300028048_Ga0256405_1001186110;Meta_3300028832_Ga0265298_1000063165
Meta_3300028832_Ga0265298_1000379820	2	NA	viral	Host-associated:Rumen	Rare:PC_00083	NA (2)	viral (1) unknown (1)	Host-associated:Rumen (2)	Rare:PC_00083 (2)		Meta_3300028832_Ga0265298_1000379820;Meta_3300028887_Ga0265299_100007086
Meta_3300028832_Ga0265298_1000165040	2	Bacteria:Firmicutes	viral	Host-associated:Rumen	Phage_struct:PC_00008	Bacteria:Firmicutes (1) NA (1)	viral (2)	Host-associated:Rumen (2)	Phage_struct:PC_00008 (2)		Meta_3300003523_DRAFT_100135986;Meta_3300028832_Ga0265298_1000165040
Meta_3300028832_Ga0265298_100102265	2	Bacteria	viral	Host-associated:Rumen	Phage_struct:PC_00002	Bacteria (1) NA (1)	viral (2)	Host-associated:Rumen (2)	Phage_struct:PC_00002 (2)		Meta_3300012007_Ga0120382_100063718;Meta_3300028832_Ga0265298_100102265
Meta_3300028832_Ga0265298_100389233	1	NA	NA	Host-associated:Rumen	Phage_struct:PC_00003	NA (1)	unknown (1)	Host-associated:Rumen (1)	Phage_struct:PC_00003 (1)		Meta_3300028832_Ga0265298_100389233
Meta_3300028832_Ga0265298_100011787	2	NA	viral	Host-associated:Rumen	Phage_struct:PC_00008	NA (1)	viral (1)	Host-associated:Rumen (1)	Phage_struct:PC_00008 (1)		Meta_3300028832_Ga0265298_100011787;Meta_3300028914_Ga0265300_1000318610
Meta_3300028832_Ga0265298_1000090544	6	NA	viral	Host-associated:Rumen	Phage_struct:PC_00010	NA (5)	viral (5)	Host-associated:Rumen (5)	Phage_struct:PC_00010 (5)		Meta_2061766007__HiSeq_13992970;Meta_3300028048_Ga0256405_1000245142;Meta_3300028832_Ga0265298_1000090544;Meta_3300028887_Ga0265299_100009178;Meta_3300028887_Ga0265299_101300603;Meta_3300028914_Ga0265300_1000042051
Meta_3300028832_Ga0265298_101201712	6	NA	Mixed	Host-associated:Rumen	Rare:PC_00063	NA (5)	unknown (3) cellular (1) viral (1)	Host-associated:Rumen (5)	Rare:PC_00063 (5)		Meta_3300028805_Ga0247608_100219116;Meta_3300021254_Ga0223824_100163303;Meta_3300028832_Ga0265298_101201712;Meta_3300028833_Ga0247610_100030259;Meta_3300028888_Ga0247609_1000203515;Meta_3300028888_Ga0247609_101141703
Meta_3300028832_Ga0265298_100729972	7	Bacteria:Firmicutes	viral	Host-associated	Phage_struct:PC_00002	Bacteria:Firmicutes (2) NA (2)	unknown (2) viral (2)	Host-associated:NonHuman-fecal (2) Host-associated:Rumen (2)	Phage_struct:PC_00002 (3) NA (1)		Meta_3300001598_EMG_101078553;Meta_3300019376_Ga0187899_100019184;Meta_3300022401_Ga0216348_10008004;Meta_3300029305_Ga0307249_103023282;Meta_3300028832_Ga0265298_100729972;Meta_3300028832_Ga0265298_1000947919;Meta_3300028914_Ga0265300_100213892
Meta_3300028832_Ga0265298_100115093	20	Bacteria	viral	Host-associated:Rumen	Phage_struct:PC_00008	NA (5) Bacteria:Firmicutes (3) Bacteria (2) Bacteria:Spirochaetes (2)	viral (11) unknown (1)	Host-associated:Rumen (11) Host-associated:NonHuman-fecal (1)	Phage_struct:PC_00008 (10) Phage_struct:PC_00003 (2)		Meta_2049941000__900MB_Assembly_7213490;Meta_2061766007__HiSeq_10071800;Meta_3300011008_Ga0139362_100356126;Meta_3300019374_Ga0187897_100077050;Meta_3300021318_Ga0214506_100101812;Meta_3300021326_Ga0214518_10049712;Meta_3300021326_Ga0214518_10049771;Meta_3300028454_Ga0307245_110111713;Meta_3300026549_Ga0256404_100299433;Meta_3300028048_Ga0256405_1000605511;Meta_3300028591_Ga0247611_100221441;Meta…
Meta_3300028832_Ga0265298_100732745	5	Bacteria	viral	Host-associated:Rumen	Phage_struct:PC_00002	NA (3) Bacteria (1)	unknown (3) viral (1)	Host-associated:Rumen (3) Host-associated:NonHuman-fecal (1)	Phage_struct:PC_00002 (4)		Meta_3300028832_Ga0265298_100732745;Meta_3300012344_Ga0116650_10007633;Meta_3300014039_Ga0116646_10032412;Meta_3300028832_Ga0265298_102055171;Meta_3300028832_Ga0265298_104085422
Meta_3300028832_Ga0265298_100128597	20	Bacteria:Firmicutes	viral	Host-associated	Phage_struct:PC_00002	NA (10) Bacteria:Firmicutes (1) Bacteria (1)	viral (8) unknown (4)	Host-associated:Rumen (7) Host-associated:NonHuman-fecal (2) Engineered:Landfill (2) Host-associated:Human-fecal (1)	Phage_struct:PC_00002 (9) NA (3)		Meta_3300008096_Ga0114155_10025073;Meta_3300011005_Ga0139361_10051392;Meta_3300011008_Ga0139362_10425825;Meta_3300018430_Ga0187902_101283083;Meta_3300018475_Ga0187907_101469043;Meta_3300018878_Ga0187910_100478814;Meta_3300026549_Ga0256404_10142294;Meta_3300028833_Ga0247610_100094954;Meta_3300029705_Ga0224414_100323026;Meta_3300021387_Ga0223845_1047750329;Meta_2061766007__HiSeq_00199820;Meta_33000…
Meta_3300028832_Ga0265298_100118074	1	NA	viral	Host-associated:Rumen	Phage_struct:PC_00008	NA (1)	viral (1)	Host-associated:Rumen (1)	Phage_struct:PC_00008 (1)		Meta_3300028832_Ga0265298_100118074
Meta_3300028832_Ga0265298_100568797	1	NA	NA	Host-associated:Rumen	Phage_struct:PC_00002	NA (1)	unknown (1)	Host-associated:Rumen (1)	Phage_struct:PC_00002 (1)		Meta_3300028832_Ga0265298_100568797
Meta_3300028832_Ga0265298_100259508	1	NA	NA	Host-associated:Rumen	Phage_struct:PC_00003	NA (1)	unknown (1)	Host-associated:Rumen (1)	Phage_struct:PC_00003 (1)		Meta_3300028832_Ga0265298_100259508
Meta_3300028832_Ga0265298_1000081128	2	Bacteria	viral	Host-associated:Rumen	Phage_struct:PC_00002	NA (1) Bacteria (1)	viral (2)	Host-associated:Rumen (2)	Phage_struct:PC_00002 (2)		Meta_3300011008_Ga0139362_10016926;Meta_3300028832_Ga0265298_1000081128
Meta_3300028832_Ga0265298_101185033	2	Bacteria	NA	Host-associated:Rumen	Phage_struct:PC_00003	Bacteria (1) NA (1)	unknown (2)	Host-associated:Rumen (2)	Phage_struct:PC_00003 (2)		Meta_3300028832_Ga0265298_101185033;Meta_3300028886_Ga0256407_100337593
Meta_3300028832_Ga0265298_1000176716	1	NA	viral	Host-associated:Rumen	Rare:PC_00083	NA (1)	viral (1)	Host-associated:Rumen (1)	Rare:PC_00083 (1)		Meta_3300028832_Ga0265298_1000176716
Meta_3300028832_Ga0265298_1000074223	1	NA	viral	Host-associated:Rumen	Phage_struct:PC_00002	NA (1)	viral (1)	Host-associated:Rumen (1)	Phage_struct:PC_00002 (1)		Meta_3300028832_Ga0265298_1000074223
Meta_3300028832_Ga0265298_1000107625	6	Bacteria:Firmicutes	viral	Host-associated:Rumen	Phage_struct:PC_00002	Bacteria:Firmicutes (3) NA (1)	viral (3) unknown (1)	Host-associated:Rumen (4)	Phage_struct:PC_00002 (4)		Meta_2061766007__HiSeq_16776240;Meta_3300021400_Ga0224422_124692577;Meta_3300028832_Ga0265298_1000107625;Meta_3300028887_Ga0265299_101434782;Meta_3300028887_Ga0265299_101602302;Meta_3300028914_Ga0265300_100290435
Meta_3300028832_Ga0265298_100130776	17	Bacteria:Firmicutes	viral	Host-associated:Rumen	Phage_struct:PC_00002	Bacteria:Firmicutes (3) Bacteria (3) NA (1)	viral (7)	Host-associated:Rumen (6) Host-associated:NonHuman-fecal (1)	Phage_struct:PC_00002 (7)		Meta_2049941000__900MB_Assembly_9038140;Meta_2061766007__HiSeq_08248130;Meta_2236876025_CowRDRAFT01_00069033;Meta_2061766007__HiSeq_08693410;Meta_3300018427_Ga0187903_101142172;Meta_3300018430_Ga0187902_100038362;Meta_3300028242_Ga0302102_1000651214;Meta_3300029305_Ga0307249_1004736424;Meta_3300029705_Ga0224414_1002188824;Meta_3300021254_Ga0223824_1000041084;Meta_3300021400_Ga0224422_105324063;Me…
Meta_3300028832_Ga0265298_100443094	6	NA	NA	Host-associated	Phage_struct:PC_00002	NA (6)	unknown (6)	Host-associated:Rumen (3) Host-associated:NonHuman-fecal (2) Aquatic:Groundwater (1)	Phage_struct:PC_00002 (6)		Meta_3300001598_EMG_100925591;Meta_3300001598_EMG_100935291;Meta_3300014203_Ga0172378_100707152;Meta_3300028832_Ga0265298_100443094;Meta_3300028887_Ga0265299_103643721;Meta_3300028887_Ga0265299_102037921
Meta_3300028832_Ga0265298_100022872	5	Bacteria:FCB	viral	Host-associated:Rumen	Phage_struct:PC_00002	NA (3) Bacteria:FCB (2)	unknown (2) viral (2) cellular (1)	Host-associated:Rumen (4) Host-associated:NonHuman-fecal (1)	Phage_struct:PC_00002 (4) NA (1)		Meta_3300028888_Ga0247609_1000095422;Meta_2061766007__HiSeq_13497820;Meta_3300001598_EMG_100090618;Meta_3300028805_Ga0247608_100008364;Meta_3300028832_Ga0265298_100022872
Meta_3300028832_Ga0265298_101962411	1	NA	NA	Host-associated:Rumen	NA	NA (1)	unknown (1)	Host-associated:Rumen (1)	NA (1)		Meta_3300028832_Ga0265298_101962411
Meta_3300028833_Ga0247610_1000077816	1	NA	viral	Host-associated:Rumen	Phage_struct:PC_00002	NA (1)	viral (1)	Host-associated:Rumen (1)	Phage_struct:PC_00002 (1)		Meta_3300028833_Ga0247610_1000077816
Meta_3300028833_Ga0247610_100154593	45	Bacteria:Firmicutes	viral	Host-associated	Phage_struct:PC_00002	NA (15) Bacteria:Firmicutes (5) Bacteria (2)	viral (16) unknown (5) cellular (1)	Host-associated:NonHuman-fecal (9) Host-associated:Rumen (9) Host-associated:Human-fecal (2) NA (1) Engineered:Anoxic-incubation (1)	Phage_struct:PC_00002 (21) NA (1)		Meta_3300029305_Ga0307249_10005667119;Meta_3300029705_Ga0224414_101307216;2752723860;2800125880;Meta_3300021399_Ga0224415_100444904;Meta_3300026522_Ga0256406_100626913;Meta_3300013947_Ga0116653_100109510;Meta_3300014807_Ga0134439_100000283;Meta_3300018427_Ga0187903_100260454;Meta_3300018430_Ga0187902_100850674;Meta_3300022660_Ga0216342_1001912513;Meta_3300022661_Ga0216339_1000292431;Meta_33000227…
Meta_3300028833_Ga0247610_1000121426	3	NA	NA	Host-associated:Rumen	Phage_struct:PC_00002	NA (2)	unknown (2)	Host-associated:Rumen (2)	NA (1) Phage_struct:PC_00002 (1)		Meta_3300028914_Ga0265300_101581621;Meta_2061766007__HiSeq_12085850;Meta_3300028833_Ga0247610_1000121426
Meta_3300028833_Ga0247610_100162473	6	NA	viral	Host-associated:Rumen	Rare:PC_00083	NA (4)	viral (2) cellular (1) unknown (1)	Host-associated:Rumen (4)	Rare:PC_00083 (4)		Meta_3300021254_Ga0223824_100053471;Meta_3300021255_Ga0223825_127949216;Meta_3300021387_Ga0223845_1295483710;Meta_3300021387_Ga0223845_1161557043;Meta_3300028833_Ga0247610_100162473;Meta_3300028914_Ga0265300_1000023443
Meta_3300028833_Ga0247610_1000087162	3	NA	viral	Host-associated:Rumen	Phage_struct:PC_00002	NA (2)	viral (1) unknown (1)	Host-associated:Rumen (2)	Phage_struct:PC_00002 (2)		Meta_3300021387_Ga0223845_108057306;Meta_3300028833_Ga0247610_1000087162;Meta_3300028888_Ga0247609_1000038518
Meta_3300028833_Ga0247610_100029041	45	Bacteria:FCB	viral	Host-associated:Rumen	Phage_struct:PC_00012	NA (11) Bacteria:FCB (9) Bacteria (1)	viral (16) unknown (4) cellular (1)	Host-associated:Rumen (19) Host-associated:Other (1) Host-associated:NonHuman-fecal (1)	Phage_struct:PC_00012 (15) NA (4) Phage_other:PC_00007 (2)		2793143227;Meta_3300006260_Ga0099518_10018544;Meta_3300006321_Ga0099624_10032210;Meta_3300007194_Ga0103269_10022251;Meta_3300007220_Ga0104054_10041510;Meta_3300008306_Ga0115184_100002440;Meta_3300008502_Ga0115179_10011440;Meta_3300014109_Ga0134347_10043584;Meta_7000000140_SRS044373_WUGC_scaffold_24244__gene_29880;Meta_7000000163_SRS015893_WUGC_scaffold_42257__gene_63378;Meta_7000000298_SRS016569_…
Meta_3300028857_Ga0302289_100007164	13	Bacteria:FCB	viral	Terrestrial:Soil-peat	Phage_struct:PC_00002	Bacteria:FCB (1)	viral (1)	Terrestrial:Soil-peat (1)	Phage_struct:PC_00002 (1)		Meta_3300028857_Ga0302289_100007164;Meta_3300028858_Ga0302216_100015533;Meta_3300028862_Ga0302296_10099641;Meta_3300028864_Ga0302215_100074964;Meta_3300029981_Ga0302293_100002254;Meta_3300029989_Ga0311365_1000132528;Meta_3300030002_Ga0311350_1000061641;Meta_3300030492_Ga0302212_10039262;Meta_3300030943_Ga0311366_1000102541;Meta_3300031244_Ga0302297_10019252;Meta_3300031521_Ga0311364_100037064;Met…
Meta_3300028858_Ga0302216_10010846	13	Bacteria:Proteobacteria	cellular	Terrestrial:Soil-peat	Cell_TM:PC_00001	Bacteria:Proteobacteria (1) Bacteria (1)	cellular (2)	Terrestrial:Soil-peat (2)	Cell_TM:PC_00001 (2)		Meta_3300029981_Ga0302293_100002217;Meta_3300029989_Ga0311365_100236863;Meta_3300029998_Ga0302271_100151714;Meta_3300030047_Ga0302286_100009118;Meta_3300030339_Ga0311360_1000488115;Meta_3300030673_Ga0302287_1000068115;Meta_3300030943_Ga0311366_1000085533;Meta_3300031244_Ga0302297_10060243;Meta_3300031918_Ga0311367_1000092915;Meta_3300028858_Ga0302216_10010846;Meta_3300030002_Ga0311350_100235132;M…
Meta_3300028886_Ga0256407_100229151	1	NA	NA	Host-associated:Rumen	NA	NA (1)	unknown (1)	Host-associated:Rumen (1)	NA (1)		Meta_3300028886_Ga0256407_100229151
Meta_3300028886_Ga0256407_100041753	1	NA	NA	Host-associated:Rumen	Phage_struct:PC_00002	NA (1)	unknown (1)	Host-associated:Rumen (1)	Phage_struct:PC_00002 (1)		Meta_3300028886_Ga0256407_100041753
Meta_3300028886_Ga0256407_100071503	5	Bacteria:FCB	NA	Host-associated:Rumen	Phage_struct:PC_00002	NA (1) Bacteria:FCB (1)	unknown (2)	Host-associated:Rumen (2)	NA (1) Phage_struct:PC_00002 (1)		Meta_2049941000__900MB_Assembly_189890;Meta_2061766007__HiSeq_23656290;Meta_3300028832_Ga0265298_100099012;Meta_3300028887_Ga0265299_100790562;Meta_3300028886_Ga0256407_100071503
Meta_3300028886_Ga0256407_1000584115	35	Bacteria:Firmicutes	viral	Host-associated	Phage_struct:PC_00002	Bacteria:Firmicutes (13) NA (6) Bacteria:PVC (1)	viral (16) unknown (4)	Host-associated:Rumen (10) NA (3) Aquatic:Other (2) Engineered:Anoxic-incubation (2) Host-associated:NonHuman-fecal (2) Terrestrial:Soil-peat (1)	Phage_struct:PC_00002 (18) NA (2)		2635235655;2587845737;2800229555;Meta_3300026549_Ga0256404_10580834;Meta_3300028048_Ga0256405_101648891;Meta_3300002900_VAL_10069511;Meta_3300005086_Ga0072334_1039350112;Meta_3300014203_Ga0172378_100096233;Meta_3300030294_Ga0311349_1000093015;Meta_3300030491_Ga0302211_100026435;Meta_3300021326_Ga0214518_10159612;2800224734;Meta_3300025804_Ga0256871_10137434;Meta_3300026522_Ga0256406_10537973;Meta…
Meta_3300028886_Ga0256407_100360873	1	Bacteria	NA	Host-associated:Rumen	NA	Bacteria (1)	unknown (1)	Host-associated:Rumen (1)	NA (1)		Meta_3300028886_Ga0256407_100360873
Meta_3300028886_Ga0256407_100451434	1	NA	NA	Host-associated:Rumen	NA	NA (1)	unknown (1)	Host-associated:Rumen (1)	NA (1)		Meta_3300028886_Ga0256407_100451434
Meta_3300028886_Ga0256407_1001836511	4	Bacteria:FCB	viral	Host-associated	Phage_struct:PC_00002	Bacteria:FCB (1) NA (1)	viral (1) unknown (1)	Host-associated:NonHuman-fecal (1) Host-associated:Rumen (1)	Phage_struct:PC_00002 (1) NA (1)		Meta_3300018475_Ga0187907_100366911;Meta_3300029305_Ga0307249_1002920041;Meta_3300029705_Ga0224414_101077161;Meta_3300028886_Ga0256407_1001836511
Meta_3300028886_Ga0256407_1000135841	1	Bacteria:FCB	viral	Host-associated:Rumen	Phage_struct:PC_00012	Bacteria:FCB (1)	viral (1)	Host-associated:Rumen (1)	Phage_struct:PC_00012 (1)		Meta_3300028886_Ga0256407_1000135841
Meta_3300028886_Ga0256407_100042408	1	Bacteria	cellular	Host-associated:Rumen	Cell_TM:PC_00001	Bacteria (1)	cellular (1)	Host-associated:Rumen (1)	Cell_TM:PC_00001 (1)		Meta_3300028886_Ga0256407_100042408
Meta_3300028886_Ga0256407_1001753011	1	NA	viral	Host-associated:Rumen	Phage_struct:PC_00002	NA (1)	viral (1)	Host-associated:Rumen (1)	Phage_struct:PC_00002 (1)		Meta_3300028886_Ga0256407_1001753011
Meta_3300028886_Ga0256407_10000046152	2	NA	viral	Host-associated:Rumen	Rare:PC_00111	NA (2)	unknown (1) viral (1)	Host-associated:Rumen (2)	Rare:PC_00111 (2)		Meta_3300028886_Ga0256407_100649904;Meta_3300028886_Ga0256407_10000046152
Meta_3300028886_Ga0256407_100017834	6	Bacteria	viral	Host-associated	Phage_struct:PC_00003	NA (2) Bacteria (1)	viral (2) cellular (1)	Host-associated:Rumen (2) Host-associated:NonHuman-fecal (1)	Phage_struct:PC_00003 (3)		Meta_3300010998_Ga0139311_10397824;Meta_3300011008_Ga0139362_10490735;Meta_3300028048_Ga0256405_1000181926;Meta_3300028886_Ga0256407_100017834;Meta_3300029305_Ga0307249_1000341970;Meta_3300029705_Ga0224414_1000413755
Meta_3300028887_Ga0265299_1000050039	4	NA	viral	Mixed	Phage_struct:PC_00002	NA (4)	viral (3) unknown (1)	Engineered:Anoxic-incubation (2) Host-associated:Rumen (2)	Phage_struct:PC_00002 (4)		Meta_3300028914_Ga0265300_100955411;Meta_3300028887_Ga0265299_1000050039;Meta_3300009666_Ga0116182_10015925;Meta_3300009666_Ga0116182_10015926
Meta_3300028887_Ga0265299_100023838	19	NA	viral	Host-associated	Phage_struct:PC_00010	NA (7)	viral (4) unknown (3)	Host-associated:Rumen (4) Host-associated:NonHuman-fecal (2) Aquatic:Other (1)	Phage_struct:PC_00010 (7)		Meta_3300018878_Ga0187910_1002933225;Meta_3300022660_Ga0216342_1001597428;Meta_3300022661_Ga0216339_1000486918;Meta_3300022753_Ga0216341_100150962;Meta_3300029305_Ga0307249_1002753420;Meta_3300029705_Ga0224414_1001137425;Meta_3300028887_Ga0265299_100023838;Meta_3300028914_Ga0265300_1000086913;Meta_3300010998_Ga0139311_1000148110;Meta_3300011002_Ga0139310_10070278;Meta_3300011005_Ga0139361_1000023…
Meta_3300028887_Ga0265299_100990193	1	NA	NA	Host-associated:Rumen	NA	NA (1)	unknown (1)	Host-associated:Rumen (1)	NA (1)		Meta_3300028887_Ga0265299_100990193
Meta_3300028887_Ga0265299_1000003146	5	NA	viral	Host-associated:Rumen	Phage_struct:PC_00002	NA (4)	viral (3) unknown (1)	Host-associated:Rumen (4)	NA (2) Phage_struct:PC_00002 (2)		Meta_2061766007__HiSeq_11069690;Meta_3300021255_Ga0223825_11249541147;Meta_3300028887_Ga0265299_1000003146;Meta_3300028914_Ga0265300_100132223;Meta_2061766007__HiSeq_24338050
Meta_3300028887_Ga0265299_100166012	1	NA	viral	Host-associated:Rumen	Phage_struct:PC_00002	NA (1)	viral (1)	Host-associated:Rumen (1)	Phage_struct:PC_00002 (1)		Meta_3300028887_Ga0265299_100166012
Meta_3300028887_Ga0265299_100542583	5	Archaea:Euryarchaeota	viral	Host-associated	Phage_struct:PC_00002	NA (3) Archaea:Euryarchaeota (1)	viral (3) unknown (1)	Host-associated:NonHuman-fecal (2) Terrestrial:Other (1) Host-associated:Rumen (1)	Phage_struct:PC_00002 (4)		Meta_3300007961_Ga0079305_1000180116;Meta_3300021306_Ga0214508_1000122134;Meta_3300028454_Ga0307245_1581257119;Meta_3300028887_Ga0265299_100542583;Meta_3300014039_Ga0116646_100048210
Meta_3300028887_Ga0265299_1000001075	1	NA	viral	Host-associated:Rumen	Phage_struct:PC_00012	NA (1)	viral (1)	Host-associated:Rumen (1)	Phage_struct:PC_00012 (1)		Meta_3300028887_Ga0265299_1000001075
Meta_3300028887_Ga0265299_1000075144	1	NA	viral	Host-associated:Rumen	Phage_struct:PC_00008	NA (1)	viral (1)	Host-associated:Rumen (1)	Phage_struct:PC_00008 (1)		Meta_3300028887_Ga0265299_1000075144
Meta_3300028887_Ga0265299_100018645	2	NA	viral	Host-associated:Rumen	Phage_struct:PC_00010	NA (1)	viral (1)	Host-associated:Rumen (1)	Phage_struct:PC_00010 (1)		Meta_3300028887_Ga0265299_100018645;Meta_3300028914_Ga0265300_1000261013
Meta_3300028887_Ga0265299_100052373	9	Bacteria:FCB	viral	Host-associated:Rumen	Phage_struct:PC_00023	NA (5) Bacteria:FCB (1) Bacteria (1)	unknown (4) viral (3)	Host-associated:Rumen (5) Host-associated:NonHuman-fecal (1) Engineered:Other (1)	Phage_struct:PC_00023 (7)		Meta_3300001598_EMG_1000258447;Meta_3300003523_DRAFT_1000619315;Meta_3300009680_Ga0123335_10129981;Meta_3300014204_Ga0172381_100433394;Meta_3300028570_Ga0255341_10270413;Meta_3300028887_Ga0265299_100052373;Meta_3300028887_Ga0265299_100090288;Meta_3300028887_Ga0265299_100579424;Meta_3300028914_Ga0265300_1000996913
Meta_3300028887_Ga0265299_1000070317	3	Bacteria:Firmicutes	viral	Host-associated	Phage_struct:PC_00002	NA (2) Bacteria:Firmicutes (1)	viral (2) unknown (1)	Host-associated:Rumen (2) Engineered:Anoxic-incubation (1)	Phage_struct:PC_00002 (3)		Meta_2061766007__HiSeq_00724660;Meta_3300009680_Ga0123335_100857411;Meta_3300028887_Ga0265299_1000070317
Meta_3300028887_Ga0265299_100146374	1	NA	NA	Host-associated:Rumen	Phage_struct:PC_00023	NA (1)	unknown (1)	Host-associated:Rumen (1)	Phage_struct:PC_00023 (1)		Meta_3300028887_Ga0265299_100146374
Meta_3300028887_Ga0265299_1002128010	6	NA	viral	Host-associated:Rumen	Phage_struct:PC_00002	NA (6)	unknown (5) viral (1)	Host-associated:Rumen (6)	Phage_struct:PC_00002 (6)		Meta_3300028048_Ga0256405_100033996;Meta_3300028832_Ga0265298_1000163435;Meta_3300028832_Ga0265298_100573293;Meta_3300028887_Ga0265299_1002128010;Meta_3300028887_Ga0265299_100161826;Meta_3300028832_Ga0265298_103855841
Meta_3300028887_Ga0265299_100011671	1	Bacteria:Firmicutes	viral	Host-associated:Rumen	Phage_struct:PC_00012	Bacteria:Firmicutes (1)	viral (1)	Host-associated:Rumen (1)	Phage_struct:PC_00012 (1)		Meta_3300028887_Ga0265299_100011671
Meta_3300028887_Ga0265299_100250883	2	NA	viral	Host-associated:Rumen	Phage_struct:PC_00023	NA (2)	viral (2)	Host-associated:Rumen (2)	NA (1) Phage_struct:PC_00023 (1)		Meta_3300028591_Ga0247611_100330763;Meta_3300028887_Ga0265299_100250883
Meta_3300028888_Ga0247609_1000156542	6	Bacteria:FCB	viral	Host-associated:Rumen	Phage_struct:PC_00002	Bacteria:FCB (3) NA (1)	viral (3) unknown (1)	Host-associated:Rumen (3) NA (1)	Phage_struct:PC_00002 (3) Phage_struct:PC_00012 (1)		2800973671;Meta_3300011979_Ga0120379_1000020182;Meta_3300011989_Ga0120380_1000013182;Meta_3300013830_Ga0120377_100009418;Meta_3300021431_Ga0224423_10000040142;Meta_3300028888_Ga0247609_1000156542
Meta_3300028914_Ga0265300_1000138413	5	NA	viral	Host-associated	Phage_struct:PC_00002	NA (4)	unknown (2) viral (2)	Host-associated:NonHuman-fecal (2) Host-associated:Rumen (2)	Phage_struct:PC_00002 (4)		Meta_2061766007__HiSeq_26150470;Meta_3300018878_Ga0187910_100502215;Meta_3300029305_Ga0307249_100440833;Meta_3300028914_Ga0265300_1000138413;Meta_3300029305_Ga0307249_1000515537
Meta_3300028914_Ga0265300_100111359	1	NA	NA	Host-associated:Rumen	Phage_struct:PC_00003	NA (1)	unknown (1)	Host-associated:Rumen (1)	Phage_struct:PC_00003 (1)		Meta_3300028914_Ga0265300_100111359
Meta_3300028914_Ga0265300_100579072	1	NA	NA	Host-associated:Rumen	Phage_struct:PC_00002	NA (1)	unknown (1)	Host-associated:Rumen (1)	Phage_struct:PC_00002 (1)		Meta_3300028914_Ga0265300_100579072
Meta_3300028914_Ga0265300_1000067727	4	NA	viral	Host-associated:Rumen	Phage_struct:PC_00002	NA (2)	viral (2)	Host-associated:Rumen (2)	Phage_struct:PC_00002 (2)		Meta_3300028832_Ga0265298_101032371;Meta_3300028832_Ga0265298_103740432;Meta_3300028914_Ga0265300_1000067727;Meta_3300028591_Ga0247611_10000057132
Meta_3300028914_Ga0265300_100948821	1	NA	NA	Host-associated:Rumen	Phage_struct:PC_00002	NA (1)	unknown (1)	Host-associated:Rumen (1)	Phage_struct:PC_00002 (1)		Meta_3300028914_Ga0265300_100948821
Meta_3300028914_Ga0265300_1000018325	5	Bacteria	viral	Host-associated:Rumen	Phage_struct:PC_00003	NA (4) Bacteria (1)	viral (3) unknown (2)	Host-associated:Rumen (4) Host-associated:NonHuman-fecal (1)	Phage_struct:PC_00003 (5)		Meta_3300001598_EMG_100012433;Meta_3300028832_Ga0265298_1000131220;Meta_3300028887_Ga0265299_100083694;Meta_3300028914_Ga0265300_1000018325;Meta_3300028832_Ga0265298_102092611
Meta_3300028914_Ga0265300_100119423	1	NA	NA	Host-associated:Rumen	NA	NA (1)	unknown (1)	Host-associated:Rumen (1)	NA (1)		Meta_3300028914_Ga0265300_100119423
Meta_3300028914_Ga0265300_100365554	1	NA	NA	Host-associated:Rumen	Phage_struct:PC_00002	NA (1)	unknown (1)	Host-associated:Rumen (1)	Phage_struct:PC_00002 (1)		Meta_3300028914_Ga0265300_100365554
Meta_3300028914_Ga0265300_100019109	17	NA	viral	Mixed	Phage_struct:PC_00002	NA (14)	unknown (12) viral (2)	Host-associated:Rumen (7) Engineered:Landfill (5) NA (2)	Phage_struct:PC_00002 (14)		Meta_3300014204_Ga0172381_100108352;Meta_3300028601_Ga0265295_10045194;Meta_3300028602_Ga0265294_101190142;Meta_3300014203_Ga0172378_1000379812;Meta_3300014206_Ga0172377_100113368;Meta_3300015214_Ga0172382_100999472;Meta_3300028601_Ga0265295_100400835;Meta_3300028601_Ga0265295_10146816;Meta_3300028601_Ga0265295_10195583;Meta_3300028832_Ga0265298_102690432;Meta_3300028887_Ga0265299_100109133;Meta_…
Meta_3300028914_Ga0265300_1000285224	24	Bacteria:Firmicutes	viral	Host-associated:Rumen	Phage_struct:PC_00002	NA (8) Bacteria:Firmicutes (4)	viral (10) unknown (2)	Host-associated:Rumen (8) NA (3) Engineered:Anoxic-incubation (1)	Phage_struct:PC_00002 (12)		2519043823;Meta_3300014203_Ga0172378_1000029550;Meta_3300014206_Ga0172377_101659482;Meta_3300014203_Ga0172378_100677892;Meta_3300014206_Ga0172377_100267508;Meta_3300017642_Ga0183098_100101198;Meta_3300024486_Ga0255059_100020315;Meta_3300028805_Ga0247608_1000092664;Meta_3300028888_Ga0247609_1000073228;Meta_3300028832_Ga0265298_1000029755;Meta_3300028886_Ga0256407_100217796;Meta_3300028887_Ga026529…
Meta_3300028914_Ga0265300_100036325	1	NA	cellular	Host-associated:Rumen	Rare:PC_00062	NA (1)	cellular (1)	Host-associated:Rumen (1)	Rare:PC_00062 (1)		Meta_3300028914_Ga0265300_100036325
Meta_3300028914_Ga0265300_1000059848	1	NA	NA	Host-associated:Rumen	Phage_struct:PC_00012	NA (1)	unknown (1)	Host-associated:Rumen (1)	Phage_struct:PC_00012 (1)		Meta_3300028914_Ga0265300_1000059848
Meta_3300028914_Ga0265300_100315554	1	NA	NA	Host-associated:Rumen	Mixed_Phage_TM:PC_00021	NA (1)	unknown (1)	Host-associated:Rumen (1)	Mixed_Phage_TM:PC_00021 (1)		Meta_3300028914_Ga0265300_100315554
Meta_3300029268_Ga0247842_100421602	5	Bacteria	NA	Aquatic	Cell_TM	NA (3) Bacteria (1)	unknown (4)	Aquatic:Saline-lakes (2) Aquatic:Freshwater (2)	Cell_TM:PC_00001 (2) Phage_struct:PC_00002 (1) NA (1)		Meta_3300022868_Ga0222697_10070152;Meta_3300031227_Ga0307928_100152893;Meta_3300013125_Ga0172369_1000426323;Meta_3300029268_Ga0247842_100421602;Meta_3300029286_Ga0247841_100535693
Meta_3300029268_Ga0247842_100043001	27	Bacteria	cellular	Aquatic	Cell_TM:PC_00001	Bacteria (10) NA (3) Bacteria:Proteobacteria (2) Bacteria:PVC (1)	unknown (9) cellular (7)	Aquatic:Freshwater (7) Aquatic:Other (3) Aquatic:Groundwater (3) Aquatic:Saline-lakes (2) Engineered:Landfill (1)	Cell_TM:PC_00001 (12) NA (4)		Meta_3300005235_Ga0066637_100098052;Meta_3300013130_Ga0172363_100083224;Meta_3300025308_Ga0209211_100174704;Meta_3300029288_Ga0265297_100026695;2787267351;Meta_3300004105_Ga0065182_10061735;Meta_3300004196_Ga0066641_100266814;Meta_3300004208_Ga0066640_100047214;Meta_3300025805_Ga0210006_10069574;Meta_3300020361_Ga0211531_10150641;Meta_3300020423_Ga0211525_100327543;Meta_3300028581_Ga0247840_10101…
[truncated: 195 more rows]

## Sheet: DGR RT Clusters w atypical muta
DGR Cluster	# seq Cluster	Target	Number of observed mutations (A;T;C;G)
2501712198	Sglton	Mixed_Phage_TM:PC_00009	15;3;0;6
Meta_3300001598_EMG_1000056510	Sglton	Phage_struct:PC_00002	3;6;0;4
Meta_3300008101_Ga0114024_1000447	2	Phage_struct:PC_00002	10;2;3;3
Meta_3300010885_Ga0133913_105621093	Sglton	Cell_TM:PC_00001	13;2;0;3
Meta_3300021255_Ga0223825_110654792	Sglton	Phage_struct:PC_00002	19;10;3;1
Meta_3300027819_Ga0209514_100109544	2	Cell_TM:PC_00001	12;8;7;3
Meta_3300028569_Ga0247843_1000028127	3	Cell_TM:PC_00001	13;6;6;6
