# Supplementary material for: Ecology and molecular targets of hypermutation in the global microbiome
Source: Nat Commun. 2021 May 24;12:3076. doi: 10.1038/s41467-021-23402-7 (PMC8144416; doi:10.1038/s41467-021-23402-7)
Supplement: Supplementary file 8 — Supplementary Data 5 [file 41467_2021_23402_MOESM8_ESM.xlsx]

## Sheet: List all targets
For VR region position, the best hit between the TR and the target sequence was considered. NA: information unknown and not available. “Target type (Primary vs Secondary)”: If a VR matches multiple targets, the closest on the genome is considered as primary, and the other is/are noted as secondary. “Main VR position (relative to target)”: Position of the (middle of the) predicted VR region as a f…
Target	DGR RT(s)	Target type (Primary vs Secondary)	Target quality (HQ / Partial_or_short / Ref)	Seed sequence (99% AAI clustering)	Main VR position (relative to target)	PC	PC Type	Annotated
2200084950	Meta_2199352004_2200084948	Primary	HQ	2200084950	0.92	PC_00001	Cell_TM	Yes
2200090715	Meta_2199352004_2200090713	Primary	Partial_or_short	NA	0.47	NA	NA	No
2231102964	Meta_2228664009_2231102961	Primary	HQ	2231102964	0.95	PC_00002	Phage_struct	Yes
2231105486	Meta_2228664009_2231105485	Primary	Partial_or_short	NA	0.93	PC_00010	Phage_struct	No
2231108198	Meta_2228664009_2231108199	Primary	Partial_or_short	NA	0.67	PC_00002	Phage_struct	No
2231509950	Meta_2228664011_2231509948	Primary	HQ	2231509950	0.97	PC_00002	Phage_struct	Yes
2244004295	Meta_2236876020_2244004296	Primary	HQ	Draft_100546546	0.95	PC_00002	Phage_struct	No
2264745529	2264745528	Primary	HQ	2264745529	0.97	PC_00001	Cell_TM	Yes
2264764977	2264764984	Primary	HQ	2264764977	0.89	PC_00039	Cell_other	Yes
2264772851	2264772853	Primary	HQ	2264772851	0.94	PC_00002	Phage_struct	Yes
2264871781	2264871778	Primary	HQ	2264871781	0.98	PC_00001	Cell_TM	Yes
2264885743	2264885745	Primary	HQ	2264885743	0.95	PC_00001	Cell_TM	Yes
2264946785	2264946765	Primary	HQ	2264946785	0.45	PC_00026	Cell_other	Yes
2264951372	2264951371	Primary	HQ	2264951372	0.76	PC_00042	Cell_other	Yes
2264967961	2264967964	Primary	HQ	2264967961	0.93	PC_00049	Rare	Yes
2264968463	2264968464	Primary	Partial_or_short	NA	0.76	PC_00021	Mixed_Phage_TM	No
2265014200	2265014189	Primary	HQ	2265014200	0.02	NA	NA	Yes
2265014763	2265014759	Primary	HQ	2265014763	0.98	NA	NA	Yes
2265015769	2265015771	Primary	HQ	2265015769	0.23	PC_00148	NA	Yes
2265015888	2265015890	Primary	HQ	2265015888	0.91	PC_00024	Cell_other	Yes
2265023109	2265023110	Primary	HQ	2265023109	0.88	PC_00019	Cell_other	Yes
2265025676	2265025675	Primary	HQ	2265025676	0.9	PC_00102	Rare	Yes
2265031363	2265031367	Primary	HQ	2265031363	0.92	PC_00021	Mixed_Phage_TM	Yes
2265095027	2265095026	Primary	HQ	2265095027	0.94	PC_00010	Phage_struct	Yes
2501411068	2501411071	Secondary	HQ	2501411068	0.86	PC_00009	Mixed_Phage_TM	Yes
2501411069	2501411071	Primary	HQ	2501411069	0.83	PC_00009	Mixed_Phage_TM	Yes
2501546999	2501546997	Primary	HQ	2501546999	0.97	PC_00001	Cell_TM	Yes
2501712195	2501712198	Primary	HQ	2501712195	0.99	PC_00009	Mixed_Phage_TM	Yes
2501762584	2501762586	Primary	HQ	2501762584	0.05	PC_00097	Rare	Yes
2501762585	2501762586	Secondary	HQ	2501762585	1.03	PC_00003	Phage_struct	Yes
2502446739	2502446741	Primary	Partial_or_short	NA	0.57	NA	NA	No
2503246113	2503246111	Primary	HQ	2503246113	0.97	PC_00001	Cell_TM	Yes
2504719817	2504719815	Primary	HQ	2504719817	0.9	PC_00009	Mixed_Phage_TM	Yes
2504719818	2504719815	Secondary	HQ	2504719818	0.84	PC_00009	Mixed_Phage_TM	Yes
2504719836	2504719815	Secondary	HQ	2504719836	0.89	PC_00009	Mixed_Phage_TM	Yes
2505395492	2505395490	Primary	HQ	2505395492	0.94	PC_00002	Phage_struct	Yes
2505784793	2505784795	Primary	HQ	2505784793	0.89	PC_00001	Cell_TM	Yes
2506382057	2506382059	Primary	HQ	2506382057	0.98	PC_00001	Cell_TM	Yes
2506717454	2506717455	Primary	HQ	2506717454	0.98	PC_00001	Cell_TM	Yes
2506753388	2506753390	Primary	HQ	2506753388	0.64	PC_00001	Cell_TM	Yes
2507116219	2507116222	Primary	HQ	2507116219	0.97	PC_00001	Cell_TM	Yes
2507116223	2507116222	Secondary	HQ	2507116223	0.97	PC_00001	Cell_TM	Yes
2508525510	2508525511	Primary	HQ	2508525510	0.36	PC_00009	Mixed_Phage_TM	Yes
2508525513	2508525511	Secondary	HQ	2508525513	0.93	PC_00009	Mixed_Phage_TM	Yes
2508533817	2508533821	Secondary	HQ	2508533817	0.9	PC_00009	Mixed_Phage_TM	Yes
2508533818	2508533821	Primary	HQ	2508533818	0.9	PC_00009	Mixed_Phage_TM	Yes
2509048660	2509048662	Secondary	HQ	2509048660	0.97	PC_00001	Cell_TM	Yes
2509048663	2509048662	Primary	HQ	2509048663	0.98	PC_00001	Cell_TM	Yes
2509056928	2509056929	Primary	HQ	2509056928	0.88	PC_00009	Mixed_Phage_TM	Yes
2509056931	2509056929	Secondary	HQ	2509056931	0.99	PC_00009	Mixed_Phage_TM	Yes
2509514681	2509514694	Secondary	HQ	2509514681	0.86	PC_00009	Mixed_Phage_TM	Yes
2509514691	2509514694	Secondary	HQ	2509514691	0.86	PC_00009	Mixed_Phage_TM	Yes
2509514692	2509514694	Primary	HQ	2509514692	0.87	PC_00009	Mixed_Phage_TM	Yes
2509514766	2509514769	Secondary	HQ	2509514766	0.86	PC_00009	Mixed_Phage_TM	Yes
2509514767	2509514769	Primary	HQ	2509514767	0.87	PC_00009	Mixed_Phage_TM	Yes
2509795703	2509795700	Primary	HQ	2509795703	0.92	PC_00021	Mixed_Phage_TM	Yes
2510027357	2510027359	Primary	HQ	2510027357	0.97	PC_00001	Cell_TM	Yes
2510129600	2510129601	Primary	HQ	2510129600	0.91	PC_00002	Phage_struct	Yes
2510129634	2510129601	Secondary	HQ	2510129634	0.74	PC_00007	Phage_other	Yes
2510279326	2510279328	Primary	HQ	2510279326	0.94	PC_00002	Phage_struct	Yes
2510288045	2510288043	Primary	HQ	2510288045	0.9	PC_00009	Mixed_Phage_TM	Yes
2510288046	2510288043	Secondary	HQ	2510288046	0.9	PC_00009	Mixed_Phage_TM	Yes
2510288057	2510288043	Secondary	HQ	2510288057	0.85	PC_00009	Mixed_Phage_TM	Yes
2510320558	2510320551	Primary	HQ	2510320558	0.87	PC_00009	Mixed_Phage_TM	Yes
2510409163	2510409162	Primary	HQ	2510409163	0.95	PC_00002	Phage_struct	Yes
2510552445	2510552443	Primary	HQ	2510552445	0.25	PC_00089	NA	Yes
2510552446	2510552445	Primary	HQ	2510552446	0.22	PC_00060	NA	Yes
2510917494	2510917493	Primary	HQ	2510917494	0.87	PC_00001	Cell_TM	Yes
2512979580	2512979578	Primary	HQ	2512979580	0.96	PC_00001	Cell_TM	Yes
2512981303	2512981301	Primary	HQ	2512981303	0.92	PC_00001	Cell_TM	Yes
2512981304	2512981301	Secondary	HQ	2512981304	0.97	PC_00001	Cell_TM	Yes
2513780089	2513780091	Primary	HQ	2513780089	0.94	PC_00130	Rare	Yes
2515425833	2515425835	Secondary	HQ	2515425833	0.91	PC_00001	Cell_TM	Yes
2515425837	2515425835	Primary	HQ	2515425837	0.91	PC_00001	Cell_TM	Yes
2515441862	2515441865	Primary	HQ	Ga0115414_10006425	0.99	PC_00012	Phage_struct	No
2515509870	2515509872	Primary	HQ	2515509870	0.96	PC_00002	Phage_struct	Yes
2515881226	2515881228	Primary	Partial_or_short	NA	0.86	PC_00009	Mixed_Phage_TM	No
2515955023	2515955025	Primary	HQ	2515955023	0.94	PC_00002	Phage_struct	Yes
2515955055	2515955025	Secondary	HQ	2515955055	0.93	PC_00002	Phage_struct	Yes
2516020416	2516020414	Primary	HQ	2516020416	0.86	PC_00009	Mixed_Phage_TM	Yes
2516020417	2516020414	Secondary	HQ	2516020417	0.85	PC_00009	Mixed_Phage_TM	Yes
2517467763	2517467765	Primary	Partial_or_short	NA	0.92	PC_00021	Mixed_Phage_TM	No
2517695866	2517695871	Primary	HQ	2517695866	0.98	PC_00001	Cell_TM	Yes
2517695872	2517695871	Secondary	HQ	2517695872	0.91	PC_00001	Cell_TM	Yes
2517922281	2517922283	Primary	HQ	2517922281	0.93	PC_00002	Phage_struct	Yes
2518641108	2518641110	Primary	HQ	2518641108	0.95	PC_00002	Phage_struct	Yes
2518922044	2518922042	Primary	HQ	2518922044	0.93	PC_00001	Cell_TM	Yes
2518922045	2518922042	Secondary	HQ	2518922045	0.89	PC_00001	Cell_TM	Yes
2518937975	2518937973	Primary	HQ	2518937975	0.94	PC_00002	Phage_struct	Yes
2519043822	2519043823	Primary	HQ	2519043822	0.97	PC_00002	Phage_struct	Yes
2519810885	2519810883	Primary	HQ	2519810885	0.87	PC_00009	Mixed_Phage_TM	Yes
2519810886	2519810883	Secondary	HQ	2519810886	0.84	PC_00009	Mixed_Phage_TM	Yes
2519860468	2519860470	Primary	HQ	2519860468	0.95	PC_00002	Phage_struct	Yes
2519885417	2519885418	Secondary	HQ	2519885417	0.92	PC_00002	Phage_struct	Yes
2519885451	2519885418	Primary	HQ	2519885451	0.76	PC_00007	Phage_other	Yes
2521908845	2521908843	Primary	HQ	2521908845	0.93	PC_00010	Phage_struct	Yes
2522284882	2522284880	Primary	Partial_or_short	NA	0.45	PC_00009	Mixed_Phage_TM	No
2523569850	2523569853	Primary	HQ	2523569850	0.91	PC_00009	Mixed_Phage_TM	Yes
2523569851	2523569853	Secondary	HQ	2523569851	0.9	PC_00009	Mixed_Phage_TM	Yes
2523740938	2523740936	Primary	HQ	2523740938	0.9	PC_00009	Mixed_Phage_TM	Yes
2523740939	2523740936	Secondary	HQ	2523740939	0.87	PC_00009	Mixed_Phage_TM	Yes
2523836780	2523836782	Secondary	HQ	2523836780	0.77	PC_00007	Phage_other	Yes
2523836781	2523836782	Primary	HQ	2523836781	0.72	PC_00007	Phage_other	Yes
2523904649	2523904647	Primary	HQ	2523904649	0.94	PC_00010	Phage_struct	Yes
2523907274	2523907276	Primary	HQ	2523907274	0.94	PC_00010	Phage_struct	Yes
2524007915	2524007917	Primary	HQ	2524007915	0.95	PC_00010	Phage_struct	Yes
2524165236	2524165234	Primary	HQ	2524165236	0.94	PC_00003	Phage_struct	Yes
2524195295	2524195293	Primary	HQ	2524195295	0.92	PC_00009	Mixed_Phage_TM	Yes
2524236857	2524236859	Primary	HQ	2524236857	0.96	PC_00002	Phage_struct	Yes
2524280799	2524280801	Primary	HQ	2524280799	0.94	PC_00002	Phage_struct	Yes
2524365403	2524365401	Primary	HQ	2524365403	0.93	PC_00001	Cell_TM	Yes
2524912167	2524912168	Primary	HQ	2524912167	0.94	PC_00002	Phage_struct	Yes
2525217687	2525217689	Secondary	HQ	2525217687	0.77	PC_00007	Phage_other	Yes
2525217688	2525217689	Primary	HQ	2525217688	0.74	PC_00007	Phage_other	Yes
2525345478	2525345481	Secondary	HQ	2525345478	0.87	PC_00009	Mixed_Phage_TM	Yes
2525345479	2525345481	Primary	HQ	2525345479	0.9	PC_00009	Mixed_Phage_TM	Yes
2525419581	2525419579	Primary	HQ	2525419581	0.92	PC_00097	Rare	Yes
2525496164	2525496167	Primary	HQ	2525496164	0.98	PC_00021	Mixed_Phage_TM	Yes
2526082257	2526082258	Primary	HQ	2526082257	0.34	PC_00003	Phage_struct	Yes
2526116331	2526116332	Secondary	HQ	2526116331	0.88	PC_00001	Cell_TM	Yes
2526116334	2526116332	Primary	HQ	2526116334	0.94	PC_00001	Cell_TM	Yes
2526261427	2526261429	Primary	HQ	2526261427	0.94	PC_00002	Phage_struct	Yes
2526269319	2526269321	Primary	HQ	2526269319	0.94	PC_00002	Phage_struct	Yes
2526272779	2526272778	Primary	HQ	2526272779	0.97	PC_00002	Phage_struct	Yes
2526433654	2526433652	Secondary	HQ	2526433654	0.88	PC_00009	Mixed_Phage_TM	Yes
2526433655	2526433652	Primary	HQ	2526433655	1.07	PC_00009	Mixed_Phage_TM	Yes
2528318198	2528318199	Primary	HQ	2528318198	0.94	PC_00002	Phage_struct	Yes
2529421985	2529421987	Primary	Partial_or_short	NA	0.88	PC_00001	Cell_TM	No
2532997714	2532997715	Primary	HQ	2532997714	0.92	PC_00002	Phage_struct	Yes
2532997744	2532997715	Secondary	HQ	2532997744	0.76	PC_00007	Phage_other	Yes
2533776920	2533776921	Primary	HQ	2533776920	0.48	PC_00003	Phage_struct	Yes
2535908249	2535908256	Primary	HQ	2535908249	0.88	PC_00009	Mixed_Phage_TM	Yes
2535908254	2535908256	Secondary	HQ	2535908254	0.91	PC_00009	Mixed_Phage_TM	Yes
2536072253	2536072256	Primary	HQ	2536072253	0.97	PC_00021	Mixed_Phage_TM	Yes
2538441110	2538441108	Primary	HQ	2538441110	0.95	PC_00002	Phage_struct	Yes
2538442773	2538442772	Primary	HQ	2538442773	0.36	PC_00003	Phage_struct	Yes
2540876920	2540876923	Primary	HQ	2540876920	0.95	PC_00002	Phage_struct	Yes
2541350663	2541350666	Secondary	HQ	2541350663	0.92	PC_00009	Mixed_Phage_TM	Yes
2541350664	2541350666	Primary	HQ	2541350664	0.86	PC_00009	Mixed_Phage_TM	Yes
2541359677	2541359675	Primary	HQ	2541359677	0.94	PC_00001	Cell_TM	Yes
2541447329	2541447330	Primary	HQ	2541447329	0.95	PC_00002	Phage_struct	Yes
2541838051	2541838063	Secondary	HQ	2541838051	0.88	PC_00009	Mixed_Phage_TM	Yes
2541838060	2541838063	Secondary	HQ	2541838060	0.9	PC_00009	Mixed_Phage_TM	Yes
2541838061	2541838063	Primary	HQ	2541838061	0.9	PC_00009	Mixed_Phage_TM	Yes
2543475366	2543475368	Primary	HQ	2543475366	0.95	PC_00008	Phage_struct	Yes
2545533660	2545533658	Primary	HQ	2545533660	0.95	PC_00002	Phage_struct	Yes
2545648701	2545648736	Secondary	HQ	2545648701	0.88	PC_00003	Phage_struct	Yes
2545648735	2545648736	Primary	HQ	2545648735	0.93	PC_00003	Phage_struct	Yes
2545789159	2545789163	Primary	HQ	2545789159	0.96	PC_00003	Phage_struct	Yes
2545789719	2545789720	Primary	HQ	2545789719	0.97	PC_00003	Phage_struct	Yes
2546426873	2546426871	Primary	HQ	2546426873	0.95	PC_00003	Phage_struct	Yes
2546427292	2546427291	Primary	HQ	2546427292	0.95	PC_00002	Phage_struct	Yes
2551561084	2551561086	Primary	Partial_or_short	NA	0.8	PC_00098	Rare	No
2551956478	2551956480	Primary	HQ	2551956478	0.97	PC_00001	Cell_TM	Yes
2551962371	2551962373	Primary	HQ	2551962371	0.92	PC_00001	Cell_TM	Yes
2551963792	2551963794	Primary	Partial_or_short	NA	0.95	PC_00001	Cell_TM	No
2552240181	2552240179	Primary	HQ	2552240181	0.89	PC_00009	Mixed_Phage_TM	Yes
2552240182	2552240179	Secondary	HQ	2552240182	0.9	PC_00009	Mixed_Phage_TM	Yes
2554442932	2554442935	Secondary	HQ	2554442932	0.9	PC_00009	Mixed_Phage_TM	Yes
2554442933	2554442935	Primary	HQ	2554442933	0.87	PC_00009	Mixed_Phage_TM	Yes
2554660208	2554660211	Secondary	HQ	2554660208	0.9	PC_00009	Mixed_Phage_TM	Yes
2554660209	2554660211	Primary	HQ	2554660209	0.9	PC_00009	Mixed_Phage_TM	Yes
2555608128	2555608131	Secondary	HQ	2555608128	0.9	PC_00009	Mixed_Phage_TM	Yes
2555608129	2555608131	Primary	HQ	2555608129	0.86	PC_00009	Mixed_Phage_TM	Yes
2555608130	2555608131	Secondary	HQ	2555608130	0.85	PC_00009	Mixed_Phage_TM	Yes
2557354384	2557354385;2557354388	Secondary	HQ	2557354384	0.91	PC_00001	Cell_TM	Yes
2557354387	2557354385;2557354388	Primary	HQ	2557354387	0.91	PC_00001	Cell_TM	Yes
2557354390	2557354385;2557354388	Secondary	HQ	2557354390	0.92	PC_00001	Cell_TM	Yes
2557355475	2557355474	Secondary	HQ	2557355475	0.87	PC_00001	Cell_TM	Yes
2557355476	2557355474	Primary	Partial_or_short	NA	0.58	PC_00001	Cell_TM	No
2557359617	2557359614	Primary	HQ	2557359617	0.76	PC_00009	Mixed_Phage_TM	Yes
2557360906	2557360908	Secondary	Partial_or_short	NA	0.97	PC_00001	Cell_TM	No
2557360907	2557360908	Primary	HQ	2557360907	0.98	PC_00001	Cell_TM	Yes
2557365147	2557365149	Secondary	HQ	2557365147	0.79	PC_00001	Cell_TM	Yes
2557365151	2557365149	Primary	HQ	2557365151	0.92	PC_00001	Cell_TM	Yes
2557367201	2557367212	Secondary	Partial_or_short	NA	0.95	PC_00001	Cell_TM	No
2557367209	2557367212	Primary	HQ	2557367209	0.91	PC_00001	Cell_TM	Yes
2557367213	2557367212	Secondary	Partial_or_short	NA	0.96	PC_00001	Cell_TM	No
2557371672	2557371673	Primary	Partial_or_short	NA	0.94	PC_00001	Cell_TM	No
2557371674	2557371673	Secondary	HQ	2557371674	0.94	PC_00001	Cell_TM	Yes
2557375811	2557375812	Secondary	HQ	2557375811	0.87	PC_00001	Cell_TM	Yes
2557375816	2557375812	Primary	HQ	2557375816	0.94	PC_00001	Cell_TM	Yes
2557376820	2557376821	Primary	HQ	2557376820	0.86	PC_00001	Cell_TM	Yes
2557376823	2557376821	Secondary	HQ	2557376823	0.91	PC_00001	Cell_TM	Yes
2557378686	2557378688	Primary	HQ	2557378686	0.98	PC_00001	Cell_TM	Yes
2557378689	2557378688	Secondary	HQ	2557378689	0.98	PC_00001	Cell_TM	Yes
2557380493	2557380495	Primary	Partial_or_short	NA	0.94	PC_00001	Cell_TM	No
2558015326	2558015328	Primary	HQ	2558015326	0.93	PC_00010	Phage_struct	Yes
2558745130	2558745129	Primary	HQ	2558745130	0.41	PC_00003	Phage_struct	Yes
2558951795	2558951793	Primary	HQ	2558951795	0.91	PC_00003	Phage_struct	Yes
2558951814	2558951793	Secondary	HQ	2558951814	0.88	PC_00003	Phage_struct	Yes
2558968558	2558968556	Primary	HQ	2558968558	0.95	PC_00002	Phage_struct	Yes
2558976370	2558976368	Primary	HQ	2558976370	0.94	PC_00008	Phage_struct	Yes
2559006155	2559006156	Primary	HQ	2559006155	0.98	PC_00012	Phage_struct	Yes
2559321195	2559321194	Primary	HQ	2559321195	0.97	PC_00002	Phage_struct	Yes
2562557735	2562557733	Primary	HQ	2562557735	0.95	PC_00002	Phage_struct	Yes
2562561505	2562561508	Primary	HQ	2562561505	0.94	PC_00002	Phage_struct	Yes
2562672561	2562672563	Primary	HQ	2562672561	1	PC_00002	Phage_struct	Yes
2563292628	2563292629	Primary	HQ	2563292628	0.31	PC_00002	Phage_struct	Yes
2563384381	2563384383	Primary	HQ	2563384381	0.94	PC_00010	Phage_struct	Yes
2563939568	2563939571	Secondary	HQ	2563939568	0.86	PC_00009	Mixed_Phage_TM	Yes
2563939569	2563939571	Primary	HQ	2563939569	0.9	PC_00009	Mixed_Phage_TM	Yes
2563941168	2563941171	Secondary	HQ	2563941168	0.86	PC_00009	Mixed_Phage_TM	Yes
2563941169	2563941171	Primary	HQ	2563941169	0.9	PC_00009	Mixed_Phage_TM	Yes
2565658941	2565658940	Primary	HQ	2565658941	0.92	PC_00002	Phage_struct	Yes
2565666790	2565666789	Primary	HQ	2565666790	0.89	PC_00002	Phage_struct	Yes
2565681690	2565681692	Primary	HQ	2565681690	0.94	PC_00008	Phage_struct	Yes
2565682140	2565682138	Primary	HQ	2565682140	0.94	PC_00002	Phage_struct	Yes
2565711887	2565711889	Primary	HQ	2565711887	0.9	PC_00008	Phage_struct	Yes
2565715511	2565715508	Primary	HQ	2565715511	0.93	PC_00003	Phage_struct	Yes
2565933450	2565933448	Primary	HQ	2565933450	0.92	PC_00008	Phage_struct	Yes
2566031733	2566031734	Secondary	HQ	2566031733	0.91	PC_00001	Cell_TM	Yes
2566031736	2566031734	Primary	HQ	2566031736	0.98	PC_00001	Cell_TM	Yes
2566068157	2566068155	Primary	HQ	2566068157	0.93	PC_00002	Phage_struct	Yes
2566283109	2566283107	Primary	HQ	2566283109	0.98	PC_00012	Phage_struct	Yes
2566300052	2566300051	Primary	HQ	2566300052	0.92	PC_00002	Phage_struct	Yes
2566302894	2566302896	Primary	HQ	2566302894	0.76	PC_00009	Mixed_Phage_TM	Yes
2566644721	2566644719	Primary	HQ	2566644721	0.95	PC_00002	Phage_struct	Yes
2568300998	2568301000	Primary	HQ	2568300998	0.95	PC_00002	Phage_struct	Yes
2568546214	2568546213	Primary	HQ	2568546214	0.94	PC_00002	Phage_struct	Yes
2569113156	2569113154	Primary	HQ	2569113156	0.87	PC_00009	Mixed_Phage_TM	Yes
2569145083	2569145085	Primary	HQ	2569145083	0.96	PC_00010	Phage_struct	Yes
2571093845	2571093844	Primary	HQ	2571093845	0.92	PC_00001	Cell_TM	Yes
2571245909	2571245908	Primary	HQ	2571245909	0.98	PC_00012	Phage_struct	Yes
2573319139	2573319142	Primary	HQ	2573319139	0.75	PC_00007	Phage_other	Yes
2574146102	2574146105	Primary	HQ	2574146102	0.98	PC_00002	Phage_struct	Yes
2574156329	2574156326	Primary	HQ	2574156329	0.93	PC_00010	Phage_struct	Yes
2574167628	2574167643	Secondary	HQ	2574167628	0.93	PC_00001	Cell_TM	Yes
2574167641	2574167643	Primary	HQ	2574167641	0.96	PC_00001	Cell_TM	Yes
2574192269	2574192268	Primary	HQ	2574192269	0.38	PC_00003	Phage_struct	Yes
2574215486	2574215484	Primary	HQ	2574215486	0.92	PC_00008	Phage_struct	Yes
2574271974	2574271976	Primary	HQ	2574271974	0.94	PC_00062	Rare	Yes
2574303003	2574303004	Primary	HQ	2574303003	0.95	PC_00002	Phage_struct	Yes
2575379165	2575379168	Primary	HQ	2575379165	0.86	PC_00009	Mixed_Phage_TM	Yes
2575379166	2575379168	Secondary	HQ	2575379166	0.9	PC_00009	Mixed_Phage_TM	Yes
2576065990	2576065992	Secondary	HQ	2576065990	0.8	PC_00007	Phage_other	Yes
2576065991	2576065992	Primary	HQ	2576065991	0.7	PC_00007	Phage_other	Yes
2576814975	2576814978	Primary	HQ	2576814975	0.94	PC_00002	Phage_struct	Yes
2577670637	2577670640	Secondary	HQ	2577670637	0.86	PC_00009	Mixed_Phage_TM	Yes
2577670638	2577670640	Primary	HQ	2577670638	0.9	PC_00009	Mixed_Phage_TM	Yes
2578051386	2578051387	Primary	HQ	2578051386	0.41	PC_00003	Phage_struct	Yes
2579004052	2579004050	Primary	HQ	2579004052	0.97	PC_00001	Cell_TM	Yes
2580763580	2580763578	Primary	HQ	2580763580	0.9	PC_00009	Mixed_Phage_TM	Yes
2580763581	2580763578	Secondary	HQ	2580763581	0.9	PC_00009	Mixed_Phage_TM	Yes
2581249493	2581249492	Primary	HQ	2581249493	0.96	PC_00002	Phage_struct	Yes
2581724144	2581724141	Primary	HQ	2581724144	0.94	PC_00002	Phage_struct	Yes
2581724292	2581724290	Primary	HQ	2581724292	0.96	PC_00002	Phage_struct	Yes
2581921146	2581921144	Primary	HQ	2581921146	0.85	PC_00009	Mixed_Phage_TM	Yes
2581921148	2581921144	Secondary	HQ	2581921148	0.86	PC_00009	Mixed_Phage_TM	Yes
2581923776	2581923774	Primary	HQ	2581923776	0.9	PC_00009	Mixed_Phage_TM	Yes
2582707983	2582707985	Secondary	HQ	2582707983	0.93	PC_00001	Cell_TM	Yes
2582707989	2582707985	Primary	HQ	2582707989	0.97	PC_00001	Cell_TM	Yes
2582709333	2582709331	Primary	HQ	2582709333	0.98	PC_00001	Cell_TM	Yes
2582721054	2582721052	Primary	HQ	2582721054	0.99	PC_00001	Cell_TM	Yes
2582755770	2582755769	Primary	HQ	2582755770	0.92	PC_00001	Cell_TM	Yes
2582756300	2582756308	Secondary	HQ	2582756300	0.97	PC_00001	Cell_TM	Yes
2582756306	2582756308	Primary	HQ	2582756306	0.98	PC_00001	Cell_TM	Yes
2582885755	2582885753	Primary	HQ	2582885755	0.94	PC_00010	Phage_struct	Yes
2582907995	2582907997	Primary	HQ	2582907995	0.93	PC_00021	Mixed_Phage_TM	Yes
2582908051	2582908053	Primary	HQ	2582908051	0.96	PC_00001	Cell_TM	Yes
2582940621	2582940619	Primary	HQ	2582940621	0.97	PC_00019	Cell_other	Yes
2582982718	2582982717	Primary	HQ	2582982718	0.89	PC_00188	Rare	Yes
2582982779	2582982781	Primary	HQ	2582982779	0.93	PC_00021	Mixed_Phage_TM	Yes
2582999600	2582999598	Primary	HQ	2582999600	0.25	PC_00009	Mixed_Phage_TM	Yes
2583020173	2583020171	Primary	HQ	2583020173	0.89	PC_00024	Cell_other	Yes
2583048163	2583048162	Primary	Partial_or_short	NA	0.5	PC_00027	Cell_other	No
2583048425	2583048423	Primary	HQ	2583048425	0.88	PC_00019	Cell_other	Yes
2583048543	2583048545	Primary	HQ	2583048543	0.89	PC_00029	Cell_other	Yes
2583053046	2583053048	Primary	Partial_or_short	NA	0.87	PC_00020	Cell_other	No
2583122210	2583122209	Primary	HQ	2583122210	0.97	PC_00002	Phage_struct	Yes
2583125774	2583125772	Primary	HQ	2583125774	0.93	PC_00002	Phage_struct	Yes
2583201884	2583201886	Primary	HQ	2583201884	0.94	PC_00002	Phage_struct	Yes
2585240193	2585240191	Secondary	HQ	2585240193	0.84	PC_00009	Mixed_Phage_TM	Yes
2585240194	2585240191	Primary	HQ	2585240194	0.9	PC_00009	Mixed_Phage_TM	Yes
2585240198	2585240191	Secondary	HQ	2585240198	0.91	PC_00009	Mixed_Phage_TM	Yes
2585240199	2585240191	Secondary	HQ	2585240199	0.87	PC_00009	Mixed_Phage_TM	Yes
2585363065	2585363068	Secondary	HQ	2585363065	0.84	PC_00021	Mixed_Phage_TM	Yes
2585363066	2585363068	Primary	HQ	2585363066	0.85	PC_00021	Mixed_Phage_TM	Yes
2585382567	2585382566	Secondary	HQ	2585382567	0.64	PC_00007	Phage_other	Yes
2585382568	2585382566	Primary	HQ	2585382568	0.74	PC_00007	Phage_other	Yes
2585382569	2585382566	Secondary	HQ	2585382569	0.74	PC_00007	Phage_other	Yes
2585424986	2585424988	Secondary	HQ	2585424986	0.75	PC_00007	Phage_other	Yes
2585424987	2585424988	Primary	HQ	2585424987	0.82	PC_00007	Phage_other	Yes
2585922493	2585922492	Primary	HQ	2585922493	0.95	PC_00003	Phage_struct	Yes
2586044611	2586044614	Secondary	HQ	2586044611	0.87	PC_00009	Mixed_Phage_TM	Yes
2586044612	2586044614	Primary	HQ	2586044612	0.9	PC_00009	Mixed_Phage_TM	Yes
2586181044	2586181042	Secondary	HQ	2586181044	0.89	PC_00009	Mixed_Phage_TM	Yes
2586181045	2586181042	Primary	HQ	2586181045	0.87	PC_00009	Mixed_Phage_TM	Yes
2586760647	2586760649	Primary	HQ	2586760647	0.98	PC_00001	Cell_TM	Yes
2586784177	2586784176	Primary	HQ	2586784177	0.96	PC_00003	Phage_struct	Yes
2586786134	2586786132	Primary	HQ	2586786134	0.97	PC_00003	Phage_struct	Yes
2586831759	2586831755	Primary	HQ	2586831759	0.94	PC_00008	Phage_struct	Yes
2586911124	2586911125	Primary	HQ	2586911124	0.96	PC_00009	Mixed_Phage_TM	Yes
2586912092	2586912094	Secondary	HQ	2586912092	0.26	PC_00009	Mixed_Phage_TM	Yes
2586912096	2586912094	Secondary	HQ	2586912096	0.88	PC_00009	Mixed_Phage_TM	Yes
2586912100	2586912094	Primary	HQ	2586912100	0.88	PC_00009	Mixed_Phage_TM	Yes
2587010607	2587010608	Primary	HQ	2587010607	0.95	PC_00002	Phage_struct	Yes
2587105946	2587105947	Primary	HQ	2587105946	0.92	PC_00002	Phage_struct	Yes
2587296290	2587296291	Primary	HQ	2587296290	0.94	PC_00002	Phage_struct	Yes
2587302279	2587302281	Primary	Partial_or_short	NA	0.96	NA	NA	No
2587713424	2587713426	Primary	HQ	2587713424	0.96	PC_00001	Cell_TM	Yes
2587713427	2587713426	Secondary	HQ	2587713427	0.94	PC_00001	Cell_TM	Yes
2587765336	2587765335	Primary	HQ	2587765336	0.4	PC_00003	Phage_struct	Yes
2587840400	2587840402	Primary	HQ	2587840400	0.96	PC_00002	Phage_struct	Yes
2587845738	2587845737	Primary	HQ	2587845738	1.01	NA	NA	Yes
2587845739	2587845737	Secondary	HQ	2587845739	0.93	PC_00002	Phage_struct	Yes
2587857018	2587857019	Primary	HQ	2587857018	0.74	PC_00010	Phage_struct	Yes
2587857956	2587857957	Primary	HQ	2587857956	0.97	PC_00002	Phage_struct	Yes
2588061217	2588061215	Primary	Partial_or_short	NA	0.92	PC_00009	Mixed_Phage_TM	No
2588071340	2588071342	Primary	HQ	2588071340	0.81	PC_00001	Cell_TM	Yes
2588163159	2588163158	Primary	HQ	2588163159	0.41	PC_00003	Phage_struct	Yes
2588165818	2588165819	Primary	HQ	2588165818	0.96	PC_00002	Phage_struct	Yes
2588181922	2588181924	Primary	HQ	2588181922	0.92	PC_00002	Phage_struct	Yes
2588220293	2588220292	Primary	HQ	2588220293	0.69	PC_00007	Phage_other	Yes
2588220294	2588220292	Secondary	HQ	2588220294	0.75	PC_00007	Phage_other	Yes
2588297961	2588297963	Primary	HQ	2588297961	0.94	PC_00002	Phage_struct	Yes
2588556412	2588556409	Primary	HQ	2588556412	0.95	PC_00021	Mixed_Phage_TM	Yes
2588667814	2588667811	Primary	HQ	2588667814	0.93	PC_00002	Phage_struct	Yes
2589171589	2589171592	Primary	HQ	2589171589	0.92	PC_00002	Phage_struct	Yes
2589174080	2589174082	Primary	HQ	2589174080	0.94	PC_00010	Phage_struct	Yes
2589179402	2589179400	Primary	HQ	2589179402	0.92	PC_00008	Phage_struct	Yes
2589898773	2589898774	Primary	HQ	2589898773	0.98	PC_00012	Phage_struct	Yes
2592947064	2592947062	Primary	HQ	2592947064	0.86	PC_00001	Cell_TM	Yes
2595240583	2595240580	Primary	HQ	2595240583	0.96	PC_00009	Mixed_Phage_TM	Yes
2595353956	2595353953	Primary	HQ	2595353956	0.94	PC_00002	Phage_struct	Yes
2595394900	2595394899	Primary	HQ	2595394900	0.95	PC_00002	Phage_struct	Yes
2595398029	2595398027	Primary	HQ	2595398029	0.99	PC_00012	Phage_struct	Yes
2595398122	2595398124	Primary	HQ	2595398122	0.9	PC_00003	Phage_struct	Yes
2595509872	2595509898	Secondary	HQ	2595509872	0.84	PC_00003	Phage_struct	Yes
2595509896	2595509898	Primary	HQ	2595509896	0.91	PC_00003	Phage_struct	Yes
2595682133	2595682135	Secondary	HQ	2595682133	0.76	PC_00007	Phage_other	Yes
2595682134	2595682135	Primary	HQ	2595682134	0.76	PC_00007	Phage_other	Yes
2596237814	2596237816	Primary	HQ	2596237814	0.93	PC_00001	Cell_TM	Yes
2596237817	2596237816	Secondary	HQ	2596237817	0.92	PC_00001	Cell_TM	Yes
2596271315	2596271317	Primary	HQ	2596271315	0.93	PC_00010	Phage_struct	Yes
2596297378	2596297381	Secondary	HQ	2596297378	0.77	PC_00007	Phage_other	Yes
2596297380	2596297381	Primary	HQ	2596297380	0.71	PC_00007	Phage_other	Yes
2596552312	2596552311	Primary	HQ	2596552312	0.73	PC_00007	Phage_other	Yes
2596552313	2596552311	Secondary	HQ	2596552313	0.65	PC_00007	Phage_other	Yes
2596883267	2596883269	Secondary	HQ	2596883267	0.77	PC_00007	Phage_other	Yes
2596883268	2596883269	Primary	HQ	2596883268	0.72	PC_00007	Phage_other	Yes
2596910726	2596910728	Primary	HQ	2596910726	0.65	PC_00007	Phage_other	Yes
2596910727	2596910728	Secondary	HQ	2596910727	0.74	PC_00007	Phage_other	Yes
2597043059	2597043060	Primary	HQ	2597043059	0.93	PC_00010	Phage_struct	Yes
2597047724	2597047721	Primary	HQ	2597047724	0.93	PC_00001	Cell_TM	Yes
2597048098	2597048100	Secondary	HQ	2597048098	0.98	PC_00009	Mixed_Phage_TM	Yes
2597048101	2597048100	Primary	HQ	2597048101	0.89	PC_00009	Mixed_Phage_TM	Yes
2597406775	2597406777	Primary	HQ	2597406775	0.96	PC_00001	Cell_TM	Yes
2597406778	2597406777	Secondary	HQ	2597406778	0.96	PC_00001	Cell_TM	Yes
2597434976	2597434977	Secondary	HQ	2597434976	0.86	PC_00001	Cell_TM	Yes
2597434979	2597434977	Primary	HQ	2597434979	0.93	PC_00001	Cell_TM	Yes
2597831555	2597831558	Primary	HQ	2597831555	0.92	PC_00008	Phage_struct	Yes
2598309715	2598309713	Primary	HQ	2598309715	0.87	PC_00009	Mixed_Phage_TM	Yes
2598309716	2598309713	Secondary	HQ	2598309716	0.85	PC_00009	Mixed_Phage_TM	Yes
2598612365	2598612363	Primary	HQ	2598612365	0.74	PC_00009	Mixed_Phage_TM	Yes
2598612366	2598612363	Secondary	HQ	2598612366	0.9	PC_00009	Mixed_Phage_TM	Yes
2598804241	2598804242	Primary	HQ	2598804241	0.95	PC_00002	Phage_struct	Yes
2598915015	2598915017	Secondary	HQ	2598915015	0.65	PC_00007	Phage_other	Yes
2598915016	2598915017	Primary	HQ	2598915016	0.73	PC_00007	Phage_other	Yes
2598915771	2598915773	Secondary	HQ	2598915771	0.65	PC_00007	Phage_other	Yes
2598915772	2598915773	Primary	HQ	2598915772	0.74	PC_00007	Phage_other	Yes
2598916020	2598916019	Primary	HQ	2598916020	0.73	PC_00007	Phage_other	Yes
2598916021	2598916019	Secondary	HQ	2598916021	0.67	PC_00007	Phage_other	Yes
2598987871	2598987868	Primary	HQ	2598987871	0.96	PC_00003	Phage_struct	Yes
2599099597	2599099595	Primary	HQ	2599099597	0.94	PC_00002	Phage_struct	Yes
2599209301	2599209299	Primary	HQ	2599209301	0.89	PC_00009	Mixed_Phage_TM	Yes
2600007285	2600007288	Primary	HQ	2600007285	0.91	PC_00009	Mixed_Phage_TM	Yes
2600007286	2600007288	Secondary	HQ	2600007286	0.9	PC_00009	Mixed_Phage_TM	Yes
2600894334	2600894336	Primary	HQ	2600894334	0.95	PC_00044	Cell_TM	Yes
2600983742	2600983741	Primary	HQ	2600983742	0.94	PC_00002	Phage_struct	Yes
2600984269	2600984268	Primary	HQ	2600984269	0.94	PC_00002	Phage_struct	Yes
2601110254	2601110251	Primary	HQ	2601110254	0.88	PC_00003	Phage_struct	Yes
2601781815	2601781811	Primary	HQ	2601781815	0.79	PC_00001	Cell_TM	Yes
2601784430	2601784428	Primary	HQ	2601784430	0.97	PC_00001	Cell_TM	Yes
2602120721	2602120723	Primary	HQ	2602120721	0.93	PC_00008	Phage_struct	Yes
2603588828	2603588830	Primary	HQ	2603588828	0.94	PC_00002	Phage_struct	Yes
2606196636	2606196635	Primary	HQ	2606196636	0.94	PC_00010	Phage_struct	Yes
2609114537	2609114536	Secondary	HQ	2609114537	0.93	PC_00001	Cell_TM	Yes
2609114538	2609114536	Primary	HQ	2609114538	0.98	PC_00001	Cell_TM	Yes
2609579449	2609579447	Primary	HQ	2609579449	0.95	PC_00021	Mixed_Phage_TM	Yes
2609827586	2609827584	Primary	HQ	2609827586	0.85	PC_00009	Mixed_Phage_TM	Yes
2609827587	2609827584	Secondary	HQ	2609827587	0.88	PC_00009	Mixed_Phage_TM	Yes
2609827588	2609827584	Secondary	HQ	2609827588	0.89	PC_00009	Mixed_Phage_TM	Yes
2609827625	2609827627	Primary	HQ	2609827625	0.94	PC_00009	Mixed_Phage_TM	Yes
2610741439	2610741437	Primary	HQ	2610741439	0.91	PC_00009	Mixed_Phage_TM	Yes
2610741440	2610741437	Secondary	HQ	2610741440	0.92	PC_00009	Mixed_Phage_TM	Yes
2610741447	2610741437	Secondary	HQ	2610741447	0.92	PC_00009	Mixed_Phage_TM	Yes
2610744649	2610744645	Primary	HQ	2610744649	0.88	PC_00021	Mixed_Phage_TM	Yes
2611844238	2611844237	Primary	HQ	2611844238	0.69	PC_00007	Phage_other	Yes
2611844239	2611844237	Secondary	HQ	2611844239	0.77	PC_00007	Phage_other	Yes
2616550613	2616550615	Primary	HQ	2616550613	0.95	PC_00002	Phage_struct	Yes
2617272955	2617272957	Primary	HQ	2617272955	0.93	PC_00027	Cell_other	Yes
2617296023	2617296021	Primary	HQ	2617296023	0.95	PC_00001	Cell_TM	Yes
2617297673	2617297675	Secondary	HQ	2617297673	0.92	PC_00001	Cell_TM	Yes
2617297676	2617297675	Primary	HQ	Ga0062456_10003559	0.86	PC_00001	Cell_TM	No
2617299253	2617299255;2617299256	Secondary	HQ	2617299253	0.92	PC_00001	Cell_TM	Yes
2617299258	2617299255;2617299256	Primary	HQ	2617299258	0.93	PC_00001	Cell_TM	Yes
2617299911	2617299909	Primary	HQ	2617299911	0.97	PC_00001	Cell_TM	Yes
2617460573	2617460575	Primary	HQ	2617460573	0.94	PC_00010	Phage_struct	Yes
2618091031	2618091029	Primary	HQ	2618091031	0.93	PC_00010	Phage_struct	Yes
2618409289	2618409287	Primary	HQ	2618409289	0.86	PC_00009	Mixed_Phage_TM	Yes
2618409290	2618409287	Secondary	HQ	2618409290	0.85	PC_00009	Mixed_Phage_TM	Yes
2618419943	2618419941	Primary	HQ	2618419943	0.86	PC_00009	Mixed_Phage_TM	Yes
2618419944	2618419941	Secondary	HQ	2618419944	0.85	PC_00009	Mixed_Phage_TM	Yes
2618493731	2618493744	Secondary	HQ	2618493731	0.85	PC_00009	Mixed_Phage_TM	Yes
2618493741	2618493744	Secondary	HQ	2618493741	0.86	PC_00009	Mixed_Phage_TM	Yes
2618493742	2618493744	Primary	HQ	2618493742	0.87	PC_00009	Mixed_Phage_TM	Yes
2619223561	2619223564	Primary	HQ	2619223561	0.96	PC_00001	Cell_TM	Yes
2619223568	2619223564	Secondary	Partial_or_short	NA	0.75	PC_00001	Cell_TM	No
2619224445	2619224447	Primary	HQ	2619224445	0.9	PC_00001	Cell_TM	Yes
2619224448	2619224447	Secondary	HQ	2619224448	0.92	PC_00001	Cell_TM	Yes
2619434907	2619434905	Primary	HQ	2619434907	0.98	PC_00130	Rare	Yes
2619967427	2619967424	Primary	Partial_or_short	NA	0.96	PC_00001	Cell_TM	No
2619988247	2619988245	Primary	HQ	2619988247	0.95	PC_00001	Cell_TM	Yes
2620028005	2620028007	Primary	HQ	2620028005	0.96	PC_00001	Cell_TM	Yes
2620029449	2620029451	Primary	HQ	2620029449	0.96	PC_00001	Cell_TM	Yes
2620498489	2620498486	Secondary	HQ	2620498489	0.94	PC_00002	Phage_struct	Yes
2620498514	2620498486	Primary	HQ	2620498514	0.95	PC_00002	Phage_struct	Yes
2620951434	2620951432	Primary	HQ	2620951434	0.85	PC_00009	Mixed_Phage_TM	Yes
2623351749	2623351751	Primary	HQ	2623351749	0.92	PC_00092	Rare	Yes
2624340497	2624340495	Primary	HQ	2624340497	0.95	PC_00001	Cell_TM	Yes
2624543441	2624543438	Primary	HQ	2624543441	0.94	PC_00008	Phage_struct	Yes
2624609407	2624609405	Primary	HQ	2624609407	0.93	PC_00008	Phage_struct	Yes
2624630071	2624630073	Primary	HQ	2624630071	0.99	PC_00012	Phage_struct	Yes
2624734247	2624734245	Primary	HQ	2624734247	0.92	PC_00002	Phage_struct	Yes
2624749325	2624749328	Primary	HQ	2624749325	0.93	PC_00002	Phage_struct	Yes
2624749657	2624749659	Primary	HQ	2624749657	0.94	PC_00008	Phage_struct	Yes
2624896465	2624896464	Primary	HQ	2624896465	0.94	PC_00002	Phage_struct	Yes
2627196852	2627196854	Primary	HQ	2627196852	1.01	PC_00027	Cell_other	Yes
2627200962	2627200936	Primary	Partial_or_short	NA	0.52	PC_00089	NA	No
2627205737	2627205734	Primary	HQ	2627205737	0.82	PC_00019	Cell_other	Yes
2627232245	2627232248	Primary	HQ	2627232245	0.91	PC_00040	Cell_other	Yes
2627234413	2627234411	Primary	HQ	2627234413	0.9	PC_00009	Mixed_Phage_TM	Yes
2627236256	2627236257;2627236258	Secondary	HQ	2627236256	0.89	PC_00049	Rare	Yes
2627236260	2627236257;2627236258	Primary	HQ	2627236260	0.77	PC_00049	Rare	Yes
2627246915	2627246920	Primary	HQ	2627246915	0.88	PC_00024	Cell_other	Yes
2627262413	2627262411	Primary	HQ	2627262413	0.89	PC_00009	Mixed_Phage_TM	Yes
2627271755	2627271758	Primary	HQ	Ga0209210_10046474	0.9	PC_00098	Rare	No
2627279440	2627279437;2627279438	Primary	HQ	Ga0209318_10045495	0.91	PC_00020	Cell_other	No
2627279454	2627279449;2627279450	Primary	HQ	2627279454	0.93	PC_00049	Rare	Yes
2627321062	2627321061	Primary	HQ	2627321062	0.91	PC_00009	Mixed_Phage_TM	Yes
2627321762	2627321760	Primary	HQ	2627321762	0.93	PC_00027	Cell_other	Yes
2627322880	2627322881	Primary	HQ	2627322880	0.95	PC_00038	Cell_TM	Yes
2627344828	2627344825;2627344826	Primary	HQ	2627344828	0.94	PC_00047	Cell_other	Yes
2627345244	2627345246	Primary	HQ	2627345244	0.92	PC_00101	Rare	Yes
2627347154	2627347152	Primary	HQ	2627347154	0.94	PC_00190	Rare	Yes
2627352962	2627352964	Primary	HQ	2627352962	0.92	PC_00102	Rare	Yes
2627364233	2627364235	Primary	HQ	2627364233	0.91	PC_00021	Mixed_Phage_TM	Yes
2627365210	2627365211	Primary	HQ	Ga0209319_100019910	0.97	PC_00027	Cell_other	No
2627365212	2627365211	Secondary	HQ	2627365212	0.93	PC_00027	Cell_other	Yes
2627407513	2627407515	Primary	HQ	2627407513	0.92	PC_00020	Cell_other	Yes
2627408151	2627408149	Secondary	HQ	2627408151	0.87	PC_00020	Cell_other	Yes
2627408152	2627408149	Primary	HQ	2627408152	0.91	PC_00020	Cell_other	Yes
2627408757	2627408759	Primary	HQ	2627408757	0.95	PC_00038	Cell_TM	Yes
2627412111	2627412117	Primary	HQ	2627412111	0.81	NA	NA	Yes
2627435803	2627435801	Primary	HQ	2627435803	0.88	PC_00029	Cell_other	Yes
2627445596	2627445591	Primary	HQ	2627445596	0.97	PC_00027	Cell_other	Yes
2627450117	2627450115;2627450116	Primary	HQ	2627450117	0.77	PC_00167	Rare	Yes
2627452596	2627452597	Primary	HQ	2627452596	0.94	PC_00038	Cell_TM	Yes
2627456933	2627456931;2627456932	Primary	HQ	2627456933	0.73	PC_00099	Rare	Yes
2627468957	2627468959	Primary	HQ	2627468957	0.92	PC_00102	Rare	Yes
2627469440	2627469439	Primary	HQ	2627469440	0.9	PC_00029	Cell_other	Yes
2627471086	2627471088;2627471089	Primary	Partial_or_short	NA	0.69	PC_00047	Cell_other	No
2627481262	2627481265	Primary	Partial_or_short	NA	0.72	NA	NA	No
2627495972	2627495975	Primary	HQ	2627495972	0.92	PC_00020	Cell_other	Yes
2627495973	2627495975	Secondary	Partial_or_short	NA	0.99	NA	NA	No
2627508692	2627508690	Primary	HQ	2627508692	0.95	NA	NA	Yes
2627521971	2627521974	Primary	HQ	2627521971	0.91	PC_00020	Cell_other	Yes
2627530920	2627530917	Primary	HQ	2627530920	0.91	PC_00020	Cell_other	Yes
2627546275	2627546272	Primary	HQ	2627546275	0.9	PC_00020	Cell_other	Yes
2627562138	2627562140	Primary	HQ	2627562138	0.92	PC_00020	Cell_other	Yes
2627562141	2627562140	Secondary	HQ	2627562141	0.92	PC_00020	Cell_other	Yes
2627566112	2627566109	Primary	Partial_or_short	NA	0.96	PC_00038	Cell_TM	No
2627591848	2627591844;2627591845	Primary	HQ	2627591848	0.38	NA	NA	Yes
2627624885	2627624884	Primary	HQ	2627624885	-0.02	NA	NA	Yes
2627667896	2627667898	Secondary	HQ	2627667896	0.75	PC_00007	Phage_other	Yes
2627667897	2627667898	Primary	HQ	2627667897	0.71	PC_00007	Phage_other	Yes
2627680636	2627680635	Primary	HQ	2627680636	0.99	PC_00019	Cell_other	Yes
2627719921	2627719923	Primary	HQ	2627562138	0.92	PC_00020	Cell_other	No
2627719925	2627719923	Secondary	HQ	2627562141	0.92	PC_00020	Cell_other	No
2627741391	2627741393	Primary	HQ	2627741391	0.89	PC_00019	Cell_other	Yes
2627742869	2627742872	Primary	HQ	2627742869	0.93	PC_00020	Cell_other	Yes
2627746665	2627746668	Primary	HQ	2627746665	0.02	PC_00168	NA	Yes
2627747763	2627747761	Primary	HQ	2627747763	0.94	PC_00049	Rare	Yes
2627825089	2627825086	Primary	HQ	2627825089	0.93	PC_00038	Cell_TM	Yes
2627856453	2627856448	Primary	HQ	2627856453	0.96	PC_00038	Cell_TM	Yes
2628000801	2628000803	Secondary	HQ	2628000801	0.9	PC_00009	Mixed_Phage_TM	Yes
2628000802	2628000803	Primary	HQ	2628000802	0.86	PC_00009	Mixed_Phage_TM	Yes
2628063627	2628063625	Primary	HQ	2628063627	0.97	PC_00001	Cell_TM	Yes
2628257926	2628257925	Secondary	HQ	2628257926	0.69	PC_00007	Phage_other	Yes
2628257927	2628257925	Primary	HQ	2628257927	0.75	PC_00007	Phage_other	Yes
2628270203	2628270205	Primary	HQ	2628270203	0.96	PC_00021	Mixed_Phage_TM	Yes
2629333171	2629333173	Primary	HQ	2629333171	0.97	PC_00001	Cell_TM	Yes
2629333174	2629333173	Secondary	HQ	2629333174	0.98	PC_00001	Cell_TM	Yes
2630322052	2630322054	Primary	HQ	2630322052	0.9	PC_00009	Mixed_Phage_TM	Yes
2630467343	2630467345	Primary	HQ	2630467343	0.97	PC_00001	Cell_TM	Yes
2630467347	2630467345	Secondary	HQ	2630467347	0.92	PC_00001	Cell_TM	Yes
2631161683	2631161684	Primary	HQ	2631161683	0.98	PC_00001	Cell_TM	Yes
2631975306	2631975308	Primary	HQ	2631975306	0.96	PC_00002	Phage_struct	Yes
2632004380	2632004379	Secondary	HQ	2632004380	0.69	PC_00007	Phage_other	Yes
2632004381	2632004379	Primary	HQ	2632004381	0.75	PC_00007	Phage_other	Yes
2632164793	2632164791	Primary	HQ	2632164793	0.85	PC_00009	Mixed_Phage_TM	Yes
2632164794	2632164791	Secondary	HQ	2632164794	0.91	PC_00009	Mixed_Phage_TM	Yes
2632403107	2632403104	Primary	HQ	2632403107	0.95	PC_00001	Cell_TM	Yes
2632523937	2632523940	Secondary	HQ	2632523937	0.9	PC_00009	Mixed_Phage_TM	Yes
2632523938	2632523940	Primary	HQ	2632523938	0.92	PC_00009	Mixed_Phage_TM	Yes
2632615955	2632615957	Primary	HQ	2632615955	0.95	PC_00002	Phage_struct	Yes
2633053365	2633053372	Secondary	HQ	2633053365	0.87	PC_00009	Mixed_Phage_TM	Yes
2633053369	2633053372	Secondary	HQ	2633053369	0.9	PC_00009	Mixed_Phage_TM	Yes
2633053370	2633053372	Primary	HQ	2633053370	0.84	PC_00009	Mixed_Phage_TM	Yes
2633418296	2633418295	Primary	HQ	2633418296	0.95	PC_00002	Phage_struct	Yes
2633513740	2633513738	Primary	HQ	2633513740	0.84	PC_00009	Mixed_Phage_TM	Yes
2633513741	2633513738	Secondary	HQ	2633513741	0.9	PC_00009	Mixed_Phage_TM	Yes
2634141933	2634141938	Primary	HQ	2634141933	0.95	PC_00191	NA	Yes
2634886484	2634886482	Secondary	HQ	2634886484	0.88	PC_00009	Mixed_Phage_TM	Yes
2634886485	2634886482	Primary	HQ	2634886485	0.8	PC_00009	Mixed_Phage_TM	Yes
2634887564	2634887566	Primary	HQ	2634887564	0.96	PC_00010	Phage_struct	Yes
2634997184	2634997180	Primary	HQ	2634997184	0.85	PC_00009	Mixed_Phage_TM	Yes
2634997185	2634997180	Secondary	HQ	2634997185	0.83	PC_00009	Mixed_Phage_TM	Yes
2635235653	2635235655	Primary	HQ	2635235653	0.94	PC_00002	Phage_struct	Yes
2635597702	2635597703	Primary	HQ	2635597702	0.97	PC_00002	Phage_struct	Yes
2635652852	2635652849	Primary	HQ	2635652852	0.9	PC_00009	Mixed_Phage_TM	Yes
2635811266	2635811264	Primary	HQ	2635811266	0.86	PC_00009	Mixed_Phage_TM	Yes
2635811267	2635811264	Secondary	HQ	2635811267	0.85	PC_00009	Mixed_Phage_TM	Yes
2635811275	2635811264	Secondary	HQ	2635811275	0.75	PC_00009	Mixed_Phage_TM	Yes
2635811282	2635811264	Secondary	HQ	2635811282	0.85	PC_00009	Mixed_Phage_TM	Yes
2635925369	2635925371	Primary	Partial_or_short	NA	0.91	PC_00009	Mixed_Phage_TM	No
2636191034	2636191032	Primary	Partial_or_short	NA	0.79	PC_00009	Mixed_Phage_TM	No
2636585008	2636585007	Primary	HQ	2636585008	0.69	PC_00007	Phage_other	Yes
2636585009	2636585007	Secondary	HQ	2636585009	0.75	PC_00007	Phage_other	Yes
2637897118	2637897117	Primary	HQ	2637897118	0.95	PC_00002	Phage_struct	Yes
2638268351	2638268354	Secondary	HQ	2638268351	0.92	PC_00009	Mixed_Phage_TM	Yes
2638268352	2638268354	Primary	HQ	2638268352	0.86	PC_00009	Mixed_Phage_TM	Yes
2638365727	2638365731	Primary	HQ	2638365727	0.98	PC_00002	Phage_struct	Yes
2638767221	2638767223	Primary	HQ	2638767221	0.86	PC_00001	Cell_TM	Yes
2638767904	2638767907	Primary	HQ	2638767904	0.96	PC_00001	Cell_TM	Yes
2638788525	2638788526	Primary	HQ	2638788525	0.44	PC_00003	Phage_struct	Yes
2639115046	2639115044	Primary	HQ	2639115046	0.9	PC_00009	Mixed_Phage_TM	Yes
2639115047	2639115044	Secondary	HQ	2639115047	0.87	PC_00009	Mixed_Phage_TM	Yes
2639115060	2639115044	Secondary	HQ	2639115060	0.87	PC_00009	Mixed_Phage_TM	Yes
2639185722	2639185726	Primary	HQ	2639185722	0.98	PC_00002	Phage_struct	Yes
2639215234	2639215233	Primary	HQ	2639215234	0.97	PC_00001	Cell_TM	Yes
2639880746	2639880744	Primary	HQ	2639880746	0.93	PC_00002	Phage_struct	Yes
2640469234	2640469232	Primary	HQ	2640469234	0.96	PC_00002	Phage_struct	Yes
2640596366	2640596364	Primary	HQ	2640596366	0.94	PC_00008	Phage_struct	Yes
2640788029	2640788028	Primary	Partial_or_short	NA	0.35	NA	NA	No
2641467360	2641467362	Primary	HQ	2641467360	0.9	PC_00021	Mixed_Phage_TM	Yes
2641510778	2641510776	Secondary	HQ	2641510778	0.89	PC_00009	Mixed_Phage_TM	Yes
2641510779	2641510776	Primary	HQ	2641510779	0.9	PC_00009	Mixed_Phage_TM	Yes
2641826819	2641826817	Primary	HQ	2641826819	0.89	PC_00009	Mixed_Phage_TM	Yes
2641826820	2641826817	Secondary	HQ	2641826820	0.9	PC_00009	Mixed_Phage_TM	Yes
2642610650	2642610652	Primary	HQ	2642610650	0.94	PC_00002	Phage_struct	Yes
2642744281	2642744282	Primary	HQ	2642744281	0.95	PC_00002	Phage_struct	Yes
2642764319	2642764318	Primary	Partial_or_short	NA	0.37	PC_00009	Mixed_Phage_TM	No
2642785272	2642785274	Primary	HQ	2642785272	0.95	PC_00001	Cell_TM	Yes
2642787031	2642787033	Primary	Partial_or_short	NA	0.83	PC_00001	Cell_TM	No
2642787088	2642787089	Primary	HQ	2642787088	0.88	PC_00009	Mixed_Phage_TM	Yes
2642789381	2642789384	Primary	Partial_or_short	NA	0.63	NA	NA	No
2642794703	2642794705	Secondary	Partial_or_short	NA	0.67	PC_00009	Mixed_Phage_TM	No
2642794708	2642794705	Primary	HQ	2642794708	0.92	PC_00009	Mixed_Phage_TM	Yes
2642843498	2642843496	Primary	HQ	2642843498	0.89	PC_00019	Cell_other	Yes
2643534223	2643534236	Secondary	HQ	2643534223	0.69	PC_00009	Mixed_Phage_TM	Yes
2643534232	2643534236	Secondary	HQ	2643534232	0.89	PC_00009	Mixed_Phage_TM	Yes
2643534233	2643534236	Secondary	HQ	2643534233	0.86	PC_00009	Mixed_Phage_TM	Yes
2643534234	2643534236	Primary	HQ	2643534234	0.9	PC_00009	Mixed_Phage_TM	Yes
2644357017	2644357015	Secondary	HQ	2644357017	0.89	PC_00009	Mixed_Phage_TM	Yes
2644357018	2644357015	Primary	HQ	2644357018	0.85	PC_00009	Mixed_Phage_TM	Yes
2644357028	2644357015	Secondary	HQ	2644357028	0.79	PC_00009	Mixed_Phage_TM	Yes
2644521077	2644521080	Secondary	HQ	2644521077	0.92	PC_00010	Phage_struct	Yes
2644521078	2644521080	Primary	HQ	2644521078	0.92	PC_00010	Phage_struct	Yes
2645543889	2645543898	Secondary	HQ	2645543889	0.76	PC_00007	Phage_other	Yes
2645543899	2645543898	Primary	HQ	2645543899	0.76	PC_00007	Phage_other	Yes
2645543907	2645543898	Secondary	HQ	2645543907	0.71	PC_00007	Phage_other	Yes
2645563311	2645563310	Primary	HQ	2645563311	0.65	PC_00007	Phage_other	Yes
2645563312	2645563310	Secondary	HQ	2645563312	0.62	PC_00007	Phage_other	Yes
2645563313	2645563310	Secondary	HQ	2645563313	0.74	PC_00007	Phage_other	Yes
2645933325	2645933323	Primary	HQ	2645933325	0.97	PC_00001	Cell_TM	Yes
2647140358	2647140361	Secondary	HQ	2647140358	0.86	PC_00009	Mixed_Phage_TM	Yes
2647140359	2647140361	Primary	HQ	2647140359	0.9	PC_00009	Mixed_Phage_TM	Yes
2647340943	2647340941	Primary	HQ	2647340943	0.95	PC_00002	Phage_struct	Yes
2647587121	2647587122	Secondary	HQ	2647587121	0.88	PC_00009	Mixed_Phage_TM	Yes
2647587125	2647587122	Primary	Partial_or_short	NA	0.97	PC_00009	Mixed_Phage_TM	No
2648012080	2648012083	Secondary	HQ	2648012080	0.91	PC_00009	Mixed_Phage_TM	Yes
2648012081	2648012083	Primary	HQ	2648012081	0.9	PC_00009	Mixed_Phage_TM	Yes
2648425519	2648425518	Primary	HQ	2648425519	1.09	NA	NA	Yes
2648425635	2648425633	Primary	Partial_or_short	NA	0.97	PC_00027	Cell_other	No
2648896048	2648896046	Primary	HQ	2648896048	0.97	PC_00001	Cell_TM	Yes
2648896529	2648896528	Primary	Partial_or_short	NA	0.98	PC_00001	Cell_TM	No
2648898409	2648898408	Primary	Partial_or_short	NA	0.97	PC_00001	Cell_TM	No
2648898471	2648898472	Secondary	HQ	2648898471	0.17	PC_00009	Mixed_Phage_TM	Yes
2648898474	2648898472	Primary	HQ	2648898474	0.89	PC_00009	Mixed_Phage_TM	Yes
2648899247	2648899248	Primary	HQ	2648899247	0.97	PC_00001	Cell_TM	Yes
2648899250	2648899248	Secondary	HQ	2648899250	0.97	PC_00001	Cell_TM	Yes
2648904999	2648904995	Primary	HQ	2648904999	0.94	PC_00008	Phage_struct	Yes
2649372752	2649372751	Primary	HQ	2649372752	0.95	PC_00002	Phage_struct	Yes
2649767959	2649767958	Primary	HQ	2649767959	0.63	PC_00007	Phage_other	Yes
2649767960	2649767958	Secondary	HQ	2649767960	0.75	PC_00007	Phage_other	Yes
2649839736	2649839750	Secondary	HQ	2649839736	0.88	PC_00009	Mixed_Phage_TM	Yes
2649839747	2649839750	Primary	HQ	2649839747	0.9	PC_00009	Mixed_Phage_TM	Yes
2649839748	2649839750	Secondary	HQ	2649839748	0.9	PC_00009	Mixed_Phage_TM	Yes
2649974825	2649974823	Primary	HQ	2649974825	0.9	PC_00009	Mixed_Phage_TM	Yes
2649974826	2649974823	Secondary	HQ	2649974826	0.9	PC_00009	Mixed_Phage_TM	Yes
2649974837	2649974823	Secondary	HQ	2649974837	0.87	PC_00009	Mixed_Phage_TM	Yes
2650300038	2650300036	Secondary	HQ	2650300038	0.84	PC_00009	Mixed_Phage_TM	Yes
2650300039	2650300036	Primary	HQ	2650300039	0.84	PC_00009	Mixed_Phage_TM	Yes
2650333725	2650333724	Primary	HQ	2650333725	0.73	PC_00007	Phage_other	Yes
2650333732	2650333724	Secondary	Partial_or_short	NA	0.5	PC_00007	Phage_other	No
2651945662	2651945660	Primary	HQ	2651945662	0.9	PC_00029	Cell_other	Yes
2651948414	2651948415	Primary	Partial_or_short	NA	0.75	PC_00007	Phage_other	No
2651952590	2651952591	Primary	Partial_or_short	NA	0.25	PC_00007	Phage_other	No
2652547180	2652547178	Secondary	HQ	2652547180	0.89	PC_00009	Mixed_Phage_TM	Yes
2652547181	2652547178	Primary	HQ	2652547181	0.87	PC_00009	Mixed_Phage_TM	Yes
2652618258	2652618260	Primary	HQ	2652618258	0.96	PC_00001	Cell_TM	Yes
2652659090	2652659094	Secondary	HQ	2652659090	0.88	PC_00009	Mixed_Phage_TM	Yes
2652659091	2652659094	Secondary	HQ	2652659091	0.9	PC_00009	Mixed_Phage_TM	Yes
2652659092	2652659094	Primary	HQ	2652659092	0.9	PC_00009	Mixed_Phage_TM	Yes
2652725085	2652725084	Secondary	HQ	2652725085	0.72	PC_00007	Phage_other	Yes
2652725086	2652725084	Primary	HQ	2652725086	0.76	PC_00007	Phage_other	Yes
2653076149	2653076151	Primary	HQ	2653076149	0.95	PC_00002	Phage_struct	Yes
2654559236	2654559238	Secondary	HQ	2654559236	0.78	PC_00007	Phage_other	Yes
2654559237	2654559238	Primary	HQ	2654559237	0.72	PC_00007	Phage_other	Yes
2656365491	2656365494	Primary	HQ	2656365491	0.92	PC_00009	Mixed_Phage_TM	Yes
2656687445	2656687446	Primary	HQ	2656687445	0.38	PC_00003	Phage_struct	Yes
2656744538	2656744540	Primary	HQ	2656744538	0.96	PC_00002	Phage_struct	Yes
2656824002	2656824004	Primary	HQ	2656824002	0.92	PC_00009	Mixed_Phage_TM	Yes
2656901202	2656901200	Primary	HQ	2656901202	0.91	PC_00010	Phage_struct	Yes
2656901208	2656901200	Secondary	HQ	2656901208	0.87	PC_00010	Phage_struct	Yes
2656975882	2656975883	Primary	HQ	2656975882	0.93	PC_00002	Phage_struct	Yes
2657060993	2657060994	Primary	HQ	2657060993	0.96	PC_00002	Phage_struct	Yes
2657084429	2657084426	Primary	HQ	2657084429	0.95	PC_00009	Mixed_Phage_TM	Yes
2657085130	2657085133	Primary	HQ	2657085130	0.97	PC_00021	Mixed_Phage_TM	Yes
2657398263	2657398265	Primary	HQ	2657398263	0.9	PC_00009	Mixed_Phage_TM	Yes
2657751867	2657751879	Secondary	HQ	2657751867	0.87	PC_00009	Mixed_Phage_TM	Yes
2657751876	2657751879	Secondary	HQ	2657751876	0.9	PC_00009	Mixed_Phage_TM	Yes
2657751877	2657751879	Primary	HQ	2657751877	0.85	PC_00009	Mixed_Phage_TM	Yes
2657790721	2657790723	Primary	HQ	2657790721	0.95	PC_00009	Mixed_Phage_TM	Yes
2658347692	2658347694	Primary	HQ	2658347692	0.94	PC_00002	Phage_struct	Yes
2659046245	2659046243	Primary	HQ	2659046245	0.89	PC_00009	Mixed_Phage_TM	Yes
2659046255	2659046243	Secondary	HQ	2659046255	0.86	PC_00009	Mixed_Phage_TM	Yes
2660800908	2660800906	Primary	HQ	2660800908	0.9	PC_00009	Mixed_Phage_TM	Yes
2662644980	2662644982	Primary	Partial_or_short	NA	0.98	PC_00002	Phage_struct	No
2662700563	2662700562	Primary	HQ	2662700563	0.7	PC_00007	Phage_other	Yes
2662700564	2662700562	Secondary	HQ	2662700564	0.78	PC_00007	Phage_other	Yes
2663234032	2663234029	Primary	HQ	2663234032	0.98	PC_00001	Cell_TM	Yes
2663652340	2663652347	Secondary	HQ	2663652340	0.89	PC_00009	Mixed_Phage_TM	Yes
2663652345	2663652347	Primary	HQ	2663652345	0.86	PC_00009	Mixed_Phage_TM	Yes
2663652348	2663652347	Secondary	HQ	2663652348	0.19	PC_00009	Mixed_Phage_TM	Yes
2664346325	2664346323	Primary	HQ	2664346325	0.94	PC_00002	Phage_struct	Yes
2664371020	2664371018	Primary	HQ	2664371020	0.89	PC_00009	Mixed_Phage_TM	Yes
2664371021	2664371018	Secondary	HQ	2664371021	0.9	PC_00009	Mixed_Phage_TM	Yes
2664418770	2664418768	Primary	HQ	2664418770	0.9	PC_00009	Mixed_Phage_TM	Yes
2664418771	2664418768	Secondary	HQ	2664418771	0.86	PC_00009	Mixed_Phage_TM	Yes
2667071238	2667071236	Primary	HQ	2667071238	0.9	PC_00009	Mixed_Phage_TM	Yes
2667071239	2667071236	Secondary	HQ	2667071239	0.86	PC_00009	Mixed_Phage_TM	Yes
2667611468	2667611466	Primary	HQ	2667611468	0.94	PC_00002	Phage_struct	Yes
2667640546	2667640544	Primary	HQ	2667640546	0.89	PC_00009	Mixed_Phage_TM	Yes
2667640547	2667640544	Secondary	HQ	2667640547	0.9	PC_00009	Mixed_Phage_TM	Yes
2667654432	2667654430	Primary	HQ	2667654432	0.9	PC_00009	Mixed_Phage_TM	Yes
2667654433	2667654430	Secondary	HQ	2667654433	0.86	PC_00009	Mixed_Phage_TM	Yes
2668351919	2668351918	Primary	HQ	2668351919	0.94	PC_00002	Phage_struct	Yes
2671150362	2671150365	Primary	HQ	2671150362	0.87	PC_00009	Mixed_Phage_TM	Yes
2671150363	2671150365	Secondary	HQ	2671150363	0.9	PC_00009	Mixed_Phage_TM	Yes
2671267360	2671267358	Primary	HQ	2671267360	0.96	PC_00009	Mixed_Phage_TM	Yes
2671410467	2671410477	Secondary	HQ	2671410467	0.88	PC_00009	Mixed_Phage_TM	Yes
2671410474	2671410477	Secondary	HQ	2671410474	0.9	PC_00009	Mixed_Phage_TM	Yes
2671410475	2671410477	Primary	HQ	2671410475	0.9	PC_00009	Mixed_Phage_TM	Yes
2671679856	2671679857	Primary	HQ	2671679856	0.98	PC_00001	Cell_TM	Yes
2671679859	2671679857	Secondary	HQ	2671679859	1.12	NA	NA	Yes
2671679860	2671679857	Secondary	HQ	2671679860	0.98	PC_00001	Cell_TM	Yes
2671685594	2671685595	Primary	HQ	2671685594	0.91	PC_00001	Cell_TM	Yes
2671685597	2671685595	Secondary	HQ	2671685597	0.97	PC_00001	Cell_TM	Yes
2672278185	2672278183	Secondary	HQ	2672278185	0.89	PC_00009	Mixed_Phage_TM	Yes
2672278186	2672278183	Primary	HQ	2672278186	0.9	PC_00009	Mixed_Phage_TM	Yes
2673162688	2673162690	Primary	HQ	2673162688	0.98	PC_00001	Cell_TM	Yes
2675371325	2675371329	Primary	HQ	2675371325	0.95	PC_00009	Mixed_Phage_TM	Yes
2676374351	2676374353	Secondary	HQ	2676374351	0.94	PC_00001	Cell_TM	Yes
2676374355	2676374353	Primary	HQ	2676374355	0.92	PC_00001	Cell_TM	Yes
2677242730	2677242732	Primary	HQ	2677242730	0.95	PC_00002	Phage_struct	Yes
2677440005	2677440003	Primary	HQ	2677440005	0.95	PC_00002	Phage_struct	Yes
2678988696	2678988698	Primary	HQ	2678988696	0.96	PC_00001	Cell_TM	Yes
2678988700	2678988698	Secondary	HQ	2678988700	0.94	PC_00001	Cell_TM	Yes
2681978473	2681978487	Secondary	HQ	2681978473	0.87	PC_00009	Mixed_Phage_TM	Yes
2681978485	2681978487	Primary	HQ	2681978485	0.9	PC_00009	Mixed_Phage_TM	Yes
2682500010	2682500007	Primary	HQ	2682500010	0.88	PC_00002	Phage_struct	Yes
2684030544	2684030546	Primary	HQ	2684030544	0.97	PC_00001	Cell_TM	Yes
2684417651	2684417648	Primary	HQ	2684417651	0.94	PC_00002	Phage_struct	Yes
2684683407	2684683410	Primary	HQ	2684683407	0.95	PC_00002	Phage_struct	Yes
2684878210	2684878212	Primary	HQ	2684878210	0.97	PC_00001	Cell_TM	Yes
2685023556	2685023558	Primary	HQ	2685023556	0.97	PC_00098	Rare	Yes
2685027396	2685027394	Primary	HQ	2685027396	0.97	PC_00098	Rare	Yes
2686823037	2686823039	Primary	HQ	2686823037	0.92	PC_00001	Cell_TM	Yes
2686892071	2686892067	Primary	HQ	2686892071	0.98	PC_00002	Phage_struct	Yes
2688061763	2688061761	Primary	HQ	2688061763	0.94	PC_00002	Phage_struct	Yes
2688693330	2688693328	Secondary	HQ	2688693330	0.86	PC_00009	Mixed_Phage_TM	Yes
2688693331	2688693328	Primary	HQ	2688693331	0.85	PC_00009	Mixed_Phage_TM	Yes
2688693681	2688693679	Secondary	HQ	2688693681	0.86	PC_00009	Mixed_Phage_TM	Yes
2688693682	2688693679	Primary	HQ	2688693682	0.85	PC_00009	Mixed_Phage_TM	Yes
2689257960	2689257963	Primary	HQ	2689257960	0.9	PC_00009	Mixed_Phage_TM	Yes
2689257961	2689257963	Secondary	HQ	2689257961	0.87	PC_00009	Mixed_Phage_TM	Yes
2689550755	2689550753	Secondary	HQ	2689550755	0.89	PC_00009	Mixed_Phage_TM	Yes
2689550756	2689550753	Primary	HQ	2689550756	0.9	PC_00009	Mixed_Phage_TM	Yes
2689987110	2689987112	Primary	HQ	2689987110	0.94	PC_00002	Phage_struct	Yes
2690387226	2690387229	Secondary	HQ	2690387226	0.9	PC_00009	Mixed_Phage_TM	Yes
2690387227	2690387229	Primary	HQ	2690387227	0.89	PC_00009	Mixed_Phage_TM	Yes
2690675663	2690675661	Secondary	HQ	2690675663	0.86	PC_00009	Mixed_Phage_TM	Yes
2690675664	2690675661	Primary	HQ	2690675664	0.85	PC_00009	Mixed_Phage_TM	Yes
2694700483	2694700481	Primary	HQ	2694700483	0.95	PC_00169	Rare	Yes
2694852693	2694852691	Primary	HQ	2694852693	0.91	PC_00020	Cell_other	Yes
2694882044	2694882047	Secondary	HQ	2694882044	0.91	PC_00009	Mixed_Phage_TM	Yes
2694882045	2694882047	Primary	HQ	2694882045	0.9	PC_00009	Mixed_Phage_TM	Yes
2694955362	2694955360	Primary	HQ	2694955362	0.98	PC_00009	Mixed_Phage_TM	Yes
2695486099	2695486096	Primary	Partial_or_short	NA	0.92	PC_00021	Mixed_Phage_TM	No
2696099828	2696099826	Primary	HQ	2696099828	0.9	PC_00009	Mixed_Phage_TM	Yes
2696099839	2696099826	Secondary	HQ	2696099839	0.87	PC_00009	Mixed_Phage_TM	Yes
2697416121	2697416119	Primary	HQ	2697416121	0.94	PC_00002	Phage_struct	Yes
2697417726	2697417728	Primary	HQ	2697417726	0.94	PC_00002	Phage_struct	Yes
2700496302	2700496304	Primary	Partial_or_short	NA	0.9	PC_00038	Cell_TM	No
2700815410	2700815408	Primary	Partial_or_short	NA	0.91	PC_00024	Cell_other	No
2701091671	2701091672	Primary	HQ	2701091671	0.18	PC_00009	Mixed_Phage_TM	Yes
2701091674	2701091672	Secondary	HQ	2701091674	0.87	PC_00009	Mixed_Phage_TM	Yes
2701101413	2701101414	Primary	HQ	2701101413	0.66	PC_00009	Mixed_Phage_TM	Yes
2701113545	2701113547	Secondary	HQ	2701113545	0.89	PC_00021	Mixed_Phage_TM	Yes
2701113550	2701113547	Primary	HQ	2701113550	0.96	PC_00021	Mixed_Phage_TM	Yes
2701133615	2701133617	Primary	HQ	2701133615	0.95	PC_00023	Phage_struct	Yes
2701144743	2701144742	Primary	HQ	2701144743	0.96	PC_00021	Mixed_Phage_TM	Yes
2701476085	2701476084	Primary	HQ	2701476085	0.97	PC_00002	Phage_struct	Yes
2701500356	2701500355	Primary	HQ	2701500356	0.98	PC_00002	Phage_struct	Yes
2701798317	2701798318	Primary	HQ	2701798317	0.78	PC_00002	Phage_struct	Yes
2701799608	2701799610	Primary	Partial_or_short	NA	0.89	PC_00003	Phage_struct	No
2704267326	2704267329	Secondary	HQ	2704267326	0.9	PC_00009	Mixed_Phage_TM	Yes
2704267327	2704267329	Primary	HQ	2704267327	0.9	PC_00009	Mixed_Phage_TM	Yes
2705030399	2705030401	Primary	HQ	2705030399	0.9	PC_00001	Cell_TM	Yes
2705030403	2705030401	Secondary	HQ	2705030403	0.95	PC_00001	Cell_TM	Yes
2705030670	2705030672	Primary	HQ	2705030670	0.95	PC_00009	Mixed_Phage_TM	Yes
2705607201	2705607199	Primary	HQ	2705607201	0.94	PC_00002	Phage_struct	Yes
2705608705	2705608731	Secondary	HQ	2705608705	0.73	PC_00007	Phage_other	Yes
2705608732	2705608731	Primary	HQ	2705608732	0.98	PC_00012	Phage_struct	Yes
2705611191	2705611192	Primary	HQ	2705611191	0.98	PC_00002	Phage_struct	Yes
2705613769	2705613770	Primary	HQ	2705613769	0.92	PC_00002	Phage_struct	Yes
2705614314	2705614317	Primary	HQ	Ga0139362_100084346	0.98	PC_00044	Cell_TM	No
2705624432	2705624434	Primary	Partial_or_short	NA	0.89	PC_00023	Phage_struct	No
2705662297	2705662299	Secondary	HQ	2705662297	0.99	PC_00021	Mixed_Phage_TM	Yes
2705662315	2705662299	Primary	HQ	2705662315	0.85	PC_00021	Mixed_Phage_TM	Yes
2705663879	2705663882	Primary	HQ	Ga0139310_100048644	0.88	PC_00021	Mixed_Phage_TM	No
2705668803	2705668801	Primary	HQ	Ga0139320_100006624	0.96	PC_00001	Cell_TM	No
2705672040	2705672043	Primary	HQ	2705672040	0.94	PC_00021	Mixed_Phage_TM	Yes
2705685732	2705685731	Primary	Partial_or_short	NA	0.57	PC_00088	Rare	No
2705686300	2705686303	Primary	HQ	2705686300	0.89	PC_00061	Rare	Yes
2705694103	2705694105	Primary	HQ	2705694103	0.97	PC_00002	Phage_struct	Yes
2705696153	2705696151	Primary	HQ	Ga0139362_100263018	0.93	PC_00009	Mixed_Phage_TM	No
2705705195	2705705193	Primary	HQ	2705705195	0.95	PC_00021	Mixed_Phage_TM	Yes
2705705386	2705705388	Primary	HQ	2705705386	0.96	PC_00021	Mixed_Phage_TM	Yes
2705706009	2705706007	Primary	HQ	2705706009	0.98	PC_00021	Mixed_Phage_TM	Yes
2705706236	2705706235	Primary	HQ	2705706236	0.95	PC_00019	Cell_other	Yes
2705706473	2705706475	Primary	Partial_or_short	NA	0.69	NA	NA	No
2705708866	2705708863	Primary	HQ	Ga0139311_100296619	0.93	PC_00021	Mixed_Phage_TM	No
2705713826	2705713824	Primary	HQ	2705713826	0.93	PC_00023	Phage_struct	Yes
2705716270	2705716267	Primary	HQ	2705716270	0.3	PC_00097	Rare	Yes
2705719376	2705719377	Primary	HQ	2705719376	0.2	PC_00003	Phage_struct	Yes
2705722894	2705722896	Primary	HQ	2705722894	0.94	PC_00010	Phage_struct	Yes
2705729392	2705729391	Primary	HQ	2705729392	0.94	PC_00002	Phage_struct	Yes
2705731133	2705731134	Primary	HQ	2705731133	0.95	PC_00002	Phage_struct	Yes
2705743792	2705743795	Primary	HQ	Ga0139311_10053424	0.92	PC_00008	Phage_struct	No
2705746041	2705746040	Primary	HQ	Ga0139362_100047948	0.95	PC_00003	Phage_struct	No
2705746042	2705746040	Secondary	HQ	2705746042	-0.02	PC_00097	Rare	Yes
2705749805	2705749803	Primary	HQ	2705749805	0.93	PC_00008	Phage_struct	Yes
2705756983	2705756982	Primary	HQ	2705756983	0.95	PC_00010	Phage_struct	Yes
2705762664	2705762666	Primary	HQ	2705762664	0.95	PC_00003	Phage_struct	Yes
2708716855	2708716858	Primary	HQ	2708716855	0.93	PC_00002	Phage_struct	Yes
2708783883	2708783887	Secondary	HQ	2708783883	0.92	PC_00009	Mixed_Phage_TM	Yes
2708783884	2708783887	Primary	HQ	2708783884	0.87	PC_00009	Mixed_Phage_TM	Yes
2708783885	2708783887	Secondary	HQ	2708783885	0.87	PC_00009	Mixed_Phage_TM	Yes
2708928646	2708928649	Primary	HQ	2708928646	0.82	PC_00009	Mixed_Phage_TM	Yes
2708928647	2708928649	Secondary	HQ	2708928647	0.88	PC_00009	Mixed_Phage_TM	Yes
2709119562	2709119561	Primary	HQ	2709119562	0.92	PC_00042	Cell_other	Yes
2709119679	2709119680	Primary	Partial_or_short	NA	0.76	PC_00039	Cell_other	No
2709155549	2709155548	Primary	HQ	2709155549	0.75	PC_00039	Cell_other	Yes
2709171205	2709171203	Primary	Partial_or_short	NA	0.77	PC_00027	Cell_other	No
2709177628	2709177629	Primary	HQ	2709177628	0.95	PC_00002	Phage_struct	Yes
2709267111	2709267112	Primary	HQ	2709267111	0.84	PC_00029	Cell_other	Yes
2709480147	2709480150	Primary	HQ	2709480147	0.94	PC_00049	Rare	Yes
2709480709	2709480706	Primary	HQ	2709480709	0.92	PC_00020	Cell_other	Yes
2709510426	2709510429	Primary	HQ	2709510426	0.95	PC_00002	Phage_struct	Yes
2709613012	2709613010	Primary	HQ	2709613012	0.9	PC_00027	Cell_other	Yes
2709640440	2709640436	Primary	Partial_or_short	NA	0.77	PC_00038	Cell_TM	No
2709647817	2709647816	Primary	Partial_or_short	NA	0.43	NA	NA	No
2709685526	2709685524	Primary	HQ	2709685526	0.35	NA	NA	Yes
2709863208	2709863206	Primary	HQ	2709863208	0.89	PC_00024	Cell_other	Yes
2709866538	2709866536	Primary	HQ	2709866538	0.92	PC_00020	Cell_other	Yes
2709867718	2709867717	Primary	HQ	2709867718	0.96	PC_00019	Cell_other	Yes
2709878372	2709878371	Primary	HQ	2709878372	0.25	PC_00193	NA	Yes
2709878915	2709878917	Primary	HQ	2709878915	0.88	PC_00027	Cell_other	Yes
2709883254	2709883252	Primary	HQ	2709883254	0.93	PC_00027	Cell_other	Yes
2709885038	2709885036	Primary	HQ	2709885038	0.9	PC_00029	Cell_other	Yes
2709886612	2709886610	Primary	HQ	2709886612	0.89	PC_00024	Cell_other	Yes
2709891050	2709891048	Primary	HQ	2709891050	0.89	PC_00024	Cell_other	Yes
2709897003	2709897001	Primary	HQ	2709897003	0.88	PC_00019	Cell_other	Yes
2709898671	2709898670	Primary	HQ	Ga0209542_1000239430	1	PC_00020	Cell_other	No
2709898829	2709898831	Primary	HQ	2709898829	0.93	PC_00027	Cell_other	Yes
2709899125	2709899126	Primary	HQ	2709899125	0.95	PC_00038	Cell_TM	Yes
2709903008	2709903011	Primary	HQ	2709903008	0.93	PC_00049	Rare	Yes
2709904223	2709904222	Primary	HQ	Ga0103680_100184063	0.9	PC_00020	Cell_other	No
2709906132	2709906129	Primary	Partial_or_short	NA	0.71	PC_00158	NA	No
2709915577	2709915575	Primary	HQ	2709915577	0.89	PC_00027	Cell_other	Yes
2709927640	2709927642	Primary	HQ	2709927640	0.91	PC_00027	Cell_other	Yes
2709934667	2709934665	Primary	HQ	2709934667	0.92	PC_00029	Cell_other	Yes
2709938418	2709938421	Secondary	HQ	2709938418	0.97	PC_00027	Cell_other	Yes
2709938419	2709938421	Primary	HQ	2709938419	0.94	PC_00027	Cell_other	Yes
2709960505	2709960503	Primary	HQ	2709960505	0.93	PC_00040	Cell_other	Yes
2709960745	2709960744	Primary	HQ	2709960745	0.94	PC_00049	Rare	Yes
2709970160	2709970162	Primary	HQ	2709970160	0.91	PC_00092	Rare	Yes
2709971983	2709971980	Primary	HQ	2709971983	0.94	PC_00049	Rare	Yes
2709974168	2709974139	Primary	HQ	2709974168	1.01	NA	NA	Yes
2709974270	2709974268	Primary	HQ	2709974270	0.88	PC_00024	Cell_other	Yes
2709974918	2709974916	Primary	HQ	2709974918	0.79	NA	NA	Yes
2709974919	2709974916	Secondary	HQ	2709974919	0.9	PC_00024	Cell_other	Yes
2709975062	2709975060	Primary	HQ	2709975062	0.47	NA	NA	Yes
2709976713	2709976711	Primary	HQ	2709976713	0.9	PC_00029	Cell_other	Yes
2709977767	2709977770	Primary	HQ	2709977767	0.88	PC_00040	Cell_other	Yes
2709981099	2709981100	Primary	HQ	2709981099	0.91	PC_00057	Rare	Yes
2709981908	2709981907	Primary	HQ	2709981908	0.9	PC_00019	Cell_other	Yes
2709982711	2709982710	Primary	Partial_or_short	NA	0.9	PC_00024	Cell_other	No
2709991225	2709991223	Primary	HQ	2709991225	0.89	PC_00019	Cell_other	Yes
2709991733	2709991736	Primary	HQ	2709991733	0.96	PC_00001	Cell_TM	Yes
2709991797	2709991795	Primary	HQ	2709991797	0.86	PC_00019	Cell_other	Yes
2709993144	2709993146	Primary	HQ	Ga0209542_100649082	0.9	PC_00027	Cell_other	No
2709993914	2709993916	Primary	HQ	2709993914	0.93	PC_00029	Cell_other	Yes
2709997833	2709997835	Primary	HQ	2709997833	0.93	PC_00020	Cell_other	Yes
2709998670	2709998672	Primary	HQ	2709998670	0.89	PC_00019	Cell_other	Yes
2710005334	2710005333	Primary	HQ	2710005334	0.93	PC_00027	Cell_other	Yes
2710016111	2710016114	Primary	HQ	2710016111	0.94	PC_00027	Cell_other	Yes
2710016113	2710016114	Secondary	HQ	2710016113	0.86	PC_00027	Cell_other	Yes
2710046606	2710046604	Primary	Partial_or_short	NA	0.9	PC_00047	Cell_other	No
2710057322	2710057324	Primary	HQ	2710057322	0.92	PC_00020	Cell_other	Yes
2710059546	2710059544	Primary	HQ	Ga0103681_10042795	0.92	PC_00027	Cell_other	No
2710059800	2710059797	Primary	HQ	2710059800	0.93	PC_00027	Cell_other	Yes
2710059802	2710059797	Secondary	HQ	2710059802	0.93	PC_00027	Cell_other	Yes
2710060285	2710060283	Primary	HQ	2710060285	0.89	PC_00027	Cell_other	Yes
2710061932	2710061934	Primary	Partial_or_short	NA	0.94	PC_00027	Cell_other	No
2710062644	2710062646	Primary	HQ	2710062644	0.89	PC_00024	Cell_other	Yes
2710064455	2710064457	Primary	HQ	2710064455	0.92	PC_00019	Cell_other	Yes
2710064597	2710064600	Primary	HQ	2710064597	0.92	PC_00027	Cell_other	Yes
2710065785	2710065782	Primary	HQ	2710065785	0.82	PC_00194	Rare	Yes
2710066043	2710066044	Primary	HQ	2710066043	0.89	PC_00020	Cell_other	Yes
2710066057	2710066060	Primary	HQ	2710066057	0.88	PC_00020	Cell_other	Yes
2710066370	2710066372	Primary	HQ	2710066370	0.9	PC_00057	Rare	Yes
2710066492	2710066490	Primary	HQ	2710066492	0.92	PC_00020	Cell_other	Yes
2710066567	2710066566	Primary	HQ	2710066567	0.91	PC_00020	Cell_other	Yes
2710066621	2710066620	Primary	HQ	2710066621	0.88	PC_00020	Cell_other	Yes
2710068250	2710068253	Primary	HQ	2710068250	0.93	PC_00020	Cell_other	Yes
2710072086	2710072084	Primary	HQ	2710072086	0.92	PC_00040	Cell_other	Yes
2710072327	2710072330	Primary	HQ	2710072327	0.9	PC_00019	Cell_other	Yes
2710073614	2710073616	Primary	HQ	2710073614	0.91	PC_00027	Cell_other	Yes
2710073926	2710073924	Primary	HQ	2710073926	0.91	PC_00027	Cell_other	Yes
2710074150	2710074151	Primary	HQ	2710074150	1.06	PC_00019	Cell_other	Yes
2710076313	2710076312	Primary	HQ	2710076313	0.9	PC_00019	Cell_other	Yes
2710076832	2710076834	Primary	HQ	2710076832	0.91	PC_00019	Cell_other	Yes
2710077409	2710077407	Primary	HQ	2710077409	0.83	PC_00020	Cell_other	Yes
2710079923	2710079926	Primary	HQ	2710079923	0.9	PC_00029	Cell_other	Yes
2710082816	2710082814	Primary	HQ	2710082816	0.89	PC_00029	Cell_other	Yes
2710086942	2710086940	Primary	HQ	2710086942	0.95	PC_00047	Cell_other	Yes
2710088986	2710088988	Primary	HQ	2710088986	0.94	PC_00047	Cell_other	Yes
2710093339	2710093341	Primary	HQ	2710093339	0.9	NA	NA	Yes
2710093938	2710093937	Primary	HQ	2710093938	0.93	PC_00092	Rare	Yes
2710098249	2710098246	Primary	HQ	2710098249	0.9	PC_00020	Cell_other	Yes
2710112392	2710112394	Primary	HQ	2710112392	0.96	PC_00019	Cell_other	Yes
2710135313	2710135315	Primary	HQ	2710135313	0.98	PC_00038	Cell_TM	Yes
2710138134	2710138136	Primary	HQ	2710138134	0.92	PC_00020	Cell_other	Yes
2710138320	2710138322	Primary	HQ	2710138320	0.94	PC_00027	Cell_other	Yes
2710138333	2710138334	Primary	HQ	2710138333	0.88	PC_00029	Cell_other	Yes
2710139352	2710139350	Primary	HQ	2710139352	0.97	PC_00027	Cell_other	Yes
2710139505	2710139508	Primary	HQ	2710139505	0.77	PC_00019	Cell_other	Yes
2710140246	2710140243	Primary	HQ	2710140246	0.87	PC_00024	Cell_other	Yes
2710159189	2710159193	Secondary	HQ	2710159189	0.86	PC_00009	Mixed_Phage_TM	Yes
2710159190	2710159193	Secondary	HQ	2710159190	0.77	PC_00009	Mixed_Phage_TM	Yes
2710159191	2710159193	Primary	HQ	2710159191	0.87	PC_00009	Mixed_Phage_TM	Yes
2710313138	2710313136	Primary	HQ	2710313138	0.9	PC_00057	Rare	Yes
2710313709	2710313706	Primary	HQ	2709878915	0.87	PC_00027	Cell_other	No
2710315515	2710315518	Primary	HQ	2710315515	0.94	PC_00027	Cell_other	Yes
2710318648	2710318646	Primary	HQ	2710318648	0.96	PC_00019	Cell_other	Yes
2710322380	2710322382	Primary	HQ	2710322380	0.85	PC_00049	Rare	Yes
2710332300	2710332302	Primary	HQ	2710332300	0.89	PC_00024	Cell_other	Yes
2710332871	2710332868;2710332869	Primary	HQ	2710332871	0.93	PC_00020	Cell_other	Yes
2710334372	2710334370	Primary	HQ	2710334372	0.86	PC_00029	Cell_other	Yes
2710345227	2710345224	Primary	HQ	2710345227	0.92	PC_00040	Cell_other	Yes
2710345665	2710345667	Primary	HQ	2710345665	0.9	PC_00057	Rare	Yes
2710346735	2710346737	Primary	HQ	Ga0209541_1000648825	0.88	PC_00040	Cell_other	No
2710384390	2710384388	Primary	HQ	2710384390	0.95	PC_00001	Cell_TM	Yes
2710389703	2710389702	Primary	HQ	2710389703	0.95	PC_00047	Cell_other	Yes
2710400909	2710400908	Primary	HQ	2710400909	0.92	PC_00040	Cell_other	Yes
2710401526	2710401528	Primary	Partial_or_short	NA	0.97	PC_00019	Cell_other	No
2710402143	2710402146	Primary	HQ	2710402143	0.91	PC_00040	Cell_other	Yes
2710403240	2710403238	Primary	HQ	2710403240	0.9	PC_00020	Cell_other	Yes
2710404619	2710404622	Primary	HQ	Ga0209541_1000129210	0.97	PC_00027	Cell_other	No
2710413924	2710413922	Primary	HQ	2710413924	0.87	PC_00081	Rare	Yes
2710413998	2710413996	Primary	HQ	2710413998	0.14	PC_00196	NA	Yes
2710419824	2710419821	Primary	HQ	2710419824	0.93	PC_00027	Cell_other	Yes
2710420342	2710420344	Primary	HQ	2710420342	0.91	PC_00040	Cell_other	Yes
2710425715	2710425711	Primary	HQ	2710425715	0.91	PC_00020	Cell_other	Yes
2710431168	2710431171	Primary	HQ	2710431168	0.91	PC_00020	Cell_other	Yes
2710441458	2710441459	Primary	HQ	2710441458	0.92	PC_00027	Cell_other	Yes
2710445748	2710445746	Primary	Partial_or_short	NA	1.37	NA	NA	No
2710445749	2710445746	Secondary	HQ	2710445749	0.91	PC_00027	Cell_other	Yes
2710502750	2710502749	Primary	HQ	2710502750	0.93	PC_00029	Cell_other	Yes
2710503571	2710503573	Primary	HQ	2710503571	0.88	PC_00024	Cell_other	Yes
2710506881	2710506883	Primary	HQ	2710506881	0.9	PC_00024	Cell_other	Yes
2710506888	2710506892	Secondary	HQ	Ga0209541_1000022637	0.92	PC_00020	Cell_other	No
2710506889	2710506892	Secondary	HQ	2710506889	0.77	NA	NA	Yes
2710506893	2710506892	Primary	HQ	2710506893	0.91	PC_00020	Cell_other	Yes
2710510601	2710510598	Primary	HQ	2710510601	0.9	PC_00057	Rare	Yes
2710517141	2710517138	Primary	Partial_or_short	NA	0.89	PC_00040	Cell_other	No
2710518666	2710518668	Primary	Partial_or_short	NA	0.66	PC_00027	Cell_other	No
2710519362	2710519365	Primary	HQ	2710519362	0.92	PC_00020	Cell_other	Yes
2710519435	2710519437	Primary	HQ	2710519435	0.9	PC_00024	Cell_other	Yes
2710521449	2710521452	Primary	HQ	2710521449	0.9	PC_00024	Cell_other	Yes
2710523796	2710523799	Primary	HQ	2710523796	0.89	PC_00029	Cell_other	Yes
2710524332	2710524333	Primary	HQ	2710524332	0.88	PC_00024	Cell_other	Yes
2710526108	2710526111	Primary	HQ	2710526108	0.9	PC_00081	Rare	Yes
2710555309	2710555310	Primary	HQ	2710555309	0.92	PC_00197	Rare	Yes
2710561653	2710561655	Primary	HQ	2710561653	0.9	PC_00024	Cell_other	Yes
2710561969	2710561972	Primary	HQ	2710561969	0.87	PC_00024	Cell_other	Yes
2710562620	2710562621	Primary	HQ	2710562620	0.95	PC_00049	Rare	Yes
2710571583	2710571581	Primary	HQ	2710571583	0.9	PC_00040	Cell_other	Yes
2710571781	2710571783	Primary	HQ	2710571781	0.91	PC_00024	Cell_other	Yes
2710643033	2710643034	Primary	HQ	2710643033	0.98	PC_00001	Cell_TM	Yes
2710652054	2710652055	Primary	HQ	2710652054	0.98	PC_00001	Cell_TM	Yes
2710768398	2710768396	Primary	HQ	2710768398	0.9	PC_00024	Cell_other	Yes
2710795591	2710795589	Primary	Partial_or_short	NA	0.95	PC_00001	Cell_TM	No
2710813516	2710813513	Primary	HQ	2710813516	0.88	PC_00040	Cell_other	Yes
2710813530	2710813528	Primary	HQ	Ga0209542_1000212650	0.9	PC_00040	Cell_other	No
2710813900	2710813902	Primary	HQ	2710813900	0.87	PC_00024	Cell_other	Yes
2710907094	2710907096	Primary	HQ	2710907094	0.92	PC_00020	Cell_other	Yes
2710918742	2710918744	Primary	HQ	2710918742	0.96	PC_00009	Mixed_Phage_TM	Yes
2710923397	2710923395	Primary	HQ	2710923397	0.88	PC_00024	Cell_other	Yes
2710934944	2710934941	Primary	HQ	2710934944	0.91	PC_00029	Cell_other	Yes
2710935101	2710935103	Primary	HQ	Ga0209542_1000140458	0.9	PC_00020	Cell_other	No
2710945692	2710945694	Primary	HQ	2710945692	0.97	PC_00019	Cell_other	Yes
2710962537	2710962539	Primary	HQ	2710962537	0.9	PC_00024	Cell_other	Yes
2711009839	2711009841	Primary	HQ	2711009839	0.9	PC_00019	Cell_other	Yes
2711019089	2711019091	Primary	HQ	2711019089	0.97	PC_00027	Cell_other	Yes
2711025646	2711025648	Primary	HQ	2711025646	0.9	PC_00019	Cell_other	Yes
2711025710	2711025712	Primary	HQ	2711025710	0.91	PC_00024	Cell_other	Yes
2711028246	2711028249	Primary	Partial_or_short	NA	0.75	PC_00047	Cell_other	No
2711028247	2711028249	Secondary	Partial_or_short	NA	0.97	NA	NA	No
2711029874	2711029879	Secondary	HQ	2711029874	0.93	PC_00027	Cell_other	Yes
2711029876	2711029879	Secondary	HQ	2711029876	0.93	PC_00027	Cell_other	Yes
2711029878	2711029879	Primary	HQ	2711029878	0.93	PC_00027	Cell_other	Yes
2711030842	2711030846	Primary	HQ	2711030842	0.93	PC_00027	Cell_other	Yes
2711030844	2711030846	Secondary	HQ	2711030844	0.93	PC_00027	Cell_other	Yes
2711033085	2711033087	Primary	HQ	2710413998	0.14	PC_00196	NA	No
2711037374	2711037376	Primary	HQ	Ga0209541_100650303	0.95	PC_00019	Cell_other	No
2711038304	2711038306	Primary	HQ	2711038304	0.94	PC_00049	Rare	Yes
2711039737	2711039734	Primary	HQ	2711039737	0.86	PC_00029	Cell_other	Yes
2711042270	2711042272	Primary	HQ	2711042270	0.89	PC_00019	Cell_other	Yes
2711045765	2711045763	Primary	HQ	2711045765	0.89	PC_00029	Cell_other	Yes
2711047617	2711047619	Primary	HQ	2711047617	0.97	PC_00027	Cell_other	Yes
2711050684	2711050686	Primary	HQ	2711050684	0.93	PC_00020	Cell_other	Yes
2711051141	2711051143	Primary	HQ	2711051141	0.89	PC_00029	Cell_other	Yes
2711103515	2711103518	Primary	HQ	2711103515	0.96	PC_00038	Cell_TM	Yes
2711104288	2711104290	Primary	HQ	2711104288	0.9	PC_00029	Cell_other	Yes
2711106674	2711106676	Primary	HQ	2711106674	0.91	PC_00029	Cell_other	Yes
2711108243	2711108245	Primary	HQ	2711108243	0.88	PC_00024	Cell_other	Yes
2711123302	2711123305	Primary	HQ	2711123302	0.91	PC_00027	Cell_other	Yes
2711125011	2711125014	Primary	HQ	2710135313	0.98	PC_00038	Cell_TM	No
2711128306	2711128304	Primary	HQ	2711128306	0.96	PC_00019	Cell_other	Yes
2711135626	2711135629	Primary	HQ	2711135626	0.9	PC_00040	Cell_other	Yes
2711136685	2711136687	Primary	HQ	2711136685	0.93	PC_00040	Cell_other	Yes
2711137181	2711137183	Primary	HQ	2711137181	0.9	PC_00027	Cell_other	Yes
2711139565	2711139568	Primary	HQ	2711139565	0.88	PC_00134	Rare	Yes
2711141248	2711141250	Primary	HQ	2711141248	0.9	PC_00024	Cell_other	Yes
2711142966	2711142963	Primary	HQ	2711142966	0.93	PC_00020	Cell_other	Yes
2711158089	2711158092	Primary	HQ	2711158089	0.91	PC_00027	Cell_other	Yes
2711200449	2711200451	Primary	HQ	2711200449	0.9	PC_00029	Cell_other	Yes
2711200880	2711200882	Primary	HQ	2711200880	0.96	PC_00019	Cell_other	Yes
2711200915	2711200912	Primary	HQ	2711200915	0.89	PC_00024	Cell_other	Yes
2711205001	2711204999	Primary	HQ	2711205001	0.9	PC_00020	Cell_other	Yes
2711211636	2711211635	Primary	HQ	2711211636	0.93	PC_00040	Cell_other	Yes
2711211987	2711211984	Primary	HQ	2711211987	0.97	PC_00027	Cell_other	Yes
2711214985	2711214984	Primary	HQ	2711214985	0.9	PC_00019	Cell_other	Yes
2711215744	2711215746	Primary	HQ	2711215744	0.88	PC_00024	Cell_other	Yes
2711217332	2711217329	Primary	HQ	2711217332	0.9	PC_00029	Cell_other	Yes
2711217825	2711217823	Primary	HQ	2711217825	0.88	PC_00019	Cell_other	Yes
2711221559	2711221557	Primary	HQ	2711221559	0.91	PC_00020	Cell_other	Yes
2711223374	2711223372	Primary	HQ	2711223374	0.93	PC_00020	Cell_other	Yes
2711223754	2711223756	Primary	HQ	2711223754	0.91	PC_00024	Cell_other	Yes
2711233539	2711233536	Primary	HQ	2711233539	0.85	PC_00029	Cell_other	Yes
2711241444	2711241442	Primary	HQ	2711241444	0.93	PC_00019	Cell_other	Yes
2711245614	2711245612	Primary	HQ	2711245614	0.9	PC_00019	Cell_other	Yes
2711250127	2711250128	Primary	HQ	2711250127	0.91	PC_00020	Cell_other	Yes
2711257227	2711257225	Primary	Partial_or_short	NA	0.96	PC_00019	Cell_other	No
2711257325	2711257323	Primary	HQ	2711257325	0.93	PC_00027	Cell_other	Yes
2711356983	2711356981	Primary	HQ	2711356983	0.18	PC_00198	NA	Yes
2711357227	2711357226	Primary	HQ	2711357227	0.88	PC_00057	Rare	Yes
2711357714	2711357717	Primary	HQ	2711357714	0.88	PC_00019	Cell_other	Yes
2711358653	2711358651	Primary	HQ	2711358653	0.8	PC_00029	Cell_other	Yes
2711364478	2711364480	Primary	HQ	2711364478	0.92	PC_00020	Cell_other	Yes
2711380082	2711380081	Primary	Partial_or_short	NA	0.81	PC_00029	Cell_other	No
2711380100	2711380098	Primary	Partial_or_short	NA	0.79	PC_00029	Cell_other	No
2711442038	2711442039	Secondary	HQ	2711442038	0.91	PC_00009	Mixed_Phage_TM	Yes
2711442042	2711442039	Primary	Partial_or_short	NA	0.97	PC_00009	Mixed_Phage_TM	No
2711472408	2711472409	Primary	HQ	2711472408	0.87	PC_00024	Cell_other	Yes
2711476555	2711476553	Primary	HQ	2711476555	0.8	PC_00027	Cell_other	Yes
2711479083	2711479085	Primary	HQ	Ga0209542_1000140458	0.9	PC_00020	Cell_other	No
2711654447	2711654445	Primary	HQ	2711654447	0.92	PC_00002	Phage_struct	Yes
2712669643	2712669641	Primary	HQ	2712669643	0.88	NA	NA	Yes
2712669644	2712669641	Secondary	HQ	2712669644	0.91	PC_00040	Cell_other	Yes
2712669976	2712669973	Primary	HQ	2712669976	0.92	PC_00029	Cell_other	Yes
2712670561	2712670558	Primary	HQ	2712670561	0.89	PC_00019	Cell_other	Yes
2712675602	2712675604	Primary	Partial_or_short	NA	0.7	PC_00024	Cell_other	No
2712710077	2712710080	Secondary	HQ	2712710077	0.84	PC_00009	Mixed_Phage_TM	Yes
2712710078	2712710080	Primary	HQ	2712710078	0.87	PC_00009	Mixed_Phage_TM	Yes
2712711740	2712711738	Secondary	HQ	2712711740	0.86	PC_00009	Mixed_Phage_TM	Yes
2712711741	2712711738	Primary	HQ	2712711741	0.9	PC_00009	Mixed_Phage_TM	Yes
2712748178	2712748181	Primary	HQ	2712748178	0.1	PC_00172	NA	Yes
2712749574	2712749576	Primary	HQ	2712749574	0.92	PC_00020	Cell_other	Yes
2712751010	2712751012	Primary	HQ	2712751010	0.82	PC_00020	Cell_other	Yes
2712754066	2712754068	Primary	Partial_or_short	NA	0.54	NA	NA	No
2712755037	2712755039	Primary	HQ	2712755037	0.92	PC_00027	Cell_other	Yes
2712755290	2712755291	Primary	HQ	2712755290	0.86	PC_00029	Cell_other	Yes
2712849936	2712849934	Primary	HQ	2712849936	0.77	PC_00007	Phage_other	Yes
2712851481	2712851478	Primary	HQ	2712851481	0.95	PC_00074	Rare	Yes
2712918583	2712918581	Primary	HQ	2711358653	0.8	PC_00029	Cell_other	No
2712920162	2712920159	Primary	HQ	2710413998	0.14	PC_00196	NA	No
2713004976	2713004979	Primary	HQ	Ga0209343_100039396	0.87	PC_00024	Cell_other	No
2713006441	2713006442	Primary	HQ	2713006441	0.86	PC_00020	Cell_other	Yes
2713010008	2713010007	Primary	HQ	2713010008	0.84	PC_00019	Cell_other	Yes
2713018003	2713018001	Primary	HQ	2713018003	0.97	PC_00027	Cell_other	Yes
2713020789	2713020788	Primary	HQ	2713020789	0.91	PC_00019	Cell_other	Yes
2713100404	2713100403	Primary	HQ	2713100404	0.91	PC_00020	Cell_other	Yes
2713218576	2713218578	Primary	HQ	2713218576	0.98	PC_00001	Cell_TM	Yes
2713235035	2713235034	Primary	HQ	2713235035	0.89	PC_00029	Cell_other	Yes
2713239763	2713239764	Secondary	HQ	2713239763	0.98	PC_00001	Cell_TM	Yes
2713239766	2713239764	Primary	Partial_or_short	NA	0.89	PC_00001	Cell_TM	No
2713266318	2713266316	Primary	Partial_or_short	NA	0.94	PC_00001	Cell_TM	No
2713269028	2713269025	Primary	Partial_or_short	NA	0.96	PC_00021	Mixed_Phage_TM	No
2713290209	2713290207	Primary	HQ	2713290209	0.9	PC_00151	Rare	Yes
2713290345	2713290342	Primary	HQ	2713290345	0.96	PC_00019	Cell_other	Yes
2713307378	2713307380	Secondary	HQ	Ga0208953_10026744	0.8	PC_00027	Cell_other	No
2713307382	2713307380	Primary	HQ	2713307382	0.97	PC_00027	Cell_other	Yes
2713308353	2713308350	Primary	Partial_or_short	NA	0.8	PC_00019	Cell_other	No
2713343880	2713343878	Primary	HQ	2713343880	0.93	PC_00197	Rare	Yes
2713366407	2713366406	Primary	HQ	2713366407	0.97	PC_00019	Cell_other	Yes
2713368199	2713368202	Primary	Partial_or_short	NA	0.98	PC_00021	Mixed_Phage_TM	No
2713370295	2713370293	Primary	HQ	2713370295	0.78	PC_00020	Cell_other	Yes
2713381421	2713381419	Primary	HQ	2713381421	0.94	PC_00009	Mixed_Phage_TM	Yes
2713675343	2713675341	Primary	HQ	2713675343	0.08	PC_00152	Rare	Yes
2713676393	2713676390	Primary	HQ	Ga0103680_1000043545	0.91	PC_00029	Cell_other	No
2713677506	2713677508	Primary	HQ	2713677506	0.91	PC_00024	Cell_other	Yes
2713678991	2713678989;2713678990	Primary	HQ	2713678991	0.93	PC_00039	Cell_other	Yes
2713689323	2713689321	Primary	HQ	2713689323	0.93	PC_00020	Cell_other	Yes
2713725304	2713725303	Primary	Partial_or_short	NA	0.56	PC_00158	NA	No
2713746189	2713746190	Primary	HQ	2713746189	0.9	PC_00020	Cell_other	Yes
2713752725	2713752727	Primary	HQ	Ga0208958_100173016	0.91	PC_00029	Cell_other	No
2713760863	2713760866	Primary	HQ	2713760863	0.98	PC_00009	Mixed_Phage_TM	Yes
2713760867	2713760866	Secondary	HQ	2713760867	0.86	PC_00009	Mixed_Phage_TM	Yes
2713767788	2713767785	Primary	HQ	2713767788	0.93	PC_00020	Cell_other	Yes
2713817584	2713817586;2713817587	Secondary	Partial_or_short	NA	0.98	PC_00021	Mixed_Phage_TM	No
2713817594	2713817586;2713817587	Primary	HQ	Ga0208374_1000011122	0.92	PC_00021	Mixed_Phage_TM	No
2713850248	2713850246	Primary	HQ	2713850248	0.96	PC_00002	Phage_struct	Yes
2713865311	2713865313	Primary	HQ	2713865311	0.94	PC_00009	Mixed_Phage_TM	Yes
2713878034	2713878036	Primary	HQ	2713878034	0.94	PC_00020	Cell_other	Yes
2713878251	2713878254	Primary	HQ	2713878251	0.89	PC_00019	Cell_other	Yes
2713878252	2713878254	Secondary	HQ	2713878252	0.72	NA	NA	Yes
2714109572	2714109570	Secondary	HQ	2714109572	0.89	PC_00009	Mixed_Phage_TM	Yes
2714109583	2714109570	Primary	HQ	2714109583	0.84	PC_00009	Mixed_Phage_TM	Yes
2714705303	2714705305	Secondary	HQ	2714705303	0.68	PC_00007	Phage_other	Yes
2714705304	2714705305	Primary	HQ	2714705304	0.69	PC_00007	Phage_other	Yes
2715174925	2715174923	Primary	HQ	2715174925	0.85	PC_00009	Mixed_Phage_TM	Yes
2715174926	2715174923	Secondary	HQ	2715174926	0.86	PC_00009	Mixed_Phage_TM	Yes
2716552657	2716552658	Primary	HQ	2716552657	0.92	PC_00020	Cell_other	Yes
2716554795	2716554796	Primary	HQ	2716554795	0.89	PC_00029	Cell_other	Yes
2716681618	2716681617	Primary	HQ	2713366407	0.97	PC_00019	Cell_other	No
2716698383	2716698381	Primary	HQ	2713689323	0.93	PC_00020	Cell_other	No
2716733495	2716733496	Primary	HQ	2716733495	0.89	PC_00019	Cell_other	Yes
2716933272	2716933273	Primary	HQ	2716933272	0.91	PC_00029	Cell_other	Yes
2716952514	2716952517	Primary	HQ	2716952514	0.94	PC_00195	Rare	Yes
2716952515	2716952517	Secondary	HQ	2716952515	-0.01	NA	NA	Yes
2716953004	2716953006	Primary	HQ	2716953004	0.97	PC_00027	Cell_other	Yes
2716956752	2716956749	Primary	HQ	2716956752	0.94	PC_00038	Cell_TM	Yes
2716959964	2716959962	Primary	HQ	2716959964	0.92	PC_00019	Cell_other	Yes
2716960146	2716960149	Primary	Partial_or_short	NA	0.65	PC_00047	Cell_other	No
2716960151	2716960149	Secondary	Partial_or_short	NA	0.56	PC_00047	Cell_other	No
2716978224	2716978226	Primary	HQ	2716978224	0.9	PC_00019	Cell_other	Yes
2716985807	2716985810	Primary	HQ	2716985807	0.92	PC_00019	Cell_other	Yes
2717011169	2717011167	Primary	HQ	2717011169	0.88	PC_00024	Cell_other	Yes
2717820917	2717820918	Primary	HQ	2717820917	0.85	PC_00001	Cell_TM	Yes
2718173866	2718173869	Primary	HQ	2718173866	0.92	PC_00010	Phage_struct	Yes
2718708792	2718708790	Primary	HQ	2718708792	0.86	PC_00009	Mixed_Phage_TM	Yes
2718708793	2718708790	Secondary	HQ	2718708793	0.91	PC_00009	Mixed_Phage_TM	Yes
2719676843	2719676841	Secondary	HQ	2719676843	0.89	PC_00009	Mixed_Phage_TM	Yes
2719676844	2719676841	Primary	HQ	2719676844	0.87	PC_00009	Mixed_Phage_TM	Yes
2719678682	2719678701	Secondary	HQ	2719678682	0.88	PC_00009	Mixed_Phage_TM	Yes
2719678698	2719678701	Primary	HQ	2719678698	0.87	PC_00009	Mixed_Phage_TM	Yes
2719678699	2719678701	Secondary	HQ	2719678699	0.9	PC_00009	Mixed_Phage_TM	Yes
2721715692	2721715690	Primary	HQ	2721715692	0.86	PC_00009	Mixed_Phage_TM	Yes
2721715693	2721715690	Secondary	HQ	2721715693	0.85	PC_00009	Mixed_Phage_TM	Yes
2721715705	2721715690	Secondary	HQ	2721715705	0.89	PC_00009	Mixed_Phage_TM	Yes
2721814357	2721814355	Primary	HQ	2721814357	0.86	PC_00009	Mixed_Phage_TM	Yes
2721814358	2721814355	Secondary	HQ	2721814358	0.87	PC_00009	Mixed_Phage_TM	Yes
2721881206	2721881203	Primary	HQ	2721881206	0.9	PC_00024	Cell_other	Yes
2722022192	2722022190	Primary	HQ	2722022192	0.94	PC_00002	Phage_struct	Yes
2722022193	2722022190	Secondary	HQ	2722022193	0.93	PC_00002	Phage_struct	Yes
2722024333	2722024335	Primary	HQ	2722024333	0.88	PC_00009	Mixed_Phage_TM	Yes
2722024336	2722024335	Secondary	HQ	2722024336	0.15	PC_00009	Mixed_Phage_TM	Yes
2722089728	2722089725	Primary	HQ	2722089728	0.96	PC_00041	Cell_TM	Yes
2722091292	2722091291	Primary	HQ	2722091292	0.89	PC_00003	Phage_struct	Yes
2722191253	2722191254	Primary	HQ	2722191253	0.97	PC_00002	Phage_struct	Yes
2722206227	2722206229	Primary	HQ	2722206227	0.92	PC_00092	Rare	Yes
2722260591	2722260592	Primary	HQ	2722260591	0.93	PC_00020	Cell_other	Yes
2722272110	2722272108	Primary	HQ	2722272110	0.92	PC_00020	Cell_other	Yes
2722272504	2722272500	Primary	HQ	2722272504	0.06	NA	NA	Yes
2722292730	2722292729	Primary	HQ	2722292730	0.92	PC_00020	Cell_other	Yes
2722332605	2722332603	Primary	HQ	2722332605	0.96	PC_00019	Cell_other	Yes
2722332920	2722332918	Primary	HQ	2722332920	0.88	PC_00019	Cell_other	Yes
2722375105	2722375108	Primary	HQ	2722375105	0.92	PC_00027	Cell_other	Yes
2722425571	2722425569	Primary	Partial_or_short	NA	0.84	PC_00020	Cell_other	No
2722484991	2722484989	Primary	HQ	2722484991	0.94	PC_00001	Cell_TM	Yes
2722486238	2722486239	Secondary	HQ	2722486238	0.87	PC_00009	Mixed_Phage_TM	Yes
2722486242	2722486239	Primary	HQ	2722486242	0.93	PC_00009	Mixed_Phage_TM	Yes
2722525678	2722525681	Primary	HQ	2722525678	0.95	PC_00002	Phage_struct	Yes
2722888300	2722888299	Primary	HQ	2722888300	0.69	PC_00007	Phage_other	Yes
2722888302	2722888299	Secondary	HQ	2722888302	0.76	PC_00007	Phage_other	Yes
2723153778	2723153776	Secondary	HQ	2723153778	0.9	PC_00009	Mixed_Phage_TM	Yes
2723153779	2723153776	Primary	HQ	2723153779	0.9	PC_00009	Mixed_Phage_TM	Yes
2723628117	2723628115	Primary	HQ	2723628117	0.86	PC_00009	Mixed_Phage_TM	Yes
2723628118	2723628115	Secondary	HQ	2723628118	0.9	PC_00009	Mixed_Phage_TM	Yes
2723984887	2723984889	Primary	HQ	2723984887	0.94	PC_00002	Phage_struct	Yes
2724680311	2724680313	Primary	HQ	2724680311	0.88	PC_00019	Cell_other	Yes
2724701234	2724701232	Primary	HQ	2713878034	0.93	PC_00020	Cell_other	No
2724717200	2724717202	Primary	HQ	2724717200	0.92	PC_00027	Cell_other	Yes
2724717336	2724717338	Primary	HQ	2724717336	0.97	PC_00027	Cell_other	Yes
2724717339	2724717338	Secondary	HQ	2724717339	0.93	PC_00027	Cell_other	Yes
2725394138	2725394135	Primary	HQ	2725394138	0.95	PC_00009	Mixed_Phage_TM	Yes
2727179429	2727179427	Primary	HQ	2727179429	0.94	PC_00002	Phage_struct	Yes
2727899894	2727899893	Primary	HQ	2727899894	0.96	PC_00010	Phage_struct	Yes
2727951263	2727951265	Secondary	HQ	2727951263	0.98	PC_00001	Cell_TM	Yes
2727951266	2727951265	Primary	HQ	2727951266	0.93	PC_00001	Cell_TM	Yes
2728152016	2728152012	Primary	HQ	2728152016	0.96	PC_00021	Mixed_Phage_TM	Yes
2729487027	2729487025	Primary	HQ	2729487027	0.93	PC_00010	Phage_struct	Yes
2729488585	2729488581	Primary	HQ	2729488585	0.98	PC_00002	Phage_struct	Yes
2730002920	2730002918	Primary	HQ	2730002920	0.96	PC_00002	Phage_struct	Yes
2730552880	2730552882	Primary	HQ	2730552880	0.89	PC_00021	Mixed_Phage_TM	Yes
2730553048	2730553046	Primary	HQ	2730553048	0.88	PC_00021	Mixed_Phage_TM	Yes
2730554683	2730554685	Primary	HQ	2730554683	0.97	PC_00021	Mixed_Phage_TM	Yes
2730613707	2730613710	Primary	HQ	2730613707	0.95	PC_00021	Mixed_Phage_TM	Yes
2731455068	2731455071	Primary	HQ	2731455068	0.87	PC_00009	Mixed_Phage_TM	Yes
2731455069	2731455071	Secondary	HQ	2731455069	0.87	PC_00009	Mixed_Phage_TM	Yes
2732463270	2732463267	Primary	Partial_or_short	NA	0.92	PC_00130	Rare	No
2732537043	2732537050	Primary	HQ	2732537043	0.92	PC_00001	Cell_TM	Yes
2732537048	2732537050	Secondary	HQ	2732537048	0.93	PC_00001	Cell_TM	Yes
2732676477	2732676476	Primary	Partial_or_short	NA	0.94	PC_00002	Phage_struct	No
2733480677	2733480679	Primary	HQ	2733480677	0.85	PC_00010	Phage_struct	Yes
2735538466	2735538465	Primary	HQ	2735538466	0.94	PC_00002	Phage_struct	Yes
2736001330	2736001333	Primary	HQ	2736001330	0.93	PC_00020	Cell_other	Yes
2736555237	2736555235	Primary	HQ	2736555237	0.84	PC_00009	Mixed_Phage_TM	Yes
2736555238	2736555235	Secondary	HQ	2736555238	0.9	PC_00009	Mixed_Phage_TM	Yes
2737588914	2737588917	Primary	HQ	2737588914	0.98	PC_00001	Cell_TM	Yes
2737588915	2737588917	Secondary	HQ	2737588915	1.01	NA	NA	Yes
2737864892	2737864894	Primary	Partial_or_short	NA	0.49	NA	NA	No
2739407683	2739407681	Primary	HQ	2739407683	0.99	PC_00012	Phage_struct	Yes
2739613167	2739613165	Secondary	HQ	2739613167	0.91	PC_00001	Cell_TM	Yes
2739613168	2739613165	Primary	HQ	2739613168	0.91	PC_00001	Cell_TM	Yes
2739728616	2739728625	Secondary	HQ	2739728616	0.87	PC_00009	Mixed_Phage_TM	Yes
2739728622	2739728625	Secondary	HQ	2739728622	0.91	PC_00009	Mixed_Phage_TM	Yes
2739728623	2739728625	Primary	HQ	2739728623	0.84	PC_00009	Mixed_Phage_TM	Yes
2740058241	2740058243	Secondary	HQ	2740058241	0.76	PC_00007	Phage_other	Yes
2740058242	2740058243	Primary	HQ	2740058242	0.69	PC_00007	Phage_other	Yes
2742405514	2742405512	Primary	HQ	2742405514	0.93	PC_00002	Phage_struct	Yes
2743056085	2743056083	Primary	HQ	2743056085	0.94	PC_00003	Phage_struct	Yes
2743228114	2743228116	Primary	HQ	2743228114	0.96	PC_00002	Phage_struct	Yes
2743237545	2743237546	Primary	HQ	2743237545	0.42	PC_00003	Phage_struct	Yes
2743237570	2743237546	Secondary	HQ	2743237570	0.73	PC_00003	Phage_struct	Yes
2743246530	2743246529	Primary	HQ	2743246530	0.96	PC_00002	Phage_struct	Yes
2743763002	2743763005	Primary	HQ	2743763002	0.97	PC_00001	Cell_TM	Yes
2743763004	2743763005	Secondary	HQ	2743763004	0.98	PC_00001	Cell_TM	Yes
2743763009	2743763005	Secondary	Partial_or_short	NA	0.96	PC_00001	Cell_TM	No
2743763619	2743763618	Primary	HQ	2743763619	0.98	PC_00001	Cell_TM	Yes
2743908121	2743908119	Primary	HQ	2743908121	0.95	PC_00021	Mixed_Phage_TM	Yes
2743912373	2743912342	Primary	HQ	2743912373	0.89	PC_00021	Mixed_Phage_TM	Yes
2743913774	2743913775	Primary	HQ	2743913774	0.13	PC_00135	NA	Yes
2745383312	2745383327	Secondary	HQ	2745383312	0.88	PC_00009	Mixed_Phage_TM	Yes
2745383324	2745383327	Secondary	HQ	2745383324	0.87	PC_00009	Mixed_Phage_TM	Yes
2745383325	2745383327	Primary	HQ	2745383325	0.9	PC_00009	Mixed_Phage_TM	Yes
2745458776	2745458778	Secondary	HQ	2745458776	0.93	PC_00001	Cell_TM	Yes
2745458780	2745458778	Primary	HQ	2745458780	0.45	PC_00001	Cell_TM	Yes
2745465199	2745465201	Secondary	HQ	2745465199	0.88	PC_00001	Cell_TM	Yes
2745465203	2745465201	Primary	HQ	2745465203	0.93	PC_00001	Cell_TM	Yes
2747899960	2747899957	Primary	HQ	2747899960	0.98	PC_00001	Cell_TM	Yes
2748128889	2748128890	Primary	HQ	2748128889	0.95	PC_00002	Phage_struct	Yes
2752285779	2752285781	Primary	HQ	2752285779	0.95	PC_00002	Phage_struct	Yes
2752534871	2752534873	Primary	HQ	2752534871	0.97	PC_00021	Mixed_Phage_TM	Yes
2752593559	2752593557	Primary	HQ	2752593559	0.93	PC_00002	Phage_struct	Yes
2752608883	2752608881	Primary	HQ	2752608883	0.96	PC_00009	Mixed_Phage_TM	Yes
2752627310	2752627309	Primary	HQ	2752627310	0.97	PC_00002	Phage_struct	Yes
2752632698	2752632696	Primary	HQ	2752632698	0.95	PC_00002	Phage_struct	Yes
2752637630	2752637632	Primary	HQ	2752637630	0.94	PC_00010	Phage_struct	Yes
2752683170	2752683171	Primary	HQ	2752683170	0.96	PC_00002	Phage_struct	Yes
2752723858	2752723860	Primary	HQ	2752723858	0.95	PC_00002	Phage_struct	Yes
2752744803	2752744805	Primary	HQ	2752744803	0.93	PC_00002	Phage_struct	Yes
2752811119	2752811121	Primary	HQ	2752811119	0.97	PC_00001	Cell_TM	Yes
2752881484	2752881486	Primary	HQ	2752881484	0.94	PC_00002	Phage_struct	Yes
2752896654	2752896655	Primary	HQ	2752896654	0.94	PC_00002	Phage_struct	Yes
2753034464	2753034433	Primary	HQ	2753034464	0.72	PC_00003	Phage_struct	Yes
2753078473	2753078471	Primary	HQ	2753078473	0.87	PC_00009	Mixed_Phage_TM	Yes
2753078474	2753078471	Secondary	HQ	2753078474	0.9	PC_00009	Mixed_Phage_TM	Yes
2753127265	2753127267	Primary	HQ	2753127265	0.95	PC_00010	Phage_struct	Yes
2753212901	2753212902	Primary	HQ	2753212901	0.96	PC_00002	Phage_struct	Yes
2753383216	2753383213	Primary	HQ	2753383216	0.94	PC_00021	Mixed_Phage_TM	Yes
2754257861	2754257859	Primary	HQ	2754257861	0.86	PC_00009	Mixed_Phage_TM	Yes
2754257862	2754257859	Secondary	HQ	2754257862	0.85	PC_00009	Mixed_Phage_TM	Yes
2754257874	2754257859	Secondary	HQ	2754257874	0.93	PC_00009	Mixed_Phage_TM	Yes
2754357297	2754357298	Primary	HQ	2754357297	0.98	PC_00001	Cell_TM	Yes
2754362414	2754362413	Primary	HQ	2754362414	0.98	PC_00001	Cell_TM	Yes
2754362418	2754362413	Secondary	HQ	2754362418	0.98	PC_00001	Cell_TM	Yes
2754364041	2754364022	Primary	Partial_or_short	NA	0.75	PC_00001	Cell_TM	No
2754915121	2754915127	Secondary	HQ	2754915121	0.85	PC_00009	Mixed_Phage_TM	Yes
2754915124	2754915127	Secondary	HQ	2754915124	0.85	PC_00009	Mixed_Phage_TM	Yes
2754915125	2754915127	Primary	HQ	2754915125	0.87	PC_00009	Mixed_Phage_TM	Yes
2754975413	2754975411	Primary	HQ	2754975413	0.86	PC_00009	Mixed_Phage_TM	Yes
2754975414	2754975411	Secondary	HQ	2754975414	0.75	PC_00009	Mixed_Phage_TM	Yes
2754975425	2754975411	Secondary	HQ	2754975425	0.86	PC_00009	Mixed_Phage_TM	Yes
2756678340	2756678341	Primary	HQ	2756678340	0.95	PC_00002	Phage_struct	Yes
2756729678	2756729675	Primary	HQ	2756729678	0.97	PC_00002	Phage_struct	Yes
2758048754	2758048759	Primary	HQ	2758048754	0.97	PC_00001	Cell_TM	Yes
2758048761	2758048759	Secondary	HQ	2758048761	0.96	PC_00001	Cell_TM	Yes
2758049840	2758049841	Primary	HQ	2758049840	0.94	PC_00010	Phage_struct	Yes
2758063913	2758063909	Primary	HQ	2758063913	0.94	PC_00001	Cell_TM	Yes
2758065626	2758065630	Secondary	HQ	2758065626	0.83	PC_00001	Cell_TM	Yes
2758065628	2758065630	Primary	HQ	2758065628	0.84	PC_00001	Cell_TM	Yes
2758623823	2758623825	Primary	HQ	2758623823	0.89	PC_00021	Mixed_Phage_TM	Yes
2760631005	2760631007	Primary	HQ	2760631005	0.94	PC_00002	Phage_struct	Yes
2765450770	2765450775	Secondary	HQ	2765450770	0.88	PC_00009	Mixed_Phage_TM	Yes
2765450771	2765450775	Secondary	HQ	2765450771	0.86	PC_00009	Mixed_Phage_TM	Yes
2765450772	2765450775	Primary	HQ	2765450772	0.88	PC_00009	Mixed_Phage_TM	Yes
2765662892	2765662890	Primary	HQ	2765662892	0.89	PC_00009	Mixed_Phage_TM	Yes
2765662900	2765662890	Secondary	HQ	2765662900	0.87	PC_00009	Mixed_Phage_TM	Yes
2766739452	2766739450	Primary	HQ	2766739452	0.89	PC_00009	Mixed_Phage_TM	Yes
2766739453	2766739450	Secondary	HQ	2766739453	0.9	PC_00009	Mixed_Phage_TM	Yes
2766739462	2766739450	Secondary	HQ	2766739462	0.88	PC_00009	Mixed_Phage_TM	Yes
2766753007	2766753010	Secondary	HQ	2766753007	0.91	PC_00009	Mixed_Phage_TM	Yes
2766753008	2766753010	Primary	HQ	2766753008	0.89	PC_00009	Mixed_Phage_TM	Yes
2770232974	2770232987	Secondary	HQ	2770232974	0.86	PC_00009	Mixed_Phage_TM	Yes
2770232984	2770232987	Secondary	HQ	2770232984	0.85	PC_00009	Mixed_Phage_TM	Yes
2770232985	2770232987	Primary	HQ	2770232985	0.87	PC_00009	Mixed_Phage_TM	Yes
2770302127	2770302129	Primary	HQ	2770302127	0.96	PC_00002	Phage_struct	Yes
2771410610	2771410612	Primary	HQ	2771410610	0.93	PC_00002	Phage_struct	Yes
2771412184	2771412182	Primary	HQ	2771412184	0.94	PC_00010	Phage_struct	Yes
2771976267	2771976264	Primary	HQ	2771976267	0.89	PC_00009	Mixed_Phage_TM	Yes
2772364825	2772364828	Primary	HQ	2772364825	0.92	PC_00002	Phage_struct	Yes
2772703981	2772703978	Primary	HQ	2772703981	0.95	PC_00001	Cell_TM	Yes
2773053363	2773053362	Primary	HQ	2773053363	0.91	PC_00009	Mixed_Phage_TM	Yes
2774073689	2774073687	Primary	HQ	2774073689	0.96	PC_00010	Phage_struct	Yes
2774279742	2774279745	Secondary	HQ	2774279742	0.85	PC_00009	Mixed_Phage_TM	Yes
2774279743	2774279745	Primary	HQ	2774279743	0.88	PC_00009	Mixed_Phage_TM	Yes
2774688870	2774688874	Primary	HQ	2774688870	0.97	PC_00021	Mixed_Phage_TM	Yes
2774837943	2774837945	Secondary	HQ	2774837943	0.93	PC_00001	Cell_TM	Yes
2774837946	2774837945	Primary	HQ	2774837946	0.82	PC_00001	Cell_TM	Yes
2774838977	2774838979	Primary	HQ	2774838977	0.98	PC_00001	Cell_TM	Yes
2774840700	2774840698	Primary	HQ	2774840700	0.84	PC_00009	Mixed_Phage_TM	Yes
2775923609	2775923608	Primary	HQ	2775923609	0.36	PC_00003	Phage_struct	Yes
2775960321	2775960324	Primary	Partial_or_short	NA	0.75	PC_00009	Mixed_Phage_TM	No
2776102991	2776102992	Primary	HQ	2776102991	0.97	PC_00002	Phage_struct	Yes
2776158083	2776158085	Primary	HQ	2776158083	0.96	PC_00001	Cell_TM	Yes
2776279273	2776279271	Secondary	HQ	2776279273	0.92	PC_00001	Cell_TM	Yes
2776279274	2776279271	Primary	HQ	2776279274	0.97	PC_00001	Cell_TM	Yes
2776624280	2776624277	Primary	HQ	2776624280	0.87	PC_00001	Cell_TM	Yes
2776994670	2776994669	Primary	HQ	2776994670	0.34	PC_00003	Phage_struct	Yes
2776996611	2776996612	Primary	HQ	2776996611	0.96	PC_00002	Phage_struct	Yes
2777939053	2777939051	Primary	HQ	2777939053	0.9	PC_00009	Mixed_Phage_TM	Yes
2777939054	2777939051	Secondary	HQ	2777939054	0.9	PC_00009	Mixed_Phage_TM	Yes
2778248587	2778248588	Primary	HQ	2778248587	0.53	PC_00003	Phage_struct	Yes
2778743107	2778743110	Secondary	HQ	2778743107	0.86	PC_00009	Mixed_Phage_TM	Yes
2778743108	2778743110	Primary	HQ	2778743108	0.88	PC_00009	Mixed_Phage_TM	Yes
2779524906	2779524903	Primary	HQ	2779524906	0.97	PC_00002	Phage_struct	Yes
2779696381	2779696382	Secondary	HQ	2779696381	0.91	PC_00001	Cell_TM	Yes
2779696384	2779696382	Primary	HQ	2779696384	0.92	PC_00001	Cell_TM	Yes
2780737088	2780737091	Primary	HQ	2780737088	0.95	PC_00002	Phage_struct	Yes
2784157544	2784157542	Secondary	HQ	2784157544	0.89	PC_00009	Mixed_Phage_TM	Yes
2784157545	2784157542	Primary	HQ	2784157545	0.9	PC_00009	Mixed_Phage_TM	Yes
2784355138	2784355150	Secondary	HQ	2784355138	0.92	PC_00009	Mixed_Phage_TM	Yes
2784355148	2784355150	Primary	HQ	2784355148	0.9	PC_00009	Mixed_Phage_TM	Yes
2785430670	2785430672	Primary	HQ	2785430670	0.94	PC_00003	Phage_struct	Yes
2785430704	2785430672	Secondary	HQ	2785430704	0.89	PC_00003	Phage_struct	Yes
2785437480	2785437482	Primary	HQ	2785437480	0.96	PC_00002	Phage_struct	Yes
2785507342	2785507344	Secondary	HQ	2785507342	0.95	PC_00009	Mixed_Phage_TM	Yes
2785507346	2785507344	Primary	HQ	2785507346	0.19	PC_00009	Mixed_Phage_TM	Yes
2785656079	2785656077	Primary	HQ	2785656079	0.9	PC_00009	Mixed_Phage_TM	Yes
2785656080	2785656077	Secondary	HQ	2785656080	0.9	PC_00009	Mixed_Phage_TM	Yes
2785840975	2785840969	Primary	Partial_or_short	NA	0.91	PC_00042	Cell_other	No
2785849890	2785849889	Primary	HQ	2785849890	0.77	PC_00042	Cell_other	Yes
2785850210	2785850203	Primary	HQ	2785850210	0.16	NA	NA	Yes
2785850566	2785850568	Primary	HQ	Ga0066639_100342943	0.92	PC_00042	Cell_other	No
2785850567	2785850568	Secondary	HQ	Ga0066639_100342942	0.92	PC_00042	Cell_other	No
2785857181	2785857182	Primary	Partial_or_short	NA	0.69	PC_00039	Cell_other	No
2785860252	2785860253;2785860254	Primary	HQ	2785860252	0.77	PC_00026	Cell_other	Yes
2785862044	2785862045	Primary	Partial_or_short	NA	0.88	PC_00042	Cell_other	No
2785862972	2785862973	Primary	HQ	Ga0066639_100796813	0.91	PC_00039	Cell_other	No
2785863382	2785863381	Primary	Partial_or_short	NA	0.77	PC_00026	Cell_other	No
2785863707	2785863706	Secondary	HQ	2785863707	0.89	PC_00033	Cell_other	Yes
2785863709	2785863706	Primary	HQ	2785863709	0.85	PC_00033	Cell_other	Yes
2785863814	2785863813	Primary	Partial_or_short	NA	0.69	PC_00033	Cell_other	No
2785864435	2785864436	Primary	HQ	2785864435	0.77	PC_00042	Cell_other	Yes
2785891417	2785891415	Primary	HQ	2785891417	0.89	PC_00024	Cell_other	Yes
2785891418	2785891415	Secondary	HQ	2785891418	0.87	PC_00024	Cell_other	Yes
2785892224	2785892227	Primary	HQ	2785892224	0.88	PC_00024	Cell_other	Yes
2785894615	2785894618	Primary	HQ	2785894615	0.97	PC_00027	Cell_other	Yes
2785894701	2785894698	Primary	HQ	2785894701	0.88	PC_00024	Cell_other	Yes
2785905733	2785905731	Primary	HQ	Ga0100389_10357405	0.01	PC_00144	NA	No
2785907551	2785907550	Primary	HQ	2785907551	0.91	PC_00027	Cell_other	Yes
2785920068	2785920070	Primary	HQ	2785920068	0.9	PC_00020	Cell_other	Yes
2785920934	2785920932	Primary	HQ	2785920934	0.9	PC_00029	Cell_other	Yes
2785928183	2785928185	Primary	Partial_or_short	NA	0.27	NA	NA	No
2785929416	2785929418	Primary	Partial_or_short	NA	0.8	PC_00027	Cell_other	No
2785930067	2785930068	Primary	HQ	2785930067	0.92	PC_00020	Cell_other	Yes
2785937018	2785937019	Primary	HQ	2785937018	0.7	PC_00070	NA	Yes
2785975853	2785975850	Primary	HQ	2785975853	0.92	PC_00020	Cell_other	Yes
2785978837	2785978840	Primary	HQ	2785978837	0.95	PC_00009	Mixed_Phage_TM	Yes
2786012349	2786012351	Primary	Partial_or_short	NA	0.86	PC_00027	Cell_other	No
2786014774	2786014776	Primary	Partial_or_short	NA	0.51	PC_00047	Cell_other	No
2786034652	2786034649	Primary	Partial_or_short	NA	0.45	PC_00177	Rare	No
2786046853	2786046851	Primary	HQ	2786046853	0.96	PC_00019	Cell_other	Yes
2786048092	2786048094	Primary	HQ	2786048092	0.89	PC_00134	Rare	Yes
2786062345	2786062347	Secondary	HQ	2786062345	0.92	PC_00027	Cell_other	Yes
2786062346	2786062347	Primary	HQ	2786062346	0.93	PC_00027	Cell_other	Yes
2786066535	2786066533	Primary	HQ	Ga0100401_10375843	0.89	PC_00040	Cell_other	No
2786080368	2786080369	Primary	HQ	2786080368	0.91	PC_00020	Cell_other	Yes
2786085288	2786085290	Primary	HQ	2786085288	0.89	PC_00024	Cell_other	Yes
2786085821	2786085819	Primary	HQ	2786085821	0.86	NA	NA	Yes
2786092914	2786092917	Primary	HQ	2786092914	0.47	PC_00201	NA	Yes
2786100309	2786100311	Primary	HQ	2786100309	0.88	PC_00019	Cell_other	Yes
2786115870	2786115872	Primary	Partial_or_short	NA	0.92	PC_00009	Mixed_Phage_TM	No
2786121990	2786121987	Primary	Partial_or_short	NA	0.9	PC_00019	Cell_other	No
2786124562	2786124564	Primary	Partial_or_short	NA	0.96	PC_00001	Cell_TM	No
2786130052	2786130047	Primary	HQ	2786130052	0.08	NA	NA	Yes
2786133508	2786133521	Primary	HQ	2786133508	0.97	NA	NA	Yes
2786144118	2786144116	Primary	HQ	2786144118	0.91	PC_00027	Cell_other	Yes
2786148576	2786148578	Primary	HQ	2786148576	0.91	PC_00027	Cell_other	Yes
2786148672	2786148676	Primary	HQ	2786148672	0.93	PC_00038	Cell_TM	Yes
2786152418	2786152421	Primary	Partial_or_short	NA	0.89	PC_00156	Rare	No
2786155475	2786155477	Primary	HQ	2786155475	0.8	PC_00024	Cell_other	Yes
2786155790	2786155792	Primary	HQ	2786155790	0.92	PC_00029	Cell_other	Yes
2786157053	2786157049	Primary	HQ	2786157053	0.1	NA	NA	Yes
2786169787	2786169791	Primary	HQ	2786169787	0.96	PC_00038	Cell_TM	Yes
2786169788	2786169791	Secondary	HQ	2786169788	0.94	PC_00038	Cell_TM	Yes
2786169789	2786169791	Secondary	Partial_or_short	NA	0.76	NA	NA	No
2786174228	2786174226	Primary	Partial_or_short	NA	0.49	NA	NA	No
2786199778	2786199781	Primary	HQ	2786199778	0.94	PC_00001	Cell_TM	Yes
2786200627	2786200628	Primary	HQ	2786200627	0.73	PC_00056	Rare	Yes
2786215359	2786215364	Primary	HQ	2786215359	0.54	PC_00039	Cell_other	Yes
2786215363	2786215364	Secondary	HQ	2786215363	0.95	PC_00039	Cell_other	Yes
2786215386	2786215385	Primary	HQ	2786215386	0.74	PC_00042	Cell_other	Yes
2786224333	2786224331	Primary	HQ	2786224333	0.93	PC_00042	Cell_other	Yes
2786224575	2786224577	Primary	HQ	2786224575	0.98	PC_00001	Cell_TM	Yes
2786238904	2786238903	Primary	HQ	2786238904	0.73	PC_00056	Rare	Yes
2786244196	2786244194	Primary	HQ	2786244196	0.91	PC_00020	Cell_other	Yes
2786251226	2786251228	Primary	HQ	Ga0100388_100219394	0.18	PC_00148	NA	No
2786254484	2786254482	Primary	HQ	Ga0066632_100041943	0.87	PC_00019	Cell_other	No
2786255492	2786255493	Primary	HQ	2786255492	0.93	PC_00027	Cell_other	Yes
2786257467	2786257469	Primary	HQ	Ga0066632_100041943	0.88	PC_00019	Cell_other	No
2786261513	2786261515	Primary	HQ	2786255492	0.93	NA	NA	No
2786262379	2786262378	Primary	Partial_or_short	NA	0.16	PC_00070	NA	No
2786267246	2786267248	Primary	HQ	2786267246	0.92	PC_00020	Cell_other	Yes
2786269379	2786269382	Primary	HQ	2786269379	0.9	PC_00029	Cell_other	Yes
2786270897	2786270899	Primary	HQ	2786270897	0.89	PC_00024	Cell_other	Yes
2786272802	2786272800	Primary	Partial_or_short	NA	0.89	PC_00021	Mixed_Phage_TM	No
2786291029	2786291026	Primary	HQ	2786291029	0.9	PC_00029	Cell_other	Yes
2786291641	2786291640	Primary	Partial_or_short	NA	0.84	PC_00019	Cell_other	No
2786295886	2786295884	Primary	HQ	2786295886	0.9	PC_00057	Rare	Yes
2786296771	2786296773;2786296774	Primary	HQ	2786296771	0.94	PC_00049	Rare	Yes
2786298818	2786298819	Primary	HQ	2786298818	0.88	PC_00019	Cell_other	Yes
2786301847	2786301849	Primary	HQ	2786301847	0.9	PC_00019	Cell_other	Yes
2786303274	2786303272	Primary	HQ	2786303274	0.97	PC_00074	Rare	Yes
2786303679	2786303677	Primary	Partial_or_short	NA	0.74	PC_00021	Mixed_Phage_TM	No
2786304566	2786304564	Primary	HQ	2786304566	0.94	PC_00038	Cell_TM	Yes
2786333651	2786333653	Primary	HQ	2786333651	0.62	PC_00019	Cell_other	Yes
2786334603	2786334606;2786334607	Primary	HQ	2786334603	0.98	PC_00021	Mixed_Phage_TM	Yes
2786334966	2786334965	Primary	HQ	2786334966	0.91	PC_00020	Cell_other	Yes
2786335180	2786335177	Primary	HQ	2786335180	0.91	PC_00024	Cell_other	Yes
2786347204	2786347206	Primary	HQ	2786347204	0.89	PC_00021	Mixed_Phage_TM	Yes
2786349002	2786349000	Primary	HQ	Ga0100395_100045324	0.91	PC_00027	Cell_other	No
2786354143	2786354145	Primary	HQ	2786354143	0.98	PC_00038	Cell_TM	Yes
2786359843	2786359841	Primary	HQ	2786359843	0.92	PC_00027	Cell_other	Yes
2786361541	2786361539	Primary	HQ	2786361541	0.91	PC_00009	Mixed_Phage_TM	Yes
2786369410	2786369407	Primary	HQ	2786369410	0.04	NA	NA	Yes
2786370620	2786370619	Primary	HQ	2786370620	0.93	PC_00029	Cell_other	Yes
2786384844	2786384842	Primary	Partial_or_short	NA	0.98	PC_00027	Cell_other	No
2786906174	2786906177	Primary	HQ	2786906174	0.98	PC_00001	Cell_TM	Yes
2786908876	2786908874	Primary	HQ	2786908876	0.99	PC_00150	Rare	Yes
2786922149	2786922151	Primary	Partial_or_short	NA	0.85	PC_00001	Cell_TM	No
2786926537	2786926539	Primary	Partial_or_short	NA	0.89	PC_00001	Cell_TM	No
2786932230	2786932228	Primary	HQ	2786932230	0.92	PC_00001	Cell_TM	Yes
2786937945	2786937943	Primary	HQ	2786937945	0.92	PC_00001	Cell_TM	Yes
2786964581	2786964579	Primary	HQ	2786964581	0.97	PC_00001	Cell_TM	Yes
2786974462	2786974461	Primary	Partial_or_short	NA	0.9	PC_00001	Cell_TM	No
2786981895	2786981898	Primary	HQ	2786981895	0.13	PC_00196	NA	Yes
2786989788	2786989789	Primary	HQ	2786989788	0.18	NA	NA	Yes
2786990001	2786990003	Primary	HQ	2786990001	-0.05	PC_00211	NA	Yes
2787034710	2787034702	Primary	HQ	2787034710	0.91	PC_00021	Mixed_Phage_TM	Yes
2787047862	2787047860	Primary	HQ	2787047862	0.94	PC_00101	Rare	Yes
2787062254	2787062256	Primary	HQ	2787062254	0.94	PC_00020	Cell_other	Yes
2787070826	2787070828	Primary	HQ	2787070826	0.96	PC_00019	Cell_other	Yes
2787095762	2787095760	Primary	HQ	2787095762	0.97	PC_00001	Cell_TM	Yes
2787142403	2787142401	Primary	HQ	2787142403	0.95	PC_00001	Cell_TM	Yes
2787151014	2787151010	Primary	Partial_or_short	NA	0.79	PC_00002	Phage_struct	No
2787241106	2787241104	Primary	HQ	2787241106	0.87	PC_00057	Rare	Yes
2787241274	2787241276	Primary	HQ	2787241274	0.84	PC_00029	Cell_other	Yes
2787244377	2787244375	Primary	HQ	2787244377	0.92	PC_00020	Cell_other	Yes
2787244774	2787244772	Primary	HQ	2787244774	0.89	PC_00024	Cell_other	Yes
2787267354	2787267351	Primary	HQ	2787267354	0.95	PC_00001	Cell_TM	Yes
2787289656	2787289659	Primary	HQ	2787289656	0.96	PC_00001	Cell_TM	Yes
2787464364	2787464366	Secondary	HQ	2787464364	0.92	PC_00001	Cell_TM	Yes
2787464369	2787464366	Primary	HQ	2787464369	0.9	PC_00001	Cell_TM	Yes
2787546844	2787546845	Primary	HQ	2787546844	0.97	PC_00001	Cell_TM	Yes
2787561670	2787561666	Primary	HQ	2787561670	0.9	PC_00021	Mixed_Phage_TM	Yes
2787725312	2787725315	Primary	HQ	Ga0066640_100058632	0.98	PC_00001	Cell_TM	No
2787732784	2787732781	Primary	HQ	2787732784	0.98	PC_00001	Cell_TM	Yes
2787782845	2787782843	Primary	HQ	2787782845	0.96	PC_00002	Phage_struct	Yes
2787791610	2787791608	Primary	HQ	2787791610	0.95	PC_00009	Mixed_Phage_TM	Yes
2787855038	2787855041	Secondary	HQ	Ga0051987_100043182	0.88	PC_00009	Mixed_Phage_TM	No
2787855042	2787855041	Primary	HQ	2787855042	0.87	PC_00009	Mixed_Phage_TM	Yes
2787902503	2787902506	Primary	HQ	2787902503	0.98	PC_00001	Cell_TM	Yes
2788534535	2788534532	Primary	HQ	2788534535	0.93	PC_00074	Rare	Yes
2789015613	2789015614	Primary	HQ	2789015613	0.98	PC_00001	Cell_TM	Yes
2789138642	2789138640	Secondary	HQ	2789138642	0.89	PC_00009	Mixed_Phage_TM	Yes
2789138643	2789138640	Primary	HQ	2789138643	0.9	PC_00009	Mixed_Phage_TM	Yes
2789204096	2789204097	Primary	HQ	2789204096	0.96	PC_00002	Phage_struct	Yes
2789302875	2789302877	Primary	Partial_or_short	NA	0.57	PC_00001	Cell_TM	No
2789415606	2789415607	Primary	HQ	2789415606	0.97	PC_00002	Phage_struct	Yes
2789423924	2789423925	Primary	HQ	2789423924	0.28	PC_00003	Phage_struct	Yes
2789424290	2789424292	Primary	HQ	2789424290	0.95	PC_00008	Phage_struct	Yes
2789441549	2789441547	Primary	HQ	2789441549	0.95	PC_00010	Phage_struct	Yes
2789524715	2789524716	Primary	HQ	2789524715	0.95	PC_00002	Phage_struct	Yes
2789530551	2789530552	Primary	HQ	2789530551	0.94	PC_00002	Phage_struct	Yes
2789571541	2789571543	Primary	HQ	2789571541	0.94	PC_00002	Phage_struct	Yes
2789955990	2789955991	Primary	HQ	2789955990	0.94	PC_00002	Phage_struct	Yes
2789958907	2789958905	Primary	HQ	2789958907	0.96	PC_00002	Phage_struct	Yes
2789962184	2789962185	Primary	HQ	2789962184	0.95	PC_00002	Phage_struct	Yes
2790102183	2790102181	Primary	HQ	2790102183	0.95	PC_00002	Phage_struct	Yes
2790299261	2790299259	Primary	HQ	2790299261	0.92	PC_00008	Phage_struct	Yes
2790363605	2790363603	Primary	HQ	2790363605	0.94	PC_00002	Phage_struct	Yes
2790363612	2790363603	Secondary	HQ	2790363612	0.94	PC_00002	Phage_struct	Yes
2790381928	2790381926	Primary	HQ	2790381928	0.94	PC_00002	Phage_struct	Yes
2790509717	2790509718	Primary	HQ	2790509717	0.72	PC_00003	Phage_struct	Yes
2790532029	2790532031	Primary	HQ	2790532029	0.96	PC_00003	Phage_struct	Yes
2790538962	2790538963	Primary	HQ	2790538962	0.67	PC_00003	Phage_struct	Yes
2790540189	2790540187	Primary	HQ	2790540189	0.97	PC_00003	Phage_struct	Yes
2790595511	2790595509	Primary	HQ	2790595511	0.83	PC_00001	Cell_TM	Yes
2790682354	2790682358	Primary	HQ	2790682354	0.96	PC_00001	Cell_TM	Yes
2790690539	2790690536	Primary	HQ	2790690539	0.98	PC_00001	Cell_TM	Yes
2790745396	2790745398	Primary	HQ	2790745396	0.94	PC_00008	Phage_struct	Yes
2790879704	2790879705	Secondary	HQ	2790879704	0.92	PC_00001	Cell_TM	Yes
2790879707	2790879705	Secondary	HQ	2790879707	0.93	PC_00001	Cell_TM	Yes
2790879708	2790879705	Primary	HQ	2790879708	0.98	PC_00001	Cell_TM	Yes
2790944281	2790944282	Primary	HQ	2790944281	0.95	PC_00002	Phage_struct	Yes
2791226763	2791226765	Primary	HQ	2791226763	0.94	PC_00002	Phage_struct	Yes
2791231417	2791231445	Secondary	HQ	2791231417	0.93	PC_00002	Phage_struct	Yes
2791231447	2791231445	Primary	HQ	2791231447	0.93	PC_00002	Phage_struct	Yes
2791270928	2791270930	Primary	HQ	2791270928	0.94	PC_00002	Phage_struct	Yes
2791277086	2791277088	Primary	HQ	2791277086	0.94	PC_00008	Phage_struct	Yes
2791277417	2791277420	Primary	HQ	2791277417	0.94	PC_00010	Phage_struct	Yes
2791298386	2791298388	Primary	HQ	2791298386	0.96	PC_00001	Cell_TM	Yes
2791328083	2791328085	Primary	HQ	2791328083	0.92	PC_00008	Phage_struct	Yes
2791330557	2791330555	Primary	HQ	2791330557	0.92	PC_00008	Phage_struct	Yes
2791332219	2791332221	Primary	HQ	2791332219	0.96	PC_00003	Phage_struct	Yes
2791368049	2791368047	Primary	HQ	2791368049	0.83	PC_00009	Mixed_Phage_TM	Yes
2791368050	2791368047	Secondary	HQ	2791368050	0.89	PC_00009	Mixed_Phage_TM	Yes
2791377648	2791377646	Primary	HQ	2791377648	0.98	PC_00130	Rare	Yes
2791462620	2791462622	Primary	HQ	2791462620	0.96	PC_00002	Phage_struct	Yes
2791618637	2791618639	Primary	HQ	Ga0214086_145549415	0.94	PC_00038	Cell_TM	No
2791724402	2791724406	Primary	HQ	2791724402	1	PC_00001	Cell_TM	Yes
2791724403	2791724406	Secondary	Partial_or_short	NA	0.89	NA	NA	No
2791896264	2791896267	Primary	HQ	2791896264	0.94	PC_00009	Mixed_Phage_TM	Yes
2792172202	2792172200	Primary	Partial_or_short	NA	0.63	NA	NA	No
2792353721	2792353718	Primary	HQ	2792353721	0.97	PC_00002	Phage_struct	Yes
2792453831	2792453829	Secondary	HQ	2792453831	0.86	PC_00009	Mixed_Phage_TM	Yes
2792453832	2792453829	Primary	HQ	2792453832	0.89	PC_00009	Mixed_Phage_TM	Yes
2792558782	2792558781	Primary	HQ	2792558782	0.95	PC_00012	Phage_struct	Yes
2792561093	2792561092	Primary	HQ	2792561093	0.98	PC_00009	Mixed_Phage_TM	Yes
2793142666	2793142669	Primary	HQ	2793142666	0.95	PC_00103	Rare	Yes
2793143226	2793143227	Primary	HQ	2793143226	0.99	PC_00012	Phage_struct	Yes
2793198096	2793198100	Primary	HQ	2793198096	0.99	PC_00021	Mixed_Phage_TM	Yes
2793655653	2793655651	Primary	HQ	2793655653	0.86	PC_00009	Mixed_Phage_TM	Yes
2793655654	2793655651	Secondary	HQ	2793655654	0.85	PC_00009	Mixed_Phage_TM	Yes
2793655665	2793655651	Secondary	HQ	2793655665	0.86	PC_00009	Mixed_Phage_TM	Yes
2793709189	2793709187	Primary	HQ	2793709189	0.86	PC_00009	Mixed_Phage_TM	Yes
2793709190	2793709187	Secondary	HQ	2793709190	0.85	PC_00009	Mixed_Phage_TM	Yes
2793801677	2793801678	Primary	HQ	2793801677	0.97	PC_00002	Phage_struct	Yes
2795364103	2795364106	Primary	HQ	2795364103	0.87	PC_00009	Mixed_Phage_TM	Yes
2795364104	2795364106	Secondary	HQ	2795364104	0.9	PC_00009	Mixed_Phage_TM	Yes
2795726563	2795726559	Primary	HQ	2795726563	0.97	PC_00021	Mixed_Phage_TM	Yes
2799465599	2799465595	Primary	HQ	2799465599	0.98	PC_00002	Phage_struct	Yes
2799554121	2799554119	Primary	Partial_or_short	NA	0.96	PC_00061	Rare	No
2799561604	2799561607	Primary	HQ	2799561604	0.92	PC_00008	Phage_struct	Yes
2799583655	2799583644	Primary	HQ	2799583655	0.08	NA	NA	Yes
2799608153	2799608151	Primary	HQ	2799608153	0.92	PC_00008	Phage_struct	Yes
2799616721	2799616723	Primary	HQ	2799616721	0.92	PC_00008	Phage_struct	Yes
2799631317	2799631315	Primary	HQ	2799631317	0.97	PC_00008	Phage_struct	Yes
2799635621	2799635620	Primary	HQ	2799635621	0.95	PC_00002	Phage_struct	Yes
2799645832	2799645830	Primary	HQ	2799645832	0.93	PC_00002	Phage_struct	Yes
2799652283	2799652281	Primary	HQ	2799652283	0.94	PC_00003	Phage_struct	Yes
2800030222	2800030221	Primary	HQ	2800030222	0.96	PC_00002	Phage_struct	Yes
2800060400	2800060390	Primary	HQ	2800060400	0.34	NA	NA	Yes
2800117472	2800117496	Secondary	HQ	2800117472	0.78	PC_00003	Phage_struct	Yes
2800117494	2800117496	Primary	HQ	2800117494	0.95	PC_00003	Phage_struct	Yes
2800123059	2800123061	Primary	HQ	2800123059	0.94	PC_00002	Phage_struct	Yes
2800123582	2800123579	Primary	HQ	2800123582	0.94	PC_00002	Phage_struct	Yes
2800125878	2800125880	Primary	HQ	2800125878	0.95	PC_00002	Phage_struct	Yes
2800224732	2800224734	Primary	HQ	2800224732	0.94	PC_00002	Phage_struct	Yes
2800229553	2800229555	Primary	HQ	2800229553	0.93	PC_00002	Phage_struct	Yes
2800230292	2800230294	Primary	HQ	2800230292	0.93	PC_00002	Phage_struct	Yes
2800246794	2800246793	Primary	HQ	2800246794	0.94	PC_00002	Phage_struct	Yes
2800252405	2800252406	Primary	HQ	2800252405	0.96	PC_00002	Phage_struct	Yes
2800268642	2800268643	Primary	Partial_or_short	NA	0.95	PC_00097	Rare	No
2800268645	2800268643	Secondary	HQ	2800268645	0.92	PC_00003	Phage_struct	Yes
2800274765	2800274764	Primary	HQ	2800274765	0.97	PC_00002	Phage_struct	Yes
2800308383	2800308386	Primary	HQ	2800308383	0.94	PC_00063	Rare	Yes
2800314696	2800314693	Primary	HQ	2800314696	0.94	PC_00103	Rare	Yes
2800318757	2800318756	Primary	HQ	2800318757	0.91	PC_00002	Phage_struct	Yes
2800330001	2800330000	Primary	Partial_or_short	NA	0.99	PC_00012	Phage_struct	No
2800363827	2800363829	Primary	HQ	2800363827	0.94	PC_00023	Phage_struct	Yes
2800420771	2800420768	Primary	HQ	2800420771	0.94	PC_00023	Phage_struct	Yes
2800494026	2800494023	Primary	HQ	2800494026	0.95	PC_00023	Phage_struct	Yes
2800501207	2800501209	Primary	HQ	2800501207	0.88	PC_00021	Mixed_Phage_TM	Yes
2800555216	2800555217	Primary	HQ	2800555216	0.98	PC_00012	Phage_struct	Yes
2800558038	2800558040	Primary	HQ	2800558038	0.91	PC_00002	Phage_struct	Yes
2800599698	2800599699	Primary	HQ	2800599698	0.95	PC_00002	Phage_struct	Yes
2800605046	2800605044	Primary	HQ	2800605046	0.92	PC_00002	Phage_struct	Yes
2800646195	2800646197	Primary	HQ	2800646195	0.91	PC_00008	Phage_struct	Yes
2800655790	2800655793	Primary	Partial_or_short	NA	0.94	PC_00023	Phage_struct	No
2800667374	2800667373	Primary	HQ	2800667374	0.93	PC_00002	Phage_struct	Yes
2800668339	2800668341	Primary	HQ	2800668339	0.93	PC_00002	Phage_struct	Yes
2800719608	2800719606	Primary	HQ	2800719608	0.94	PC_00008	Phage_struct	Yes
2800741487	2800741485	Primary	Partial_or_short	NA	0.94	PC_00003	Phage_struct	No
2800804497	2800804495	Primary	HQ	2800804497	0.96	PC_00008	Phage_struct	Yes
2800805341	2800805339	Primary	HQ	2800805341	0.98	PC_00002	Phage_struct	Yes
2800828991	2800828993	Primary	HQ	2800828991	0.92	PC_00008	Phage_struct	Yes
2800871400	2800871403	Secondary	HQ	2800871400	0.97	PC_00003	Phage_struct	Yes
2800871401	2800871403	Primary	HQ	2800871401	0.95	PC_00003	Phage_struct	Yes
2800939292	2800939293	Primary	HQ	2800939292	0.95	PC_00010	Phage_struct	Yes
2800946452	2800946450	Primary	HQ	2800946452	0.96	PC_00008	Phage_struct	Yes
2800954951	2800954952	Primary	HQ	2800954951	0.93	PC_00002	Phage_struct	Yes
2800973672	2800973671	Primary	HQ	2800973672	0.99	PC_00012	Phage_struct	Yes
2800993641	2800993642	Primary	HQ	2800993641	0.92	PC_00002	Phage_struct	Yes
2800994749	2800994747	Primary	HQ	2800994749	0.92	PC_00002	Phage_struct	Yes
2800996351	2800996350	Primary	HQ	2800996351	0.92	PC_00002	Phage_struct	Yes
2800996415	2800996416	Primary	HQ	2800996415	0.93	PC_00002	Phage_struct	Yes
2801007651	2801007650	Primary	HQ	2801007651	0.97	PC_00002	Phage_struct	Yes
2801048452	2801048454	Primary	HQ	2801048452	0.93	PC_00002	Phage_struct	Yes
2802431552	2802431551	Primary	HQ	2802431552	0.97	PC_00002	Phage_struct	Yes
2802549970	2802549974	Primary	HQ	2802549970	0.94	PC_00008	Phage_struct	Yes
2802707879	2802707878	Primary	HQ	2802707879	0.89	PC_00009	Mixed_Phage_TM	Yes
2802707883	2802707878	Secondary	HQ	2802707883	0.87	PC_00009	Mixed_Phage_TM	Yes
2802708465	2802708463	Primary	HQ	2802708465	0.9	PC_00001	Cell_TM	Yes
2804325929	2804325928	Primary	HQ	2804325929	0.96	PC_00002	Phage_struct	Yes
2804889622	2804889620	Primary	HQ	2804889622	0.92	PC_00001	Cell_TM	Yes
2804889623	2804889620	Secondary	HQ	2804889623	0.95	PC_00001	Cell_TM	Yes
2805159168	2805159170	Primary	HQ	2805159168	0.98	PC_00098	Rare	Yes
2805160396	2805160398	Primary	HQ	2805160396	0.96	PC_00002	Phage_struct	Yes
2805174105	2805174108	Primary	HQ	2805174105	0.99	PC_00138	Rare	Yes
2805175465	2805175467	Primary	Partial_or_short	NA	0.97	PC_00074	Rare	No
2805190904	2805190902	Secondary	HQ	2805190904	0.84	PC_00009	Mixed_Phage_TM	Yes
2805190905	2805190902	Primary	HQ	2805190905	0.84	PC_00009	Mixed_Phage_TM	Yes
2805190918	2805190902	Secondary	HQ	2805190918	0.88	PC_00009	Mixed_Phage_TM	Yes
2805492047	2805492049	Primary	HQ	2805492047	0.98	PC_00001	Cell_TM	Yes
2805492050	2805492049	Secondary	HQ	2805492050	0.93	PC_00001	Cell_TM	Yes
2805493231	2805493233	Primary	HQ	2805493231	0.98	PC_00001	Cell_TM	Yes
2805493235	2805493233	Secondary	Partial_or_short	NA	0.8	PC_00001	Cell_TM	No
2805612939	2805612940	Primary	HQ	2805612939	0.94	PC_00002	Phage_struct	Yes
2806199620	2806199617	Primary	HQ	2806199620	0.89	PC_00008	Phage_struct	Yes
2806205635	2806205641	Primary	HQ	2806205635	0.91	PC_00105	Rare	Yes
2806205643	2806205641	Secondary	HQ	2806205643	0.8	PC_00105	Rare	Yes
2806215448	2806215451	Primary	Partial_or_short	NA	0.57	NA	NA	No
2806219040	2806219042	Primary	HQ	2806219040	0.82	PC_00105	Rare	Yes
2806774867	2806774866	Primary	HQ	2806774867	0.94	PC_00002	Phage_struct	Yes
2807504801	2807504799	Primary	HQ	2807504801	0.94	PC_00002	Phage_struct	Yes
2807730895	2807730893	Primary	HQ	2807730895	0.97	PC_00098	Rare	Yes
2807802048	2807802049	Primary	HQ	Ga0101793_1014148	0.97	PC_00012	Phage_struct	No
2807808225	2807808248	Secondary	HQ	2807808225	0.93	PC_00002	Phage_struct	Yes
2807808250	2807808248	Primary	HQ	2807808250	0.94	PC_00002	Phage_struct	Yes
2807810923	2807810924	Primary	HQ	2807810923	0.97	PC_00002	Phage_struct	Yes
2808083300	2808083298	Primary	HQ	2808083300	0.94	PC_00008	Phage_struct	Yes
2808096406	2808096408	Primary	HQ	2808096406	0.78	PC_00007	Phage_other	Yes
2808166316	2808166317	Primary	HQ	2808166316	0.94	PC_00002	Phage_struct	Yes
2808229515	2808229517	Primary	HQ	2808229515	0.94	PC_00008	Phage_struct	Yes
2808250546	2808250545	Primary	HQ	2808250546	0.94	PC_00002	Phage_struct	Yes
2808250715	2808250713	Primary	HQ	2808250715	0.94	PC_00010	Phage_struct	Yes
2808252210	2808252208	Secondary	HQ	2808252210	0.87	PC_00003	Phage_struct	Yes
2808252211	2808252208	Primary	HQ	2808252211	0.87	PC_00003	Phage_struct	Yes
2808273778	2808273777	Primary	HQ	2808273778	0.97	PC_00002	Phage_struct	Yes
2808313603	2808313602	Primary	HQ	2808313603	0.41	PC_00003	Phage_struct	Yes
2808313970	2808313966	Primary	HQ	2808313970	0.94	PC_00008	Phage_struct	Yes
2808802914	2808802913	Primary	Partial_or_short	NA	0.91	PC_00001	Cell_TM	No
2808925316	2808925314	Primary	HQ	2808925316	0.89	PC_00009	Mixed_Phage_TM	Yes
2808925317	2808925314	Secondary	HQ	2808925317	0.9	PC_00009	Mixed_Phage_TM	Yes
2808925329	2808925314	Secondary	HQ	2808925329	0.89	PC_00009	Mixed_Phage_TM	Yes
2809299095	2809299093	Primary	HQ	2809299095	0.87	PC_00009	Mixed_Phage_TM	Yes
2809299096	2809299093	Secondary	HQ	2809299096	0.85	PC_00009	Mixed_Phage_TM	Yes
2810089322	2810089321	Primary	HQ	2810089322	0.97	PC_00002	Phage_struct	Yes
2811281820	2811281818	Primary	HQ	2811281820	0.87	PC_00009	Mixed_Phage_TM	Yes
2811281821	2811281818	Secondary	HQ	2811281821	0.9	PC_00009	Mixed_Phage_TM	Yes
2811281834	2811281818	Secondary	HQ	2811281834	0.85	PC_00009	Mixed_Phage_TM	Yes
2811412906	2811412923	Secondary	HQ	2811412906	0.86	PC_00009	Mixed_Phage_TM	Yes
2811412914	2811412923	Secondary	HQ	2811412914	0.76	PC_00009	Mixed_Phage_TM	Yes
2811412920	2811412923	Secondary	HQ	2811412920	0.84	PC_00009	Mixed_Phage_TM	Yes
2811412921	2811412923	Primary	HQ	2811412921	0.87	PC_00009	Mixed_Phage_TM	Yes
2811433506	2811433504	Secondary	HQ	2811433506	0.86	PC_00009	Mixed_Phage_TM	Yes
2811433507	2811433504	Secondary	HQ	2811433507	0.85	PC_00009	Mixed_Phage_TM	Yes
2811433509	2811433504	Primary	HQ	2811433509	0.85	PC_00009	Mixed_Phage_TM	Yes
2811511764	2811511762	Primary	HQ	2811511764	0.86	PC_00009	Mixed_Phage_TM	Yes
2811511765	2811511762	Secondary	HQ	2811511765	0.85	PC_00009	Mixed_Phage_TM	Yes
2811511767	2811511762	Secondary	HQ	2811511767	0.85	PC_00009	Mixed_Phage_TM	Yes
2812466589	2812466585	Primary	Partial_or_short	NA	0.96	PC_00001	Cell_TM	No
2812540399	2812540396	Primary	HQ	2812540399	0.95	PC_00002	Phage_struct	Yes
2812760298	2812760299	Primary	HQ	2812760298	0.29	PC_00003	Phage_struct	Yes
2813086407	2813086405	Primary	HQ	2813086407	0.95	PC_00010	Phage_struct	Yes
2813155090	2813155091	Primary	HQ	2813155090	0.89	PC_00039	Cell_other	Yes
2813164854	2813164852;2813164853	Primary	HQ	2813164854	0.78	PC_00026	Cell_other	Yes
2813228197	2813228199	Primary	HQ	2813228197	0.93	PC_00008	Phage_struct	Yes
2813263880	2813263882	Primary	HQ	2813263880	0.94	PC_00008	Phage_struct	Yes
2813266906	2813266904	Primary	HQ	2813266906	0.93	PC_00002	Phage_struct	Yes
2813646594	2813646592	Primary	HQ	2813646594	0.94	PC_00008	Phage_struct	Yes
2814802995	2814802994	Primary	HQ	2814802995	0.7	PC_00007	Phage_other	Yes
2815083443	2815083441	Primary	HQ	2815083443	0.78	PC_00007	Phage_other	Yes
2815083444	2815083441	Secondary	HQ	2815083444	0.71	PC_00007	Phage_other	Yes
2815369349	2815369352	Primary	Partial_or_short	NA	0.87	PC_00021	Mixed_Phage_TM	No
2815485495	2815485496	Primary	HQ	2815485495	0.97	PC_00003	Phage_struct	Yes
2815485984	2815485983	Primary	HQ	2815485984	0.96	PC_00002	Phage_struct	Yes
2815487685	2815487683	Primary	HQ	2815487685	0.96	PC_00003	Phage_struct	Yes
2815594773	2815594771	Primary	HQ	2815594773	0.96	PC_00008	Phage_struct	Yes
2815614439	2815614437	Primary	HQ	2815614439	0.94	PC_00010	Phage_struct	Yes
2815627384	2815627385	Primary	HQ	2815627384	0.96	PC_00002	Phage_struct	Yes
2815666043	2815666041	Primary	HQ	2815666043	0.94	PC_00002	Phage_struct	Yes
2815710203	2815710202	Primary	HQ	2815710203	0.94	PC_00002	Phage_struct	Yes
2816066466	2816066464	Primary	HQ	2816066466	0.87	PC_00009	Mixed_Phage_TM	Yes
2816066467	2816066464	Secondary	HQ	2816066467	0.85	PC_00009	Mixed_Phage_TM	Yes
2816066468	2816066464	Secondary	HQ	2816066468	0.85	PC_00009	Mixed_Phage_TM	Yes
641005899	641005898	Primary	HQ	641005899	0.94	PC_00002	Phage_struct	Yes
641409034	641409030	Primary	HQ	641409034	0.93	PC_00003	Phage_struct	Yes
644181655	644181654	Primary	HQ	644181655	0.95	PC_00002	Phage_struct	Yes
644786707	644786706	Primary	HQ	644786707	0.95	PC_00002	Phage_struct	Yes
650596177	650596178	Primary	HQ	650596177	0.29	PC_00003	Phage_struct	Yes
650607385	650607389	Primary	HQ	650607385	0.97	PC_00021	Mixed_Phage_TM	Yes
651395007	651395005	Primary	HQ	651395007	0.95	PC_00002	Phage_struct	Yes
ACOFGB_1894810	Meta_2029527006_ACOFGB_1894840	Primary	Partial_or_short	NA	0.89	PC_00130	Rare	No
ACOFGT_515980	Meta_2029527005_ACOFGT_515950	Primary	Partial_or_short	NA	0.89	PC_00130	Rare	No
AR1_100005764	Meta_3300002060_AR1_100005760	Primary	HQ	AR1_100005764	0.85	PC_00174	Rare	Yes
AR4_100039010	Meta_3300002063_AR4_10003907	Primary	HQ	AR1_100005764	0.78	PC_00174	Rare	No
Abe_1000005539	Meta_3300001681_Abe_1000005535	Primary	HQ	TuiMalila_10016015	0.84	PC_00009	Mixed_Phage_TM	No
B570J14230_100061353	Meta_3300001282_B570J14230_100061355	Primary	HQ	B570J14230_100061353	0.91	PC_00001	Cell_TM	Yes
B570J14230_100102772	Meta_3300001282_B570J14230_100102774	Secondary	HQ	B570J14230_100102772	0.92	PC_00001	Cell_TM	Yes
B570J14230_100102775	Meta_3300001282_B570J14230_100102774	Primary	Partial_or_short	NA	0.81	PC_00001	Cell_TM	No
B570J14554_100061353	Meta_3300001362_B570J14554_100061355	Primary	HQ	B570J14230_100061353	0.91	PC_00001	Cell_TM	No
B570J14554_100102772	Meta_3300001362_B570J14554_100102774	Secondary	HQ	B570J14230_100102772	0.92	PC_00001	Cell_TM	No
B570J14554_100102775	Meta_3300001362_B570J14554_100102774	Primary	Partial_or_short	NA	0.81	PC_00001	Cell_TM	No
B570J29032_1099070963	Meta_3300002408_B570J29032_1099070961	Primary	Partial_or_short	NA	0.74	NA	NA	No
B570J40625_100000153104	Meta_3300002835_B570J40625_100000153106	Primary	HQ	2582756306	0.98	PC_00001	Cell_TM	No
B570J40625_10000015398	Meta_3300002835_B570J40625_100000153106	Secondary	HQ	2582756300	0.97	PC_00001	Cell_TM	No
B570J40625_10000030343	Meta_3300002835_B570J40625_10000030342	Primary	HQ	2582755770	0.92	PC_00001	Cell_TM	No
B570J40625_10000054536	Meta_3300002835_B570J40625_10000054538	Secondary	HQ	2582707983	0.93	PC_00001	Cell_TM	No
B570J40625_10000054542	Meta_3300002835_B570J40625_10000054538	Secondary	HQ	2582707989	0.97	PC_00001	Cell_TM	No
B570J40625_10000054556	Meta_3300002835_B570J40625_10000054538	Primary	HQ	B570J40625_10000054556	0.96	PC_00001	Cell_TM	Yes
B570J40625_10000255313	Meta_3300002835_B570J40625_10000255311	Primary	HQ	2582721054	0.99	PC_00001	Cell_TM	No
B570J40625_10000324619	Meta_3300002835_B570J40625_10000324618	Primary	HQ	B570J40625_10000324619	0.98	PC_00001	Cell_TM	Yes
B570J40625_10000351821	Meta_3300002835_B570J40625_10000351819	Primary	HQ	2582709333	0.98	PC_00001	Cell_TM	No
B570J40625_10000438516	Meta_3300002835_B570J40625_10000438521	Primary	HQ	B570J40625_10000438516	0.92	PC_00001	Cell_TM	Yes
B570J40625_10000438525	Meta_3300002835_B570J40625_10000438521	Secondary	HQ	B570J40625_10000438525	0.97	PC_00001	Cell_TM	Yes
B570J40625_10001745110	Meta_3300002835_B570J40625_10001745111	Primary	HQ	B570J40625_10001745110	0.85	PC_00007	Phage_other	Yes
B570J40625_1000221526	Meta_3300002835_B570J40625_1000221528	Primary	HQ	B570J40625_1000221526	0.98	PC_00001	Cell_TM	Yes
B570J40625_10002852211	Meta_3300002835_B570J40625_1000285227	Primary	Partial_or_short	NA	0.84	PC_00001	Cell_TM	No
B570J40625_1000463991	Meta_3300002835_B570J40625_1000463993	Primary	Partial_or_short	NA	0.96	PC_00001	Cell_TM	No
B570J40625_1000583631	Meta_3300002835_B570J40625_1000583633	Primary	Partial_or_short	NA	0.96	PC_00001	Cell_TM	No
B570J40625_1000631552	Meta_3300002835_B570J40625_1000631553	Secondary	HQ	B570J40625_1000631552	0.93	PC_00001	Cell_TM	Yes
B570J40625_1000631555	Meta_3300002835_B570J40625_1000631553	Primary	Partial_or_short	NA	0.97	PC_00001	Cell_TM	No
B570J40625_1000878795	Meta_3300002835_B570J40625_1000878792	Primary	Partial_or_short	NA	0.92	PC_00001	Cell_TM	No
B570J40625_1000889301	Meta_3300002835_B570J40625_1000889305	Primary	Partial_or_short	NA	0.93	PC_00001	Cell_TM	No
B570J40625_1001023302	Meta_3300002835_B570J40625_1001023304	Primary	HQ	B570J14230_100102772	0.92	PC_00001	Cell_TM	No
B570J40625_1001051421	Meta_3300002835_B570J40625_1001051424	Primary	Partial_or_short	NA	0.79	PC_00010	Phage_struct	No
B570J40625_1001721111	Meta_3300002835_B570J40625_1001721113	Primary	Partial_or_short	NA	0.47	PC_00001	Cell_TM	No
B570J40625_1003822674	Meta_3300002835_B570J40625_1003822671	Primary	Partial_or_short	NA	0.44	PC_00010	Phage_struct	No
BBAY35_1274834	Meta_3300000389_BBAY35_1274832	Primary	Partial_or_short	NA	0.33	NA	NA	No
BBAY65_100033462	Meta_3300001200_BBAY65_100033463	Secondary	HQ	BBAY66_100034962	0.98	PC_00001	Cell_TM	No
BBAY65_100033465	Meta_3300001200_BBAY65_100033463	Primary	HQ	BBAY66_100034965	0.94	PC_00001	Cell_TM	No
BBAY66_1000034213	Meta_3300000970_BBAY66_1000034216	Primary	HQ	BBAY66_1000034213	0.92	PC_00020	Cell_other	Yes
BBAY66_100034962	Meta_3300000970_BBAY66_100034963	Secondary	HQ	BBAY66_100034962	0.98	PC_00001	Cell_TM	Yes
BBAY66_100034965	Meta_3300000970_BBAY66_100034963	Primary	HQ	BBAY66_100034965	0.94	PC_00001	Cell_TM	Yes
BBAY67_1000132315	Meta_3300001102_BBAY67_1000132312	Primary	HQ	BBAY67_1000132315	0.85	PC_00174	Rare	Yes
BBAY69_100141384	Meta_3300000983_BBAY69_100141383	Primary	Partial_or_short	NA	0.96	PC_00001	Cell_TM	No
BBAY71_100008506	Meta_3300000976_BBAY71_100008508	Primary	HQ	BBAY71_100008506	1.01	PC_00001	Cell_TM	Yes
BBAY71_100051593	Meta_3300000976_BBAY71_100051595	Primary	HQ	BBAY71_100051593	0.97	PC_00001	Cell_TM	Yes
BBAY71_100130681	Meta_3300000976_BBAY71_100130683	Primary	Partial_or_short	NA	0.89	PC_00009	Mixed_Phage_TM	No
BBAY72_132346064	Meta_3300001202_BBAY72_132346062	Primary	Partial_or_short	NA	0.97	PC_00001	Cell_TM	No
BBAY73_100009171	Meta_3300000972_BBAY73_100009172	Secondary	HQ	BBAY73_100009171	0.88	PC_00009	Mixed_Phage_TM	Yes
BBAY73_100009175	Meta_3300000972_BBAY73_100009172	Primary	HQ	BBAY73_100009175	0.98	PC_00009	Mixed_Phage_TM	Yes
BBAY80_117782004	Meta_3300000968_BBAY80_117782002	Primary	HQ	BBAY80_117782004	0.38	NA	NA	Yes
BBAY81_100084795	Meta_3300000944_BBAY81_100084793	Primary	Partial_or_short	NA	0.62	PC_00001	Cell_TM	No
BBAY86_100064163	Meta_3300001201_BBAY86_100064162	Primary	HQ	BBAY86_100064163	0.96	PC_00001	Cell_TM	Yes
BBAY86_100256754	Meta_3300001201_BBAY86_100256752	Primary	Partial_or_short	NA	0.41	PC_00001	Cell_TM	No
BBAY87_100327971	Meta_3300001269_BBAY87_100327972	Primary	Partial_or_short	NA	0.44	PC_00001	Cell_TM	No
BBAY87_100327973	Meta_3300001269_BBAY87_100327972	Secondary	Partial_or_short	NA	0.08	PC_00060	NA	No
BBAY92_100009093	Meta_3300000947_BBAY92_100009091	Primary	HQ	BBAY92_100009093	0.94	PC_00010	Phage_struct	Yes
BBAY93_100014715	Meta_3300000973_BBAY93_100014713	Primary	HQ	BBAY92_100009093	0.94	PC_00010	Phage_struct	No
BBAY94_100008585	Meta_3300000949_BBAY94_100008583	Primary	HQ	BBAY92_100009093	0.94	PC_00010	Phage_struct	No
BIB22012_100083215	Meta_3300002038_BIB22012_100083213	Primary	HQ	BIB22012_100083215	0.44	PC_00001	Cell_TM	Yes
BIB22012_100131431	Meta_3300002038_BIB22012_100131433	Primary	HQ	BIB22012_100131431	0.9	PC_00009	Mixed_Phage_TM	Yes
BIB22012_100308083	Meta_3300002038_BIB22012_100308081	Primary	Partial_or_short	NA	0.78	PC_00009	Mixed_Phage_TM	No
BMHB2_0145.00006780	Meta_2156126002_BMHB2_0145.00006770	Primary	HQ	BMHB2_0145.00006780	0.98	PC_00002	Phage_struct	Yes
BMHB2_0582.00013410	Meta_2156126002_BMHB2_0582.00013390	Primary	HQ	BMHB2_0582.00013410	0.95	PC_00002	Phage_struct	Yes
BMHB2_0592.00010340	Meta_2156126002_BMHB2_0592.00010330	Primary	HQ	BMHB2_0145.00006780	0.98	PC_00002	Phage_struct	No
BMHB2_0716.00012030	Meta_2156126002_BMHB2_0716.00012020	Primary	HQ	BMHB2_0145.00006780	0.98	PC_00002	Phage_struct	No
BMHB2_0793.00008520	Meta_2156126002_BMHB2_0793.00008540	Primary	HQ	BMHB2_0582.00013410	0.96	PC_00002	Phage_struct	No
BMHB2_0897.00001610	Meta_2156126002_BMHB2_0897.00001600	Primary	HQ	BMHB2_0145.00006780	0.98	PC_00002	Phage_struct	No
BMHB3a_1516465	Meta_2199352027_BMHB3a_1516467	Primary	HQ	BMHB3a_1516465	0.92	PC_00009	Mixed_Phage_TM	Yes
C1078008__gene_93533	Meta_7000000712_C1078008__gene_93532	Primary	Partial_or_short	NA	0.8	PC_00007	Phage_other	No
C1195760__gene_90735	Meta_7000000075_C1195760__gene_90738	Primary	Partial_or_short	NA	0.57	NA	NA	No
C1203245__gene_96145	Meta_7000000075_C1203245__gene_96144	Primary	HQ	Ga0101039_10034453	0.96	NA	NA	No
C1462390__gene_157921	Meta_7000000464_C1462390__gene_157923	Primary	Partial_or_short	NA	0.87	PC_00003	Phage_struct	No
C1505893__gene_116128	Meta_7000000403_C1505893__gene_116126	Primary	Partial_or_short	NA	0.91	PC_00003	Phage_struct	No
C1580692__gene_170699	Meta_7000000011_C1580692__gene_170702	Primary	Partial_or_short	NA	0.91	PC_00003	Phage_struct	No
C1591216__gene_136584	Meta_7000000538_C1591216__gene_136582	Primary	HQ	Ga0104346_10020690	0.94	PC_00008	Phage_struct	No
C1597952__gene_118370	Meta_7000000373_C1597952__gene_118369	Primary	Partial_or_short	NA	0.91	PC_00002	Phage_struct	No
C1622866__gene_166527	Meta_7000000262_C1622866__gene_166526	Primary	HQ	Ga0099346_10017493	0.94	PC_00002	Phage_struct	No
C1744576__gene_82475	Meta_7000000122_C1744576__gene_82474	Primary	Partial_or_short	NA	0.39	NA	NA	No
C1746428__gene_159512	Meta_7000000370_C1746428__gene_159513	Primary	HQ	Ga0111008_10041318	0.95	PC_00002	Phage_struct	No
C1764656__gene_110313	Meta_7000000181_C1764656__gene_110309	Primary	HQ	Ga0104758_10035023	0.93	PC_00008	Phage_struct	No
C1808462__gene_154584	Meta_7000000093_C1808462__gene_154582	Primary	Partial_or_short	NA	0.33	PC_00147	NA	No
C1814024__gene_131032	Meta_7000000385_C1814024__gene_131034	Primary	Partial_or_short	NA	0.78	PC_00044	Cell_TM	No
C1824770__gene_161498	Meta_7000000093_C1824770__gene_161499	Primary	Partial_or_short	NA	0.69	PC_00002	Phage_struct	No
C1825501__gene_137734	Meta_7000000385_C1825501__gene_137733	Primary	HQ	Ga0111022_1031547	0.94	PC_00002	Phage_struct	No
C1829670__gene_115866	Meta_7000000296_C1829670__gene_115865	Primary	HQ	Ga0099398_10039948	0.94	PC_00002	Phage_struct	No
C1830124__gene_117120	Meta_7000000296_C1830124__gene_117122	Primary	HQ	Ga0099398_10041720	0.89	NA	NA	No
C1830682__gene_119438	Meta_7000000296_C1830682__gene_119439	Primary	HQ	Ga0099398_10020379	0.95	NA	NA	No
C1841267__gene_170213	Meta_7000000093_C1841267__gene_170212	Primary	HQ	Ga0102536_10056513	0.42	PC_00003	Phage_struct	No
C1842469__gene_171249	Meta_7000000093_C1842469__gene_171251	Primary	HQ	Ga0115617_10006883	0.99	PC_00012	Phage_struct	No
C1873301__gene_172728	Meta_7000000490_C1873301__gene_172726	Primary	HQ	Ga0114868_100082518	0.96	PC_00023	Phage_struct	No
C1876891__gene_181618	Meta_7000000490_C1876891__gene_181616	Primary	HQ	Ga0113873_10032736	0.96	PC_00002	Phage_struct	No
C1905524__gene_149774	Meta_7000000661_C1905524__gene_149772	Primary	HQ	Ga0115187_1026389	0.94	PC_00010	Phage_struct	No
C1905669__gene_152620	Meta_7000000348_C1905669__gene_152621	Primary	Partial_or_short	NA	0.82	NA	NA	No
C1935188__gene_175334	Meta_7000000646_C1935188__gene_175332	Primary	HQ	Ga0115082_1004238	0.95	PC_00002	Phage_struct	No
C1935518__gene_175763	Meta_7000000646_C1935518__gene_175765	Primary	Partial_or_short	NA	0.48	NA	NA	No
C2072169__gene_201004	Meta_7000000429_C2072169__gene_201001	Primary	HQ	C2072169__gene_201004	0.96	PC_00021	Mixed_Phage_TM	Yes
C2072421__gene_203231	Meta_7000000429_C2072421__gene_203229	Primary	HQ	Ga0111055_10009849	0.99	PC_00012	Phage_struct	No
C2114308__gene_146794	Meta_7000000655_C2114308__gene_146795	Primary	Partial_or_short	NA	0.81	PC_00012	Phage_struct	No
C2132706__gene_178250	Meta_7000000100_C2132706__gene_178247	Primary	Partial_or_short	NA	0.54	NA	NA	No
C2197865__gene_198266	Meta_7000000252_C2197865__gene_198268	Primary	Partial_or_short	NA	0.93	PC_00003	Phage_struct	No
C2204032__gene_210117	Meta_7000000252_C2204032__gene_210114	Primary	HQ	Ga0105536_10053419	0.88	PC_00003	Phage_struct	No
C2204788__gene_211872	Meta_7000000252_C2204788__gene_211873	Primary	Partial_or_short	NA	0.52	PC_00002	Phage_struct	No
C2209030__gene_224984	Meta_7000000252_C2209030__gene_224982	Primary	HQ	Ga0105536_1013168	0.99	PC_00012	Phage_struct	No
C2209264__gene_226284	Meta_7000000252_C2209264__gene_226282	Primary	HQ	Ga0105536_10030324	0.94	PC_00008	Phage_struct	No
C2209444__gene_227631	Meta_7000000252_C2209444__gene_227633	Primary	HQ	Ga0105536_10002048	0.99	PC_00012	Phage_struct	No
C2304464__gene_123363	Meta_7000000441_C2304464__gene_123360	Primary	Partial_or_short	NA	0.58	NA	NA	No
C2346318__gene_190541	Meta_7000000246_C2346318__gene_190540	Primary	HQ	Ga0105527_10076438	0.96	PC_00002	Phage_struct	No
C2350512__gene_212630	Meta_7000000492_C2350512__gene_212631	Primary	Partial_or_short	NA	0.86	PC_00002	Phage_struct	No
C2358200__gene_215922	Meta_7000000492_C2358200__gene_215924	Primary	Partial_or_short	NA	0.65	NA	NA	No
C2381144__gene_204625	Meta_7000000087_C2381144__gene_204626	Primary	Partial_or_short	NA	0.86	PC_00002	Phage_struct	No
C2382976__gene_208852	Meta_7000000087_C2382976__gene_208850	Primary	HQ	Ga0101801_1010949	0.96	PC_00023	Phage_struct	No
C2383034__gene_209013	Meta_7000000087_C2383034__gene_209015	Primary	Partial_or_short	NA	0.92	PC_00002	Phage_struct	No
C2384524__gene_213609	Meta_7000000087_C2384524__gene_213610	Primary	HQ	Ga0101801_10047426	0.96	PC_00002	Phage_struct	No
C2391720__gene_244268	Meta_7000000334_C2391720__gene_244270	Primary	HQ	Ga0105889_10017081	0.95	PC_00002	Phage_struct	No
C2397089__gene_170966	Meta_7000000163_C2397089__gene_170965	Primary	HQ	Ga0104054_10024637	0.99	PC_00012	Phage_struct	No
C2455298__gene_183962	Meta_7000000192_C2455298__gene_183961	Primary	Partial_or_short	NA	0.48	PC_00002	Phage_struct	No
C2479546__gene_273453	Meta_7000000633_C2479546__gene_273451	Primary	Partial_or_short	NA	0.49	PC_00008	Phage_struct	No
C2492782__gene_216174	Meta_7000000192_C2492782__gene_216176	Primary	Partial_or_short	NA	0.45	NA	NA	No
C2519077__gene_213357	Meta_7000000081_C2519077__gene_213354	Primary	Partial_or_short	NA	0.58	NA	NA	No
C2556556__gene_186385	Meta_7000000156_C2556556__gene_186388	Primary	HQ	Ga0103291_10022562	0.99	PC_00012	Phage_struct	No
C2586223__gene_208677	Meta_7000000444_C2586223__gene_208679	Primary	Partial_or_short	NA	0.93	PC_00008	Phage_struct	No
C2592563__gene_166155	Meta_7000000570_C2592563__gene_166157	Primary	Partial_or_short	NA	0.88	PC_00008	Phage_struct	No
C2622107__gene_240263	Meta_7000000515_C2622107__gene_240262	Primary	Partial_or_short	NA	0.96	PC_00003	Phage_struct	No
C2626114__gene_242196	Meta_7000000515_C2626114__gene_242194	Primary	Partial_or_short	NA	0.61	PC_00002	Phage_struct	No
C2634073__gene_246522	Meta_7000000515_C2634073__gene_246525	Primary	Partial_or_short	NA	0.52	PC_00044	Cell_TM	No
C2638860__gene_250047	Meta_7000000515_C2638860__gene_250051	Primary	HQ	Ga0114024_1000442	0.98	NA	NA	No
C2647608__gene_279753	Meta_7000000460_C2647608__gene_279754	Primary	Partial_or_short	NA	0.92	PC_00002	Phage_struct	No
C2697151__gene_284625	Meta_7000000317_C2697151__gene_284627	Primary	HQ	Ga0105758_100188916	0.89	PC_00003	Phage_struct	No
C2727714__gene_241501	Meta_7000000579_C2727714__gene_241500	Primary	HQ	C2727714__gene_241501	0.57	PC_00003	Phage_struct	Yes
C2736404__gene_257441	Meta_7000000579_C2736404__gene_257439	Primary	HQ	Ga0105662_1046435	0.95	PC_00002	Phage_struct	No
C2755665__gene_169464	Meta_7000000653_C2755665__gene_169463	Primary	HQ	Ga0115179_10011438	0.99	PC_00012	Phage_struct	No
C2794584__gene_211104	Meta_7000000433_C2794584__gene_211107	Primary	Partial_or_short	NA	0.44	NA	NA	No
C2813255__gene_298741	Meta_7000000498_C2813255__gene_298739	Primary	HQ	Ga0113880_100090915	0.95	PC_00002	Phage_struct	No
C2822214__gene_219362	Meta_7000000433_C2822214__gene_219364	Primary	Partial_or_short	NA	0.91	PC_00044	Cell_TM	No
C2822460__gene_274765	Meta_7000000239_C2822460__gene_274762	Primary	Partial_or_short	NA	0.48	NA	NA	No
C2823580__gene_219761	Meta_7000000433_C2823580__gene_219763	Primary	Partial_or_short	NA	0.31	NA	NA	No
C2870985__gene_233412	Meta_7000000265_C2870985__gene_233413	Primary	Partial_or_short	NA	0.5	PC_00002	Phage_struct	No
C2872494__gene_235979	Meta_7000000265_C2872494__gene_235982	Primary	Partial_or_short	NA	0.53	NA	NA	No
C3057496__gene_225593	Meta_7000000191_C3057496__gene_225595	Primary	Partial_or_short	NA	0.45	PC_00002	Phage_struct	No
C3059246__gene_228619	Meta_7000000191_C3059246__gene_228622	Secondary	Partial_or_short	NA	0.82	PC_00003	Phage_struct	No
C3059246__gene_228620	Meta_7000000191_C3059246__gene_228622	Primary	HQ	Ga0104787_10067717	0.88	PC_00003	Phage_struct	No
C3073331__gene_265272	Meta_7000000191_C3073331__gene_265270	Primary	HQ	Ga0104787_10016164	0.94	PC_00002	Phage_struct	No
C3074383__gene_270695	Meta_7000000191_C3074383__gene_270696	Primary	HQ	Ga0100233_100001236	0.98	PC_00012	Phage_struct	No
C3121827__gene_255536	Meta_7000000684_C3121827__gene_255537	Primary	Partial_or_short	NA	0.8	PC_00002	Phage_struct	No
C3125969__gene_256409	Meta_7000000425_C3125969__gene_256408	Primary	Partial_or_short	NA	0.92	PC_00088	Rare	No
C3156562__gene_243619	Meta_7000000401_C3156562__gene_243621	Primary	HQ	Ga0111058_10228827	0.87	PC_00003	Phage_struct	No
C3174932__gene_254689	Meta_7000000401_C3174932__gene_254690	Primary	HQ	C3174932__gene_254689	0.22	PC_00202	NA	Yes
C3178453__gene_276659	Meta_7000000475_C3178453__gene_276660	Primary	HQ	Ga0111562_10104210	0.96	PC_00002	Phage_struct	No
C3179026__gene_257394	Meta_7000000401_C3179026__gene_257397	Primary	Partial_or_short	NA	0.53	NA	NA	No
C3189776__gene_226691	Meta_7000000200_C3189776__gene_226690	Primary	Partial_or_short	NA	0.62	NA	NA	No
C3206610__gene_155120	Meta_7000000372_C3206610__gene_155119	Primary	Partial_or_short	NA	0.31	NA	NA	No
C3208701__gene_283232	Meta_7000000624_C3208701__gene_283230	Primary	Partial_or_short	NA	0.38	NA	NA	No
C3220416__gene_245199	Meta_7000000200_C3220416__gene_245196	Primary	Partial_or_short	NA	0.54	NA	NA	No
C3232672__gene_304007	Meta_7000000624_C3232672__gene_304005	Primary	Partial_or_short	NA	0.94	PC_00023	Phage_struct	No
C3233957__gene_256445	Meta_7000000200_C3233957__gene_256443	Primary	Partial_or_short	NA	0.91	PC_00044	Cell_TM	No
C3236803__gene_259763	Meta_7000000200_C3236803__gene_259761	Primary	HQ	Ga0104872_1021077	0.93	PC_00002	Phage_struct	No
C3236958__gene_309136	Meta_7000000624_C3236958__gene_309137	Primary	HQ	Ga0114868_100146819	0.96	PC_00002	Phage_struct	No
C3237300__gene_309634	Meta_7000000624_C3237300__gene_309633	Primary	HQ	Ga0114868_100142423	0.36	PC_00003	Phage_struct	No
C3308112__gene_249889	Meta_7000000158_C3308112__gene_249893	Primary	Partial_or_short	NA	0.49	PC_00008	Phage_struct	No
C3323548__gene_255800	Meta_7000000320_C3323548__gene_255801	Primary	Partial_or_short	NA	0.8	PC_00002	Phage_struct	No
C3372020__gene_327663	Meta_7000000187_C3372020__gene_327677	Primary	HQ	C3372020__gene_327663	0.13	NA	NA	Yes
C3372742__gene_328206	Meta_7000000187_C3372742__gene_328204	Primary	HQ	Ga0104766_100033078	0.94	PC_00002	Phage_struct	No
C3372742__gene_328251	Meta_7000000187_C3372742__gene_328204	Secondary	HQ	C3372742__gene_328251	0.79	PC_00007	Phage_other	Yes
C3410518__gene_238282	Meta_7000000172_C3410518__gene_238283	Primary	Partial_or_short	NA	0.7	PC_00007	Phage_other	No
C3413655__gene_206299	Meta_7000000112_C3413655__gene_206297	Primary	Partial_or_short	NA	0.93	PC_00002	Phage_struct	No
C3424173__gene_273323	Meta_7000000071_C3424173__gene_273324	Primary	HQ	C3424173__gene_273323	0.3	PC_00003	Phage_struct	Yes
C3531371__gene_185838	Meta_7000000125_C3531371__gene_185842	Primary	Partial_or_short	NA	0.74	PC_00021	Mixed_Phage_TM	No
C3533957__gene_187847	Meta_7000000125_C3533957__gene_187849	Primary	HQ	Ga0099352_100009514	0.99	PC_00012	Phage_struct	No
C3536560__gene_299348	Meta_7000000736_C3536560__gene_299349	Primary	Partial_or_short	NA	0.49	PC_00002	Phage_struct	No
C3552271__gene_214692	Meta_7000000397_C3552271__gene_214693	Primary	Partial_or_short	NA	0.71	PC_00003	Phage_struct	No
C3640976__gene_170221	Meta_7000000647_C3640976__gene_170224	Primary	Partial_or_short	NA	0.76	PC_00021	Mixed_Phage_TM	No
C3750933__gene_286350	Meta_7000000418_C3750933__gene_286352	Primary	Partial_or_short	NA	0.48	PC_00002	Phage_struct	No
C3798527__gene_325128	Meta_7000000418_C3798527__gene_325125	Primary	HQ	Ga0111092_10031839	0.92	PC_00061	Rare	No
C3869178__gene_180278	Meta_7000000042_C3869178__gene_180281	Primary	HQ	Ga0100232_10012327	0.99	PC_00012	Phage_struct	No
C4249812__gene_320628	Meta_7000000038_C4249812__gene_320631	Primary	Partial_or_short	NA	0.61	NA	NA	No
C4259500__gene_335784	Meta_7000000038_C4259500__gene_335787	Primary	Partial_or_short	NA	0.79	NA	NA	No
C4259500__gene_335785	Meta_7000000038_C4259500__gene_335787	Secondary	HQ	Ga0100221_100036114	0.89	PC_00003	Phage_struct	No
C4270022__gene_356742	Meta_7000000038_C4270022__gene_356731	Primary	Partial_or_short	NA	-0.04	NA	NA	No
C4275891__gene_374443	Meta_7000000038_C4275891__gene_374445	Primary	HQ	Ga0100221_100124423	0.94	PC_00008	Phage_struct	No
C4276967__gene_379183	Meta_7000000038_C4276967__gene_379182	Primary	HQ	Ga0100221_10011327	0.96	PC_00002	Phage_struct	No
C4412323__gene_107349	Meta_7000000499_C4412323__gene_107351	Primary	HQ	Ga0114293_10023129	0.93	PC_00002	Phage_struct	No
C4752975__gene_222441	Meta_7000000532_C4752975__gene_222440	Primary	Partial_or_short	NA	0.31	NA	NA	No
C4772571__gene_234238	Meta_7000000532_C4772571__gene_234240	Primary	Partial_or_short	NA	0.46	PC_00008	Phage_struct	No
C5149509__gene_298948	Meta_7000000455_C5149509__gene_298950	Primary	Partial_or_short	NA	0.94	NA	NA	No
C5151167__gene_300555	Meta_7000000455_C5151167__gene_300558	Primary	Partial_or_short	NA	0.53	NA	NA	No
C5159013__gene_308588	Meta_7000000455_C5159013__gene_308586	Primary	Partial_or_short	NA	0.85	PC_00002	Phage_struct	No
C5177931__gene_332119	Meta_7000000455_C5177931__gene_332117	Primary	Partial_or_short	NA	0.62	PC_00061	Rare	No
C5258308__gene_265862	Meta_7000000258_C5258308__gene_265863	Primary	Partial_or_short	NA	0.92	PC_00002	Phage_struct	No
C5527333__gene_175977	Meta_7000000659_C5527333__gene_175976	Primary	Partial_or_short	NA	0.81	PC_00002	Phage_struct	No
C5547346__gene_192290	Meta_7000000659_C5547346__gene_192273	Primary	Partial_or_short	NA	0.95	PC_00008	Phage_struct	No
C687J26634_100028541	Meta_3300002123_C687J26634_100028549	Primary	Partial_or_short	NA	0.8	NA	NA	No
C687J26634_100028542	Meta_3300002123_C687J26634_100028549	Secondary	HQ	C687J26634_100028542	0.9	PC_00001	Cell_TM	Yes
C687J26634_100141474	Meta_3300002123_C687J26634_100141472	Primary	HQ	REF_DGR_[t307]LBYZ01000002.1_34327_35337_8728-9123_misc	0.84	PC_00029	Cell_other	No
C687J26634_100412154	Meta_3300002123_C687J26634_100412151	Primary	Partial_or_short	NA	0.62	PC_00009	Mixed_Phage_TM	No
C687J26845_1000001668	Meta_3300002223_C687J26845_1000001666	Primary	HQ	REF_DGR_[t307]LBYZ01000002.1_34327_35337_8728-9123_misc	0.84	PC_00029	Cell_other	No
C687J26845_10000021121	Meta_3300002223_C687J26845_10000021124	Primary	HQ	C687J26845_10000021121	0.9	PC_00009	Mixed_Phage_TM	Yes
C687J26845_10000021122	Meta_3300002223_C687J26845_10000021124	Secondary	HQ	C687J26845_10000021122	0.9	PC_00009	Mixed_Phage_TM	Yes
C687J26845_100003053	Meta_3300002223_C687J26845_100003055	Primary	HQ	2627408757	0.95	PC_00038	Cell_TM	No
C687J26845_100020042	Meta_3300002223_C687J26845_100020044	Primary	HQ	C687J26845_100020042	0.88	PC_00024	Cell_other	Yes
C687J26845_100024481	Meta_3300002223_C687J26845_100024483	Primary	Partial_or_short	NA	0.69	PC_00039	Cell_other	No
C687J26845_100025196	Meta_3300002223_C687J26845_100025198	Primary	HQ	C687J26845_100025196	0.88	PC_00029	Cell_other	Yes
C687J26845_100075437	Meta_3300002223_C687J26845_100075436	Primary	HQ	C687J26845_100075437	0.77	PC_00007	Phage_other	Yes
C687J26845_100089555	Meta_3300002223_C687J26845_100089554	Primary	Partial_or_short	NA	0.94	PC_00019	Cell_other	No
C687J26845_100173135	Meta_3300002223_C687J26845_100173132	Primary	HQ	C687J26845_100173135	0.88	PC_00019	Cell_other	Yes
C687J26845_100203451	Meta_3300002223_C687J26845_100203454	Primary	HQ	C687J26845_100203451	0.91	PC_00009	Mixed_Phage_TM	Yes
C687J26845_100203452	Meta_3300002223_C687J26845_100203454	Secondary	HQ	C687J26845_100203452	0.89	PC_00009	Mixed_Phage_TM	Yes
C687J26845_100205131	Meta_3300002223_C687J26845_100205134	Primary	Partial_or_short	NA	0.93	PC_00002	Phage_struct	No
C687J26845_100218205	Meta_3300002223_C687J26845_100218201;Meta_3300002223_C687J26845_100218202	Primary	Partial_or_short	NA	0.76	NA	NA	No
C687J35021_1000002278	Meta_3300002460_C687J35021_1000002275	Primary	HQ	C687J35021_1000002278	0.9	PC_00027	Cell_other	Yes
C687J35021_1000004562	Meta_3300002460_C687J35021_1000004561	Secondary	HQ	2710016113	0.86	PC_00027	Cell_other	No
C687J35021_1000004564	Meta_3300002460_C687J35021_1000004561	Primary	HQ	2710016111	0.94	PC_00027	Cell_other	No
C687J35021_100000866	Meta_3300002460_C687J35021_100000864	Primary	HQ	REF_DGR_[t307]LBYZ01000002.1_34327_35337_8728-9123_misc	0.84	PC_00029	Cell_other	No
C687J35021_1000044041	Meta_3300002460_C687J35021_1000044039	Primary	HQ	2627408757	0.95	PC_00038	Cell_TM	No
C687J35021_1000101121	Meta_3300002460_C687J35021_1000101118	Primary	HQ	C687J35021_1000101121	0.91	PC_00020	Cell_other	Yes
C687J35021_1000117211	Meta_3300002460_C687J35021_1000117210	Primary	HQ	2711250127	0.91	PC_00020	Cell_other	No
C687J35021_1000197213	Meta_3300002460_C687J35021_1000197210	Primary	HQ	C687J35021_1000197213	0.94	PC_00027	Cell_other	Yes
C687J35021_1000197215	Meta_3300002460_C687J35021_1000197210	Secondary	HQ	C687J35021_1000197215	0.94	PC_00027	Cell_other	Yes
C687J35021_100029921	Meta_3300002460_C687J35021_100029922	Primary	Partial_or_short	NA	0.16	NA	NA	No
C687J35021_100031941	Meta_3300002460_C687J35021_100031944	Primary	Partial_or_short	NA	0.54	NA	NA	No
C687J35021_100059959	Meta_3300002460_C687J35021_100059958	Primary	Partial_or_short	NA	0.91	PC_00027	Cell_other	No
C687J35021_100061124	Meta_3300002460_C687J35021_100061127	Primary	HQ	2710068250	0.92	PC_00020	Cell_other	No
C687J35021_100068374	Meta_3300002460_C687J35021_100068377	Primary	HQ	C687J35021_100068374	0.23	NA	NA	Yes
C687J35021_100104672	Meta_3300002460_C687J35021_100104674	Secondary	HQ	C687J35021_100104672	0.97	PC_00001	Cell_TM	Yes
C687J35021_100104676	Meta_3300002460_C687J35021_100104674	Primary	Partial_or_short	NA	0.91	PC_00001	Cell_TM	No
C687J35021_100125265	Meta_3300002460_C687J35021_100125263	Primary	HQ	C687J35021_100125265	0.93	PC_00024	Cell_other	Yes
C687J35021_100151595	Meta_3300002460_C687J35021_100151593	Primary	Partial_or_short	NA	0.61	PC_00024	Cell_other	No
C687J35021_100159812	Meta_3300002460_C687J35021_100159811	Primary	HQ	C687J35021_100159812	0.88	PC_00039	Cell_other	Yes
C687J35021_100161161	Meta_3300002460_C687J35021_100161164	Primary	Partial_or_short	NA	0.85	PC_00049	Rare	No
C687J35021_100187462	Meta_3300002460_C687J35021_100187464	Primary	HQ	C687J35021_100187462	0.92	PC_00020	Cell_other	Yes
C687J35021_100191471	Meta_3300002460_C687J35021_100191473	Primary	Partial_or_short	NA	0.64	PC_00020	Cell_other	No
C687J35021_100225522	Meta_3300002460_C687J35021_100225525	Primary	HQ	C687J26845_100173135	0.88	PC_00019	Cell_other	No
C687J35021_100235696	Meta_3300002460_C687J35021_100235693	Primary	Partial_or_short	NA	0.06	PC_00172	NA	No
C687J35021_100237354	Meta_3300002460_C687J35021_100237351	Primary	HQ	C687J35021_100237354	0.86	PC_00029	Cell_other	Yes
C687J35021_100253116	Meta_3300002460_C687J35021_100253112	Primary	Partial_or_short	NA	0.96	PC_00009	Mixed_Phage_TM	No
C687J35021_100279242	Meta_3300002460_C687J35021_100279244	Primary	HQ	C687J35021_100279242	0.92	PC_00040	Cell_other	Yes
C687J35021_100455941	Meta_3300002460_C687J35021_100455945	Primary	Partial_or_short	NA	0.86	PC_00057	Rare	No
C687J35021_100474331	Meta_3300002460_C687J35021_100474334	Primary	Partial_or_short	NA	0.42	PC_00040	Cell_other	No
C687J35021_100565723	Meta_3300002460_C687J35021_100565721	Primary	Partial_or_short	NA	0.69	PC_00049	Rare	No
C687J35021_100711911	Meta_3300002460_C687J35021_100711912	Primary	Partial_or_short	NA	0.87	PC_00070	NA	No
C687J35021_100990181	Meta_3300002460_C687J35021_100990182	Primary	Partial_or_short	NA	0.27	PC_00042	Cell_other	No
C687J35503_100083564	Meta_3300002530_C687J35503_100083562	Primary	Partial_or_short	NA	0.7	NA	NA	No
C687J35504_1000003155	Meta_3300002529_C687J35504_1000003153	Primary	HQ	REF_DGR_[t307]LBYZ01000002.1_34327_35337_8728-9123_misc	0.84	PC_00029	Cell_other	No
C687J35504_100000814	Meta_3300002529_C687J35504_100000811	Primary	HQ	Ga0209210_100048145	0.89	PC_00029	Cell_other	No
C687J35504_100003963	Meta_3300002529_C687J35504_100003965	Primary	HQ	2627408757	0.95	PC_00038	Cell_TM	No
C687J35504_100012731	Meta_3300002529_C687J35504_100012735;Meta_3300002529_C687J35504_100012736	Primary	Partial_or_short	NA	0.78	NA	NA	No
C687J35504_100012807	Meta_3300002529_C687J35504_100012805	Primary	HQ	C687J35504_100012807	0.76	PC_00019	Cell_other	Yes
C687J35504_1000134013	Meta_3300002529_C687J35504_1000134010	Secondary	HQ	C687J35021_1000197213	0.94	PC_00027	Cell_other	No
C687J35504_1000134015	Meta_3300002529_C687J35504_1000134010	Secondary	HQ	C687J35021_1000197215	0.94	PC_00027	Cell_other	No
C687J35504_1000134017	Meta_3300002529_C687J35504_1000134010	Primary	HQ	C687J35504_1000134017	0.92	PC_00027	Cell_other	Yes
C687J35504_1000141910	Meta_3300002529_C687J35504_100014199	Primary	HQ	2711250127	0.91	PC_00020	Cell_other	No
C687J35504_1000153318	Meta_3300002529_C687J35504_1000153316	Primary	HQ	C687J35504_1000153318	0.77	PC_00026	Cell_other	Yes
C687J35504_100018155	Meta_3300002529_C687J35504_100018154	Primary	HQ	C687J35504_100018155	0.96	PC_00019	Cell_other	Yes
C687J35504_100021823	Meta_3300002529_C687J35504_100021826	Primary	HQ	C687J35504_100021823	0.91	PC_00026	Cell_other	Yes
C687J35504_100026658	Meta_3300002529_C687J35504_100026656	Primary	HQ	2710068250	0.92	PC_00020	Cell_other	No
C687J35504_100028411	Meta_3300002529_C687J35504_100028412	Primary	Partial_or_short	NA	0.91	PC_00027	Cell_other	No
C687J35504_100031327	Meta_3300002529_C687J35504_100031324	Primary	HQ	C687J35504_100031327	0.94	PC_00001	Cell_TM	Yes
C687J35504_1000459311	Meta_3300002529_C687J35504_100045939	Primary	HQ	C687J35021_100187462	0.92	PC_00020	Cell_other	No
C687J35504_100064816	Meta_3300002529_C687J35504_100064814	Primary	HQ	2712755037	0.91	NA	NA	No
C687J35504_100070562	Meta_3300002529_C687J35504_100070564	Primary	HQ	2711029878	0.93	PC_00027	Cell_other	No
C687J35504_1000738810	Meta_3300002529_C687J35504_100073886	Primary	Partial_or_short	NA	0.82	PC_00019	Cell_other	No
C687J35504_100078735	Meta_3300002529_C687J35504_100078733	Primary	HQ	C687J35504_100078735	0.97	PC_00027	Cell_other	Yes
C687J35504_100114494	Meta_3300002529_C687J35504_100114496	Primary	HQ	C687J35504_100114494	0.9	PC_00027	Cell_other	Yes
C687J35504_100118191	Meta_3300002529_C687J35504_100118194	Primary	Partial_or_short	NA	0.91	PC_00027	Cell_other	No
C687J35504_100160291	Meta_3300002529_C687J35504_100160292	Primary	Partial_or_short	NA	0.76	PC_00033	Cell_other	No
C687J35504_100163033	Meta_3300002529_C687J35504_100163031	Primary	HQ	C687J35504_100163033	0.79	PC_00026	Cell_other	Yes
C687J35504_100194611	Meta_3300002529_C687J35504_100194613	Primary	Partial_or_short	NA	0.94	PC_00027	Cell_other	No
C687J35504_100207541	Meta_3300002529_C687J35504_100207544	Primary	Partial_or_short	NA	0.89	PC_00049	Rare	No
C687J35504_100234252	Meta_3300002529_C687J35504_100234255	Primary	HQ	C687J26845_100173135	0.88	PC_00019	Cell_other	No
C687J35504_100251461	Meta_3300002529_C687J35504_100251463	Primary	Partial_or_short	NA	0.94	PC_00038	Cell_TM	No
C687J35504_100273501	Meta_3300002529_C687J35504_100273502	Primary	HQ	C687J35504_100273501	0.89	PC_00099	Rare	Yes
C687J35504_100283073	Meta_3300002529_C687J35504_100283071	Primary	HQ	C687J35504_100283073	0.9	PC_00029	Cell_other	Yes
C687J35504_100295712	Meta_3300002529_C687J35504_100295714	Primary	HQ	C687J35021_100279242	0.92	PC_00040	Cell_other	No
C687J35504_100326032	Meta_3300002529_C687J35504_100326033	Primary	HQ	C687J35504_100326032	0.9	PC_00026	Cell_other	Yes
C687J35504_100381271	Meta_3300002529_C687J35504_100381273	Primary	Partial_or_short	NA	0.67	PC_00020	Cell_other	No
C687J35504_100402161	Meta_3300002529_C687J35504_100402163	Primary	Partial_or_short	NA	0.77	PC_00020	Cell_other	No
C687J35504_100419792	Meta_3300002529_C687J35504_100419791	Primary	HQ	C687J35504_100419792	0.38	PC_00070	NA	Yes
C687J35504_100440001	Meta_3300002529_C687J35504_100440002	Primary	Partial_or_short	NA	0.47	NA	NA	No
C687J35504_100442414	Meta_3300002529_C687J35504_100442413	Primary	Partial_or_short	NA	0.32	PC_00042	Cell_other	No
C687J35504_100473801	Meta_3300002529_C687J35504_100473803	Primary	Partial_or_short	NA	0.36	NA	NA	No
C687J35504_100584661	Meta_3300002529_C687J35504_100584662	Primary	Partial_or_short	NA	0.9	PC_00026	Cell_other	No
C687J35504_100662261	Meta_3300002529_C687J35504_100662262	Primary	Partial_or_short	NA	0.75	PC_00042	Cell_other	No
C687J35504_100939271	Meta_3300002529_C687J35504_100939272	Primary	Partial_or_short	NA	0.34	PC_00026	Cell_other	No
C7613767__gene_94883	Meta_7000000174_C7613767__gene_94882	Primary	HQ	Ga0104320_1006054	0.44	PC_00003	Phage_struct	No
C8446001__gene_237151	Meta_7000000282_C8446001__gene_237152	Primary	Partial_or_short	NA	0.68	PC_00002	Phage_struct	No
CowRDRAFT01_000025835	Meta_2236876025_CowRDRAFT01_000025833	Primary	HQ	_900MB_Assembly_11568400	0.95	PC_00008	Phage_struct	No
CowRDRAFT01_000025857	Meta_2236876025_CowRDRAFT01_000025833	Secondary	Partial_or_short	NA	0.73	PC_00008	Phage_struct	No
CowRDRAFT01_00021046	Meta_2236876025_CowRDRAFT01_00021047	Primary	HQ	_900MB_Assembly_487350	0.9	PC_00002	Phage_struct	No
CowRDRAFT01_00045053	Meta_2236876025_CowRDRAFT01_00045051	Primary	HQ	CowRDRAFT01_00045053	0.95	PC_00023	Phage_struct	Yes
CowRDRAFT01_00069031	Meta_2236876025_CowRDRAFT01_00069033	Primary	Partial_or_short	NA	0.95	PC_00002	Phage_struct	No
Cyano_1000084117	Meta_3300003272_Cyano_1000084115	Primary	HQ	Cyano_1000084117	0.94	PC_00001	Cell_TM	Yes
DPOLB_1857720	Meta_2035918003_DPOLB_1857680	Primary	Partial_or_short	NA	0.79	PC_00009	Mixed_Phage_TM	No
DRAFT_1000011546	Meta_3300003523_DRAFT_1000011545	Primary	HQ	DRAFT_1000011546	0.96	PC_00002	Phage_struct	Yes
DRAFT_1000023140	Meta_3300003523_DRAFT_1000023142	Primary	HQ	DRAFT_1000023140	0.94	PC_00010	Phage_struct	Yes
DRAFT_100007484	Meta_3300003523_DRAFT_100007482	Primary	HQ	DRAFT_100007484	0.97	PC_00023	Phage_struct	Yes
DRAFT_1000189312	Meta_3300003523_DRAFT_1000189314	Primary	HQ	DRAFT_1000189312	0.2	PC_00083	Rare	Yes
DRAFT_100028919	Meta_3300003523_DRAFT_100028917	Primary	HQ	DRAFT_100028919	0.95	PC_00023	Phage_struct	Yes
DRAFT_100059024	Meta_3300003523_DRAFT_100059026	Primary	HQ	DRAFT_100059024	0.92	PC_00023	Phage_struct	Yes
DRAFT_100060797	Meta_3300003523_DRAFT_100060796	Primary	Partial_or_short	NA	0.98	PC_00012	Phage_struct	No
DRAFT_1000619317	Meta_3300003523_DRAFT_1000619315	Primary	HQ	DRAFT_1000619317	0.94	PC_00023	Phage_struct	Yes
DRAFT_100104934	Meta_3300003523_DRAFT_100104936	Primary	HQ	DRAFT_100104934	0.93	PC_00003	Phage_struct	Yes
DRAFT_100111649	Meta_3300003523_DRAFT_100111647	Primary	Partial_or_short	NA	0.91	PC_00001	Cell_TM	No
DRAFT_100119384	Meta_3300003523_DRAFT_100119386	Primary	HQ	DRAFT_100119384	0.95	PC_00002	Phage_struct	Yes
DRAFT_100135984	Meta_3300003523_DRAFT_100135986	Primary	HQ	DRAFT_100135984	0.95	PC_00008	Phage_struct	Yes
DRAFT_100233112	Meta_3300003523_DRAFT_100233114	Primary	HQ	DRAFT_100233112	0.96	PC_00023	Phage_struct	Yes
DRAFT_100436821	Meta_3300003523_DRAFT_100436823	Primary	Partial_or_short	NA	0.63	PC_00023	Phage_struct	No
DRAFT_100621091	Meta_3300003523_DRAFT_100621092	Primary	Partial_or_short	NA	0.46	PC_00002	Phage_struct	No
DRAFT_100724921	Meta_3300003523_DRAFT_100724922	Primary	Partial_or_short	NA	0.44	PC_00002	Phage_struct	No
DRAFT_100908921	Meta_3300002597_DRAFT_100908923	Primary	Partial_or_short	NA	0.85	PC_00023	Phage_struct	No
DRAFT_100926083	Meta_3300003523_DRAFT_100926081	Primary	Partial_or_short	NA	0.92	PC_00023	Phage_struct	No
DRAFT_101434743	Meta_3300003523_DRAFT_101434741	Primary	Partial_or_short	NA	0.76	PC_00009	Mixed_Phage_TM	No
DRAFT_105206741	Meta_3300002597_DRAFT_105206743	Primary	Partial_or_short	NA	0.93	PC_00023	Phage_struct	No
DRAFT_105982722	Meta_3300002597_DRAFT_105982721	Primary	Partial_or_short	NA	0.83	NA	NA	No
Deep_1000007295	Meta_3300001781_Deep_1000007293	Primary	HQ	Deep_1000007295	0.87	PC_00009	Mixed_Phage_TM	Yes
Deep_1000007296	Meta_3300001781_Deep_1000007293	Secondary	HQ	Deep_1000007296	0.9	PC_00009	Mixed_Phage_TM	Yes
DffDRAFT_10013421	Meta_3300003177_DffDRAFT_10013422	Primary	Partial_or_short	NA	-0.4	NA	NA	No
DffDRAFT_10020874	Meta_3300003177_DffDRAFT_10020876	Primary	HQ	DffDRAFT_10020874	0.92	PC_00010	Phage_struct	Yes
DffDRAFT_10022215	Meta_3300003177_DffDRAFT_10022218	Primary	HQ	DffDRAFT_10022215	0.96	PC_00009	Mixed_Phage_TM	Yes
DffDRAFT_10022219	Meta_3300003177_DffDRAFT_10022218	Secondary	HQ	DffDRAFT_10022219	0.83	PC_00009	Mixed_Phage_TM	Yes
DffDRAFT_10053914	Meta_3300003177_DffDRAFT_10053913	Primary	Partial_or_short	NA	0.84	NA	NA	No
DffDRAFT_10096563	Meta_3300003177_DffDRAFT_10096561	Primary	Partial_or_short	NA	0.72	PC_00060	NA	No
Draft_00015301	Meta_3300000032_Draft_00015303	Primary	Partial_or_short	NA	0.93	PC_00002	Phage_struct	No
Draft_00044536	Meta_3300000032_Draft_00044533	Primary	HQ	Draft_00044536	0.89	PC_00019	Cell_other	Yes
Draft_00046943	Meta_3300000032_Draft_00046941	Primary	HQ	Draft_00046943	0.96	PC_00002	Phage_struct	Yes
Draft_000869819	Meta_3300000032_Draft_000869821	Primary	HQ	2231102964	0.95	PC_00002	Phage_struct	No
Draft_00127911	Meta_3300000032_Draft_00127914	Primary	Partial_or_short	NA	0.4	NA	NA	No
Draft_001310314	Meta_3300000032_Draft_001310311	Primary	HQ	Draft_001310314	0.96	PC_00002	Phage_struct	Yes
Draft_00135944	Meta_3300000032_Draft_00135942	Primary	Partial_or_short	NA	0.93	PC_00001	Cell_TM	No
Draft_001552914	Meta_3300000032_Draft_001552917	Primary	HQ	Draft_001552914	0.96	PC_00002	Phage_struct	Yes
Draft_00158517	Meta_3300000053_Draft_00158519	Primary	HQ	Draft_00158517	0.98	PC_00002	Phage_struct	Yes
Draft_00195601	Meta_3300000032_Draft_00195603	Primary	Partial_or_short	NA	0.95	PC_00002	Phage_struct	No
Draft_002135813	Meta_3300000032_Draft_002135810;Meta_3300000032_Draft_002135811	Primary	HQ	Draft_002135865	0.96	PC_00002	Phage_struct	No
Draft_002135865	Meta_3300000032_Draft_002135810;Meta_3300000032_Draft_002135811;Meta_3300000032_Draft_002135863	Primary	HQ	Draft_002135865	0.96	PC_00002	Phage_struct	Yes
Draft_00280979	Meta_3300000032_Draft_00280976	Primary	HQ	Draft_00280979	0.96	PC_00002	Phage_struct	Yes
Draft_00386521	Meta_3300000032_Draft_00386523	Primary	Partial_or_short	NA	0.72	PC_00002	Phage_struct	No
Draft_00399522	Meta_3300000032_Draft_00399521	Primary	HQ	Draft_00399522	0.94	PC_00010	Phage_struct	Yes
Draft_004074918	Meta_3300000032_Draft_004074915;Meta_3300000032_Draft_004074916	Primary	Partial_or_short	NA	0.67	NA	NA	No
Draft_00543471	Meta_3300000032_Draft_00543473	Primary	Partial_or_short	NA	0.51	NA	NA	No
Draft_00961951	Meta_3300000032_Draft_00961953	Primary	Partial_or_short	NA	0.56	PC_00002	Phage_struct	No
Draft_01628112	Meta_3300000053_Draft_01628114	Primary	HQ	Draft_01628112	0.97	PC_00009	Mixed_Phage_TM	Yes
Draft_0191579	Meta_3300000052_Draft_01915714	Primary	HQ	Draft_0191579	0.98	PC_00002	Phage_struct	Yes
Draft_0240069	Meta_3300000053_Draft_0240064	Primary	HQ	Draft_0191579	0.98	PC_00002	Phage_struct	No
Draft_02961611	Meta_3300000053_Draft_0296168	Primary	HQ	Draft_07780111	0.97	PC_00129	Rare	No
Draft_04875691	Meta_3300000032_Draft_04875693	Primary	Partial_or_short	NA	0.96	PC_00001	Cell_TM	No
Draft_07780111	Meta_3300000052_Draft_0778018	Primary	HQ	Draft_07780111	0.97	PC_00002	Phage_struct	Yes
Draft_1000001017	Meta_3300001605_Draft_1000001014	Primary	HQ	Draft_1000001017	0.98	PC_00001	Cell_TM	Yes
Draft_100000345	Meta_3300001239_Draft_100000344	Primary	HQ	Draft_100000345	0.66	PC_00002	Phage_struct	Yes
Draft_100001151	Meta_3300001592_Draft_100001152	Primary	HQ	Draft_100001151	0.9	PC_00010	Phage_struct	Yes
Draft_10000131116	Meta_3300001444_Draft_10000131120;Meta_3300001594_Draft_10000131120	Primary	HQ	Draft_10000131116	0.98	PC_00002	Phage_struct	Yes
Draft_10000132116	Meta_3300001592_Draft_10000132120	Primary	HQ	Draft_10000131116	0.98	PC_00002	Phage_struct	No
Draft_1000013692	Meta_3300001605_Draft_1000013690	Secondary	HQ	Draft_1000013692	0.92	PC_00010	Phage_struct	Yes
Draft_1000013693	Meta_3300001605_Draft_1000013690	Primary	HQ	Draft_1000013693	0.81	PC_00010	Phage_struct	Yes
Draft_1000019074	Meta_3300001605_Draft_1000019079	Primary	HQ	Draft_1000019074	0.96	PC_00001	Cell_TM	Yes
Draft_1000040932	Meta_3300001444_Draft_1000040933;Meta_3300001594_Draft_1000040933	Primary	HQ	Draft_1000040932	0.95	PC_00001	Cell_TM	Yes
Draft_1000041833	Meta_3300001592_Draft_1000041834	Primary	HQ	Draft_1000040932	0.95	NA	NA	No
[truncated: 34,613 more rows]

## Sheet: Annotation HQ nr targets
### Target (HQ seed only)	Length	Feature(s) overlapping with VR [coordinates] (score), all ≥ 80% probability	Feature(s) not overlapping with VR [coordinates] (score), all ≥ 90% probability	Transmembrane protein prediction	PhANNs phage structural protein prediction (model; score)	DeepCapTail tail model prediction (score)
2200084950	279	5HHA_A [23-275] (296.15)		No	NA	NA
2231102964	438	5VF4_B [40-437] (459.43)		NA	minorTail (2.4550)	1
2231509950	643			NA	TailFiber (6.6898)	1
2264745529	771	5HHA_A [474-770] (321.28)	TMhelix [12-34];4F6P_A [43-304] (202.15);PF08308.11 [336-402] (55.10);PF08308.11 [407-475] (57.32)	Yes	NA	NA
2264764977	241			No	NA	NA
2264772851	386	5VF4_B [2-384] (479.86)		NA	Unclassified (NA)	0.774717
2264871781	790	5VF4_B [736-790] (157.94)	1FV3_B [37-267] (123.25);4QVS_A [267-468] (119.52);1YU0_A [559-597] (141.38)	Yes	NA	NA
2264885743	401	5HHA_A [114-400] (309.44)		Yes	NA	NA
2264946785	256			No	NA	NA
2264951372	255	5IOO_B [1-255] (824.50)		No	NA	NA
2264967961	295			NA	NA	NA
2265014200	142	4FUK_A [2-140] (159.13)		NA	NA	NA
2265014763	651	1C4O_A [9-648] (399.03)		NA	NA	NA
2265015769	198			NA	NA	NA
2265015888	235			No	NA	NA
2265023109	198			No	NA	NA
2265025676	254			NA	NA	NA
2265031363	359	PF09603.10 [254-357] (102.08)	TMhelix [7-26]	NA	NA	NA
2265095027	352	1YU0_A [19-351] (458.88)		NA	TailFiber (4.0920)	1
2501411068	121	PF07603.11 [39-117] (84.31)		NA	NA	NA
2501411069	122	PF07603.11 [77-115] (35.64)		NA	NA	NA
2501546999	647	5HHA_A [413-643] (303.57)	1F1J_A [2-241] (192.37)	No	NA	NA
2501712195	2010	PF07603.11 [1929-2007] (105.14)	2Z4T_A [106-231] (116.87);PF03495.14 [1053-1118] (83.95);2Z4T_A [1149-1239] (94.34);2YHG_A [1238-1332] (122.01);3BZ5_A [1549-1657] (98.58)	NA	NA	NA
2501762584	412		pfam02368 [216-290] (56.2)	NA	NA	NA
2501762585	217			NA	Other (4.6178)	0.055206
2503246113	1026	5HHA_A [683-1015] (299.02)		No	NA	NA
2504719817	206	4EPS_A [62-202] (123.27)		NA	NA	NA
2504719818	130	PF07603.11 [27-126] (100.05)		NA	NA	NA
2504719836	192	PF07603.11 [93-187] (100.66)		NA	NA	NA
2505395492	369	5VF4_B [3-367] (474.29)		NA	TailFiber (3.0126)	1
2505784793	171	5HHA_A [9-167] (221.88)		No	NA	NA
2506382057	964	5HHA_B [710-957] (312.29)	6HIX_BI [551-647] (72.27)	No	NA	NA
2506717454	1061	5HHA_A [774-1060] (295.50)	TMhelix [5-27];TMhelix [74-96];PF01637.18 [243-270] (68.67);5IRM_C [375-656] (190.46)	Yes	NA	NA
2506753388	563	3U4T_A [310-554] (113.43)	3UOA_C [37-275] (149.40)	Yes	NA	NA
2507116219	928	5HHA_A [673-923] (303.18)	4OM7_B [3-139] (116.59);PF05673.13 [153-217] (100.00);PF00308.18 [289-414] (87.76)	No	NA	NA
2507116223	891	4X8E_B [649-887] (214.61)	4C7M_A [3-125] (68.61);4N1A_E [178-343] (127.20)	No	NA	NA
2508525510	411	PF07603.11 [33-163] (129.05)	TMhelix [391-408]	NA	NA	NA
2508525513	241	PF07603.11 [160-238] (90.14)		NA	NA	NA
2508533817	179	4EPS_A [61-177] (123.22)	TMhelix [7-29]	NA	NA	NA
2508533818	177	PF07603.11 [58-173] (100.71)		NA	NA	NA
2509048660	753	5HHA_A [514-753] (300.28)	TMhelix [12-34];2Y3C_A [105-322] (243.45)	Yes	NA	NA
2509048663	864	5HHA_A [637-864] (299.03)	2Y3C_A [210-422] (255.13)	No	NA	NA
2509056928	177	PF07603.11 [56-174] (114.50)		NA	NA	NA
2509056931	1404	PF07603.11 [1323-1401] (99.91)		NA	NA	NA
2509514681	126	PF07603.11 [45-122] (81.78)		NA	NA	NA
2509514691	120	PF07603.11 [40-116] (82.04)		NA	NA	NA
2509514692	154	PF07603.11 [85-147] (37.37)		NA	NA	NA
2509514766	120	PF07603.11 [40-116] (90.26)		NA	NA	NA
2509514767	154	PF07603.11 [85-147] (38.38)		NA	NA	NA
2509795703	375	PF09603.10 [208-373] (217.00)	PF12571.8 [5-152] (163.74)	NA	NA	NA
2510027357	528	5HHA_A [270-523] (299.33)		No	NA	NA
2510129600	439	5VF4_B [162-425] (310.04)		NA	TailFiber (2.6970)	1
2510129634	194	TMhelix [132-154]		NA	Other (8.2340)	0
2510279326	369	5VF4_B [4-369] (449.70)		NA	MajorTail (2.2872)	1
2510288045	206	PF07603.11 [65-201] (101.54)		NA	NA	NA
2510288046	203	PF07603.11 [99-199] (101.69)		NA	NA	NA
2510288057	211	PF07603.11 [99-181] (75.99)		NA	NA	NA
2510320558	151	TMhelix [113-135]		NA	NA	NA
2510409163	419	5VF4_B [93-419] (333.81)		NA	Other (2.2930)	1
2510552445	354	6AR3_D [7-330] (203.39)		NA	NA	NA
2510552446	106	2RLD_C [2-100] (123.07)		NA	NA	NA
2510917494	338	2Y3C_A [68-316] (297.37)		No	NA	NA
2512979580	518	5HHA_A [267-515] (305.95)		No	NA	NA
2512981303	282	5HHA_A [23-276] (296.37)		No	NA	NA
2512981304	972	5HHA_A [724-966] (311.03)		No	NA	NA
2513780089	387	2ZWK_E [182-385] (162.17)	TMhelix [13-35]	NA	NA	NA
2515425833	266	5HHA_B [21-265] (294.76)		No	NA	NA
2515425837	275	5HHA_A [3-270] (287.43)		No	NA	NA
2515509870	516		5VF4_B [4-229] (244.94)	NA	TailFiber (5.2429)	1
2515955023	356	5VF4_B [3-354] (431.02)		NA	Other (5.7333)	0.774717
2515955055	347	5VF4_B [39-342] (391.15)		NA	Other (9.7933)	0
2516020416	155			NA	NA	NA
2516020417	119			NA	NA	NA
2517695866	861	5HHA_A [617-860] (305.63)		No	NA	NA
2517695872	278	5HHA_A [26-269] (295.27)		No	NA	NA
2517922281	322	5VF4_B [2-320] (372.84)		NA	Other (3.7512)	1
2518641108	360	5VF4_B [120-359] (267.10)		NA	Collar (4.9200)	1
2518922044	303	5HHA_A [117-303] (206.36)		No	NA	NA
2518922045	230	5AOH_A [17-229] (218.96)		No	NA	NA
2518937975	363	5VF4_B [2-362] (449.53)		NA	TailFiber (5.4734)	1
2519043822	731		3EKA_A [4-57] (138.39)	NA	TailFiber (6.6809)	1
2519810885	150	PF07603.11 [107-145] (33.61)		NA	NA	NA
2519810886	133	PF07603.11 [50-127] (88.81)		NA	NA	NA
2519860468	369	5VF4_B [4-369] (494.65)		NA	TailShaft (2.2718)	1
2519885417	439	5VF4_B [162-425] (311.09)		NA	TailFiber (4.2054)	1
2519885451	194			NA	Other (7.5198)	0
2521908845	350	1YU0_A [19-349] (483.50)		NA	Collar (2.8180)	1
2523569850	201	4EPS_A [101-199] (124.46)		NA	NA	NA
2523569851	206	4EPS_A [66-202] (102.86)		NA	NA	NA
2523740938	190	PF07603.11 [91-186] (103.91)		NA	NA	NA
2523740939	158	PF07603.11 [61-153] (85.85)		NA	NA	NA
2523836780	157			NA	Other (9.8942)	1
2523836781	124			NA	Other (7.4411)	0
2523904649	345	1YU0_A [25-345] (487.99)		NA	TailFiber (3.1687)	1
2523907274	332	1YU0_A [24-332] (475.35)		NA	minorTail (5.5049)	1
2524007915	359	2IOU_C [38-359] (464.39)		NA	TailFiber (4.4437)	1
2524165236	377		PF09889.9 [1-26] (54.21);TMhelix [59-81]	NA	MajorTail (2.4224)	1
2524195295	259	PF07603.11 [191-257] (84.99)		NA	NA	NA
2524236857	509		5AOH_A [36-225] (223.20)	NA	TailFiber (4.0947)	1
2524280799	377	5VF4_B [1-376] (469.47)		NA	Other (4.3866)	0.930455
2524365403	272	5HHA_A [23-269] (294.99)		No	NA	NA
2524912167	439	5VF4_B [374-434] (141.74)		NA	Other (4.6707)	0.997922
2525217687	151			NA	Other (9.5542)	0
2525217688	122			NA	Other (9.3973)	0
2525345478	161	PF07603.11 [119-156] (55.30)		NA	NA	NA
2525345479	197	PF07603.11 [98-193] (99.64)		NA	NA	NA
2525419581	210	TMhelix [186-208]	TMhelix [7-29]	NA	NA	NA
2525496164	884		4K4K_A [153-348] (134.97)	NA	NA	NA
2526082257	621			NA	TailFiber (5.9746)	1
2526116331	344	2Y3C_A [68-322] (296.43)		No	NA	NA
2526116334	946	5HHA_A [685-909] (303.29)		No	NA	NA
2526261427	402		5VF4_B [35-220] (239.39)	NA	TailFiber (3.2565)	1
2526269319	348	5VF4_B [1-346] (469.54)		NA	Other (4.3552)	1
2526272779	700			NA	TailFiber (4.5180)	1
2526433654	199	4EPS_A [101-195] (111.48)		NA	NA	NA
2526433655	127			NA	NA	NA
2528318198	390	5VF4_B [333-389] (127.63)		NA	MajorTail (3.8948)	1
2532997714	439	5VF4_B [161-425] (315.67)		NA	TailFiber (5.6360)	1
2532997744	194			NA	Other (9.1160)	0
2533776920	424			NA	TailFiber (7.0045)	1
2535908249	148	PF07603.11 [50-144] (95.34)		NA	NA	NA
2535908254	178	PF07603.11 [61-174] (99.19)		NA	NA	NA
2536072253	881		4K4K_A [106-352] (150.62)	NA	NA	NA
2538441110	618			NA	TailFiber (5.2783)	1
2538442773	526		6I6R_B [231-324] (125.86)	NA	TailFiber (6.0274)	1
2540876920	476	5VF4_B [414-473] (140.33)		NA	Other (3.5111)	0.774717
2541350663	204	PF07603.11 [108-200] (98.51)		NA	NA	NA
2541350664	134	PF07603.11 [48-127] (95.24)		NA	NA	NA
2541359677	419	2Y3C_A [109-419] (308.41)		No	NA	NA
2541447329	526			NA	TailFiber (4.6273)	1
2541838051	159	PF07603.11 [61-156] (105.24)		NA	NA	NA
2541838060	197	PF07603.11 [100-193] (102.48)		NA	NA	NA
2541838061	206	4EPS_A [64-202] (117.50)		NA	NA	NA
2543475366	340			NA	Other (5.0807)	1
2545533660	432	5VF4_B [372-432] (133.37)		NA	Other (5.6695)	0.774717
2545648701	217			NA	Other (9.1691)	0.42254
2545648735	254			NA	Other (9.1996)	0.774717
2545789159	616			NA	TailFiber (7.9370)	1
2545789719	908	5VF4_B [668-904] (301.04)	2L7Y_A [17-100] (106.88);2L7Y_A [98-175] (121.62)	NA	minorTail (5.6705)	1
2546426873	408			NA	Other (4.0120)	1
2546427292	609			NA	TailFiber (4.1922)	1
2551956478	871	5HHA_A [613-867] (309.10)		No	NA	NA
2551962371	281	5HHA_A [23-276] (293.88)		No	NA	NA
2552240181	206	4EPS_A [62-202] (130.25)		NA	NA	NA
2552240182	203	4EPS_A [75-201] (138.38)		NA	NA	NA
2554442932	218	PF07603.11 [73-212] (101.96)		NA	NA	NA
2554442933	159	PF07603.11 [116-154] (33.86)		NA	NA	NA
2554660208	197	PF07603.11 [100-193] (101.45)		NA	NA	NA
2554660209	204	4EPS_A [60-200] (129.85)		NA	NA	NA
2555608128	189	PF07603.11 [90-185] (104.37)		NA	NA	NA
2555608129	134	PF07603.11 [53-130] (91.08)		NA	NA	NA
2555608130	134	PF07603.11 [63-130] (82.64)		NA	NA	NA
2557354384	333	5HHA_A [67-333] (311.38)		No	NA	NA
2557354387	318	5HHA_A [79-318] (302.02)		No	NA	NA
2557354390	345	5HHA_A [98-345] (313.90)	TMhelix [48-70]	Yes	NA	NA
2557355475	291	2Q17_E [1-280] (352.47)		No	NA	NA
2557359617	245	PF07603.11 [167-207] (71.74)		NA	NA	NA
2557360907	1098	5HHA_A [822-1093] (305.05)	PF13271.6 [7-82] (98.36);5IRM_C [252-564] (162.43)	No	NA	NA
2557365147	315	2Y3C_A [30-270] (290.15)		No	NA	NA
2557365151	973	2Y3C_A [673-920] (311.19)		No	NA	NA
2557367209	238	2Y3C_A [1-232] (254.12)		No	NA	NA
2557371674	368	2Y3C_A [151-363] (270.50)		No	NA	NA
2557375811	166	2Y3C_A [28-161] (191.58)		No	NA	NA
2557375816	353	2Y3C_A [111-348] (304.53)	TMhelix [21-43];TMhelix [48-67]	Yes	NA	NA
2557376820	300	2Y3C_A [37-279] (297.67)		No	NA	NA
2557376823	943	2Q17_E [598-883] (341.96)		No	NA	NA
2557378686	1048	2Y3C_A [822-1043] (279.20)	PF13271.6 [5-80] (99.48);4KXF_B [275-526] (156.31)	No	NA	NA
2557378689	1035	2Y3C_A [820-1030] (225.15)	PF13271.6 [6-81] (62.98);5IRN_A [277-643] (121.83)	No	NA	NA
2558015326	356	2IOU_C [22-356] (484.99)		NA	minorTail (5.1358)	1
2558745130	572			NA	TailFiber (8.2404)	1
2558951795	304			NA	Other (4.6809)	1
2558951814	198			NA	Other (8.6186)	0.774717
2558968558	376	5VF4_B [2-376] (461.86)		NA	TailFiber (2.0296)	1
2558976370	307			NA	TailFiber (3.7024)	1
2559006155	2296	5VF4_B [2203-2277] (127.71)	5JDA_A [1011-1302] (290.42)	NA	TailFiber (7.2923)	1
2559321195	753	5VF4_B [487-750] (332.47)		NA	TailFiber (2.4072)	1
2562557735	489		5VF4_B [5-213] (235.34)	NA	TailFiber (4.8845)	1
2562561505	349	5VF4_B [1-347] (462.70)		NA	Other (5.3293)	1
2562672561	444		5HHA_A [25-198] (208.45)	NA	TailFiber (4.4571)	1
2563292628	199			NA	Other (8.3241)	0
2563384381	331	1YU0_A [23-331] (492.35)		NA	TailFiber (5.3433)	0
2563939568	146			NA	NA	NA
2563939569	155	4EPS_A [86-155] (44.66)		NA	NA	NA
2563941168	146			NA	NA	NA
2563941169	151			NA	NA	NA
2565658941	491			NA	Other (3.6536)	0.01737
2565666790	516			NA	Other (3.2839)	1
2565681690	340	TMhelix [300-319]		NA	Other (3.9756)	1
2565682140	352	5VF4_B [3-351] (471.50)		NA	Other (6.8021)	0
2565711887	208			NA	Other (9.2057)	0
2565715511	256			NA	Other (8.2839)	0
2565933450	312			NA	TailFiber (4.7801)	1
2566031733	272	5HHA_A [27-269] (288.92)		No	NA	NA
2566031736	936	5HHA_A [701-933] (295.16)		No	NA	NA
2566068157	364	5VF4_B [8-362] (410.59)		NA	TailFiber (3.0869)	0.956162
2566283109	1825	4EPS_A [1540-1784] (215.00)		NA	TailFiber (8.4677)	1
2566300052	445			NA	Other (2.3717)	0.996254
2566302894	326			NA	NA	NA
2566644721	417	5VF4_B [62-415] (440.39)	1QEX_A [1-41] (120.71)	NA	TailFiber (3.7863)	1
2568300998	417	5VF4_B [61-415] (445.29)	5IV5_CE [1-41] (121.28)	NA	TailFiber (3.8043)	1
2568546214	416	5VF4_B [333-411] (122.93)		NA	Other (5.2887)	0.774717
2569113156	160	PF07603.11 [83-156] (86.77)		NA	NA	NA
2569145083	531	1YU0_A [139-528] (639.63)		NA	TailFiber (4.2695)	1
2571093845	271	2Y3C_A [31-270] (293.20)		No	NA	NA
2571245909	2299		5JDA_A [1012-1333] (279.47)	NA	TailFiber (9.3725)	1
2573319139	159			NA	Other (7.9326)	0
2574146102	849	5VF4_B [555-849] (355.08)		NA	minorTail (5.5847)	1
2574156329	350	1YU0_A [23-348] (498.46)		NA	Other (3.5333)	0.774717
2574167628	293	5HHA_A [2-292] (330.50)		No	NA	NA
2574167641	584	5HHA_A [293-583] (320.68)	3UOA_C [23-257] (210.44)	Yes	NA	NA
2574192269	539			NA	minorTail (3.5768)	1
2574215486	316			NA	TailFiber (4.0523)	1
2574271974	301			NA	NA	NA
2574303003	462	5VF4_B [135-461] (436.74)		NA	Other (3.1390)	0.999998
2575379165	160	PF07603.11 [62-154] (100.16)		NA	NA	NA
2575379166	190	PF07603.11 [91-186] (100.58)		NA	NA	NA
2576065990	177			NA	Other (8.7472)	0
2576065991	126			NA	Other (8.3878)	0.774717
2576814975	366	5VF4_B [3-365] (491.03)		NA	TailFiber (3.1839)	1
2577670637	162	4EPS_A [60-158] (113.05)		NA	NA	NA
2577670638	194	PF07603.11 [95-190] (99.39)		NA	NA	NA
2578051386	576			NA	TailFiber (8.4605)	1
2579004052	821	5HHA_A [577-817] (303.94)	1F1J_A [2-243] (182.46)	No	NA	NA
2580763580	202	4EPS_A [59-198] (118.87)		NA	NA	NA
2580763581	207	PF07603.11 [108-203] (102.98)	TMhelix [13-35]	NA	NA	NA
2581249493	584	5VF4_B [528-583] (141.19)	PF10651.9 [4-142] (149.74)	NA	Portal (2.4889)	1
2581724144	351	5VF4_B [4-350] (420.82)		NA	TailFiber (2.6144)	1
2581724292	510	5VF4_B [454-508] (107.66)		NA	TailFiber (4.8243)	1
2581921146	134	PF07603.11 [35-130] (97.75)		NA	NA	NA
2581921148	160	PF07603.11 [61-154] (91.84)		NA	NA	NA
2581923776	202	4EPS_A [58-198] (125.02)		NA	NA	NA
2582707983	352	5HHA_A [74-345] (306.23)		No	NA	NA
2582707989	985	5HHA_A [706-977] (315.11)		No	NA	NA
2582709333	1160	2Y3C_A [854-1151] (301.90)	PF13271.6 [10-94] (122.00);5IRN_A [240-393] (113.41)	No	NA	NA
2582721054	739	5HHA_A [507-739] (298.94)	TMhelix [7-29];3SIR_A [31-274] (204.54)	Yes	NA	NA
2582755770	303	5HHA_A [29-295] (297.62)		No	NA	NA
2582756300	1049	5HHA_B [740-1037] (146.91)	5Y8F_A [2-118] (88.81);1NJG_A [170-386] (80.32)	No	NA	NA
2582756306	1120	5HHA_B [785-1108] (149.62)	3HYN_A [2-102] (96.81);d1sxjc2 [170-229] (68.97);PF10649.9 [304-361] (79.97);2XSZ_C [372-410] (69.44)	No	NA	NA
2582885755	429	2IOU_C [113-428] (557.84)		NA	TailFiber (5.8317)	1
2582907995	394	PF09603.10 [260-392] (131.22)	TMhelix [36-58]	NA	NA	NA
2582908051	415	1YU0_A [208-413] (199.35)	TMhelix [39-61]	Yes	NA	NA
2582940621	651			No	NA	NA
2582982718	212			NA	NA	NA
2582982779	420	PF09603.10 [310-417] (155.66)		NA	NA	NA
2582999600	835	4EPS_A [102-232] (139.77)	TMhelix [21-43]	NA	NA	NA
2583020173	186			No	NA	NA
2583048425	236			No	NA	NA
2583048543	226			No	NA	NA
2583122210	805	5VF4_B [748-802] (112.47)		NA	TailFiber (5.9457)	1
2583125774	348	5VF4_B [1-346] (465.91)		NA	TailFiber (2.8838)	0.774717
2583201884	367	5VF4_B [2-365] (450.58)		NA	Collar (3.1591)	1
2585240193	120	PF05689.11 [40-115] (90.18)		NA	NA	NA
2585240194	204	4EPS_A [61-202] (130.19)	TMhelix [7-29]	NA	NA	NA
2585240198	210	PF07603.11 [140-206] (79.67)		NA	NA	NA
2585240199	149	PF07603.11 [108-145] (37.47)	TMhelix [28-50]	NA	NA	NA
2585363065	208	PF09603.10 [51-206] (191.93)	TMhelix [12-30]	NA	NA	NA
2585363066	234	PF09603.10 [38-230] (223.67)		NA	NA	NA
2585382567	126			NA	Other (9.3195)	0
2585382568	160			NA	Other (3.9825)	0.000442786
2585382569	161			NA	Other (6.6483)	0
2585424986	152			NA	Other (7.8838)	0.774717
2585424987	105			NA	Other (9.5450)	1
2585922493	461			NA	TailFiber (4.8039)	1
2586044611	158	PF07603.11 [61-153] (91.22)		NA	NA	NA
2586044612	190	PF07603.11 [91-186] (103.50)		NA	NA	NA
2586181044	195	PF07603.11 [96-191] (101.34)		NA	NA	NA
2586181045	158	4EPS_A [62-154] (47.13)		NA	NA	NA
2586760647	964	5HHA_A [716-959] (309.59)		No	NA	NA
2586784177	913		2L7Y_A [22-102] (98.73);2L7Y_A [100-185] (123.79)	NA	minorTail (5.7075)	1
2586786134	839		2L7Y_A [341-424] (103.50);2L7Y_A [417-500] (122.38);2L7Y_A [498-564] (109.57)	NA	TailFiber (4.1790)	1
2586831759	323			NA	TailFiber (5.4032)	1
2586911124	624	PF07603.11 [464-621] (135.65)	TMhelix [7-25]	NA	NA	NA
2586912092	600	PF07603.11 [63-181] (110.78)	TMhelix [5-27]	NA	NA	NA
2586912096	204	PF05689.11 [48-200] (120.89)	TMhelix [21-43]	NA	NA	NA
2586912100	165		PF07603.11 [53-111] (87.42)	NA	NA	NA
2587010607	444	5VF4_B [383-442] (152.16)		NA	MajorTail (2.0993)	1
2587105946	489	5VF4_B [393-476] (112.23)		NA	Unclassified (NA)	0
2587296290	478			NA	Other (4.2667)	0.774717
2587713424	561	5HHA_A [315-558] (302.69)		No	NA	NA
2587713427	395	5HHA_A [125-390] (309.19)		No	NA	NA
2587765336	528			NA	TailFiber (7.2555)	1
2587840400	515		5VF4_B [38-230] (234.64)	NA	TailFiber (6.9708)	1
2587845738	150			NA	NA	NA
2587845739	304	5VF4_B [19-302] (316.95)		NA	Other (4.0940)	0.774717
2587857018	119	1YU0_A [18-111] (48.14)		NA	Other (9.8584)	0
2587857956	710		PF12571.8 [1-150] (156.33)	NA	TailFiber (5.6319)	1
2588071340	121	5HHA_A [32-120] (122.83)		No	NA	NA
2588163159	561			NA	TailFiber (3.1168)	1
2588165818	770			NA	TailFiber (5.9978)	1
2588181922	364	5VF4_B [3-356] (452.52)		NA	Other (3.9011)	1
2588220293	124			NA	Other (9.8678)	3.20405e-05
2588220294	151			NA	Other (9.5057)	0
2588297961	356	5VF4_B [3-355] (427.19)		NA	Other (3.8588)	1
2588556412	636	PF09603.10 [528-634] (150.50)		NA	NA	NA
2588667814	356	5VF4_B [3-354] (452.71)		NA	Collar (2.3048)	1
2589171589	352	5VF4_B [1-346] (470.35)		NA	TailFiber (2.8662)	1
2589174080	380	1YU0_A [15-379] (532.21)		NA	Other (8.1504)	0
2589179402	319			NA	Other (6.5397)	0
2589898773	2248	5VF4_B [2155-2229] (128.22)	5JDA_A [957-1259] (272.14)	NA	TailFiber (8.8473)	1
2592947064	255	5HHA_A [43-239] (266.53)		No	NA	NA
2595240583	567	PF07603.11 [412-563] (95.83)		NA	NA	NA
2595353956	352	5VF4_B [2-352] (455.41)		NA	Unclassified (NA)	0.774717
2595394900	517	5VF4_B [225-513] (331.19)		NA	TailFiber (6.5463)	1
2595398029	2427			NA	TailFiber (9.5002)	1
2595398122	217			NA	Other (9.2269)	0
2595509872	195			NA	Other (9.8080)	0
2595509896	292			NA	Other (3.4822)	1
2595682133	150			NA	Other (9.1597)	0
2595682134	154			NA	Other (9.5898)	0
2596237814	276	5HHA_A [50-275] (290.17)	TMhelix [29-48]	Yes	NA	NA
2596237817	251	5HHA_A [28-250] (288.95)		Yes	NA	NA
2596271315	350	1YU0_A [57-347] (452.58)		NA	minorTail (3.1732)	1
2596297378	161			NA	Other (8.1352)	0
2596297380	132			NA	Other (9.8620)	0
2596552312	158			NA	Other (8.9448)	0.999264
2596552313	117			NA	Other (7.2230)	0.774717
2596883267	159			NA	Other (8.7729)	0
2596883268	127			NA	Other (9.4722)	0
2596910726	117			NA	Other (5.9667)	1
2596910727	156			NA	Other (5.8080)	1
2597043059	360	1YU0_A [32-357] (521.27)		NA	Collar (2.7448)	1
2597047724	284	5HHA_A [50-284] (287.96)	TMhelix [7-24]	Yes	NA	NA
2597048098	1353	PF07603.11 [1272-1350] (94.78)	TMhelix [20-42];2LUW_A [211-311] (92.32)	NA	NA	NA
2597048101	178	PF07603.11 [53-175] (127.22)	TMhelix [5-27]	NA	NA	NA
2597406775	499	5HHA_A [265-498] (294.71)	TMhelix [12-34];5HMA_A [37-222] (103.51)	Yes	NA	NA
2597406778	525	5HHA_A [228-524] (334.44)	TMhelix [21-43];d1lcya2 [56-233] (103.01)	Yes	NA	NA
2597434976	292	5HHA_B [52-273] (287.10)		No	NA	NA
2597434979	980	5HHA_A [711-929] (297.68)		No	NA	NA
2597831555	305			NA	Other (6.5463)	0
2598309715	154			NA	NA	NA
2598309716	120			NA	NA	NA
2598612365	246	PF07603.11 [50-185] (80.65)		NA	NA	NA
2598612366	201	4EPS_A [75-199] (140.73)		NA	NA	NA
2598804241	526			NA	TailFiber (4.1389)	1
2598915015	117			NA	Other (8.4127)	0
2598915016	158			NA	Other (7.8520)	0
2598915771	117			NA	Other (9.6122)	0
2598915772	157			NA	Other (7.6785)	0
2598916020	158			NA	Other (7.5846)	0.774717
2598916021	114	TMhelix [70-92]		NA	Other (8.0492)	0
2598987871	613			NA	TailFiber (6.5781)	1
2599099597	346	5VF4_B [5-345] (458.82)		NA	TailFiber (3.1724)	1
2599209301	183	PF07603.11 [61-179] (116.82)		NA	NA	NA
2600007285	201	4EPS_A [101-199] (133.42)		NA	NA	NA
2600007286	206	4EPS_A [62-202] (126.53)		NA	NA	NA
2600894334	550	4EPS_A [33-550] (447.64)		Yes	NA	NA
2600983742	437	5VF4_B [343-432] (144.10)		NA	Other (5.0640)	1
2600984269	491			NA	Other (4.7308)	0
2601110254	268			NA	Other (7.1184)	0
2601781815	100	5VF4_B [47-97] (62.56)		No	NA	NA
2601784430	942		5EBZ_D [429-815] (313.94)	No	NA	NA
2602120721	288			NA	TailFiber (8.6921)	1
2603588828	397	TMhelix [359-378]	5AOH_A [69-239] (223.24)	NA	Unclassified (NA)	1
2606196636	358	1YU0_A [77-357] (445.07)		NA	Other (4.4006)	0
2609114537	286	5HHA_A [29-283] (300.86)		No	NA	NA
2609114538	920	5HHA_A [673-917] (301.95)		No	NA	NA
2609579449	604	PF09603.10 [445-602] (201.36)		NA	NA	NA
2609827586	175	PF07603.11 [72-166] (100.82)		NA	NA	NA
2609827587	172	PF07603.11 [70-166] (103.59)		NA	NA	NA
2609827588	203	PF07603.11 [100-196] (100.08)		NA	NA	NA
2609827625	327	PF07603.11 [230-323] (101.77)		NA	NA	NA
2610741439	198	4EPS_A [86-194] (113.98)		NA	NA	NA
2610741440	225	PF07603.11 [120-219] (93.80)		NA	NA	NA
2610741447	220	4EPS_A [112-216] (126.21)		NA	NA	NA
2610744649	226		PF09603.10 [65-143] (147.35)	NA	NA	NA
2611844238	124			NA	Other (8.8999)	0
2611844239	158			NA	Other (9.3851)	0
2616550613	432	5VF4_B [127-430] (403.48)		NA	minorTail (4.9418)	1
2617272955	322			No	NA	NA
2617296023	456	5HHA_A [220-455] (300.78)	3J0A_A [1-144] (135.37)	No	NA	NA
2617297673	952	2Y3C_A [633-894] (311.13)		No	NA	NA
2617299253	271	2Y3C_A [20-270] (293.62)		No	NA	NA
2617299258	967	5HHA_A [681-917] (298.80)		No	NA	NA
2617299911	583	5HHA_A [348-583] (308.82)	1FYV_A [1-138] (106.07)	No	NA	NA
2617460573	471	1YU0_A [164-468] (510.62)		NA	minorTail (3.7904)	1
2618091031	346	2IOU_C [21-346] (476.91)		NA	minorTail (6.8944)	0.999959
2618409289	154	4EPS_A [84-149] (92.77)		NA	NA	NA
2618409290	120	PF07603.11 [40-116] (89.95)		NA	NA	NA
2618419943	154	4EPS_A [80-149] (106.23)		NA	NA	NA
2618419944	120	PF07603.11 [36-116] (82.45)		NA	NA	NA
2618493731	123	PF07603.11 [54-118] (36.24)		NA	NA	NA
2618493741	119	PF07603.11 [43-115] (34.45)		NA	NA	NA
2618493742	154	PF07603.11 [69-147] (98.63)		NA	NA	NA
2619223561	632	2Y3C_A [348-630] (309.08)	3SIR_A [38-259] (169.95)	No	NA	NA
2619224445	287	5HHA_A [13-251] (259.63)		No	NA	NA
2619224448	238	5HHA_A [19-238] (284.69)		No	NA	NA
2619434907	1253	1CWV_A [744-1253] (328.10)	TMhelix [21-43];PF11924.8 [136-410] (419.72);5FTX_A [400-781] (215.88)	NA	NA	NA
2619988247	411	5HHA_A [127-410] (325.72)	TMhelix [9-31];PF09976.9 [31-116] (66.41)	Yes	NA	NA
2620028005	478	5HHA_A [227-474] (263.63)	1F1J_A [18-168] (138.93)	Yes	NA	NA
2620029449	614	5HHA_A [358-610] (294.71)	1F1J_A [21-240] (174.77)	Yes	NA	NA
2620498489	359	5VF4_B [2-358] (456.76)		NA	Other (3.4253)	1
2620498514	397	5VF4_B [120-397] (330.48)		NA	minorTail (4.3165)	0
2620951434	121	PF07603.11 [80-116] (54.99)		NA	NA	NA
2623351749	237			NA	NA	NA
2624340497	453	2Y3C_A [227-450] (294.64)	PF08308.11 [34-97] (50.30)	Yes	NA	NA
2624543441	289			NA	Other (4.6791)	1
2624609407	361			NA	TailFiber (7.4766)	1
2624630071	2301			NA	TailFiber (8.9917)	1
2624734247	444	5VF4_B [375-428] (118.61)		NA	Other (3.1698)	1
2624749325	329	5VF4_B [1-328] (407.99)		NA	Other (4.4713)	0.774717
2624749657	319			NA	Collar (3.9870)	1
2624896465	663	5VF4_B [574-647] (133.00)		NA	TailFiber (7.8681)	1
2627196852	217			No	NA	NA
2627205737	206			No	NA	NA
2627232245	221			No	NA	NA
2627234413	207	PF07603.11 [132-205] (82.59)	TMhelix [19-41]	NA	NA	NA
2627236256	362			NA	NA	NA
2627236260	365	TMhelix [285-307]	TMhelix [322-341]	NA	NA	NA
2627246915	174			No	NA	NA
2627262413	215	PF07603.11 [138-213] (83.32)	TMhelix [7-24]	NA	NA	NA
2627279454	302			NA	NA	NA
2627321062	199	PF07603.11 [112-197] (94.75)	TMhelix [21-43]	NA	NA	NA
2627321762	316			No	NA	NA
2627322880	303	PF07603.11 [169-302] (122.57)	TMhelix [28-45]	Yes	NA	NA
2627344828	384			No	NA	NA
2627345244	260	PF14066.6 [97-257] (502.41)		NA	NA	NA
2627347154	387			NA	NA	NA
2627352962	283			NA	NA	NA
2627364233	318	PF09603.10 [139-316] (225.52)	TMhelix [10-32]	NA	NA	NA
2627365212	317			No	NA	NA
2627407513	257			No	NA	NA
2627408151	307			No	NA	NA
2627408152	297			No	NA	NA
2627408757	452	PF07603.11 [329-449] (117.88)	TMhelix [7-29]	Yes	NA	NA
2627412111	490	4N9W_A [3-488] (200.39)		NA	NA	NA
2627435803	168			No	NA	NA
2627445596	686		4YPN_A [89-250] (81.52)	No	NA	NA
2627450117	266			NA	NA	NA
2627452596	283	PF07603.11 [214-283] (77.48)	TMhelix [7-24]	Yes	NA	NA
2627456933	276			NA	NA	NA
2627468957	266			NA	NA	NA
2627469440	202			No	NA	NA
2627495972	240			No	NA	NA
2627508692	319			NA	NA	NA
2627521971	227			No	NA	NA
2627530920	249			No	NA	NA
2627546275	225			No	NA	NA
2627562138	254			No	NA	NA
2627562141	250			No	NA	NA
2627591848	161			NA	NA	NA
2627624885	185	1NOG_A [2-184] (313.03)		NA	NA	NA
2627667896	154			NA	Other (9.8694)	1
2627667897	135			NA	Other (9.7295)	0.774717
2627680636	606			No	NA	NA
2627741391	221			No	NA	NA
2627742869	293			No	NA	NA
2627746665	217			NA	NA	NA
2627747763	314			NA	NA	NA
2627825089	303	PF07603.11 [202-301] (95.50)	TMhelix [5-27]	Yes	NA	NA
2627856453	554	PF07603.11 [426-551] (124.38)		Yes	NA	NA
2628000801	203	PF07603.11 [60-199] (101.56)		NA	NA	NA
2628000802	152	PF07603.11 [73-147] (81.04)		NA	NA	NA
2628063627	911	5HHA_A [681-907] (297.87)	3Q47_B [523-633] (65.39)	No	NA	NA
2628257926	127			NA	Other (9.9089)	0
2628257927	161			NA	Other (5.2737)	0.000591809
2628270203	732			NA	NA	NA
2629333171	689	4X8E_B [456-688] (267.32)	4V4L_K [17-71] (117.31);PF07693.14 [205-328] (91.88)	No	NA	NA
2629333174	1108	4X8E_B [898-1107] (238.07)	2BQ8_X [5-99] (100.12);PF00149.28 [209-252] (87.83);5IRM_C [432-773] (116.73)	No	NA	NA
2630322052	216	4EPS_A [72-214] (132.91)		NA	NA	NA
2630467343	792	5HHA_A [538-787] (305.14)		No	NA	NA
2630467347	265	5HHA_A [1-260] (297.07)		No	NA	NA
2631161683	997	5HHA_A [718-994] (334.90)	PF16968.5 [235-329] (60.53);1Z3X_A [545-689] (305.58)	No	NA	NA
2631975306	653	5VF4_B [595-649] (123.93)		NA	TailFiber (5.0605)	1
2632004380	123			NA	Other (9.5867)	0
2632004381	148			NA	Other (5.1985)	0.774717
2632164793	133	PF07603.11 [59-126] (81.10)		NA	NA	NA
2632164794	169	4EPS_A [72-167] (121.45)		NA	NA	NA
2632403107	488	5HHA_A [233-484] (304.79)		No	NA	NA
2632523937	194			NA	NA	NA
2632523938	224	PF07603.11 [123-209] (37.26)		NA	NA	NA
2632615955	386	5VF4_B [2-386] (470.86)		NA	Other (5.4894)	0.774717
2633053365	150	PF07603.11 [52-146] (107.53)		NA	NA	NA
2633053369	190	PF07603.11 [91-186] (101.17)		NA	NA	NA
2633053370	137	PF07603.11 [63-130] (84.02)		NA	NA	NA
2633418296	709			NA	TailFiber (7.5644)	1
2633513740	220	PF07603.11 [104-197] (85.21)		NA	NA	NA
2633513741	204	PF07603.11 [61-198] (100.49)		NA	NA	NA
2634141933	730	PF01136.19 [536-700] (200.62)	PF01136.19 [75-296] (209.09)	NA	NA	NA
2634886484	156	PF07603.11 [112-150] (54.24)		NA	NA	NA
2634886485	122			NA	NA	NA
2634887564	607	2IOU_C [267-606] (594.79)		NA	TailFiber (8.5555)	1
2634997184	152	PF07603.11 [107-146] (54.15)		NA	NA	NA
2634997185	119	PF07603.11 [42-115] (36.17)		NA	NA	NA
2635235653	306	5VF4_B [17-306] (336.24)		NA	Other (3.8610)	0
2635597702	588	5VF4_B [253-588] (343.13)	PF12571.8 [3-152] (153.17)	NA	TailFiber (3.6053)	1
2635652852	203	PF07603.11 [104-199] (98.23)		NA	NA	NA
2635811266	154	PF07603.11 [79-147] (82.56)		NA	NA	NA
2635811267	120	PF07603.11 [39-116] (77.52)		NA	NA	NA
2635811275	145	PF07603.11 [83-123] (31.21)		NA	NA	NA
2635811282	124	PF07603.11 [47-120] (36.79)		NA	NA	NA
2636585008	125			NA	Other (9.9755)	0
2636585009	152			NA	Other (8.7368)	1
2637897118	527			NA	TailFiber (3.0383)	1
2638268351	195	4EPS_A [98-193] (126.64)		NA	NA	NA
2638268352	133	PF07603.11 [59-126] (84.18)		NA	NA	NA
2638365727	854			NA	minorTail (5.6767)	1
2638767221	147	2Y3C_A [1-146] (181.71)		No	NA	NA
2638767904	559	5HHA_A [325-558] (293.43)	4I1P_C [1-268] (226.72)	No	NA	NA
2638788525	748			NA	TailFiber (4.4647)	1
2639115046	195	PF07603.11 [94-191] (106.76)		NA	NA	NA
2639115047	158	4EPS_A [62-155] (47.68)		NA	NA	NA
2639115060	159	PF07603.11 [59-155] (97.27)		NA	NA	NA
2639185722	853	5VF4_B [571-853] (336.91)		NA	TailFiber (5.0461)	1
2639215234	704	5VF4_B [389-700] (313.63)	1J1B_B [17-310] (242.79)	No	NA	NA
2639880746	342	5VF4_B [2-340] (435.39)		NA	Other (2.7514)	1
2640469234	521	5VF4_B [186-521] (444.35)		NA	TailFiber (3.6072)	1
2640596366	340			NA	Other (7.2564)	1
2641467360	312	PF09603.10 [108-310] (218.59)		NA	NA	NA
2641510778	206	PF07603.11 [65-201] (99.71)		NA	NA	NA
2641510779	203	4EPS_A [75-201] (139.68)		NA	NA	NA
2641826819	200	PF07603.11 [99-195] (98.34)		NA	NA	NA
2641826820	198	PF07603.11 [57-193] (101.57)		NA	NA	NA
2642610650	378	5VF4_B [3-375] (471.19)		NA	Unclassified (NA)	0.774717
2642744281	563			NA	TailFiber (3.9110)	1
2642785272	402	5HHA_A [170-400] (298.53)		No	NA	NA
2642787088	168	PF07603.11 [43-167] (123.14)		NA	NA	NA
2642794708	238	PF07603.11 [144-235] (104.57)		NA	NA	NA
2642843498	203			No	NA	NA
2643534223	206	PF07603.11 [61-157] (101.27)		NA	NA	NA
2643534232	195	PF07603.11 [92-189] (101.82)		NA	NA	NA
2643534233	170	PF07603.11 [67-161] (103.56)		NA	NA	NA
2643534234	224	PF07603.11 [120-218] (99.31)		NA	NA	NA
2644357017	203	PF07603.11 [101-198] (98.64)		NA	NA	NA
2644357018	136	PF07603.11 [59-132] (92.13)		NA	NA	NA
2644357028	234	PF07603.11 [66-203] (102.41)		NA	NA	NA
2644521077	291	1YU0_A [5-291] (511.20)		NA	minorTail (2.3307)	1
2644521078	309	1YU0_A [3-309] (535.67)		NA	Portal (2.9216)	0.439006
2645543889	160			NA	Other (7.2731)	1
2645543899	165			NA	Other (8.8184)	0
2645543907	139			NA	Other (9.0108)	0.000273132
2645563311	126			NA	Other (8.9459)	0.000989075
2645563312	131			NA	Other (8.9557)	0
2645563313	161			NA	Other (5.7489)	0
2645933325	621	5HHA_A [385-618] (311.56)		No	NA	NA
2647140358	160	4EPS_A [63-157] (114.83)		NA	NA	NA
2647140359	190	PF07603.11 [91-186] (99.90)		NA	NA	NA
2647340943	433	5VF4_B [101-432] (431.71)		NA	Portal (3.0976)	1
2647587121	176	PF07603.11 [47-173] (125.59)		NA	NA	NA
2648012080	203	PF07603.11 [104-199] (99.95)		NA	NA	NA
2648012081	204	4EPS_A [60-200] (127.49)		NA	NA	NA
2648425519	156		TMhelix [7-26];TMhelix [102-121]	NA	NA	NA
2648896048	1077	4X8E_B [771-1069] (276.93)	2QEN_A [258-282] (62.64);5IRM_C [374-640] (139.78)	No	NA	NA
2648898471	703	PF07603.11 [31-141] (115.70)	4M9R_B [421-698] (204.36)	NA	NA	NA
2648898474	208	PF07603.11 [84-205] (111.68)	TMhelix [7-26]	NA	NA	NA
2648899247	693	5HHA_A [462-691] (294.87)	TMhelix [5-27];1F1J_A [34-255] (174.97)	Yes	NA	NA
2648899250	650	5HHA_A [417-648] (293.69)	TMhelix [7-25];3UOA_C [25-257] (208.87);PF08308.11 [270-334] (52.23)	Yes	NA	NA
2648904999	324	TMhelix [291-310]		NA	TailFiber (3.8629)	0.000634587
2649372752	526			NA	Other (3.9345)	0.774717
2649767959	129			NA	Other (9.9261)	0
2649767960	155			NA	Other (4.8717)	0.774717
2649839736	158	PF07603.11 [59-154] (105.12)		NA	NA	NA
2649839747	197	PF07603.11 [101-193] (100.14)		NA	NA	NA
2649839748	203	4EPS_A [59-199] (125.92)		NA	NA	NA
2649974825	205	4EPS_A [62-201] (128.96)		NA	NA	NA
2649974826	196	PF07603.11 [100-192] (102.65)		NA	NA	NA
2649974837	159	PF07603.11 [59-154] (99.97)		NA	NA	NA
2650300038	124	PF07603.11 [48-119] (90.17)		NA	NA	NA
2650300039	117	4EPS_A [53-114] (37.80)		NA	NA	NA
2650333725	126			NA	Other (8.5261)	0
2651945662	226		TMhelix [7-26]	Yes	NA	NA
2652547180	195	PF07603.11 [74-191] (125.60)		NA	NA	NA
2652547181	158	PF07603.11 [62-153] (87.49)		NA	NA	NA
2652618258	593	5HHA_A [353-590] (267.36)	5TE0_A [30-294] (220.27)	No	NA	NA
2652659090	167	PF07603.11 [58-161] (100.67)		NA	NA	NA
2652659091	204	PF07603.11 [62-198] (101.20)		NA	NA	NA
2652659092	205	PF07603.11 [105-200] (101.82)		NA	NA	NA
2652725085	134			NA	Other (9.1208)	0.774717
2652725086	159			NA	Other (9.0805)	0
2653076149	396	5VF4_B [40-396] (448.67)		NA	TailFiber (2.7750)	1
2654559236	155			NA	Other (7.4513)	0
2654559237	128			NA	Other (9.9466)	0.999907
2656365491	269	PF07603.11 [187-267] (81.90)	TMhelix [12-29]	NA	NA	NA
2656687445	547			NA	TailFiber (9.1360)	1
2656744538	495		5VF4_B [1-221] (281.37);4X8E_B [306-312] (129.40)	NA	TailFiber (4.2623)	0.999789
2656824002	271	PF05689.11 [166-268] (102.90)	TMhelix [13-35]	NA	NA	NA
2656901202	298	2IOU_C [2-297] (510.53)		NA	Other (4.7750)	1
2656901208	316	1YU0_A [7-302] (511.79)		NA	Other (4.1284)	0
2656975882	466			NA	Other (3.0496)	1
2657060993	915			NA	TailFiber (5.2228)	1
2657084429	471	PF07603.11 [349-469] (129.08)		NA	NA	NA
2657085130	240	PF09603.10 [71-232] (196.48)		NA	NA	NA
2657398263	191	PF07603.11 [91-187] (98.78)		NA	NA	NA
2657751867	150	PF07603.11 [51-146] (106.15)		NA	NA	NA
2657751876	190	PF07603.11 [91-186] (104.59)		NA	NA	NA
2657751877	134	PF07603.11 [63-130] (84.61)		NA	NA	NA
2657790721	517	4EPS_A [373-515] (144.77)	TMhelix [13-35]	NA	NA	NA
2658347692	364	5VF4_B [124-362] (277.32)		NA	minorTail (4.2725)	1
2659046245	189	PF07603.11 [90-185] (103.89)		NA	NA	NA
2659046255	150	PF07603.11 [51-146] (107.28)		NA	NA	NA
2660800908	190	PF07603.11 [91-186] (99.72)		NA	NA	NA
2662700563	123			NA	Other (8.8878)	0
2662700564	161			NA	Other (7.4931)	0
2663234032	1590	2Y3C_A [1330-1589] (307.65)	TMhelix [5-22];3PDD_A [47-203] (92.93);2Y3C_A [889-1145] (305.20);3PDD_A [1163-1326] (98.41)	Yes	NA	NA
2663652340	183	PF07603.11 [98-180] (102.76)		NA	NA	NA
2663652345	155	PF07603.11 [42-152] (111.34)		NA	NA	NA
2663652348	602	PF07603.11 [19-131] (115.49)	1F1J_A [362-600] (189.46)	NA	NA	NA
2664346325	514	5VF4_B [448-502] (133.19)		NA	Other (3.6515)	1
2664371020	201	4EPS_A [57-197] (126.77)		NA	NA	NA
2664371021	203	4EPS_A [78-200] (132.05)		NA	NA	NA
2664418770	199	PF07603.11 [100-195] (104.72)		NA	NA	NA
2664418771	159	PF07603.11 [116-153] (31.00)		NA	NA	NA
2667071238	190	PF07603.11 [90-186] (100.12)		NA	NA	NA
2667071239	158	PF07603.11 [62-153] (89.09)		NA	NA	NA
2667611468	416	5VF4_B [104-415] (392.44)		NA	minorTail (3.3365)	1
2667640546	206	PF07603.11 [65-201] (97.98)		NA	NA	NA
2667640547	200	4EPS_A [75-198] (139.59)		NA	NA	NA
2667654432	195	PF07603.11 [97-191] (101.07)		NA	NA	NA
2667654433	157	4EPS_A [58-154] (114.12)		NA	NA	NA
2668351919	404	5VF4_B [57-403] (431.57)		NA	TailFiber (2.3479)	1
2671150362	158	4EPS_A [61-155] (128.00)		NA	NA	NA
2671150363	193	PF07603.11 [93-189] (100.76)		NA	NA	NA
2671267360	676	4EPS_A [511-674] (140.04)		NA	NA	NA
2671410467	158	PF07603.11 [59-154] (103.93)		NA	NA	NA
2671410474	200	4EPS_A [74-198] (140.73)		NA	NA	NA
2671410475	203	4EPS_A [61-199] (125.80)		NA	NA	NA
2671679856	1023	5HHA_A [773-1018] (275.91)	PF08937.11 [3-108] (64.10);PF05729.12 [213-232] (67.30);PF07693.14 [323-417] (69.17)	No	NA	NA
2671679859	139			NA	NA	NA
2671679860	925	5HHA_A [694-922] (295.89)	2M1W_A [11-158] (108.71);PF05673.13 [165-238] (86.96);d1sxjd2 [381-440] (78.69)	No	NA	NA
2671685594	273	5HHA_A [35-268] (287.70)		No	NA	NA
2671685597	906	5HHA_A [667-901] (300.31)		No	NA	NA
2672278185	201	4EPS_A [59-197] (118.94)		NA	NA	NA
2672278186	207	PF07603.11 [108-203] (102.60)	TMhelix [13-35]	NA	NA	NA
2673162688	1432	5HHA_A [1176-1426] (282.70)	4YFI_D [121-415] (208.60)	No	NA	NA
2675371325	501	PF07603.11 [354-497] (113.01)	TMhelix [13-35]	NA	NA	NA
2676374351	961	5HHA_A [689-921] (296.72)		No	NA	NA
2676374355	283	5HHA_A [45-282] (288.75)		No	NA	NA
2677242730	465	5VF4_B [140-464] (415.77)		NA	Other (2.1058)	1
2677440005	475	5VF4_B [124-473] (346.77)		NA	Other (3.8628)	0.999995
2678988696	1145	4X8E_B [874-1099] (198.92)	4OR9_A [5-96] (134.41);5KAS_A [165-255] (112.90);PF14516.6 [409-444] (75.72);5IRM_C [561-746] (127.67)	No	NA	NA
2678988700	338	5HHA_B [98-337] (258.51)		No	NA	NA
2681978473	134	PF07603.11 [19-130] (111.42)		NA	NA	NA
2681978485	186	PF07603.11 [68-182] (114.04)		NA	NA	NA
2682500010	289			NA	Baseplate (2.1129)	1
2684030544	696	5HHA_A [458-695] (310.65)	TMhelix [5-24];1F1J_A [45-263] (181.65);PF08308.11 [309-375] (55.28)	Yes	NA	NA
2684417651	359	5VF4_B [2-358] (464.03)		NA	Unclassified (NA)	1
2684683407	369	5VF4_B [4-369] (495.02)		NA	TailFiber (3.6927)	1
2684878210	721	5HHA_A [461-718] (311.59)	TMhelix [7-29];3SIR_A [55-301] (203.62)	Yes	NA	NA
2685023556	859	5N40_A [494-857] (308.87)	PF05689.11 [352-486] (183.95)	NA	NA	NA
2685027396	859	5N40_A [500-857] (267.16)	PF05689.11 [355-468] (161.88)	NA	NA	NA
2686823037	291	5HHA_A [52-290] (294.80)	TMhelix [5-27]	Yes	NA	NA
2686892071	854			NA	minorTail (5.6583)	1
2688061763	355	5VF4_B [3-354] (444.57)		NA	TailFiber (4.2473)	1
2688693330	154			NA	NA	NA
2688693331	120			NA	NA	NA
2688693681	154			NA	NA	NA
2688693682	120			NA	NA	NA
2689257960	184	PF07603.11 [66-180] (113.13)		NA	NA	NA
2689257961	141	PF07603.11 [47-137] (95.37)		NA	NA	NA
2689550755	206	4EPS_A [62-202] (130.49)		NA	NA	NA
2689550756	203	4EPS_A [75-201] (138.23)		NA	NA	NA
2689987110	350	5VF4_B [4-350] (455.35)		NA	TailFiber (3.2149)	1
2690387226	203	4EPS_A [62-199] (130.08)		NA	NA	NA
2690387227	169	PF07603.11 [99-165] (78.76)		NA	NA	NA
2690675663	152	4EPS_A [81-149] (99.42)		NA	NA	NA
2690675664	119	PF07603.11 [76-115] (35.43)		NA	NA	NA
2694700483	337			NA	NA	NA
2694852693	235			No	NA	NA
2694882044	230	PF07603.11 [87-224] (104.56)		NA	NA	NA
2694882045	200	PF07603.11 [100-195] (103.68)		NA	NA	NA
2694955362	1120	PF05689.11 [1030-1117] (103.48)	TMhelix [28-46];4JG5_A [109-408] (198.85)	NA	NA	NA
2696099828	184	PF07603.11 [66-180] (112.98)		NA	NA	NA
2696099839	136	PF07603.11 [42-132] (101.29)		NA	NA	NA
2697416121	364	5VF4_B [1-364] (487.00)		NA	TailFiber (3.0944)	0.774717
2697417726	368	5VF4_B [3-368] (494.19)		NA	Unclassified (NA)	0.774717
2701091671	601	PF07603.11 [19-130] (118.15)	1F1J_A [353-599] (192.52)	NA	NA	NA
2701091674	160	PF07603.11 [46-157] (111.81)		NA	NA	NA
2701101413	158	PF07603.11 [42-155] (108.17)		NA	NA	NA
2701113545	323	PF09603.10 [127-319] (226.51)		NA	NA	NA
2701113550	862	PF09603.10 [668-858] (221.35)		NA	NA	NA
2701133615	460			NA	TailFiber (2.3082)	1
2701144743	955	PF09603.10 [763-951] (220.92)		NA	NA	NA
2701476085	833	5VF4_B [529-832] (343.14)	PF12571.8 [7-159] (152.66);3LPW_A [298-471] (73.85)	NA	TailFiber (5.8250)	1
2701500356	876	5VF4_B [577-874] (342.38)	PF12571.8 [4-152] (145.12)	NA	TailFiber (5.8292)	1
2701798317	129			NA	Other (9.9025)	0
2704267326	206	PF07603.11 [49-201] (101.40)		NA	NA	NA
2704267327	200	PF07603.11 [99-195] (99.23)		NA	NA	NA
2705030399	282	2Y3C_A [33-274] (293.39)		No	NA	NA
2705030403	977		5HHA_A [712-891] (243.09)	No	NA	NA
2705030670	419	PF07603.11 [336-418] (94.36)	TMhelix [5-24]	NA	NA	NA
2705607201	437	5VF4_B [86-434] (339.70)		NA	TailFiber (3.7809)	1
2705608705	199			NA	Other (8.3735)	0
2705608732	2680			NA	TailFiber (8.7701)	1
2705611191	1046			NA	TailFiber (7.2969)	1
2705613769	471			NA	Other (3.4404)	0.774717
2705662297	1975			NA	NA	NA
2705662315	198	PF09603.10 [90-197] (142.73)		NA	NA	NA
2705672040	535	PF09603.10 [420-532] (135.88)	3UFI_A [21-303] (211.96)	NA	NA	NA
2705686300	371		TMhelix [19-41]	NA	NA	NA
2705694103	591			NA	TailFiber (5.2404)	1
2705705195	692	PF09603.10 [510-690] (182.64)	TMhelix [20-42]	NA	NA	NA
2705705386	567	pfam09603 [400-565] (30.3)	TMhelix [12-34]	NA	NA	NA
2705706009	672		PF09603.10 [561-607] (101.11)	NA	NA	NA
2705706236	744			No	NA	NA
2705713826	360	4EPS_A [219-357] (126.97)		NA	Other (6.3051)	1
2705716270	706			NA	NA	NA
2705719376	1846		TMhelix [12-34];5NGJ_A [1659-1748] (106.58);5NGJ_B [1762-1846] (100.69)	NA	TailFiber (9.0073)	1
2705722894	368	2IOU_C [14-368] (518.23)		NA	minorTail (3.8342)	1
2705729392	436	5VF4_B [379-434] (111.23)		NA	Other (4.1997)	1
2705731133	451	5VF4_B [394-449] (102.23)		NA	TailFiber (4.2799)	1
2705746042	346		4FMR_A [116-175] (112.97)	NA	NA	NA
2705749805	349		2C3F_A [2-58] (148.96)	NA	TailFiber (3.6895)	1
2705756983	525		PF12571.8 [1-148] (168.96);1YU0_A [168-417] (442.86)	NA	TailFiber (4.2013)	1
2705762664	426			NA	Other (2.2697)	1
2708716855	316	5VF4_B [3-316] (379.10)		NA	Baseplate (4.7633)	0.774717
2708783883	210	PF07603.11 [92-206] (122.22)		NA	NA	NA
2708783884	135	PF07603.11 [41-131] (100.36)		NA	NA	NA
2708783885	141	PF07603.11 [48-137] (94.53)		NA	NA	NA
2708928646	132		TMhelix [7-29]	NA	NA	NA
2708928647	150	PF07603.11 [85-140] (30.60)		NA	NA	NA
2709119562	304			No	NA	NA
2709155549	250			No	NA	NA
2709177628	572	5VF4_B [509-565] (122.66)		NA	TailFiber (2.3913)	1
2709267111	187			No	NA	NA
2709480147	309			NA	NA	NA
2709480709	240			No	NA	NA
2709510426	450			NA	TailFiber (6.1478)	1
2709613012	240			No	NA	NA
2709685526	355			NA	NA	NA
2709863208	187			No	NA	NA
2709866538	271			No	NA	NA
2709867718	622			No	NA	NA
2709878372	237		TMhelix [108-130];TMhelix [137-159]	NA	NA	NA
2709878915	221			No	NA	NA
2709883254	301			No	NA	NA
2709885038	204			No	NA	NA
2709886612	226			No	NA	NA
2709891050	223			No	NA	NA
2709897003	206			No	NA	NA
2709898829	279			No	NA	NA
2709899125	469	PF07603.11 [384-469] (102.33)	TMhelix [13-35]	Yes	NA	NA
2709903008	293			NA	NA	NA
2709915577	227			No	NA	NA
2709927640	251			No	NA	NA
2709934667	231			No	NA	NA
2709938418	936		5C3C_A [273-449] (106.69)	No	NA	NA
2709938419	340			No	NA	NA
2709960505	234			No	NA	NA
2709960745	313			NA	NA	NA
2709970160	258			NA	NA	NA
2709971983	313			NA	NA	NA
2709974168	116		2GY9_S [2-87] (193.75)	NA	NA	NA
2709974270	185			No	NA	NA
2709974918	176			NA	NA	NA
2709974919	241			No	NA	NA
2709975062	111			NA	NA	NA
2709976713	206			No	NA	NA
2709977767	230			No	NA	NA
2709981099	232			NA	NA	NA
2709981908	235			No	NA	NA
2709991225	209			No	NA	NA
2709991733	488	5HHA_A [292-488] (208.50)	TMhelix [32-54]	Yes	NA	NA
2709991797	211			No	NA	NA
2709993914	226			No	NA	NA
2709997833	296			No	NA	NA
2709998670	210			No	NA	NA
2710005334	337			No	NA	NA
2710016111	256			No	NA	NA
2710016113	304			No	NA	NA
2710057322	249			No	NA	NA
2710059800	267			No	NA	NA
2710059802	270			No	NA	NA
2710060285	199			No	NA	NA
2710062644	196			No	NA	NA
2710064455	330			No	NA	NA
2710064597	256			No	NA	NA
2710065785	340			NA	NA	NA
2710066043	264			No	NA	NA
2710066057	261			No	NA	NA
2710066370	238			NA	NA	NA
2710066492	249			No	NA	NA
2710066567	272			No	NA	NA
2710066621	246			No	NA	NA
2710068250	303			No	NA	NA
2710072086	223			No	NA	NA
2710072327	294			No	NA	NA
2710073614	276			No	NA	NA
2710073926	263			No	NA	NA
2710074150	189			No	NA	NA
2710076313	205			No	NA	NA
2710076832	233			No	NA	NA
2710077409	260			No	NA	NA
2710079923	219			No	NA	NA
2710082816	218			No	NA	NA
2710086942	711			No	NA	NA
2710088986	392			No	NA	NA
2710093339	223			NA	NA	NA
2710093938	331			NA	NA	NA
2710098249	263			No	NA	NA
2710112392	672			No	NA	NA
2710135313	697		TMhelix [99-121]	Yes	NA	NA
2710138134	300		TMhelix [13-35]	Yes	NA	NA
2710138320	350			No	NA	NA
2710138333	229			No	NA	NA
2710139352	745		PF09547.10 [310-389] (139.72)	No	NA	NA
2710139505	255			No	NA	NA
2710140246	204			No	NA	NA
2710159189	121	PF07603.11 [36-117] (104.01)		NA	NA	NA
2710159190	131			NA	NA	NA
2710159191	153	PF07603.11 [71-146] (89.04)		NA	NA	NA
2710313138	221			NA	NA	NA
2710315515	287			No	NA	NA
2710318648	638			No	NA	NA
2710322380	348			NA	NA	NA
2710332300	192			No	NA	NA
2710332871	338			No	NA	NA
2710334372	167			No	NA	NA
2710345227	208			No	NA	NA
2710345665	227			NA	NA	NA
2710384390	281	5NXL_A [3-281] (285.74)		No	NA	NA
2710389703	460			No	NA	NA
2710400909	199			No	NA	NA
2710402143	203			No	NA	NA
2710403240	266			No	NA	NA
2710413924	240			NA	NA	NA
2710413998	368			NA	NA	NA
2710419824	284			No	NA	NA
2710420342	200			No	NA	NA
2710425715	239			No	NA	NA
2710431168	244			No	NA	NA
2710441458	255			No	NA	NA
2710445749	273			No	NA	NA
2710502750	262			No	NA	NA
2710503571	226			No	NA	NA
2710506881	196			No	NA	NA
2710506889	171			NA	NA	NA
2710506893	228			No	NA	NA
2710510601	241			NA	NA	NA
2710519362	253			No	NA	NA
2710519435	204			No	NA	NA
2710521449	197			No	NA	NA
2710523796	162			No	NA	NA
2710524332	205			No	NA	NA
2710526108	263			NA	NA	NA
2710555309	193			NA	NA	NA
2710561653	238			No	NA	NA
2710561969	166			No	NA	NA
2710562620	324			NA	NA	NA
2710571583	182			No	NA	NA
2710571781	235			No	NA	NA
2710643033	1102	4X8E_B [792-1100] (264.96)	PF13365.6 [21-166] (72.89);3GEI_A [187-360] (266.32);2FNA_A [414-652] (107.54)	No	NA	NA
2710652054	981	4X8E_B [680-977] (278.91)	TMhelix [4-23];TMhelix [60-82];3D8B_A [189-213] (82.01);6FVU_H [293-415] (91.19);5IRM_C [407-565] (101.89)	Yes	NA	NA
2710768398	207			No	NA	NA
2710813516	212			No	NA	NA
2710813900	199			No	NA	NA
2710907094	261			No	NA	NA
2710918742	636	4EPS_A [591-634] (50.60)	TMhelix [13-32];d3brgc2 [136-224] (83.65)	NA	NA	NA
2710923397	186			No	NA	NA
2710934944	203			No	NA	NA
2710945692	655			No	NA	NA
2710962537	189			No	NA	NA
2711009839	233			No	NA	NA
2711019089	826		PF12774.7 [199-306] (76.99)	No	NA	NA
2711025646	219			No	NA	NA
2711025710	239			No	NA	NA
2711029874	275			No	NA	NA
2711029876	272			No	NA	NA
2711029878	275			No	NA	NA
2711030842	275			No	NA	NA
2711030844	275			No	NA	NA
2711038304	294			NA	NA	NA
2711039737	233			No	NA	NA
2711042270	206			No	NA	NA
2711045765	213			No	NA	NA
2711047617	721		3JC6_6 [168-350] (125.68)	No	NA	NA
2711050684	302			No	NA	NA
2711051141	189			No	NA	NA
2711103515	442	PF07603.11 [371-442] (104.69)		Yes	NA	NA
2711104288	208			No	NA	NA
2711106674	226			No	NA	NA
2711108243	158			No	NA	NA
2711123302	250			No	NA	NA
2711128306	657			No	NA	NA
2711135626	198			No	NA	NA
2711136685	201			No	NA	NA
2711137181	289			No	NA	NA
2711139565	229			NA	NA	NA
2711141248	219			No	NA	NA
2711142966	300			No	NA	NA
2711158089	252			No	NA	NA
2711200449	249			No	NA	NA
2711200880	642			No	NA	NA
2711200915	199			No	NA	NA
2711205001	230			No	NA	NA
2711211636	261			No	NA	NA
2711211987	883		3JC6_6 [209-347] (111.11)	No	NA	NA
2711214985	229			No	NA	NA
2711215744	198			No	NA	NA
2711217332	219			No	NA	NA
2711217825	214			No	NA	NA
2711221559	236			No	NA	NA
2711223374	311			No	NA	NA
2711223754	221			No	NA	NA
2711233539	268			No	NA	NA
2711241444	639			No	NA	NA
2711245614	237			No	NA	NA
2711250127	265			No	NA	NA
2711257325	298			No	NA	NA
2711356983	233			NA	NA	NA
2711357227	241			NA	NA	NA
2711357714	209			No	NA	NA
2711358653	111			No	NA	NA
2711364478	298		TMhelix [213-232]	Yes	NA	NA
2711442038	148	TMhelix [111-133]	TMhelix [5-27];PF09603.10 [53-86] (56.53)	NA	NA	NA
2711472408	179			No	NA	NA
2711476555	103			No	NA	NA
2711654447	459	5VF4_B [391-445] (120.36)		NA	TailFiber (3.2725)	1
2712669643	182			NA	NA	NA
2712669644	216			No	NA	NA
2712669976	236			No	NA	NA
2712670561	226			No	NA	NA
2712710077	131	PF07603.11 [89-125] (32.65)		NA	NA	NA
2712710078	156	PF07603.11 [78-150] (35.87)		NA	NA	NA
2712711740	154	PF07603.11 [73-149] (84.32)		NA	NA	NA
2712711741	203	PF07603.11 [61-199] (99.62)		NA	NA	NA
2712748178	173		TMhelix [65-87]	NA	NA	NA
2712749574	229			No	NA	NA
2712751010	342			No	NA	NA
2712755037	217			No	NA	NA
2712755290	234			No	NA	NA
2712849936	161			NA	Other (6.8545)	0
2712851481	261	PF07603.11 [187-261] (35.12)		NA	NA	NA
2713006441	258			No	NA	NA
2713010008	221		TMhelix [7-26]	Yes	NA	NA
2713018003	795		PF12775.7 [176-359] (89.27)	No	NA	NA
2713020789	232	5OXZ_A [197-212] (37.58)		No	NA	NA
2713100404	227			No	NA	NA
2713218576	1437	2Y3C_A [1177-1435] (239.62)	5X4T_A [151-371] (197.47);1NW1_A [401-488] (110.27);4IW0_A [561-707] (170.33)	No	NA	NA
2713235035	224			No	NA	NA
2713239763	953	4X8E_B [697-950] (253.28)	PF13271.6 [9-84] (62.69);4KXF_B [151-586] (164.96)	No	NA	NA
2713290209	261			NA	NA	NA
2713290345	647			No	NA	NA
2713307382	779		PF12774.7 [63-316] (100.82)	No	NA	NA
2713343880	220			NA	NA	NA
2713366407	646			No	NA	NA
2713370295	106			No	NA	NA
2713381421	241	PF07603.11 [160-238] (98.81)		NA	NA	NA
2713675343	215			NA	NA	NA
2713677506	242			No	NA	NA
2713678991	246			No	NA	NA
2713689323	302			No	NA	NA
2713746189	240			No	NA	NA
2713760863	870	PF05689.11 [687-869] (175.83)	3P69_B [533-606] (94.86)	NA	NA	NA
2713760867	143	PF07603.11 [52-143] (104.01)	TMhelix [4-26]	NA	NA	NA
2713767788	304			No	NA	NA
2713850248	653	5VF4_B [594-649] (126.74)		NA	TailFiber (4.0788)	1
2713865311	268	PF07603.11 [177-249] (71.08)	TMhelix [24-46];3E8V_A [50-121] (66.07)	NA	NA	NA
2713878034	305			No	NA	NA
2713878251	201			No	NA	NA
2713878252	137			NA	NA	NA
2714109572	142	PF07603.11 [37-137] (97.41)		NA	NA	NA
2714109583	145	PF07603.11 [23-133] (109.34)		NA	NA	NA
2714705303	171			NA	Other (9.9335)	0
2714705304	135			NA	Other (9.8555)	0
2715174925	157	4EPS_A [81-149] (105.91)		NA	NA	NA
2715174926	121	PF07603.11 [77-117] (32.69)		NA	NA	NA
2716552657	251			No	NA	NA
2716554795	225		TMhelix [12-30]	Yes	NA	NA
2716733495	197			No	NA	NA
2716933272	196			No	NA	NA
2716952514	330			NA	NA	NA
2716952515	179			NA	NA	NA
2716953004	744		PF12774.7 [65-121] (101.52);2R44_A [213-302] (87.93)	No	NA	NA
2716956752	448	PF07603.11 [326-445] (117.99)	TMhelix [5-27]	Yes	NA	NA
2716959964	245			No	NA	NA
2716978224	209			No	NA	NA
2716985807	248			No	NA	NA
2717011169	193			No	NA	NA
2717820917	285	5HHA_A [52-264] (254.16)	TMhelix [5-27]	Yes	NA	NA
2718173866	349	1YU0_A [23-349] (503.40)		NA	TailFiber (6.4097)	1
2718708792	142	PF07603.11 [55-135] (88.60)		NA	NA	NA
2718708793	190	PF07603.11 [92-186] (96.18)		NA	NA	NA
2719676843	195	PF07603.11 [94-191] (106.45)		NA	NA	NA
2719676844	158	PF07603.11 [42-153] (105.97)		NA	NA	NA
2719678682	160	PF07603.11 [59-156] (97.43)		NA	NA	NA
2719678698	158	PF07603.11 [61-153] (85.25)		NA	NA	NA
2719678699	195	PF07603.11 [94-191] (106.52)		NA	NA	NA
2721715692	153	4EPS_A [79-148] (107.15)		NA	NA	NA
2721715693	119			NA	NA	NA
2721715705	165	PF07603.11 [66-150] (80.75)		NA	NA	NA
2721814357	181	4EPS_A [73-173] (118.74)		NA	NA	NA
2721814358	170	PF07603.11 [46-164] (105.27)		NA	NA	NA
2721881206	208			No	NA	NA
2722022192	325	5VF4_B [4-325] (390.41)		NA	Other (4.5707)	0
2722022193	323	5VF4_B [4-322] (386.93)		NA	Other (3.8294)	0
2722024333	208	PF07603.11 [74-205] (115.96)	TMhelix [5-27]	NA	NA	NA
2722024336	1199	PF07603.11 [67-198] (99.13)	4X96_A [482-548] (85.52);PF03495.14 [980-1028] (57.11)	NA	NA	NA
2722089728	520		TMhelix [17-39];5VF4_B [201-338] (189.93)	Yes	NA	NA
2722091292	403			NA	TailFiber (4.8251)	0.774717
2722191253	649		PF10651.9 [4-140] (159.97)	NA	TailFiber (3.1106)	1
2722206227	266			NA	NA	NA
2722260591	296			No	NA	NA
2722272110	268			No	NA	NA
2722272504	266	TMhelix [13-35]	4G8A_B [67-148] (93.69);3RGZ_A [173-263] (111.55)	NA	NA	NA
2722292730	289			No	NA	NA
2722332605	611			No	NA	NA
2722332920	205			No	NA	NA
2722375105	256			No	NA	NA
2722484991	356	5HHA_A [148-355] (292.90)	PF09976.9 [58-131] (72.63)	Yes	NA	NA
2722486238	168	TMhelix [137-154]	TMhelix [13-35];PF09603.10 [89-106] (48.91)	NA	NA	NA
2722486242	303	PF07603.11 [220-300] (97.26)		NA	NA	NA
2722525678	460	5VF4_B [404-459] (131.81)		NA	TailFiber (4.3353)	0.999999
2722888300	126			NA	Other (9.9754)	0
2722888302	161			NA	Other (7.6386)	0.0675248
2723153778	203	PF07603.11 [101-199] (98.21)		NA	NA	NA
2723153779	217	PF07603.11 [75-212] (101.51)		NA	NA	NA
2723628117	152	PF07603.11 [74-147] (92.69)		NA	NA	NA
2723628118	202	PF07603.11 [59-198] (95.02)		NA	NA	NA
2723984887	355	5VF4_B [2-353] (476.32)		NA	Other (5.3110)	0.000827618
2724680311	214			No	NA	NA
2724717200	262			No	NA	NA
2724717336	704		4PHT_B [79-203] (106.08)	No	NA	NA
2724717339	329			No	NA	NA
2725394138	511	4EPS_A [386-509] (141.42)	TMhelix [7-26]	NA	NA	NA
2727179429	350	5VF4_B [4-349] (460.10)		NA	minorTail (6.0869)	1
2727899894	506	5VF4_B [453-501] (140.49)	1YU0_A [80-287] (397.55)	NA	TailFiber (5.0353)	0
2727951263	881	5HHA_A [648-880] (298.99)		No	NA	NA
2727951266	271	5HHA_A [40-270] (285.40)		No	NA	NA
2728152016	901		3UFI_A [152-363] (138.59)	NA	NA	NA
2729487027	357	2IOU_C [20-357] (474.87)		NA	minorTail (3.7723)	0
2729488585	863	5VF4_B [570-863] (350.61)		NA	minorTail (5.8929)	1
2730002920	536	5VF4_B [326-536] (245.38)	PF03906.14 [180-303] (147.90)	NA	TailFiber (3.3762)	1
2730552880	288	PF09603.10 [129-285] (208.97)		NA	NA	NA
2730553048	305	PF09603.10 [105-301] (228.24)		NA	NA	NA
2730554683	1023	PF09603.10 [843-1019] (219.85)		NA	NA	NA
2730613707	665	PF09603.10 [549-663] (157.66)		NA	NA	NA
2731455068	158	4EPS_A [62-155] (122.35)		NA	NA	NA
2731455069	154	PF07603.11 [53-150] (99.86)		NA	NA	NA
2732537043	303	5HHA_A [115-301] (210.95)		No	NA	NA
2732537048	307	2Y3C_A [94-307] (214.15)		No	NA	NA
2733480677	157	2IOU_C [6-156] (203.25)		NA	Other (8.2584)	0
2735538466	459	5VF4_B [365-452] (124.28)		NA	TailFiber (6.7498)	1
2736001330	315			No	NA	NA
2736555237	220	PF07603.11 [103-195] (85.53)		NA	NA	NA
2736555238	204	PF07603.11 [61-198] (101.09)		NA	NA	NA
2737588914	1196	2Q17_E [830-1194] (258.66)	6FVU_H [388-574] (103.24)	No	NA	NA
2737588915	114			NA	NA	NA
2739407683	2034	4EPS_A [1890-2030] (128.98)		NA	TailFiber (8.9148)	1
2739613167	250	1YU0_A [63-249] (49.53)		No	NA	NA
2739613168	250		PF03781.16 [60-99] (100.75)	No	NA	NA
2739728616	150	PF07603.11 [109-146] (55.71)	TMhelix [29-51]	NA	NA	NA
2739728622	204	4EPS_A [62-202] (131.20)	TMhelix [7-29]	NA	NA	NA
2739728623	120	PF07603.11 [45-116] (91.70)		NA	NA	NA
2740058241	151			NA	Other (6.4164)	0.305416
2740058242	124			NA	Other (9.6942)	0.774717
2742405514	335	5VF4_B [2-335] (424.11)		NA	Other (5.7003)	0
2743056085	387			NA	Other (2.4573)	1
2743228114	479	5VF4_B [149-478] (420.18)		NA	minorTail (4.9369)	1
2743237545	578		PF13750.6 [349-475] (70.62)	NA	TailFiber (6.0752)	1
2743237570	207			NA	Other (5.8514)	1
2743246530	684	TMhelix [649-671]		NA	Other (2.2594)	1
2743763002	625	2Q17_E [393-625] (252.84)	3C0G_B [9-277] (213.81);TMhelix [310-332]	Yes	NA	NA
2743763004	680	5HHA_A [442-680] (248.84)	4PDP_B [7-268] (229.07)	No	NA	NA
2743763619	852	5HHA_A [609-850] (266.56)	PF07693.14 [35-361] (149.77)	No	NA	NA
2743908121	660	PF09603.10 [476-658] (217.32)		NA	NA	NA
2743912373	285	PF09603.10 [110-283] (221.31)		NA	NA	NA
2743913774	237		2RHF_A [134-206] (91.81)	NA	NA	NA
2745383312	164	PF07603.11 [63-160] (101.28)		NA	NA	NA
2745383324	158	4EPS_A [59-154] (116.38)		NA	NA	NA
2745383325	195	PF07603.11 [97-191] (99.49)		NA	NA	NA
2745458776	1005	5HHA_B [723-957] (307.79)		No	NA	NA
2745458780	571	5HHA_A [39-274] (303.81)	3DH3_B [315-567] (337.26)	No	NA	NA
2745465199	287	2Y3C_A [20-276] (296.81)		No	NA	NA
2745465203	1027	5HHA_A [725-976] (299.16)		No	NA	NA
2747899960	1219	4X8D_A [901-1217] (250.49)	6FVU_H [399-631] (161.54)	No	NA	NA
2748128889	525			NA	TailFiber (2.7302)	1
2752285779	410	5VF4_B [81-409] (402.18)		NA	TailFiber (2.6434)	0.774717
2752534871	1125	PF09603.10 [1024-1123] (154.03)	PF11924.8 [131-396] (373.00);pfam13205 [804-920] (61.4)	NA	NA	NA
2752593559	417		5VF4_B [25-244] (277.03)	NA	minorTail (5.1153)	1
2752608883	546	4EPS_A [429-546] (120.41)	TMhelix [5-24]	NA	NA	NA
2752627310	695	5VF4_B [638-693] (118.10)		NA	Other (2.2975)	1
2752632698	397	5VF4_B [36-397] (466.94)		NA	Unclassified (NA)	1
2752637630	337	2IOU_C [22-337] (488.43)		NA	Other (3.6569)	0
2752683170	452			NA	Other (3.6038)	1
2752723858	404	5VF4_B [11-404] (394.87)		NA	TailFiber (3.7700)	0
2752744803	348	5VF4_B [6-346] (417.21)		NA	Other (4.9532)	0
2752811119	913	5HHA_A [656-907] (302.51)		No	NA	NA
2752881484	350	5VF4_B [2-349] (468.18)		NA	minorTail (2.8139)	1
2752896654	521			NA	Other (4.4371)	0.774717
2753034464	224			NA	Other (3.3022)	0.774717
2753078473	141	PF07603.11 [47-137] (96.04)		NA	NA	NA
2753078474	193	PF07603.11 [73-189] (123.09)		NA	NA	NA
2753127265	359	2IOU_C [37-359] (493.26)		NA	minorTail (5.6558)	1
2753212901	490	5VF4_B [152-490] (453.82)		NA	Unclassified (NA)	1
2753383216	537	PF09603.10 [422-535] (156.91)		NA	NA	NA
2754257861	154	PF07603.11 [85-147] (37.82)		NA	NA	NA
2754257862	118	PF07603.11 [76-114] (33.16)		NA	NA	NA
2754257874	282	4EPS_A [214-278] (50.55)		NA	NA	NA
2754357297	1051	5HHA_A [756-1044] (298.27)	TMhelix [5-27];TMhelix [73-95];5IRM_C [369-636] (182.93)	Yes	NA	NA
2754362414	973	4X8E_B [709-969] (188.87)	5IRM_C [173-433] (124.67)	No	NA	NA
2754362418	1021	4X8E_B [730-1017] (186.50)	5IRM_C [306-572] (100.62)	No	NA	NA
2754915121	126	PF07603.11 [81-121] (33.12)		NA	NA	NA
2754915124	117	PF07603.11 [40-113] (91.68)		NA	NA	NA
2754915125	161	PF07603.11 [80-154] (38.24)		NA	NA	NA
2754975413	154	4EPS_A [84-149] (92.73)		NA	NA	NA
2754975414	137			NA	NA	NA
2754975425	126	PF07603.11 [48-122] (79.84)		NA	NA	NA
2756678340	492	5VF4_B [242-489] (306.83)		NA	TailFiber (3.7218)	1
2756729678	857	5VF4_B [563-857] (354.75)		NA	minorTail (6.8681)	1
2758048754	819	1YU0_A [575-819] (281.56)	4OTD_A [56-358] (223.18);TMhelix [362-384];pfam08308 [495-563] (69.0)	Yes	NA	NA
2758048761	530	5HHA_B [293-526] (297.41)	TMhelix [70-92];PF08308.11 [133-189] (50.42);PF08308.11 [203-269] (54.80)	Yes	NA	NA
2758049840	354	1YU0_A [35-352] (503.44)		NA	Other (3.7857)	0
2758063913	371	5HHA_A [110-370] (307.48)	TMhelix [7-24]	Yes	NA	NA
2758065626	291	PF03781.16 [48-261] (195.43);TMhelix [259-281]		Yes	NA	NA
2758065628	283	2Y3C_A [44-255] (257.76)		Yes	NA	NA
2758623823	294	PF09603.10 [196-292] (151.07)		NA	NA	NA
2760631005	351	5VF4_B [4-351] (464.98)		NA	Unclassified (NA)	1
2765450770	203	PF07603.11 [97-194] (100.79)		NA	NA	NA
2765450771	171	PF07603.11 [68-162] (104.78)		NA	NA	NA
2765450772	176	PF07603.11 [73-170] (102.08)		NA	NA	NA
2765662892	189	PF07603.11 [90-185] (103.81)		NA	NA	NA
2765662900	148	PF07603.11 [50-145] (105.52)		NA	NA	NA
2766739452	196	PF07603.11 [95-190] (99.42)		NA	NA	NA
2766739453	203	PF07603.11 [64-199] (100.05)		NA	NA	NA
2766739462	166	PF07603.11 [66-162] (98.87)		NA	NA	NA
2766753007	203	PF07603.11 [64-199] (99.04)		NA	NA	NA
2766753008	196	PF07603.11 [95-190] (102.29)		NA	NA	NA
2770232974	124	4EPS_A [61-121] (42.87)		NA	NA	NA
2770232984	117	PF07603.11 [41-113] (81.41)		NA	NA	NA
2770232985	161	4EPS_A [90-156] (46.82)		NA	NA	NA
2770302127	511	5VF4_B [177-511] (413.41)		NA	TailFiber (2.6012)	1
2771410610	342	5VF4_B [2-340] (429.19)		NA	minorTail (2.2300)	1
2771412184	343	1YU0_A [58-343] (421.97)		NA	minorTail (7.5745)	1
2771976267	203			NA	NA	NA
2772364825	287	5VF4_B [5-285] (276.35)		NA	Other (2.8135)	0
2772703981	383	5HHA_A [150-382] (300.56)		Yes	NA	NA
2773053363	168	PF07603.11 [42-163] (127.43)		NA	NA	NA
2774073689	694	2IOU_C [382-693] (539.32)		NA	TailFiber (9.9154)	1
2774279742	119	PF07603.11 [76-115] (29.92)		NA	NA	NA
2774279743	152	PF07603.11 [109-147] (55.83)		NA	NA	NA
2774688870	334	PF09603.10 [151-332] (220.80)	TMhelix [7-24];3PE9_D [47-135] (61.08)	NA	NA	NA
2774837943	940	2Y3C_A [644-893] (304.24)		No	NA	NA
2774837946	304	2Y3C_A [22-269] (290.55)		No	NA	NA
2774838977	1000	5HHA_A [735-1000] (301.23)	PF13271.6 [19-125] (112.17);d1sxjd2 [246-481] (108.04)	No	NA	NA
2774840700	205	pfam07603 [44-183] (38.3)	TMhelix [5-27]	NA	NA	NA
2775923609	650			NA	TailFiber (3.3588)	1
2776102991	902	5VF4_B [623-902] (335.45)		NA	TailFiber (7.7384)	1
2776158083	856	5HHA_A [590-815] (271.17)		No	NA	NA
2776279273	286	5HHA_A [23-282] (294.96)		No	NA	NA
2776279274	877	5HHA_A [621-872] (306.03)		No	NA	NA
2776624280	947	5HHA_A [680-942] (308.80)		No	NA	NA
2776994670	623			NA	TailFiber (6.3713)	1
2776996611	684	5VF4_B [395-681] (346.97)	2L7Y_A [14-97] (107.11);2L7Y_A [94-162] (123.15)	NA	TailFiber (6.5009)	1
2777939053	204	4EPS_A [60-200] (124.53)		NA	NA	NA
2777939054	199	PF07603.11 [99-195] (100.76)		NA	NA	NA
2778248587	443			NA	TailFiber (6.0055)	1
2778743107	119	PF07603.11 [76-115] (33.19)		NA	NA	NA
2778743108	152	PF07603.11 [69-147] (36.84)		NA	NA	NA
2779524906	841	5VF4_B [556-841] (340.88)		NA	TailFiber (7.4543)	1
2779696381	445	5HHA_A [178-426] (285.68)		No	NA	NA
2779696384	865	5HHA_A [550-815] (292.27)	5HHA_A [211-440] (298.45)	No	NA	NA
2780737088	461	5VF4_B [406-460] (132.97)		NA	TailFiber (2.8165)	1
2784157544	205	4EPS_A [61-200] (128.98)		NA	NA	NA
2784157545	194	4EPS_A [70-192] (132.64)		NA	NA	NA
2784355138	256	PF07603.11 [188-252] (37.98)		NA	NA	NA
2784355148	202	4EPS_A [57-199] (127.70)	TMhelix [7-29]	NA	NA	NA
2785430670	353			NA	Other (4.3220)	0.00709692
2785430704	200			NA	Other (9.8832)	1
2785437480	471	5VF4_B [179-471] (347.07)		NA	TailFiber (3.0141)	1
2785507342	261	PF07603.11 [119-258] (121.73)		NA	NA	NA
2785507346	784	PF07603.11 [39-162] (124.48)	TMhelix [7-26]	NA	NA	NA
2785656079	205	PF07603.11 [64-200] (96.56)		NA	NA	NA
2785656080	197	PF07603.11 [101-193] (103.54)		NA	NA	NA
2785849890	301			No	NA	NA
2785850210	396	3LC0_A [2-386] (289.22)		NA	NA	NA
2785860252	268			No	NA	NA
2785863707	225			No	NA	NA
2785863709	160			No	NA	NA
2785864435	290			No	NA	NA
2785891417	177			No	NA	NA
2785891418	159			No	NA	NA
2785892224	191			No	NA	NA
2785894615	836		PF00158.26 [235-382] (58.98)	No	NA	NA
2785894701	185			No	NA	NA
2785907551	300			No	NA	NA
2785920068	191			No	NA	NA
2785920934	216			No	NA	NA
2785930067	243			No	NA	NA
2785937018	198		TMhelix [21-43];TMhelix [166-188]	NA	NA	NA
2785975853	293			No	NA	NA
2785978837	373	PF07603.11 [298-372] (80.37)	TMhelix [98-116]	NA	NA	NA
2786046853	682			No	NA	NA
2786048092	256			NA	NA	NA
2786062345	249			No	NA	NA
2786062346	260			No	NA	NA
2786080368	234			No	NA	NA
2786085288	205			No	NA	NA
2786085821	157			NA	NA	NA
2786092914	168			NA	NA	NA
2786100309	195			No	NA	NA
2786130052	374	TMhelix [13-35]		NA	NA	NA
2786133508	335	3CMU_A [59-334] (258.07)		NA	NA	NA
2786144118	318			No	NA	NA
2786148576	318			No	NA	NA
2786148672	271	PF07603.11 [179-271] (95.79)	TMhelix [13-35]	Yes	NA	NA
2786155475	158			No	NA	NA
2786155790	218			No	NA	NA
2786157053	150			NA	NA	NA
2786169787	402		TMhelix [13-32]	Yes	NA	NA
2786169788	312		TMhelix [13-32]	Yes	NA	NA
2786199778	408	2IOU_C [145-406] (243.56)	TMhelix [13-35]	Yes	NA	NA
2786200627	277			NA	NA	NA
2786215359	330			No	NA	NA
2786215363	520			No	NA	NA
2786215386	268			No	NA	NA
2786224333	237			No	NA	NA
2786224575	862	2IOU_C [603-860] (277.29)	4OZY_A [51-247] (112.50)	No	NA	NA
2786238904	276	5IOO_B [178-275] (43.31)		NA	NA	NA
2786244196	234			No	NA	NA
2786255492	312			No	NA	NA
2786267246	241			No	NA	NA
2786269379	203			No	NA	NA
2786270897	194			No	NA	NA
2786291029	249			No	NA	NA
2786295886	224			NA	NA	NA
2786296771	334			NA	NA	NA
2786298818	186			No	NA	NA
2786301847	198			No	NA	NA
2786303274	703	5AOH_A [608-661] (131.09)	TMhelix [20-42]	NA	NA	NA
2786304566	319		TMhelix [7-26]	Yes	NA	NA
2786333651	273			No	NA	NA
2786334603	1689	PF09603.10 [1474-1687] (220.13)	TMhelix [12-34];1ZD7_B [848-912] (109.69);6DSL_B [1073-1136] (111.88)	NA	NA	NA
2786334966	249			No	NA	NA
2786335180	241			No	NA	NA
2786347204	252	PF09603.10 [75-250] (207.93)	TMhelix [9-31]	NA	NA	NA
2786354143	811			No	NA	NA
2786359843	286			No	NA	NA
2786361541	240	PF07603.11 [162-239] (96.60)	TMhelix [23-45]	NA	NA	NA
2786369410	243			NA	NA	NA
2786370620	198			No	NA	NA
2786906174	724	1YU0_A [685-724] (88.13)	5VF4_B [472-532] (102.48)	No	NA	NA
2786908876	281			NA	NA	NA
2786932230	289	5HHA_A [24-286] (295.27)		Yes	NA	NA
2786937945	352	5HHA_A [23-342] (310.19)		Yes	NA	NA
2786964581	853	5HHA_A [610-850] (297.62)	PF13369.6 [454-503] (103.89)	No	NA	NA
2786981895	339			NA	NA	NA
2786989788	339			NA	NA	NA
2786990001	258			NA	NA	NA
2787034710	351	PF09603.10 [154-349] (226.16)	TMhelix [84-106]	NA	NA	NA
2787047862	279	PF14066.6 [97-275] (447.98)		NA	NA	NA
2787062254	298			No	NA	NA
2787070826	647			No	NA	NA
2787095762	823		TMhelix [7-29];4QVS_A [29-260] (98.15);4QVS_A [261-463] (114.42);5VF4_B [556-606] (117.42)	Yes	NA	NA
2787142403	422	5HHA_A [174-419] (302.99)	PF13036.6 [23-135] (93.36)	No	NA	NA
2787241106	227			NA	NA	NA
2787241274	245			No	NA	NA
2787244377	257			No	NA	NA
2787244774	198			No	NA	NA
2787267354	429	1Y4J_B [187-428] (246.13)		Yes	NA	NA
2787289656	526	5HHA_A [251-525] (269.77)	TMhelix [7-29]	Yes	NA	NA
2787464364	311	5HHA_A [31-305] (291.70)		No	NA	NA
2787464369	235	5HHA_A [11-229] (274.26)		No	NA	NA
2787546844	923	5HHA_A [596-918] (305.01)	4KXF_B [155-471] (223.22)	No	NA	NA
2787561670	321	PF09603.10 [140-319] (195.11)		NA	NA	NA
2787732784	1063	5HHA_A [799-1062] (300.98)		Yes	NA	NA
2787782845	351	5VF4_B [2-351] (467.18)		NA	Collar (4.0764)	1
2787791610	421	PF07603.11 [314-420] (92.56)	TMhelix [5-27]	NA	NA	NA
2787855042	160	PF07603.11 [35-157] (128.50)		NA	NA	NA
2787902503	1052	2Y3C_A [793-1051] (326.71)	TMhelix [15-37];TMhelix [97-114]	Yes	NA	NA
2788534535	237	PF07603.11 [148-237] (99.60)		NA	NA	NA
2789015613	965	5HHA_A [708-960] (311.13)	TMhelix [24-46];TMhelix [51-68];2FNA_A [180-224] (84.95);5IRM_C [314-594] (212.68)	Yes	NA	NA
2789138642	205	PF07603.11 [100-197] (100.07)		NA	NA	NA
2789138643	204	PF07603.11 [61-199] (103.15)		NA	NA	NA
2789204096	597	5VF4_B [255-595] (346.21)	PF12571.8 [1-151] (160.13)	NA	TailFiber (4.7544)	1
2789415606	572			NA	TailFiber (5.7140)	1
2789423924	602		3WCY_A [208-385] (84.77)	NA	TailFiber (6.6655)	1
2789424290	323			NA	Other (2.4753)	1
2789441549	512	1YU0_A [196-509] (521.98)		NA	TailFiber (4.6795)	1
2789524715	563			NA	TailFiber (6.5793)	1
2789530551	569			NA	minorTail (6.6822)	1
2789571541	359	5VF4_B [3-358] (461.76)		NA	TailShaft (2.0129)	1
2789955990	425			NA	Other (5.6206)	0
2789958907	453	5VF4_B [392-453] (55.30)		NA	Other (3.8183)	1
2789962184	488	5VF4_B [394-483] (140.47)		NA	Other (3.7321)	1
2790102183	443	TMhelix [413-435]		NA	MajorTail (2.1710)	1
2790299261	300			NA	Collar (4.6141)	1
2790363605	361	5VF4_B [3-360] (421.47)		NA	Other (3.4670)	1
2790363612	376	5VF4_B [64-373] (365.19)		NA	Other (9.5072)	0
2790381928	361	5VF4_B [5-360] (410.65)		NA	Other (2.0990)	0
2790509717	222			NA	Collar (3.2173)	0.999994
2790532029	613		2L7Y_A [16-81] (107.14)	NA	TailFiber (7.0992)	1
2790538962	193			NA	Other (7.9968)	1
2790540189	839		PF12571.8 [2-111] (116.85);2L7Y_A [341-405] (108.38);2L7Y_A [417-485] (80.09);2L7Y_A [498-563] (110.43)	NA	TailFiber (3.2568)	1
2790595511	325	2Y3C_A [28-293] (296.01)		Yes	NA	NA
2790682354	498		5VF4_B [251-315] (179.16)	Yes	NA	NA
2790690539	1160	4X8E_B [1119-1159] (114.95)	5VF4_B [916-985] (173.29)	Yes	NA	NA
2790745396	371			NA	Other (6.7081)	0.774717
2790879704	270	5HHA_A [20-266] (298.69)		No	NA	NA
2790879707	285	5HHA_A [30-281] (299.85)		No	NA	NA
2790879708	917	5HHA_A [673-916] (309.95)		No	NA	NA
2790944281	562			NA	Other (2.1048)	0.774717
2791226763	379	5VF4_B [12-376] (412.80)		NA	TailFiber (3.2516)	0.774717
2791231417	382	5VF4_B [66-377] (386.02)		NA	Other (9.5580)	0
2791231447	350	5VF4_B [3-348] (427.29)		NA	Other (9.0361)	0
2791270928	355	5VF4_B [2-354] (474.61)		NA	Other (3.1175)	0.774717
2791277086	323			NA	TailFiber (2.0386)	0.00613835
2791277417	380	2IOU_C [31-380] (510.21)		NA	Other (5.6382)	0
2791298386	561	5HHA_A [315-558] (305.65)	1FYX_A [1-147] (103.15)	No	NA	NA
2791328083	291			NA	Other (5.7061)	0.999995
2791330557	303			NA	Collar (4.7240)	0
2791332219	560			NA	MajorTail (4.1144)	1
2791368049	137	PF07603.11 [63-130] (82.64)		NA	NA	NA
2791368050	189	PF07603.11 [91-185] (104.24)		NA	NA	NA
2791377648	1113		TMhelix [12-31];PF11924.8 [176-460] (392.50);5N40_A [482-672] (93.30);5LDY_B [699-999] (233.19)	NA	NA	NA
2791462620	481			NA	TailFiber (4.4258)	1
2791724402	4208		TMhelix [12-34];6FRH_A [880-973] (121.91);2QIP_A [975-1134] (151.28);6DSL_B [1156-1235] (136.05);1ZD7_B [1282-1364] (137.19);6DSL_B [1482-1550] (93.62);2IOU_C [3896-3989] (186.14)	Yes	NA	NA
2791896264	369	PF07603.11 [229-367] (121.72)		NA	NA	NA
2792353721	755	5VF4_B [700-753] (53.77)		NA	TailFiber (8.0614)	1
2792453831	181	PF07603.11 [73-168] (110.71)		NA	NA	NA
2792453832	179	PF07603.11 [59-172] (116.53)		NA	NA	NA
2792558782	697	5VF4_B [412-679] (336.07)		NA	TailFiber (5.4602)	1
2792561093	1075	PF07603.11 [985-1072] (97.26)	TMhelix [20-37];4JG5_A [106-401] (212.95)	NA	NA	NA
2793142666	535			NA	NA	NA
2793143226	2470			NA	TailFiber (9.3673)	1
2793198096	899		3UFI_A [169-370] (129.78)	NA	NA	NA
2793655653	154	PF07603.11 [79-147] (82.06)		NA	NA	NA
2793655654	120	PF07603.11 [40-116] (81.32)		NA	NA	NA
2793655665	126	PF07603.11 [58-122] (34.88)		NA	NA	NA
2793709189	154			NA	NA	NA
2793709190	118			NA	NA	NA
2793801677	589	5VF4_B [529-589] (138.52)	PF12571.8 [2-152] (150.09)	NA	minorTail (3.0219)	1
2795364103	158	PF07603.11 [60-153] (35.55)		NA	NA	NA
2795364104	195	PF07603.11 [94-191] (103.88)		NA	NA	NA
2795726563	925	PF09603.10 [807-922] (48.34)	3UFI_A [168-373] (140.03)	NA	NA	NA
2799465599	855	5VF4_B [574-855] (324.32)		NA	TailFiber (5.4995)	1
2799561604	312			NA	Other (3.4738)	1
2799583655	222	TMhelix [6-25]	5UM7_B [73-109] (57.87)	NA	NA	NA
2799608153	327			NA	TailFiber (3.6774)	1
2799616721	300			NA	TailFiber (3.7811)	0
2799631317	609			NA	TailFiber (3.9690)	1
2799635621	566			NA	TailFiber (2.9169)	1
2799645832	364	5VF4_B [4-360] (429.56)		NA	Other (4.9667)	0.774717
2799652283	407			NA	TailFiber (4.1260)	0
2800030222	660			NA	minorTail (5.3487)	1
2800060400	393	4KR6_B [1-378] (335.20)		NA	NA	NA
2800117472	195			NA	Other (9.1742)	1
2800117494	463			NA	Unclassified (NA)	1
2800123059	360	5VF4_B [1-358] (426.93)		NA	Other (4.8691)	1
2800123582	568			NA	TailFiber (5.6619)	1
2800125878	418	5VF4_B [37-417] (384.28)		NA	Other (2.2558)	0
2800224732	299	5VF4_B [61-298] (231.28)		NA	MajorTail (4.8506)	1
2800229553	304	5VF4_B [22-302] (322.83)		NA	Collar (2.3124)	1
2800230292	330	5VF4_B [4-329] (390.83)		NA	Collar (2.7518)	1
2800246794	434			NA	Other (2.4726)	1
2800252405	550		TMhelix [12-31]	NA	TailFiber (2.6544)	1
2800268645	348		4OM7_B [4-120] (96.26)	NA	Other (9.7364)	0
2800274765	540			NA	Other (6.6899)	1
2800308383	381			NA	NA	NA
2800314696	516			NA	NA	NA
2800318757	424	5VF4_B [354-408] (111.70)		NA	Other (3.3792)	0
2800363827	436			NA	Unclassified (NA)	1
2800420771	431			NA	Other (3.3731)	0
2800494026	437			NA	Unclassified (NA)	1
2800501207	260	PF07603.11 [219-259] (32.40)		NA	NA	NA
2800555216	2293	5VF4_B [2203-2275] (129.58)	5JDA_A [1011-1374] (342.03)	NA	TailFiber (9.3758)	1
2800558038	472			NA	Other (5.2721)	0
2800599698	670			NA	Other (2.6063)	1
2800605046	475			NA	Other (4.3637)	0.774717
2800646195	285			NA	Other (6.8913)	0
2800667374	423			NA	Unclassified (NA)	0.999979
2800668339	346	5VF4_B [3-344] (455.52)		NA	minorTail (4.0296)	0
2800719608	320			NA	Other (5.9242)	1
2800804497	471		1H6W_A [137-205] (109.60)	NA	TailFiber (3.1814)	1
2800805341	655		PF12571.8 [1-103] (112.51)	NA	TailFiber (3.1949)	1
2800828991	300			NA	Other (3.5472)	0.774717
2800871400	587			NA	TailFiber (2.8291)	1
2800871401	398			NA	Other (4.8282)	1
2800939292	517	1YU0_A [175-514] (415.03)		NA	Other (2.1588)	1
2800946452	694			NA	TailFiber (5.4525)	1
2800954951	472			NA	Other (3.9572)	1
2800973672	2701	5VF4_B [2436-2688] (313.85)	4FS7_A [2138-2270] (87.87)	NA	TailFiber (9.6062)	1
2800993641	467			NA	Other (3.5891)	0.774717
2800994749	465			NA	Other (3.9722)	1
2800996351	467			NA	Other (5.2848)	0
2800996415	486			NA	Other (6.1906)	0
2801007651	1069			NA	TailFiber (8.6303)	1
2801048452	492			NA	Other (6.1812)	0.906514
2802431552	450	5VF4_B [394-450] (108.37)		NA	Other (5.9247)	0.774717
2802549970	326			NA	TailFiber (4.2827)	1
2802707879	198	PF07603.11 [97-193] (99.71)		NA	NA	NA
2802707883	163	PF07603.11 [62-158] (101.56)		NA	NA	NA
2802708465	237	5AOH_A [47-236] (116.02)		No	NA	NA
2804325929	585	5VF4_B [256-582] (332.41)	PF12571.8 [2-153] (158.52)	NA	TailFiber (4.1199)	1
2804889622	284	5HHA_A [21-280] (296.01)		No	NA	NA
2804889623	540	5HHA_A [284-534] (299.34)		No	NA	NA
2805159168	1304	PF05689.11 [1080-1301] (216.20)	PF16070.5 [238-479] (312.05);5FTX_A [530-856] (172.54)	NA	NA	NA
2805160396	527	5VF4_B [189-527] (408.62)	PF12571.8 [1-134] (142.03)	NA	minorTail (4.1183)	1
2805174105	1625		TMhelix [7-29];5HHA_A [1385-1510] (157.70)	NA	NA	NA
2805190904	124	PF07603.11 [48-119] (90.19)		NA	NA	NA
2805190905	117	PF07603.11 [77-113] (31.51)		NA	NA	NA
2805190918	154	PF07603.11 [112-150] (31.54)		NA	NA	NA
2805492047	867	5HHA_A [597-862] (302.21)		No	NA	NA
2805492050	278	5HHA_A [23-274] (294.14)		No	NA	NA
2805493231	982	5HHA_A [693-978] (356.70)		No	NA	NA
2805612939	431	5VF4_B [371-426] (102.31)		NA	Other (4.0645)	0
2806199620	199			NA	Other (6.5345)	1
2806205635	281			NA	NA	NA
2806205643	396			NA	NA	NA
2806219040	156		TMhelix [4-23]	NA	NA	NA
2806774867	473			NA	TailFiber (4.5546)	0.774717
2807504801	351	5VF4_B [39-349] (419.95)		NA	Baseplate (2.2359)	1
2807730895	864	5N40_A [500-862] (322.12)		NA	NA	NA
2807808225	386	5VF4_B [71-380] (374.44)		NA	Other (8.5988)	0
2807808250	348	5VF4_B [3-347] (435.66)		NA	Other (2.8757)	1
2807810923	584			NA	Other (5.0792)	0.774717
2808083300	300			NA	Other (3.8200)	1
2808096406	158			NA	Other (6.8323)	0
2808166316	430	5VF4_B [370-425] (98.81)		NA	Other (2.2972)	0
2808229515	307			NA	Other (3.9646)	1
2808250546	713	5VF4_B [636-693] (134.36)		NA	TailFiber (4.5936)	1
2808250715	366	2IOU_C [35-366] (486.91)		NA	Other (3.7803)	0
2808252210	199			NA	Other (8.8523)	6.18173e-05
2808252211	203			NA	Other (9.9731)	0
2808273778	912			NA	TailFiber (8.9445)	1
2808313603	568			NA	TailFiber (6.6579)	1
2808313970	326			NA	TailFiber (6.0871)	1
2808925316	206	4EPS_A [62-202] (127.46)		NA	NA	NA
2808925317	202	PF07603.11 [99-198] (102.05)		NA	NA	NA
2808925329	193	4EPS_A [63-190] (152.39)		NA	NA	NA
2809299095	155			NA	NA	NA
2809299096	119			NA	NA	NA
2810089322	661	5VF4_B [398-658] (309.22)		NA	TailFiber (4.2033)	1
2811281820	161	PF07603.11 [80-154] (36.97)		NA	NA	NA
2811281821	174	PF07603.11 [92-170] (80.75)		NA	NA	NA
2811281834	126	PF07603.11 [81-121] (32.37)		NA	NA	NA
2811412906	124	PF07603.11 [47-120] (36.87)		NA	NA	NA
2811412914	145	PF07603.11 [83-123] (32.89)		NA	NA	NA
2811412920	117	PF07603.11 [40-113] (91.49)		NA	NA	NA
2811412921	155	4EPS_A [80-150] (105.98)		NA	NA	NA
2811433506	154	4EPS_A [80-149] (106.91)		NA	NA	NA
2811433507	117	PF07603.11 [39-113] (92.01)		NA	NA	NA
2811433509	126	PF07603.11 [47-121] (32.95)		NA	NA	NA
2811511764	154	PF07603.11 [85-147] (38.35)		NA	NA	NA
2811511765	117	PF07603.11 [40-113] (91.86)		NA	NA	NA
2811511767	126	PF07603.11 [80-121] (35.07)		NA	NA	NA
2812540399	456	5VF4_B [398-452] (121.30)		NA	minorTail (2.8357)	1
2812760298	814		3W5M_A [385-477] (181.21)	NA	TailFiber (6.4927)	1
2813086407	506	2IOU_C [171-501] (528.83)		NA	minorTail (4.6237)	1
2813155090	240			No	NA	NA
2813164854	260			No	NA	NA
2813228197	288			NA	TailFiber (4.6346)	1
2813263880	287			NA	TailFiber (5.4452)	1
2813266906	347	5VF4_B [3-346] (432.50)		NA	TailFiber (3.4859)	0.774717
2813646594	339			NA	Other (2.8182)	1
2814802995	123			NA	Other (9.8408)	0
2815083443	158			NA	Other (9.5815)	0
2815083444	129			NA	Other (9.8579)	0
2815485495	912		2L7Y_A [20-103] (122.57);2L7Y_A [100-185] (123.09)	NA	minorTail (7.9289)	1
2815485984	587	5VF4_B [254-582] (343.89)	PF12571.8 [1-153] (161.42)	NA	TailFiber (3.1119)	0.980313
2815487685	806		TMhelix [7-29]	NA	TailFiber (8.4350)	1
2815594773	501		PF12571.8 [2-149] (149.67)	NA	TailFiber (5.2531)	1
2815614439	370	2IOU_C [43-369] (480.00)		NA	TailFiber (3.6138)	0
2815627384	604	5VF4_B [261-599] (341.63)	PF12571.8 [1-154] (162.31)	NA	MajorTail (2.8531)	1
2815666043	351	5VF4_B [2-349] (462.90)		NA	Collar (3.6595)	1
2815710203	574			NA	minorTail (5.2041)	0.999997
2816066466	160	4EPS_A [87-155] (107.87)		NA	NA	NA
2816066467	117	PF07603.11 [76-113] (30.83)		NA	NA	NA
2816066468	120	PF07603.11 [38-116] (87.77)		NA	NA	NA
641005899	569			NA	minorTail (5.7839)	1
641409034	418			NA	TailFiber (2.3504)	1
644181655	585	5VF4_B [245-579] (360.20)	PF12571.8 [1-153] (160.86)	NA	TailFiber (2.7732)	0.774717
644786707	564			NA	Other (6.0026)	1
650596177	575			NA	minorTail (3.5377)	1
650607385	890		4EPS_A [105-379] (174.42)	NA	NA	NA
651395007	502	5VF4_B [150-500] (423.97)		NA	TailFiber (7.9120)	1
AR1_100005764	210			NA	NA	NA
B570J14230_100061353	226	5HHA_A [23-221] (213.83)		No	NA	NA
B570J14230_100102772	279	5HHA_A [19-274] (294.82)		No	NA	NA
B570J40625_10000054556	595	5HHA_A [344-587] (306.01)	3J0A_A [91-261] (170.20)	No	NA	NA
B570J40625_10000324619	1649	2Y3C_A [1370-1630] (193.77)	4IDV_D [75-346] (204.90)	No	NA	NA
B570J40625_10000438516	315	5HHA_A [38-307] (300.89)		No	NA	NA
B570J40625_10000438525	906	5HHA_A [646-898] (312.74)		No	NA	NA
B570J40625_10001745110	194			NA	Other (9.1712)	0
B570J40625_1000221526	1036	5HHA_A [742-1027] (303.98)	5YUD_A [115-272] (117.70)	No	NA	NA
B570J40625_1000631552	296	5HHA_A [23-292] (296.62)		No	NA	NA
BBAY66_1000034213	279			No	NA	NA
BBAY66_100034962	948	5HHA_B [733-944] (183.81)	pfam13676 [7-108] (59.4);PF05729.12 [244-392] (78.58);5IRM_C [457-500] (101.42)	No	NA	NA
BBAY66_100034965	395	5HHA_A [165-392] (298.13)	5Y8E_A [5-130] (103.15)	No	NA	NA
BBAY67_1000132315	210			NA	NA	NA
BBAY71_100008506	362		5AOH_A [140-351] (264.75)	No	NA	NA
BBAY71_100051593	1196		TMhelix [120-142];TMhelix [146-168];TMhelix [431-453];5KU7_A [646-795] (103.06);2Y3C_A [910-1123] (254.46)	Yes	NA	NA
BBAY73_100009171	134		PF07603.11 [33-74] (47.11)	NA	NA	NA
BBAY73_100009175	1257	PF07603.11 [1169-1254] (105.13)	TMhelix [12-31];PF03495.14 [846-913] (85.68);2FWU_A [934-1033] (85.94)	NA	NA	NA
BBAY80_117782004	155			NA	NA	NA
BBAY86_100064163	596	5HHA_A [366-591] (293.58)	2O8L_A [1-148] (104.74)	No	NA	NA
BBAY92_100009093	438	2IOU_C [54-437] (653.06)		NA	TailFiber (5.4159)	1
BIB22012_100083215	132	1Z70_X [1-88] (99.03)		No	NA	NA
BIB22012_100131431	180	PF07603.11 [69-180] (117.24)		NA	NA	NA
BMHB2_0145.00006780	1045			NA	TailFiber (7.2223)	1
BMHB2_0582.00013410	494	5VF4_B [434-493] (121.42)		NA	TailFiber (2.9936)	1
BMHB3a_1516465	256	4EPS_A [127-254] (144.45)		NA	NA	NA
C2072169__gene_201004	894		4QB7_A [106-273] (162.07)	NA	NA	NA
C2727714__gene_241501	620	1PVH_A [233-411] (66.76)		NA	TailFiber (6.7545)	1
C3174932__gene_254689	170			NA	NA	NA
C3372020__gene_327663	667			NA	NA	NA
C3372742__gene_328251	182			NA	Other (7.1032)	0
C3424173__gene_273323	617		5E53_A [223-405] (77.35)	NA	TailFiber (7.0315)	1
C687J26634_100028542	206	2Y3C_A [1-206] (250.38)		No	NA	NA
C687J26845_10000021121	201	PF07603.11 [99-197] (103.17)		NA	NA	NA
C687J26845_10000021122	206	4EPS_A [65-202] (127.31)		NA	NA	NA
C687J26845_100020042	174			No	NA	NA
C687J26845_100025196	215			No	NA	NA
C687J26845_100075437	164			NA	Other (7.1389)	0
C687J26845_100173135	207			No	NA	NA
C687J26845_100203451	203	PF07603.11 [103-199] (102.67)		NA	NA	NA
C687J26845_100203452	205	PF07603.11 [63-199] (96.49)		NA	NA	NA
C687J35021_1000002278	238			No	NA	NA
C687J35021_1000101121	227			No	NA	NA
C687J35021_1000197213	275			No	NA	NA
C687J35021_1000197215	272			No	NA	NA
C687J35021_100068374	427	4C12_A [24-426] (373.72)		NA	NA	NA
C687J35021_100104672	718	5HHA_A [471-716] (292.21)	PF07693.14 [37-337] (163.56)	No	NA	NA
C687J35021_100125265	189			No	NA	NA
C687J35021_100159812	237			No	NA	NA
C687J35021_100187462	260			No	NA	NA
C687J35021_100237354	235			No	NA	NA
C687J35021_100279242	206			No	NA	NA
C687J35504_100012807	107			No	NA	NA
C687J35504_1000134017	280			No	NA	NA
C687J35504_1000153318	295			No	NA	NA
C687J35504_100018155	661		TMhelix [5-22]	Yes	NA	NA
C687J35504_100021823	293			No	NA	NA
C687J35504_100031327	346	2IOU_C [94-346] (268.95)	TMhelix [21-43]	Yes	NA	NA
C687J35504_100078735	763		3JC6_6 [206-363] (141.62)	No	NA	NA
C687J35504_100114494	260			No	NA	NA
C687J35504_100163033	284			No	NA	NA
C687J35504_100273501	239			NA	NA	NA
C687J35504_100283073	214			No	NA	NA
C687J35504_100326032	255			No	NA	NA
C687J35504_100419792	402		TMhelix [12-34]	NA	NA	NA
CowRDRAFT01_00045053	384			NA	TailFiber (2.4958)	1
Cyano_1000084117	940	2Y3C_A [640-906] (297.04)		No	NA	NA
DRAFT_1000011546	529	5VF4_B [474-528] (46.83)		NA	TailFiber (2.4623)	1
DRAFT_1000023140	370	2IOU_C [31-369] (490.82)		NA	Other (4.1641)	1
DRAFT_100007484	870			NA	TailFiber (6.2977)	1
DRAFT_1000189312	659			NA	NA	NA
DRAFT_100028919	364	PF07603.11 [256-360] (96.46)		NA	Other (4.7846)	1.15969e-05
DRAFT_100059024	301		TMhelix [56-78]	NA	Other (4.7597)	1
DRAFT_1000619317	393	4EPS_A [286-368] (47.01)		NA	Other (3.0755)	1
DRAFT_100104934	397			NA	TailFiber (5.9797)	1
DRAFT_100119384	432	5VF4_B [373-432] (150.46)		NA	Other (4.4817)	1
DRAFT_100135984	397			NA	Other (6.3066)	0.774717
DRAFT_100233112	546			NA	TailFiber (4.6566)	1
Deep_1000007295	162	PF07603.11 [84-158] (85.35)		NA	NA	NA
Deep_1000007296	218	PF07603.11 [75-213] (100.68)		NA	NA	NA
DffDRAFT_10020874	280	1YU0_A [16-278] (369.99)		NA	minorTail (3.2939)	1
DffDRAFT_10022215	500	pfam07603 [385-497] (103.6)	5J5T_A [16-299] (234.16);TMhelix [334-353]	NA	NA	NA
DffDRAFT_10022219	134	PF07603.11 [21-131] (107.14)		NA	NA	NA
Draft_00044536	206			No	NA	NA
Draft_00046943	535	5VF4_B [481-535] (136.89)		NA	TailFiber (3.4213)	0.999974
Draft_001310314	454	5VF4_B [241-454] (279.05)		NA	TailFiber (3.0315)	1
Draft_001552914	507		5VF4_B [37-223] (263.96)	NA	TailFiber (5.1619)	1
Draft_00158517	842	5VF4_B [557-842] (343.24)		NA	TailFiber (6.7627)	1
Draft_002135865	547	5VF4_B [111-546] (439.66)		NA	minorTail (3.8273)	1
Draft_00280979	535	5VF4_B [481-535] (136.42)		NA	TailFiber (5.2288)	1
Draft_00399522	384		1YU0_A [72-289] (380.98)	NA	Other (6.8287)	0
Draft_01628112	654	4EPS_A [481-651] (131.57)		NA	NA	NA
Draft_0191579	855	5VF4_B [573-855] (323.27)		NA	TailFiber (6.3741)	1
Draft_07780111	825			NA	TailFiber (8.6911)	1
Draft_1000001017	1228	1YU0_A [975-1228] (229.38)		No	NA	NA
Draft_100000345	508	5VF4_B [2-340] (402.53)	2RLD_C [366-495] (141.07)	NA	TailFiber (3.8069)	1
Draft_100001151	209	2IOU_C [4-209] (290.16)		NA	minorTail (3.5006)	1
Draft_10000131116	857	5VF4_B [568-857] (330.18)		NA	minorTail (5.2881)	1
Draft_1000013692	326	2IOU_C [12-325] (543.87)		NA	TailFiber (3.1679)	1
Draft_1000013693	131	2IOU_C [1-130] (190.31)		NA	Other (4.7587)	1
Draft_1000019074	529	5VF4_B [476-529] (178.26)		Yes	NA	NA
Draft_1000040932	419		TMhelix [21-40];5VF4_B [175-217] (106.89)	Yes	NA	NA
Draft_1000069833	632	1YU0_A [288-632] (546.66)		NA	TailFiber (4.2579)	1
Draft_1000070020	1155	2IOU_C [838-1154] (568.16)		NA	TailFiber (8.5966)	1
Draft_1000072332	156			NA	NA	NA
Draft_1000072333	348	2IOU_C [20-348] (509.62)		NA	minorTail (2.6619)	1
Draft_1000075945	456	5VF4_B [398-452] (130.78)		NA	minorTail (2.5928)	1
Draft_1000087717	424	1YU0_A [1-423] (649.56)		NA	TailFiber (3.0145)	1
Draft_1000101053	396			NA	TailFiber (2.8587)	1
Draft_1000103062	439	5VF4_B [386-439] (151.31)	PF12195.8 [114-176] (109.80)	NA	TailFiber (2.7904)	1
Draft_100010614	159	PF07603.11 [53-145] (97.66)		NA	NA	NA
Draft_100010615	165	PF07603.11 [71-162] (92.38)		NA	NA	NA
Draft_1000144215	507		1YU0_A [77-288] (398.39)	NA	TailFiber (3.6194)	0.975689
Draft_100016608	433	5VF4_B [358-433] (141.94)		NA	Other (5.1082)	1
Draft_100016787	498	2Y3C_A [252-498] (212.33)	TMhelix [5-27]	Yes	NA	NA
Draft_100027264	358	1YU0_A [77-357] (447.31)		NA	Other (3.7347)	0
Draft_1000294017	327	PF09603.10 [134-325] (224.79)	TMhelix [4-26];TMhelix [47-69]	NA	NA	NA
Draft_100032774	399	1YU0_A [126-399] (246.99)	TMhelix [7-29];1T92_A [34-130] (55.78)	Yes	NA	NA
Draft_1000330022	240			No	NA	NA
Draft_100038576	597	5VF4_B [233-548] (389.09)		NA	TailFiber (3.9549)	1
Draft_1000396	366	5VF4_B [2-319] (360.39)		NA	TailFiber (6.0006)	1
Draft_100040598	434			NA	Other (5.1558)	1
Draft_1000413012	120			NA	Other (7.3826)	0.991333
Draft_1000413013	114			NA	HeadTailJunction (3.1343)	0
Draft_100045095	485			NA	Collar (3.2876)	1
Draft_100045358	338	5VF4_B [1-338] (444.04)		NA	Other (3.4782)	0.774717
Draft_1000471220	450			NA	minorTail (4.1522)	0.774717
Draft_100048967	367	2IOU_C [17-365] (554.10)		NA	minorTail (3.3455)	0.774717
Draft_1000513612	251			No	NA	NA
Draft_100052717	428	5VF4_B [351-428] (142.23)		NA	minorTail (4.0763)	1
Draft_1000566110	833			NA	TailFiber (7.6444)	1
Draft_100057833	1137	2Y3C_A [844-1133] (311.08)	4CSH_D [718-821] (110.10)	No	NA	NA
Draft_100057839	408	5AOH_A [125-406] (297.33)	TMhelix [7-29]	Yes	NA	NA
Draft_100059644	717	PF09603.10 [618-715] (161.16)	TMhelix [12-34];1OA8_C [67-168] (86.01);2QIP_A [169-328] (139.98);6DSL_B [350-430] (92.42)	NA	NA	NA
Draft_1000598211	130			NA	Other (9.7501)	0
Draft_1000598212	154			NA	Other (8.8357)	1
Draft_100076448	274			NA	TailFiber (4.4841)	1
Draft_100077776	1295	5HHA_A [1061-1294] (222.52)		No	NA	NA
Draft_100079515	603			NA	TailFiber (4.8039)	1
Draft_1000874217	212			No	NA	NA
Draft_100088879	369	2IOU_C [12-368] (478.57)		NA	TailFiber (5.7389)	1
Draft_100089016	280	5VF4_B [2-280] (361.08)		NA	minorTail (2.8612)	1
Draft_100089417	810	2IOU_C [492-809] (572.67)	PF03906.14 [10-123] (166.38)	NA	TailFiber (9.9215)	1
Draft_1000960611	367	5VF4_B [2-367] (465.87)		NA	Unclassified (NA)	1
Draft_100109124	453	5VF4_B [398-452] (142.94)		NA	TailFiber (3.2522)	1
Draft_100112272	191	1YU0_A [1-191] (259.83)		NA	Other (3.3943)	1
Draft_100115682	355	5VF4_B [4-355] (429.91)		NA	Other (4.8525)	0
Draft_100119952	640	2IOU_C [294-640] (571.82)	PF03906.14 [8-135] (168.33)	NA	TailFiber (8.9504)	1
Draft_100126389	300	1YU0_A [11-299] (503.27)		NA	Other (3.3667)	0.774717
Draft_100130342	176	PF07603.11 [48-173] (122.23)		NA	NA	NA
Draft_1001322012	151			NA	NA	NA
Draft_1001327513	443	5VF4_B [97-443] (359.07)		NA	TailFiber (4.3912)	1
Draft_100133245	226	PF07603.11 [116-224] (102.79)	TMhelix [10-32]	Yes	NA	NA
Draft_100144793	608	5VF4_B [264-608] (428.75)		NA	TailFiber (5.2348)	1
Draft_100149584	406	PF07603.11 [325-402] (90.26)		NA	NA	NA
Draft_100150823	151			NA	Other (8.9221)	0.774717
Draft_100151812	339			No	NA	NA
Draft_100151814	720		PF00308.18 [89-113] (62.87)	No	NA	NA
Draft_100152562	596		2V31_A [387-454] (92.63)	NA	TailFiber (6.3668)	1
Draft_100154837	341	1YU0_A [19-341] (528.97)		NA	TailFiber (2.6326)	1
Draft_100163646	354	5VF4_B [2-354] (442.70)		NA	Other (3.9141)	0.774717
Draft_100172104	152	1YU0_A [5-152] (204.16)		NA	Collar (4.4314)	0
Draft_100180906	349	2IOU_C [3-348] (609.92)		NA	Other (4.0051)	1
Draft_100187726	359	5VF4_B [3-359] (463.21)		NA	TailShaft (3.7655)	1
Draft_100191842	472			NA	TailFiber (3.3159)	1
Draft_100196229	609		5VF4_B [70-201] (199.34)	NA	TailFiber (3.3472)	1
Draft_100202535	357	5VF4_B [2-357] (431.37)		NA	TailFiber (6.4739)	1
Draft_1002074623	391	5VF4_B [41-390] (434.36)		NA	Other (2.7513)	1
Draft_100211753	450	5VF4_B [393-449] (142.07)		NA	MajorTail (2.4509)	1
Draft_100216813	210	5HHA_A [9-210] (179.12)		No	NA	NA
Draft_100222782	117	PF07603.11 [40-113] (90.80)		NA	NA	NA
Draft_100224696	113	5VF4_B [42-112] (107.52)		NA	minorTail (3.7133)	1
Draft_100236207	273			NA	Other (2.5834)	1
Draft_100242984	752	2Y3C_A [469-751] (313.75)	TMhelix [13-35];6BQM_A [51-174] (181.72);PF13313.6 [199-274] (117.87);6BQM_A [343-469] (182.96)	Yes	NA	NA
Draft_100274917	517		2V31_A [171-243] (85.10);5VF4_B [267-312] (151.03)	NA	TailFiber (4.3870)	1
Draft_100275156	214			No	NA	NA
Draft_100280453	556	5VF4_B [210-556] (437.79)	PF12571.8 [1-149] (169.90)	NA	TailFiber (7.2009)	1
Draft_1002823	370	5VF4_B [4-370] (489.32)		NA	Collar (2.3806)	1
Draft_100287695	472			NA	TailFiber (3.6360)	1
Draft_100295055	183		PF07603.11 [32-89] (92.41)	NA	NA	NA
Draft_100347376	530	PF05689.11 [279-496] (189.44)	TMhelix [7-29]	NA	NA	NA
Draft_100347416	499	5VF4_B [165-499] (357.13)	TMhelix [9-26]	NA	TailFiber (2.5138)	1
Draft_100354625	211	5VF4_B [157-211] (114.75)		NA	TailFiber (4.9613)	1
Draft_100355982	409	1YU0_A [42-408] (622.46)		NA	minorTail (3.8864)	1
Draft_100376193	463	5VF4_B [133-463] (348.24)	1YU0_A [1-50] (255.46)	NA	TailFiber (6.3901)	1
Draft_100381462	233			No	NA	NA
Draft_100398485	279	PF07603.11 [186-276] (100.93)	TMhelix [7-29]	Yes	NA	NA
Draft_100424007	364	5VF4_B [3-364] (473.86)		NA	TailFiber (5.5634)	1
Draft_100434703	367	5VF4_B [2-367] (453.71)		NA	TailFiber (5.8326)	1
Draft_100473185	449	5VF4_B [394-448] (128.64)		NA	TailFiber (4.9645)	1
Draft_100546546	451	5VF4_B [391-448] (126.23)		NA	minorTail (4.5748)	0.774717
Draft_1006425418	350	1YU0_A [26-348] (498.39)		NA	TailFiber (3.5133)	1
Draft_100653013	371	5VF4_B [294-371] (138.98)		NA	Other (4.8896)	1
Draft_100659903	120			NA	NA	NA
Draft_100786005	402	5VF4_B [43-402] (447.31)		NA	Other (3.1128)	1
Draft_100847638	445		5VF4_B [69-189] (208.11)	NA	TailFiber (4.0029)	1
Draft_1009337037	384	5VF4_B [93-384] (332.79)		NA	TailFiber (5.9514)	1
Draft_1009337055	213	5VF4_B [148-186] (39.67)		NA	Other (9.6121)	0
Draft_100961273	435	5VF4_B [378-434] (134.66)		NA	TailFiber (2.0197)	1
Draft_100973584	530	PF05689.11 [279-496] (189.50)	TMhelix [7-29]	NA	NA	NA
Draft_101011414	443	1YU0_A [106-442] (563.75)		NA	minorTail (3.0076)	1
Draft_1010325227	152			NA	NA	NA
Draft_1010325228	204	PF07603.11 [59-200] (100.65)		NA	NA	NA
Draft_101219829	252		TMhelix [7-26]	NA	NA	NA
Draft_1022715753	441	5VF4_B [386-440] (144.44)		NA	TailFiber (2.9020)	1
Draft_1027303	146			NA	Other (5.3308)	1
Draft_1027304	123			NA	Other (8.7739)	0.00718244
Draft_102750272	348	2IOU_C [21-348] (511.55)		NA	minorTail (3.0102)	1
Draft_103763642	316			NA	NA	NA
Draft_103786174	160			NA	Other (4.2340)	0.145024
Draft_103786175	121			NA	Other (9.0708)	0
Draft_104605995	369	2IOU_C [52-368] (550.41)		NA	TailFiber (6.0774)	1
Draft_117334552	291	TMhelix [263-285]		NA	Other (4.1555)	0.774717
EFB_10004514	2262	5VF4_B [1988-2243] (319.10)	5JDA_A [999-1388] (354.21)	NA	TailFiber (8.9232)	1
EFB_100129133	192	4EPS_A [54-188] (122.32)		NA	NA	NA
EFB_100129134	201	PF07603.11 [101-196] (101.41)		NA	NA	NA
EFB_1001497105	2606		5JDA_A [1570-1693] (168.79)	NA	TailFiber (9.5338)	1
EFB_1001651130	269	4EPS_A [134-264] (134.16)		NA	NA	NA
EFB_100404346	640			NA	TailFiber (5.7754)	1
EFB_100426113	1649	5VF4_B [1580-1633] (122.69)		NA	TailFiber (9.8108)	1
EFB_101072441	580			NA	TailFiber (8.3453)	1
EFB_101072451	198			NA	Other (5.6165)	1
EFB_10146663	449	5VF4_B [158-449] (346.69)		NA	TailFiber (7.6997)	1
EFB_10161955	373			NA	TailFiber (2.9907)	1
EFB_101876228	411	5VF4_B [166-407] (296.84)		NA	Other (4.0927)	1
EFB_1021936204	489			NA	Unclassified (NA)	0
EFB_103001824	522			NA	TailFiber (6.9207)	1
EFB_10300184	198			NA	Other (4.5491)	0.999957
EMG_10000121107	517			NA	minorTail (6.1474)	1
EMG_1000022240	201			NA	NA	NA
EMG_1000022241	103			NA	NA	NA
EMG_1000054212	1880			NA	TailFiber (9.2493)	1
EMG_100005659	1021			NA	TailFiber (7.7635)	1
EMG_1000059317	2834			NA	TailFiber (9.8290)	1
EMG_1000073053	435	5VF4_B [114-420] (365.51)		NA	TailFiber (3.1552)	0.996684
EMG_1000092054	262			NA	TailFiber (3.2435)	1
EMG_1000092055	265			NA	Other (3.5840)	1
EMG_1000097126	498			NA	TailFiber (2.9669)	1
EMG_1000098547	631	5VF4_B [305-629] (361.72)	TMhelix [7-26]	NA	MajorTail (2.7644)	1
EMG_1000101711	171			NA	Other (9.5677)	0
EMG_1000101733	439	5VF4_B [350-439] (150.90)		NA	TailFiber (3.5525)	1
EMG_100011755	1227	5HHA_A [967-1226] (281.54)	TMhelix [7-26]	Yes	NA	NA
EMG_1000117827	448			NA	TailFiber (5.2013)	1
EMG_100012435	1186			NA	TailFiber (9.3586)	1
EMG_1000138245	435	5VF4_B [114-420] (366.71)		NA	TailFiber (3.8833)	1
EMG_1000139720	311			NA	Unclassified (NA)	1
EMG_100014774	747	5HHA_A [507-747] (303.78)	TMhelix [26-48];PF08308.11 [379-444] (54.15)	Yes	NA	NA
EMG_100015749	263			NA	NA	NA
EMG_1000157717	750	5VF4_B [513-749] (298.10)		NA	TailFiber (5.1391)	1
EMG_1000172428	1391	4EPS_A [1280-1391] (142.52)	4FS7_A [435-829] (203.95)	NA	TailFiber (9.1995)	1
EMG_100017648	2665			NA	TailFiber (9.2987)	1
EMG_1000179937	474			NA	NA	NA
EMG_1000186023	446	4EPS_A [306-416] (56.17)		NA	Other (4.1273)	1
EMG_1000191664	281			NA	TailFiber (4.4251)	1
EMG_1000193627	437	4EPS_A [301-434] (55.55)		NA	Collar (2.3331)	0
EMG_100020014	2286	5VF4_B [2195-2268] (118.34)	5JDA_A [987-1334] (269.08)	NA	TailFiber (7.8957)	1
EMG_100023219	456	5VF4_B [397-455] (48.11)		NA	TailFiber (4.1677)	1
EMG_100024372	383	PF07603.11 [305-380] (35.16)		NA	NA	NA
EMG_1000258445	402	TMhelix [342-364];TMhelix [379-401]		NA	Other (7.3703)	0.0107129
EMG_100030815	1887			NA	TailFiber (8.8875)	1
EMG_100034086	1149			NA	TailFiber (5.3442)	1
EMG_1000374824	428	1YU0_A [81-425] (448.19)		NA	Other (4.0820)	0.774717
EMG_1000378310	304			NA	Other (4.4357)	1
EMG_100041042	282			NA	NA	NA
EMG_100042275	412			NA	Other (6.7747)	0.774717
EMG_1000496120	503			NA	NA	NA
EMG_100050508	2626			NA	TailFiber (9.7130)	1
EMG_100051272	980		TMhelix [5-22]	NA	TailFiber (7.8395)	1
EMG_100052479	2271	4EPS_A [2126-2267] (133.67)		NA	TailFiber (9.6626)	1
EMG_1000627429	1063			NA	TailFiber (5.2201)	1
EMG_100065612	429			NA	Other (2.8338)	0
EMG_100080267	1059	5VF4_B [800-1057] (323.00)		NA	TailFiber (5.8606)	1
EMG_100081286	2019		TMhelix [7-29];5FTX_A [1240-1517] (135.61);pfam02368 [1569-1639] (54.0)	NA	TailFiber (9.5964)	1
EMG_100083019	428			NA	TailFiber (4.0262)	1
EMG_1000835711	372			NA	TailFiber (3.7182)	1
EMG_100090617	835			NA	TailFiber (3.1377)	3.95105e-05
EMG_1000930720	197			NA	Other (8.5324)	0.774717
EMG_100098526	693	5HHA_A [452-691] (273.29)	TMhelix [5-27]	Yes	NA	NA
EMG_100124096	624	5VF4_B [568-622] (117.70)		NA	TailFiber (8.9397)	1
EMG_1001261813	471	5VF4_B [413-467] (53.70)		NA	MajorTail (5.1341)	1
EMG_100129722	652			NA	TailFiber (8.6250)	1
EMG_100131008	815			NA	NA	NA
EMG_100138514	257	TMhelix [180-202];TMhelix [212-231]	TMhelix [5-27]	NA	NA	NA
EMG_100154467	503	5VF4_B [194-496] (357.89)		NA	minorTail (3.4615)	1
EMG_100180605	1028	PF09603.10 [845-1024] (219.24)		NA	NA	NA
EMG_100183267	175			NA	Other (8.5483)	0
EMG_1001840011	600	5VF4_B [545-600] (109.71)		NA	TailFiber (3.5513)	1
EMG_100190148	276			NA	NA	NA
EMG_1002043612	233	4EPS_A [114-233] (136.21)		NA	NA	NA
EMG_100205744	1102			NA	TailFiber (8.3979)	1
EMG_100303555	498			NA	NA	NA
EMG_100311432	797		5NF4_A [6-388] (219.02)	NA	NA	NA
EMG_100343964	674	5VF4_B [615-673] (142.83)		NA	minorTail (2.6899)	1
EMG_100362624	343	5HHA_A [114-342] (291.14)		Yes	NA	NA
EMG_100375513	673		TMhelix [5-22]	NA	NA	NA
EMG_100390202	601	5VF4_B [256-593] (352.03)	PF12571.8 [1-153] (162.60)	NA	TailFiber (4.5188)	1
EMG_100391792	663	5HHA_A [442-662] (292.91)	TMhelix [5-24];pfam08308 [211-274] (50.6);PF08308.11 [350-404] (55.49)	Yes	NA	NA
EMG_100392994	300	PF09603.10 [189-298] (110.78)	TMhelix [7-26]	NA	NA	NA
EMG_100392995	300		PF05635.11 [182-285] (124.80)	NA	NA	NA
EMG_100393472	287			NA	Other (9.0665)	0.0673216
EMG_100410553	364			NA	Other (7.3447)	0.686618
EMG_100455992	444			NA	TailFiber (6.5593)	1
EMG_100460277	290			NA	Other (2.8345)	1
EMG_100488293	353	PF09603.10 [242-348] (134.41)	5NGJ_B [50-143] (79.21)	NA	NA	NA
EMG_100511292	442			NA	TailFiber (2.5477)	1
EMG_100518652	374			NA	Unclassified (NA)	1
EMG_100560242	357	2Y3C_A [27-355] (337.84)		Yes	NA	NA
EMG_100566552	431	5VF4_B [138-428] (341.45)		NA	Other (2.9595)	1
EMG_100667921	359	4EPS_A [284-359] (120.64)		No	NA	NA
EMG_100925592	400			NA	TailFiber (4.3777)	1
EMG_100935292	403			NA	TailFiber (4.4818)	1
FW106_1000001134	121	PF07603.11 [77-117] (33.93)		NA	NA	NA
FW106_1000001135	154	PF07603.11 [74-147] (86.89)		NA	NA	NA
FwDRAFT_101495874	513			NA	TailFiber (3.6248)	1
GOS2248_100340394	519	5VF4_B [192-519] (350.63)		NA	TailFiber (4.6294)	1
GOS2248_100398821	436	1YU0_A [107-436] (535.99)		NA	TailFiber (3.3905)	1
GOS2248_100677369	512	5VF4_B [456-509] (44.23)		NA	TailFiber (3.6350)	0.774717
GOS2248_100704412	297			NA	TailFiber (6.7518)	1
GOScombined01_1004751653	239	5VF4_B [183-236] (44.24)		NA	TailFiber (3.3301)	1
GOScombined01_1016209615	436	1YU0_A [107-436] (535.54)		NA	TailFiber (3.1745)	1
GOScombined01_1016468394	519	5VF4_B [192-519] (349.89)		NA	TailFiber (4.8182)	1
Ga0005263J37298_1015896	419	5VF4_B [120-419] (334.81)		NA	TailFiber (5.9172)	1
Ga0007792_1000007757	138	PF07603.11 [61-131] (33.60)		NA	NA	NA
Ga0007792_100018043	700	5VF4_B [643-699] (126.33)		NA	TailFiber (7.2356)	1
Ga0007792_100047295	707			NA	TailFiber (7.3132)	1
Ga0007794_1000049912	187	4EPS_A [89-185] (125.52)		NA	NA	NA
Ga0007794_1000049913	138	PF07603.11 [61-131] (34.99)		NA	NA	NA
Ga0007794_1000164910	700	5VF4_B [643-699] (126.28)		NA	TailFiber (7.4090)	1
Ga0007794_100048752	265	2Y3C_A [18-264] (295.33)		No	NA	NA
Ga0007796_100072705	350	2IOU_C [19-349] (535.66)		NA	TailFiber (3.7368)	1
Ga0007797_100001014	1004	4X8E_B [733-1000] (258.55)	TMhelix [7-29];PF03796.15 [139-172] (79.96);5IRM_C [250-402] (97.05)	Yes	NA	NA
Ga0007797_100001017	279	5HHA_A [1-272] (292.57)		No	NA	NA
Ga0007797_100005110	1105	5HHA_A [800-1093] (151.31)	3HYN_A [2-110] (96.94);3E2I_A [208-342] (77.65)	No	NA	NA
Ga0007797_100005117	1113	1Y4J_B [821-1106] (148.20)	4LQC_B [3-101] (69.57);5YUD_A [196-410] (185.30)	No	NA	NA
Ga0007797_10005054	1036	4X8E_B [740-1035] (294.35)	5VFT_B [204-273] (70.48);5IRN_A [356-626] (123.37)	No	NA	NA
Ga0007797_10011204	359	5VF4_B [4-359] (430.01)		NA	Other (4.8139)	0
Ga0007798_1000123910	405	1YU0_A [120-403] (465.01)		NA	TailFiber (5.7255)	0
Ga0007798_100014156	358	1YU0_A [75-357] (452.92)		NA	TailFiber (5.6249)	1
Ga0007798_100064753	210			No	NA	NA
Ga0007801_100007484	450	5HHA_A [165-450] (305.99)		No	NA	NA
Ga0007804_10027194	324	PF07603.11 [222-322] (98.36)	TMhelix [13-35]	NA	NA	NA
Ga0007819_100073310	206	4EPS_A [61-202] (130.87)		NA	NA	NA
Ga0007819_10007339	167	4EPS_A [97-165] (109.97)		NA	NA	NA
Ga0007836_100015012	125			NA	Other (9.3530)	0
Ga0007836_100015013	163			NA	Other (8.1808)	0.0729091
Ga0007842_10004792	451			NA	TailFiber (6.3959)	1
Ga0007854_100042734	356	5VF4_B [46-356] (347.29)		NA	Collar (5.5219)	0
Ga0007854_100099471	686	2Y3C_A [406-685] (316.57)		Yes	NA	NA
Ga0007854_100196126	125	PF07603.11 [44-121] (77.90)		NA	NA	NA
Ga0007854_100323613	336	5HHA_A [60-297] (295.99)		No	NA	NA
Ga0007854_100483214	180	PF07603.11 [68-176] (100.49)		NA	NA	NA
Ga0007859_10040625	161			NA	Other (6.4454)	1
Ga0007867_10070322	369	4EPS_A [263-369] (130.21)	TMhelix [13-35]	NA	NA	NA
Ga0007868_10005982	325	PF07603.11 [205-323] (119.88)	TMhelix [12-34]	NA	NA	NA
Ga0007872_10011791	360	4EPS_A [254-360] (129.56)	TMhelix [13-35]	NA	NA	NA
Ga0007882_1000002068	238			No	NA	NA
Ga0007882_1000104513	205	PF07603.11 [109-201] (95.70)		NA	NA	NA
Ga0007882_1000104520	179	4EPS_A [68-177] (129.71)		NA	NA	NA
Ga0007882_100012072	131			NA	Other (9.1302)	0
Ga0007882_100012073	124			NA	Other (9.2268)	0.774717
Ga0051080_100010598	569	4EPS_A [80-569] (455.88)		Yes	NA	NA
Ga0051080_100320310	475	5VF4_B [124-473] (346.79)		NA	Other (3.4431)	1
Ga0051080_100685610	146			NA	NA	NA
Ga0051080_10068569	754			NA	TailFiber (3.8008)	0.774717
Ga0051080_100782435	564			NA	Other (5.5058)	1
Ga0051080_10087288	503			NA	Other (2.6078)	0.774717
Ga0051080_100910755	425	5VF4_B [170-415] (286.66)		NA	Other (5.5864)	0
Ga0051080_10099755	618			NA	TailFiber (4.5400)	0
Ga0051080_10177583	161			NA	Other (9.4527)	0
Ga0051081_100387118	302			NA	Other (7.8060)	0
Ga0051081_100546739	422			NA	TailFiber (4.0989)	1
Ga0051980_1000132119	351	5VF4_B [2-351] (467.20)		NA	Collar (4.3398)	1
Ga0051980_100065232	257			No	NA	NA
Ga0051980_100087035	694		6HYP_A [85-267] (159.26)	No	NA	NA
Ga0051980_100161865	390		3L7I_C [132-389] (211.03)	NA	NA	NA
Ga0051980_100163764	942	4X8E_B [707-938] (253.98)	TMhelix [10-32];TMhelix [45-64];PF08423.11 [230-276] (71.73);5IRM_C [324-589] (105.74)	Yes	NA	NA
Ga0051980_100164532	225			No	NA	NA
Ga0051980_100191813	354	1YU0_A [29-353] (546.25)		NA	minorTail (4.3470)	1
Ga0051980_100198462	727		3JC6_6 [73-243] (104.59)	No	NA	NA
Ga0051980_100312572	272			No	NA	NA
Ga0051980_100322735	332			No	NA	NA
Ga0051980_100401363	334			NA	NA	NA
Ga0051980_100409701	162	PF07603.11 [35-159] (125.96)		NA	NA	NA
Ga0051980_100518001	230			NA	NA	NA
Ga0051980_100819792	259			No	NA	NA
Ga0051987_1000067219	351	5VF4_B [2-351] (467.19)		NA	Collar (4.6250)	1
Ga0051987_100043182	968	PF07603.11 [829-965] (129.26)		NA	NA	NA
Ga0051987_100090422	675		6HYP_A [438-675] (275.11)	NA	NA	NA
Ga0051987_100212743	195			No	NA	NA
Ga0051987_100232512	297			No	NA	NA
Ga0052186_1005964121	346	2IOU_C [76-346] (448.32)		NA	TailFiber (3.2413)	0.774717
Ga0052186_1006096714	440	5VF4_B [380-437] (123.80)		NA	TailFiber (5.2367)	0
Ga0052186_1006104221	926	5VF4_B [694-926] (315.51)	PF18454.1 [4-40] (94.38)	NA	TailFiber (8.7789)	1
Ga0052186_100643824	132	PF07603.11 [14-129] (119.28)		NA	NA	NA
Ga0052232_1080012	473			NA	Other (6.1075)	0.774717
Ga0052240_10003404	928	2Y3C_A [623-873] (309.56)		No	NA	NA
Ga0052244_100000111	528	5VF4_B [452-528] (140.49)		NA	TailFiber (4.8726)	1
Ga0052259_10004722	242	5HHA_A [15-232] (280.10)		No	NA	NA
Ga0052259_100312582	504			NA	Collar (2.1228)	0.774717
Ga0052260_1008022	747			NA	TailFiber (4.9088)	1
Ga0052260_1024785	327	5VF4_B [33-326] (350.04)		NA	Other (2.6263)	0
Ga0052260_1079003	346	2IOU_C [29-346] (499.03)		NA	Other (5.1899)	1
Ga0052270_100113876	888	PF09603.10 [772-886] (144.64)	4QB7_A [108-368] (155.51)	NA	NA	NA
Ga0052270_1001208811	735			NA	TailFiber (4.0041)	1
Ga0052270_103039555	427			NA	TailFiber (4.9135)	1
Ga0052270_103060946	570	TMhelix [546-568]		NA	TailFiber (4.8205)	1
Ga0052270_1030668534	679		6I6R_B [222-316] (144.38)	NA	TailFiber (6.9141)	1
Ga0052270_1030738112	707			NA	TailFiber (6.7292)	1
Ga0052270_103079169	526		6I6R_B [231-324] (133.13)	NA	TailFiber (6.6378)	1
Ga0052270_103696143	280			NA	TailFiber (2.5327)	1
Ga0052270_104329193	528			NA	MajorTail (3.7627)	1
Ga0056909_100034546	158			NA	NA	NA
Ga0056909_100034560	228			NA	NA	NA
Ga0056909_100038338	130	PF07603.11 [88-124] (34.57)		NA	NA	NA
Ga0056909_100038339	170	PF07603.11 [85-166] (95.43)		NA	NA	NA
Ga0056909_100050838	209	PF07603.11 [89-205] (124.20)		NA	NA	NA
Ga0056909_100050839	141	PF07603.11 [48-137] (96.67)		NA	NA	NA
Ga0056909_10016802	941	5HHA_A [689-924] (296.03)	4OM7_B [8-151] (117.99);PF05673.13 [155-428] (107.22)	No	NA	NA
Ga0056909_10016805	938	5AOH_A [695-922] (212.92)	3VBC_A [3-155] (120.73);PF01637.18 [208-362] (77.79)	No	NA	NA
Ga0056909_10021822	236			NA	NA	NA
Ga0056909_10021824	1092	5HHA_A [860-1088] (298.28)	5Y8F_A [130-253] (112.41);5IRM_C [350-734] (224.15)	No	NA	NA
Ga0056909_10033675	448	5VF4_B [393-447] (114.50)		NA	minorTail (4.6887)	1
Ga0056909_10034713	150	PF07603.11 [24-145] (112.68)		NA	NA	NA
Ga0056909_10080564	146	PF07603.11 [47-142] (95.93)		NA	NA	NA
Ga0056909_10080565	202	PF07603.11 [77-198] (124.38)		NA	NA	NA
Ga0058864_15519274	1003	5HHA_A [703-937] (305.49)		No	NA	NA
Ga0058866_10489841	726	5HHA_A [462-724] (310.63)	5IRM_C [93-396] (200.28)	No	NA	NA
Ga0058867_10974313	108			NA	NA	NA
Ga0058868_10145972	823	5HHA_B [554-812] (309.40)		No	NA	NA
Ga0058868_102168910	264	5HHA_A [9-254] (292.25)		No	NA	NA
Ga0058869_10520736	907	5HHA_A [645-906] (284.91)	PF14516.6 [18-359] (128.81);5IRN_A [446-622] (112.78)	No	NA	NA
Ga0062456_10003559	325	2Y3C_A [33-301] (299.47)		No	NA	NA
Ga0062456_10015165	328	PF07603.11 [204-309] (90.27)	TMhelix [7-24];PF05643.11 [33-149] (99.26)	NA	NA	NA
Ga0065167_10010274	1021	5HHA_A [739-972] (295.26)		No	NA	NA
Ga0065177_100000833	121			NA	Other (9.7867)	0
Ga0065177_100000838	153			NA	Other (9.2161)	0
Ga0065179_10045385	649	5HHA_A [395-648] (299.49)	5TOS_A [10-285] (229.37);TMhelix [320-342]	Yes	NA	NA
Ga0065180_1000049819	351	5VF4_B [2-351] (467.22)		NA	Collar (4.4945)	1
Ga0065180_1000085313	248			No	NA	NA
Ga0065180_100045412	251			No	NA	NA
Ga0065182_10042143	351	5VF4_B [2-351] (467.23)		NA	Collar (4.2326)	1
Ga0065182_10598463	149			NA	NA	NA
Ga0065701_101263032	188			NA	Other (5.8649)	0
Ga0065701_101265632	468			NA	TailFiber (3.5959)	1
Ga0065701_101280211	827	5VF4_B [770-827] (149.07)		NA	TailFiber (8.1376)	1
Ga0065711_100007119	2604			NA	TailFiber (9.6962)	1
Ga0065711_102878053	629			NA	MajorTail (2.6881)	1
Ga0065711_10362759	2036	4EPS_A [1905-2032] (134.52)		NA	TailFiber (8.9227)	1
Ga0065721_1004936528	299	2IOU_C [10-296] (519.42)		NA	Other (3.2841)	0.774717
Ga0065721_1004936529	299	1YU0_A [7-299] (523.94)		NA	TailFiber (2.1284)	1
Ga0066403_10000774	943	5HHA_A [638-871] (308.98)		No	NA	NA
Ga0066403_10000778	262	5HHA_A [9-237] (296.36)		No	NA	NA
Ga0066403_10009658	124			NA	Other (9.1353)	1
Ga0066407_100001235	204	PF07603.11 [63-198] (103.75)		NA	NA	NA
Ga0066407_100001236	169	PF07603.11 [89-165] (88.00)		NA	NA	NA
Ga0066407_10001132	119	PF07603.11 [42-115] (92.24)		NA	NA	NA
Ga0066407_10001133	149	PF07603.11 [70-144] (95.01)		NA	NA	NA
Ga0066415_10019823	153	4EPS_A [80-150] (101.45)		NA	NA	NA
Ga0066415_10019824	204	4EPS_A [58-202] (121.26)		NA	NA	NA
Ga0066421_100005144	348	2IOU_C [9-348] (497.77)		NA	TailFiber (5.1918)	1
Ga0066425_10005851	203	PF07603.11 [61-199] (101.07)		NA	NA	NA
Ga0066425_10005852	152	PF07603.11 [74-147] (90.53)		NA	NA	NA
Ga0066432_100002846	156	PF07603.11 [112-150] (54.16)		NA	NA	NA
Ga0066432_100002847	116	PF07603.11 [39-112] (90.69)		NA	NA	NA
Ga0066448_100012540	247	5HHA_A [59-247] (208.63)		No	NA	NA
Ga0066448_100012549	305	5AOH_A [95-304] (209.36)		No	NA	NA
Ga0066448_100033717	135	PF07603.11 [85-124] (30.79)		NA	NA	NA
Ga0066448_100033718	154			NA	NA	NA
Ga0066453_100006742	210			NA	NA	NA
Ga0066453_100006747	145	PF07603.11 [59-142] (106.53)		NA	NA	NA
Ga0066453_100006748	155	4EPS_A [87-154] (44.83)		NA	NA	NA
Ga0066453_100010950	131	PF07603.11 [89-125] (31.62)		NA	NA	NA
Ga0066453_100010951	152	PF07603.11 [88-150] (34.23)		NA	NA	NA
Ga0066477_100018920	376	1YU0_A [28-375] (559.42)		NA	TailFiber (4.1776)	1
Ga0066479_100007515	170	PF07603.11 [62-154] (103.40)		NA	NA	NA
Ga0066479_10000758	177	4EPS_A [101-167] (46.65)		NA	NA	NA
Ga0066479_10000759	211	PF07603.11 [67-204] (100.93)		NA	NA	NA
Ga0066488_10011343	121	4EPS_A [54-119] (41.52)		NA	NA	NA
Ga0066488_10011353	121	PF07603.11 [42-116] (87.16)		NA	NA	NA
Ga0066488_10011354	148	4EPS_A [79-145] (42.26)		NA	NA	NA
Ga0066530_1027053	178	2IOU_C [26-177] (206.07)		NA	Other (4.2287)	0
Ga0066555_1011736	354	2IOU_C [17-353] (559.59)		NA	minorTail (4.1919)	1
Ga0066607_10032084	1124	PF07603.11 [44-165] (128.66)		NA	NA	NA
Ga0066607_10039271	413	5VF4_B [94-413] (352.51)		NA	minorTail (2.5723)	1
Ga0066607_10047764	173	PF07603.11 [45-170] (128.22)		NA	NA	NA
Ga0066607_10101042	174	PF07603.11 [46-171] (123.38)		NA	NA	NA
Ga0066611_1000007639	397	PF07603.11 [288-376] (91.64)		NA	NA	NA
Ga0066611_100053372	1124	PF07603.11 [44-165] (128.61)		NA	NA	NA
Ga0066631_100017246	244			No	NA	NA
Ga0066631_100136442	225			No	NA	NA
Ga0066631_100746732	139	TMhelix [26-48]		NA	NA	NA
Ga0066632_100005015	945	1Y4J_B [732-944] (255.80)	TMhelix [9-31];1WCZ_A [34-205] (115.64);1Y4J_B [280-499] (285.55)	Yes	NA	NA
Ga0066632_100041943	185			No	NA	NA
Ga0066635_100012103	246			No	NA	NA
Ga0066635_100045217	296			No	NA	NA
Ga0066635_100081444	242			No	NA	NA
Ga0066635_100081445	258			No	NA	NA
Ga0066635_100234931	225			No	NA	NA
Ga0066635_100251543	174			NA	NA	NA
Ga0066635_100328332	102	2RLD_C [2-100] (128.82)		NA	NA	NA
Ga0066636_100075293	977	5HHA_A [668-959] (306.31)	TMhelix [53-72];5IRM_C [173-536] (259.29)	Yes	NA	NA
Ga0066636_100122295	274			NA	NA	NA
Ga0066636_100169101	306	PF07603.11 [213-304] (100.74)	TMhelix [5-27]	Yes	NA	NA
Ga0066636_100204954	170	4Q61_D [5-126] (109.27)		NA	NA	NA
Ga0066636_100254962	441	1Y4J_B [144-440] (277.32)	TMhelix [5-22]	Yes	NA	NA
Ga0066636_100276491	234			No	NA	NA
Ga0066636_100309114	213			NA	NA	NA
Ga0066636_100336412	289	5HHA_A [24-286] (295.03)		Yes	NA	NA
Ga0066636_100425913	230			No	NA	NA
Ga0066636_100456422	186		2RLD_C [66-183] (150.59)	NA	NA	NA
Ga0066636_100491672	288		TMhelix [5-24];5AG8_A [214-287] (78.04)	NA	NA	NA
Ga0066636_100574114	211			No	NA	NA
Ga0066637_1000017652	351	5VF4_B [2-351] (467.22)		NA	Collar (4.5333)	1
Ga0066637_100033962	275			NA	NA	NA
Ga0066637_100039077	221			No	NA	NA
Ga0066637_1000658411	245			No	NA	NA
Ga0066637_100069072	472	5VF4_B [95-472] (299.44)		NA	Other (3.4997)	1
Ga0066637_1000697811	310			NA	NA	NA
Ga0066637_100098056	444	5AOH_A [139-443] (274.52)		Yes	NA	NA
Ga0066637_100142805	346			No	NA	NA
Ga0066637_100172431	236			No	NA	NA
Ga0066637_100173422	651			No	NA	NA
Ga0066637_100185595	268	PF07603.11 [186-266] (79.48)	TMhelix [7-26]	NA	NA	NA
Ga0066637_100198322	307	PF07603.11 [238-307] (78.57)	TMhelix [15-33]	Yes	NA	NA
Ga0066637_100279832	227			No	NA	NA
Ga0066637_100286635	267	2Z73_B [79-91] (56.90)		NA	NA	NA
Ga0066637_100294344	189			No	NA	NA
Ga0066637_100312724	290			NA	NA	NA
Ga0066637_100313331	234			No	NA	NA
Ga0066637_100365932	358		TMhelix [13-35]	NA	NA	NA
Ga0066637_100384693	334			NA	NA	NA
Ga0066637_100712862	167		2RLD_C [39-157] (154.55)	NA	NA	NA
Ga0066638_10123014	242			NA	NA	NA
Ga0066638_10128202	273			NA	NA	NA
Ga0066639_1000177224	259			No	NA	NA
[truncated: 13,560 more rows]

## Sheet: Phage tail proteins prediction
		PhANNs predictions (score ≥ 2)													DeepCapTail predictions (score ≥ 0.9)
Target PC	Number of sequences	Portal	Other	Baseplate	TailFiber	Collar	minorCP	TailShaft	MajorCP	MajorTail	HeadTailJunction	minorTail	Unclassified	Total tail predictions – PhANNs	Tail model	Annotation
PC_00002	3594	0.14%	34.17%	0.31%	50.31%	3.76%	0.25%	0.58%	0.00%	2.67%	0.00%	5.90%	1.92%	0.6322	75.91%	Tail structure protein
PC_00003	1770	0.96%	37.29%	0.23%	50.56%	1.36%	0.06%	0.34%	0.40%	3.50%	0.00%	3.84%	1.47%	0.596	74.58%	Tail structure protein
PC_00009-viral	894	0.89%	80.31%	0.45%	10.29%	1.90%	0.11%	0.11%	0.56%	0.78%	0.34%	2.35%	1.90%	0.1577	52.01%	Unknown
PC_00007	611	0.16%	97.55%	0.00%	0.00%	0.00%	0.65%	0.33%	0.00%	0.00%	1.31%	0.00%	0.00%	0.0164	21.42%	Unknown
PC_00008	604	0.17%	46.19%	0.17%	42.22%	6.29%	0.00%	0.83%	0.66%	0.66%	0.00%	0.83%	1.99%	0.5083	80.20%	Tail structure protein
PC_00010	521	0.19%	35.32%	0.19%	49.14%	1.92%	0.19%	0.00%	0.00%	0.58%	0.00%	10.75%	1.73%	0.6239	56.30%	Tail structure protein
PC_00012	415	0.00%	3.61%	0.24%	92.53%	0.24%	0.00%	0.00%	0.00%	2.89%	0.00%	0.00%	0.48%	0.9566	97.52%	Tail structure protein
PC_00023	212	0.47%	56.13%	0.47%	34.43%	0.47%	0.00%	1.42%	0.47%	1.42%	0.00%	1.42%	3.30%	0.3916	61.35%	Tail structure protein
PC_00021-viral	95	0.00%	32.63%	0.00%	61.05%	2.11%	1.05%	0.00%	0.00%	1.05%	0.00%	1.05%	1.05%	0.6526	75.79%	Tail structure protein

## Sheet: Ig-like phage protein annotatio
Annotation of RefSeq Caudovirales protein with a best hit to an Ig-like pfam domain							Annotation of RefSeq Caudovirales protein with a significant hit to an Ig-like pfam domain
Annotation	Number of sequence	Type	Total	447			Annotation	Number of sequence	Type	Total	1035
hypothetical protein	109		Hypothetical	112			hypothetical protein	254		Hypothetical	269
major tail protein	87	structural	Structural	271	0.808955		major tail protein	96	structural	Structural	616	0.804178
minor tail protein	36	structural	Other	64			receptor binding protein	51	structural	Other	150
tail protein	26	structural					tail fiber protein	42	structural
tail fiber protein	11	structural					tail protein	41	structural
major tail subunit	9	structural					head outer capsid protein	38	structural
major tail tube protein	8	structural					minor tail protein	38	structural
tail fibers protein	7	structural					distal tail protein	35	structural
structural protein	7	structural					tail associated lysin	34	structural
tail fiber	6	structural					structural protein	16	structural
hydrolase	5						baseplate protein	14	structural
capsid decorating protein	5	structural					major tail subunit	13	structural
major tail structural protein	4	structural					tail fibers protein	12	structural
tail tube protein	4	structural					capsid and scaffold protein	12	structural
central tail fiber	4	structural					Hoc head outer capsid protein	11	structural
capsid decoration protein	3	structural					large head outer capsid protein	11	structural
neck whiskers protein	3	structural					major tail tube protein	8	structural
YD repeat protein	3						unknown	8
unnamed protein product	3						central tail fiber	8	structural
phage tail subunit	3	structural					unnamed protein product	7
fibronectin type III domain protein	3						tail fiber	6	structural
baseplate protein	3	structural					neck whiskers protein	5	structural
virion structural protein	3	structural					capsid decorating protein	5	structural
minor capsid protein	3	structural					capsid decoration protein	5	structural
major capsid protein	2	structural					hydrolase	5
kappa-carrageenase precursor	2						major tail structural protein	4	structural
potassium voltage-gated channel subfamily A member 1 protein	2						tail tube protein	4	structural
receptor binding protein 2	2	structural					virion structural protein	4	structural
Ig-like domain-containing protein	2						Ig-like domain-containing protein	4
gp13	2						Ig domain-containing protein	4
Ig domain-containing protein	2						YD repeat protein	3
tail subunit	2	structural					receptor binding protein 2	3	structural
Hoc-like head decoration protein	2	structural					phage structural protein	3	structural
capsid and scaffold protein	2	structural					host specificity protein	3	structural
chitinase	1						rare lipoprotein A	3
CalX-like domain superfamily protein	1						phage tail subunit	3	structural
capsid protein	1	structural					receptor binding protein 1	3	structural
tail collar domain	1	structural					fibronectin type III domain protein	3
BPP	1						Tal protein	3
32 kDa protein	1						Dit protein	3
von Willebrand factor type A domain protein	1						cell adhesion domain-containing protein	3	structural
multidomain protein	1						S-layer domain-containing protein	3
addiction module antitoxin/toxin	1						tellurium resistance protein	3
ferredoxin	1						invasin	3
gp7, putative addiction module killer protein	1						whisker protein	3	structural
virion decoration protein	1	structural					receptor-binding protein	3	structural
SpeL	1						minor capsid protein	3	structural
major structural protein 1	1	structural					BPP	2
tail subunit [Enterobacteria phage 9g]	1	structural					von Willebrand factor type A domain protein	2
minor capsid protein 10B	1	structural					PKD domain protein	2
ORF033	1						hoc gene product	2	structural
decoration protein	1	structural					peptidase	2
gp35	1						gp13	2
coagulation factor 5/8 domain-containing protein	1						hoc protein	2	structural
Major Tail	1	structural					fibritin neck whisker protein	2	structural
gp055 (endogenous virus)	1						Hoc-like head decoration protein	2	structural
outer capsid protein	1	structural					tail assembly protein	2	structural
Ig-like virion protein	1	structural					decorating protein	2
T9SS type A sorting domain-containing protein	1						major capsid protein	2	structural
o-spanin	1						kappa-carrageenase precursor	2
head outer capsid protein	1	structural					Ig-like protein	2
cAMP-dependent Kef-type K+ transporter	1						potassium voltage-gated channel subfamily A member 1 protein	2
tail fibre	1	structural					gp21	2
Putative tail protein	1	structural					tail subunit	2	structural
gp78	1						tail component	2	structural
ion transport integral membrane protein	1						Hoc protein	2	structural
Bacterial Ig-like domain (group 2)	1						Dit	2
intimate attachment protein	1						hemagglutinin/hemolysin-related protein	1
phage major tail protein	1	structural					CalX-like domain superfamily protein	1
large outer capsid protein	1	structural					capsid protein	1	structural
Anaerobic dimethyl sulfoxide reductase subunit B	1						32 kDa protein	1
phage tail fiber	1	structural					low copy number virion structural protein	1	structural
hemagglutinin protein	1						peptidase domain protein	1
gp49	1						multidomain protein	1
Hoc head outer capsid protein	1	structural					addiction module antitoxin/toxin	1
immunoglobulin I-set domain protein	1						recepter binding protein	1	structural
gp145	1						gp7, putative addiction module killer protein	1
phosphoesterase	1						gp44	1
phage tail fiber protein	1	structural					SpeL	1
internalin	1						major structural protein 1	1	structural
Ig-like domain-containing structural protein	1	structural					minor capsid protein 10B	1	structural
Possible surface protein, responsible for cell interaction; contains cell adhesion domain and ChW-repeats	1						ssDNA binding protein	1
botulinum neurotoxin type C1 nontoxic-nonhemagglutinin component	1						gp35	1
base plate	1	structural					DNA binding domain protein	1
Ig-like domain protein	1						l17	1
carbohydrate-binding CenC domain containing protein	1						coagulation factor 5/8 domain-containing protein	1
invasin	1						protease	1
phosphodiesterase/alkaline phosphatase	1						Major Tail	1	structural
OB-fold nucleic acid binding domain-containing protein	1						single-strand binding protein	1
major tail subunit domain protein	1	structural					glycoside hydrolase	1
whisker protein	1	structural					outer capsid protein	1	structural
conserved structural protein	1	structural					DNA ligase	1
unknown structural protein	1	structural					Ig-like virion protein	1	structural
gp066 (endogenous virus)	1						T9SS type A sorting domain-containing protein	1
gp008	1						ATP-dependent protease	1
Phage tail fibers	1	structural					outer capsid protein Hoc	1	structural
FG-GAP repeat protein	1						l18	1
phage capsid and scaffold protein [Enterobacteria phage ime09]	1	structural					side tail fiber protein	1	structural
ORF031	1						Maz-like protein	1
major capsid protein with bacterial immunoglobulin-like domain	1	structural					cAMP-dependent Kef-type K+ transporter	1
gp068 (endogenous virus)	1						gp78	1
main tail protein	1	structural					outer capsid protein Hoc II	1	structural
possible phage minor tail protein	1	structural					thymidylate kinase	1
disulfide oxidoreductase	1						hoc head outer capsid protein	1	structural
Ig-like domain containing protein	1						large outer capsid protein	1	structural
gp019	1						exotoxin type A	1
							peptidase M15A	1
							glycerophosphodiester phosphodiesterase	1
							immunoglobulin I-set domain protein	1
							gp145	1
							phosphoesterase	1
							rare lipoprotein A-like protein	1
							uracil permease	1
							metallophosphoesterase	1
							involved in expression of fibrinogen binding protein	1
							phage tail fiber protein	1	structural
							Possible surface protein, responsible for cell interaction; contains cell adhesion domain and ChW-repeats	1
							phage capsid and scaffold protein	1	structural
							streptococcal superantigen SSA	1
							phosphodiesterase/alkaline phosphatase	1
							OB-fold nucleic acid binding domain-containing protein	1
							cell adhesion domain protein	1
							conserved structural protein	1	structural
							neck whiskers	1	structural
							unknown structural protein	1	structural
							gp066 (endogenous virus)	1
							gp008	1
							gp20	1
							FG-GAP repeat protein	1
							phage capsid and scaffold	1	structural
							ORF031	1
							von Willebrand A domain protein	1
							gp068 (endogenous virus)	1
							outer capsid protein Hoc I	1	structural
							Ig-like domain containing protein	1
							disulfide oxidoreductase	1
							gp019	1
							chitinase	1
							tail collar domain	1	structural
							head outer capsid protein, Hoc	1	structural
							DNA polymerase III gamma-tau subunit	1
							gp8 baseplate wedge protein	1	structural
							Collagen triple helix repeat protein	1
							gp028 (endogenous virus)	1
							cobalamin biosynthesis protein	1
							ferredoxin	1
							virion decoration protein	1	structural
							tail subunit [Enterobacteria phage 9g]	1	structural
							ORF033	1
							peptidase M15	1
							fiber protein	1	structural
							decoration protein	1	structural
							host attachement protein	1	structural
							gp055 (endogenous virus)	1
							split head outer capsid protein	1	structural
							enterotoxin type A/P	1
							enterotoxin	1
							N-acetylmuramoyl-L-alanine amidase	1
							TonB family protein / TonB-dependent receptor	1
							tail fiber/intimin-like protein	1	structural
							head outer capsid	1	structural
							o-spanin	1
							central tail fiber J	1	structural
							phage neck whiskers	1	structural
							diguanylate cyclase/phosphodiesterase (GGDEF & EAL domains) with PAS/PAC sensor(s)	1
							host-specificity	1	structural
							surface protein	1	structural
							sporulation protein YhbH	1
							Structural protein	1	structural
							tail fibre	1	structural
							Putative tail protein	1	structural
							ion transport integral membrane protein	1
							Bacterial Ig-like domain (group 2)	1
							intimate attachment protein	1	structural
							tail tip assembly protein	1	structural
							phage major tail protein	1	structural
							Hypothetical-Protein | belonging to T4-LIKE GC: 851	1
							Anaerobic dimethyl sulfoxide reductase subunit B	1
							phage tail fiber	1	structural
							hemagglutinin protein	1
							gp49	1
							cadherin-like domain protein	1
							Gp49	1
							hedgehog signaling/DD-peptidase zinc-binding domain protein	1
							Hoc	1	structural
							internalin	1
							Ig-like domain-containing structural protein	1	structural
							tail-host specificity protein	1	structural
							botulinum neurotoxin type C1 nontoxic-nonhemagglutinin component	1
							base plate	1	structural
							gp154.1	1
							tail:host specificity protein	1	structural
							Ig-like domain protein	1
							carbohydrate-binding CenC domain containing protein	1
							RlpA-like lipoprotein precursor	1
							gp22	1
							ORF014	1
							gp16	1
							major tail subunit domain protein	1	structural
							base plate protein	1
							tail tip fiber protein	1	structural
							tail associated protein	1	structural
							Phage tail fibers	1	structural
							Hypothetical-Protein | belonging to T4-LIKE GC: 864	1
							phage capsid and scaffold protein [Enterobacteria phage ime09]	1	structural
							tail tip fiber protein gp19	1	structural
							major capsid protein with bacterial immunoglobulin-like domain	1	structural
							major virion structural protein	1	structural
							enterotoxin type A precursor	1
							main tail protein	1	structural
							possible phage minor tail protein	1	structural
							Dimethyl sulfoxide reductase DmsA	1
							Putative head outer capsid protein; Hoc	1	structural
							botulinum neurotoxin type C1 precursor	1
							gp62	1
							T1SS secreted agglutinin RTX	1

## Sheet: DeepCapTail protein annotation
PC	Number of sequences	Percentage of sequences predicted as tail by DeepCapTail	Number of sequences predicted as Capsid;Tail by DeepCapTail	Function(s) [Annotation (number of sequences)]
PC_00724	137	1	74;137	hypothetical protein (4) gp34 (3) virion-associated phage protein (2) unnamed protein product (2) hypothetical protein KAYACHO_28 (1) hypothetical protein GTE8_35 (1) hypothetical protein TAJ_21 (1) hypothetical protein Ea21-4_gp49 (1) hypothetical protein CcrPW_gp093 (1) hypothetical protein 39HC_028 (1) hypothetical protein PBI_SBASH_23 (1) hypothetical protein STINGER_29 (1) hypothetical prote…
PC_00420	118	1	106;118	baseplate wedge subunit (36) baseplate wedge (30) baseplate wedge protein (14) gp8 baseplate wedge subunit (8) structural protein (2) putative baseplate wedge subunit (2) baseplate wedge tail fiber connector (2) hypothetical protein (2) baseplate wedge subunit II (1) hypothetical protein SXCG_00202 (1) baseplate wedge subunit protein (1) hypothetical protein pf16_124 (1) hypothetical protein CPPG…
PC_00592	113	1	111;113	major tail protein (15) putative tail protein (14) major tail tube protein (10) putative major tail protein (10) hypothetical protein (6) major tail structural protein (5) putative major tail tube protein (4) major structural protein (3) major capsid protein (2) unnamed protein product (2) putative major tail structural protein (2) tail subunit (2) hypothetical protein LAV_00015 (1) hypothetical …
PC_00170	107	1	85;107	fibritin neck whiskers (26) fibritin (18) fibritin neck whiskers protein (11) Wac fibritin neck whiskers (9) fibritin neck whisker protein (4) neck whiskers protein (3) hypothetical protein (3) whisker protein (3) unnamed protein product (3) neck whiskers (2) Wac fibritin neck whiskers protein (2) putative fibritin neck whiskers (2) hypothetical protein vBEcoMUFV13_g163 (1) Phage neck whiskers (1…
PC_00189	101	1	87;101	hinge connector of long tail fiber proximal connector (21) hinge connector of long tail fiber proximal connector (9) tail connector protein (6) long tail fiber proximal connector (5) gp35 hinge connector of long tail fiber proximal connector (5) proximal hinge connector of long tail fiber (3) tail fiber hinge (3) long tail fiber protein hinge connector (3) gp35 tail fiber hinge (3) hypothetical p…
PC_00018	290	0.996552	175;289	minor tail protein (144) minor tail subunit (30) structural protein (14) gp18 (5) gp31 (3) gp32 (3) unnamed protein product (3) Minor tail protein (3) gp19 (3) gp30 (2) hypothetical protein (2) gp33 (2) hypothetical protein PBI_BRITBRAT_28 (1) hypothetical protein JACATTAC_31 (1) hypothetical protein PBI_BERNARDO_31 (1) hypothetical protein 32HC_29 (1) gp38 (1) hypothetical protein PBI_TRINE_24 (…
PC_00174	281	0.996441	70;280	minor tail protein (151) minor tail subunit (40) putative minor tail protein (9) putative minor tail subunit (8) structural protein (6) tail protein (5) unnamed protein product (5) gp15 (4) hypothetical protein (3) virion protein (2) gp16 (2) Gp15 (endogenous virus) (2) hypothetical protein SEA_CAMBIARE_18 (1) hypothetical protein COURTHOUSE_33 (1) hypothetical protein PAC1_15 (1) hypothetical pr…
PC_00050	209	0.995215	177;208	long tail fiber proximal subunit (51) short tail fiber protein (16) short tail fibers protein (15) short tail fibers (15) gp34 long tail fiber proximal subunit (9) gp12 short tail fibers (8) hypothetical protein (7) short tail fiber (6) putative long tail fiber proximal subunit (6) proximal tail fiber subunit (5) long tail fiber proximal subunit (5) unnamed protein product (5) tail fiber protein …
PC_00071	168	0.994048	141;167	minor tail protein (19) structural protein (10) tail fiber protein (8) tail fiber-like protein (4) putative tail fiber protein (4) ORF009 (3) putative structural protein (3) ORF010 (3) tail protein (3) tail fiber (3) gp4 (2) hypothetical protein (2) ORF008 (2) gp23 (2) hypothetical protein GTE6_36 (1) hypothetical protein SM1_070 (1) hypothetical protein PBI_ROSALIND_7 (1) hypothetical protein SE…
PC_00082	156	0.99359	150;155	hypothetical protein (16) tail protein (15) structural protein (14) VrlC protein (13) putative tail protein (11) virion structural protein (5) virulence-associated VriC protein (5) putative adsorption associated tail protein (5) virulence associated protein (4) virulence-associated structural protein (3) baseplate wedge tail fiber connector (3) virulence-associated protein (3) tail fiber protein …
PC_00329	150	0.993333	110;149	baseplate wedge subunit and tail pin (36) baseplate wedge tail fiber connector (30) gp10 baseplate wedge subunit and tail pin (8) putative structural protein (5) baseplate tail fiber connector (4) gp9 baseplate wedge tail fiber connector (4) putative baseplate wedge subunit and tail pin (4) baseplate wedge (3) unnamed protein product (3) baseplate wedge subunit and tail pin protein (3) baseplate …
PC_00185	224	0.991071	174;222	major tail protein (133) major tail subunit (27) putative major tail subunit (9) putative major tail protein (9) minor tail subunit (3) hypothetical protein (2) structural protein (2) tail protein (2) hypothetical protein TPA4_13 (1) main tail protein (1) hypothetical protein GLENN_15 (1) hypothetical protein phiHau3_17 (1) tail assembly chaperone (1) Structural protein (1) hypothetical protein P…
PC_00043	559	0.991055	111;554	minor tail protein (106) structural protein (24) D-Ala-D-Ala carboxypeptidase (12) D-ala-D-ala carboxypeptidase (12) minor tail subunit (7) gp33 (6) putative structural protein (6) gp20 (6) gp32 (5) unnamed protein product (4) D-ala-D-ala-carboxypeptidase (4) hypothetical protein (4) gp34 (4) carboxypeptidase (4) gp24 (3) gp19 (3) gp44 (2) gp30 (2) gp25 (2) gp27 (2) gp5 (2) Minor tail protein (2)…
PC_00469	108	0.990741	35;107	minor tail protein (66) minor tail subunit (9) unnamed protein product (3) gp17 (3) virion protein (2) putative tail protein (2) gp18 (2) hypothetical protein SPARTACUS_18 (1) hypothetical protein OPTIMUS_36 (1) hypothetical protein PBI_SBASH_18 (1) gp60 (1) hypothetical protein SEA_DARWIN_35 (1) hypothetical protein COURTHOUSE_35 (1) minor tail subunit gp21 (1) hypothetical protein SEA_C3PO_32 (…
PC_00017	290	0.989655	49;287	putative tail fiber protein (34) minor tail protein (26) collagen-like protein (21) tail fiber protein (15) tail protein (13) putative minor tail protein (8) putative collagen-like protein (8) collagen triple helix repeat protein (8) hypothetical protein (8) unnamed protein product (6) putative tail protein (5) putative DNA polymerase I (3) phage tail fiber protein (3) ORF002 (2) putative phage t…
PC_00058	288	0.989583	50;285	minor tail protein (150) putative protease (29) minor tail subunit (22) putative minor tail protein (12) tail protein (7) unnamed protein product (5) hypothetical protein (5) structural protein (3) gp16 (3) gp17 (2) endopeptidase tail protein (2) Gp16 (endogenous virus) (2) gp18 tail protein (1) gp038 (1) gp30 (1) hypothetical protein TM4_gp19 (1) hypothetical protein SEA_LANNISTER_21 (1) hypothe…
PC_00079	174	0.988506	161;172	baseplate wedge subunit (64) baseplate wedge (26) hypothetical protein (10) putative baseplate wedge subunit (8) gp6 baseplate wedge subunit (8) baseplate wedge protein (8) unnamed protein product (5) putative baseplate wedge subunit protein (3) putative baseplate assembly protein (2) putative baseplate wedget subunit protein (2) Possible phage baseplate wedge protein (2) gp6 baseplate wedge prot…
PC_00099	171	0.988304	145;169	structural protein (21) baseplate wedge initiator (18) hypothetical protein (18) putative baseplate wedge subunit (7) virion structural protein (4) phage tail fiber-like protein (4) tail fiber-like protein (4) putative baseplate wedge subunit gp7 (2) putative structural protein (2) neck protein (2) putative baseplate wedge initiator (2) gp7 baseplate wedge initiator (2) baseplate subunit (2) hypo…
PC_00013	314	0.987261	202;310	tail tubular protein B (127) putative tail tubular protein B (51) tail fiber protein (18) hypothetical protein (11) tail fibers protein (10) tail protein (9) tail tubular protein (7) putative tail tubular B protein (6) gp12 (6) tail tube (4) tail tube protein B (3) Phage tail fiber protein / T7-like tail tubular protein B (3) tail tube B (2) tail tuber protein B (2) predicted tail tube protein B …
PC_00134	122	0.983607	104;120	tail fiber protein (19) putative tail fiber (12) glycerophosphoryl diester phosphodiesterase (9) tail fiber (6) hypothetical protein (5) minor tail protein (4) tail protein (4) minor structural protein (3) putative tail fiber protein (3) putative baseplate (2) structural component of the tail fiber (2) structural protein (2) putative minor structural protein 1 (2) hypothetical protein Goe3_c08600…
PC_00032	241	0.983402	189;237	tail fiber protein (51) putative tail fiber protein (26) tail fibers protein (19) tail fiber (18) putative tail fiber (12) hypothetical protein (11) L-shaped tail fiber protein (7) phage tail fiber protein (4) putative tail tip protein (4) L-shaped tail fiber assembly (4) L-shaped tail fiber (3) side tail fiber protein (3) putative tail protein (2) putative tail fibers protein (2) tail protein (2…
PC_00101	209	0.980861	143;205	tail fiber protein (83) putative tail fiber protein (30) tail fibers protein (29) gp17 (6) tail fiber (4) hypothetical protein (4) predicted tail fiber protein (3) tail protein/adaptor protein (3) tail spike protein (3) Tail fiber protein (2) Phage tail fibers (2) gp005 (1) tail fiber/tail spike protein (1) hypothetical protein VPCG_00001 (1) tail protein (1) putative tail fiber (tailspike) prote…
PC_00204	154	0.980519	26;151	minor tail protein (36) putative minor tail protein (15) minor tail protein L (10) hypothetical protein (7) tail assembly protein (5) virion structural protein (4) putative minor tail protein L (3) putative FAD/FMN-containing dehydrogenase (3) putative tail assembly protein (3) TIGR02218 family protein (3) conserved tail assembly protein (2) putative virion structural protein (2) phage minor tail…
PC_00125	271	0.97786	222;265	head outer capsid protein (44) putative tail protein (23) hypothetical protein (18) tail protein (13) Hoc head outer capsid protein (13) capsid and scaffold protein (10) large head outer capsid protein (8) neck whiskers protein (8) major tail subunit (7) tail fibers protein (5) large outer capsid protein (5) tail fiber protein (5) putative phage tail subunit (3) capsid decoration protein (3) puta…
PC_00110	459	0.976035	253;448	tail tube protein (45) tail tube monomer (32) tail completion and sheath stabilizer protein (29) tail completion protein (27) baseplate tail tube initiator (22) putative tail tube protein (20) hypothetical protein (19) head-proximal tip of tail tube tail completion + sheath stabilizer protein (15) gp3 tail completion and sheath stabilizer protein (10) gp19 tail tube protein (10) tail completion a…
PC_00085	160	0.975	69;156	tail sheath stabilizer and completion protein (38) proximal tail sheath stabilization (19) tail sheath stabilizer (13) proximal tail sheath stabilization protein (11) gp15 tail sheath stabilizer and completion protein (11) hypothetical protein (10) tail assembly protein (9) proximal tail sheath protein (7) putative tail sheath stabilizer and completion protein (3) tail sheath stabilization protei…
PC_00856	158	0.974684	60;154	tail protein (20) putative tail component (10) minor tail protein (9) tail component (8) distal tail protein (8) hypothetical protein (6) putative tail protein (5) phage tail fiber protein (5) tail fiber protein (4) tail component protein (3) putative minor tail protein (3) minor structural protein (3) putative tail component protein (3) unnamed protein product (3) putative phage tail component (…
PC_00064	292	0.972603	239;284	tail fiber protein (78) putative tail fiber protein (31) tail protein (19) putative tail protein (11) hypothetical protein (11) central tail fiber (9) tail length tape-measure protein (8) host specificity protein (6) tail protein Pb3 (5) baseplate hub protein (4) host specificity protein J (4) unnamed protein product (4) putative tail tip fiber protein (3) protein of unknown function DUF1983 (3) …
PC_00015	293	0.969283	101;284	tailspike protein (36) hypothetical protein (32) tail fibers protein (29) tail spike protein (27) tail fiber protein (19) putative tailspike protein (10) tailspike (9) putative tail spike protein (8) putative tail fiber protein (7) unnamed protein product (5) tailspike 63D sialidase (4) tail spike protein 3 (3) putative structural protein (2) catalytic beta propeller domain of endosialidase (2) e…
PC_00266	175	0.96	75;168	putative baseplate protein (21) putative baseplate assembly protein (20) baseplate assembly protein V (18) baseplate assembly protein (16) hypothetical protein (15) Baseplate assembly protein V (6) baseplate protein (5) putative baseplate assembly protein V (3) gp22 (3) P2 gpV-like protein (3) phage baseplate assembly protein V (3) gpV (3) putative phage baseplate assembly protein (2) phage basep…
PC_00021	286	0.947552	152;271	tail tubular protein A (118) putative tail tubular protein A (47) tail fiber protein (11) tail fibers protein (11) hypothetical protein (10) tail protein (9) tail tubular protein (8) tail tube A (6) gp11 (5) tail tube protein A (4) Tail tubular protein A (3) putative tail tubular A protein (3) Phage tail fiber protein / T7-like tail tubular protein A (2) predicted tail tube protein A (2) putative…
PC_00143	166	0.945783	130;157	tail sheath protein (25) hypothetical protein (23) putative structural protein (16) structural protein (14) gp04 (3) putative tail sheath protein (2) conserved structural protein (2) putative structural protein 1 (2) conserved hypothetical protein (2) putative sheath protein (2) hydrolase activity protein (1) hypothetical protein CNR33_00044 (1) hypothetical protein VPHG_00108 (1) hypothetical pr…
PC_00184	106	0.943396	17;100	hypothetical protein (19) tail assembly protein (16) host range protein (8) virion assembly protein (8) host specificity protein B (7) putative tail assembly protein (6) gp7.3 (6) Phage protein (5) virion structural protein (2) putative gene 7.3 protein (1) phage virion protein (1) virion protein ejected into cell (1) hypothetical protein HZP2_34 (1) hypothetical protein UNOSLW1_0155 (1) hypothet…
PC_00765	101	0.940594	62;95	hypothetical protein (19) structural protein (10) putative structural protein (9) putative tail tube protein (2) hypothetical protein Aci011_039 (1) hypothetical protein Aaphi23p40 (1) hypothetical protein phiAbaA1_041 (1) hypothetical protein AB2_02 (1) hypothetical protein DIBBI_017 (1) hypothetical protein phiAbaA1_040 (1) hypothetical protein AsaM-56_0066 (1) phage structure protein (1) hypot…
PC_00052	214	0.939252	200;201	head-tail connector protein (26) head-to-tail joining protein (24) putative head-tail connector protein (23) collar protein (11) head to tail connecting protein (10) putative head-to-tail joining protein (8) collar / head-to-tail joining protein (7) head to tail joining protein (6) portal protein (5) hypothetical protein (5) head-to-tail connector (portal) (5) head to tail connector (5) collar/he…
PC_00156	112	0.9375	83;105	neck passage structure (28) capsid and scaffold protein (12) neck passage structure protein (7) major tail extension protein (6) putative tail protein (3) structural protein (3) tail-host specificity protein (2) putative neck passage structure protein (2) neck protein (2) NPS (2) major tail protein (2) tail protein (2) receptor binding protein (1) putative neck passage structure (1) Orf59 (1) ORF…
PC_00169	126	0.936508	108;118	major tail protein (28) hypothetical protein (12) minor capsid protein (4) putative major tail protein (3) structural protein (3) major tail protein V (3) kappa-carrageenase precursor (2) gp13 (2) putative Ig-like domain-containing protein (2) Ig domain-containing protein (2) putative structural protein (2) putative Ig-like protein (2) tail protein (2) fibronectin type III domain protein (1) Ig-l…
PC_00268	157	0.936306	124;147	baseplate tail tube cap (68) gp48 baseplate tail tube cap (10) baseplate subunit (8) putative baseplate tail tube cap (6) putative tail tube associated base plate protein (4) hypothetical protein (3) baseplate tail tube cap protein (3) gp48 baseplate tail tube cap protein (2) T4-like baseplate tail tube cap (2) RNA polymerase binding protein (2) hypothetical phage protein (possible baseplate tail…
PC_00176	109	0.93578	57;102	tail fiber protein (19) putative tail fiber protein (11) tail protein (8) hypothetical protein (6) tail fiber (5) Phage tail fibers (5) tail collar domain protein (4) gpH (3) phage tail fiber protein (2) Phage tail fiber protein (2) tail fibers protein (2) Tail fiber protein (2) putative phage tail fiber protein (2) putative tail-collar fiber protein (2) tail fiber protein H (2) tail collar domai…
PC_00039	393	0.923664	305;363	tail sheath protein (163) tail sheath monomer (44) putative tail sheath protein (24) tail sheath (16) gp18 tail sheath protein (13) major tail sheath protein (9) hypothetical protein (7) tail sheath monomer protein (7) putative tail sheat protein (T4 gp18-like) (5) gp18 tail sheath monomer (4) major tail sheath (4) unnamed protein product (4) conserved protein of unknown function (3) gpFI (3) xkd…
PC_00098	148	0.918919	108;136	hypothetical protein (29) putative virion structural protein (22) virion structural protein (14) putative membrane protein (6) tail fiber protein (5) putative tail fiber protein (3) Phage minor tail protein (3) unnamed protein product (3) YomR (3) YomR-like protein (2) phage minor tail protein (2) structural protein (2) minor tail protein (2) glycerophosphodiester phosphodiesterase (1) hypothetic…
PC_00228	154	0.909091	78;140	tail fiber assembly protein (40) putative tail fiber assembly protein (17) hypothetical protein (10) tail fibers protein (5) Phage tail fiber assembly protein (4) putative tail assembly chaperone (3) gpG (3) Phage protein (3) Phage tail fibers (3) tail fiber protein (2) putative tail fibers protein (2) tail assembly protein (2) tail fiber assembly protein U (2) gp22 (2) putative phage tail fiber …
PC_00498	114	0.894737	17;102	head-to-tail adaptor (49) head-to-tail connector protein (8) head-to-tail connector complex protein (6) hypothetical protein (6) gp20 (1) gp42 (1) hypothetical protein GAL1_11 (1) hypothetical protein GMA4_9 (1) hypothetical protein PBI_SMOOTHIE_38 (1) hypothetical protein SEA_DANZINA_12 (1) hypothetical protein PBI_BXZ2_19 (1) hypothetical protein ELB20_10 (1) hypothetical protein SEA_DARWIN_22 …
PC_00087	346	0.893064	293;309	baseplate J-like protein (57) hypothetical protein (24) baseplate assembly protein (20) putative baseplate component (18) baseplate J protein (14) putative baseplate protein (14) baseplate protein (13) baseplate assembly protein J (11) baseplate J family protein (10) putative baseplate J-like protein (9) putative baseplate assembly protein (5) baseplate component (5) tail protein (4) baseplate P2…
PC_00001	1100	0.89	775;979	tape measure protein (361) tapemeasure protein (109) tail tape measure protein (66) tapemeasure (65) putative tape measure protein (52) tail length tape-measure protein (38) hypothetical protein (19) putative tail tape measure protein (19) tail protein (18) tape measure (16) phage tail tape measure protein (16) ORF001 (12) unnamed protein product (12) gp14 (9) tail tape measure (9) putative phage…
PC_00111	157	0.88535	79;139	putative virion structural protein (106) virion structural protein (15) hypothetical protein (9) putative virion structural protein 12 (2) putative virion structural protein 14 (2) putative virion structural protein 13 (2) hypothetical protein PPEV_gp147 (1) putative virion structural protein 18 (1) hypothetical protein SPN3US_0144 (1) hypothetical protein Ea357_314 (1) putative virion structural…
PC_00999	114	0.877193	13;100	putative head-tail adaptor (12) putative head-tail joining protein (7) hypothetical protein (6) head-tail adaptor protein (6) head-tail joining protein (6) head-tail adaptor (5) putative phage head-tail adaptor (5) head-tail connector II (4) gp8 (3) phage head-tail adaptor (3) putative head-tail adaptor protein (3) Orf47 (2) head-tail adaptor protein (endogenous virus) (2) unnamed protein product…
PC_00359	227	0.876652	103;199	minor structural protein (22) minor tail protein (15) structural protein (12) hypothetical protein (9) phage minor structural protein (9) putative antireceptor (7) endopeptidase (6) host specificity protein (6) tail assembly protein (5) putative minor structural protein (4) ORF003 (4) unnamed protein product (4) putative tail endopeptidase (4) putative host interaction protein (3) putative minor …
PC_00054	251	0.87251	231;219	tail tape measure protein (29) tail length tape measure protein (26) tape measure protein (22) putative tail tape measure protein (16) putative tape measure protein (15) tail length tape-measure protein (15) tail length tape-measure protein 1 (10) tail tape-measure protein (8) putative tail length tape measure protein (7) putative tail component protein (5) putative tail protein (5) hypothetical …
PC_00119	177	0.853107	13;151	RNA ligase (59) RNA ligase 1 and tail fiber attachment catalyst (28) RNA ligase A (13) RnlA RNA ligase 1 and tail fiber attachment catalyst (9) RNA ligase 1 and tail attachment protein (8) putative RNA ligase/tail attachment protein (7) hypothetical protein (6) putative RNA ligase (6) RnlA (4) putative RNA ligase 1 and tail attachment protein (3) putative RnlA RNA ligase and tail fiber attachment…
PC_00192	148	0.851351	7;126	tail assembly protein (21) minor tail protein (16) putative minor tail protein (11) hypothetical protein (6) NlpC/P60 family protein (5) minor tail protein K (5) cell wall-associated hydrolase (4) metalloprotease (4) putative tail assembly protein (4) protease (3) gp19 (3) putative NlpC/P60 family cell wall peptidase (3) tail protein (2) tail component protein (2) cell wall peptidase (2) phage ta…
PC_00124	143	0.832168	118;119	tape measure protein (19) putative tape measure protein (19) tail tape measure protein (13) tail length tape-measure protein (13) tail length tape measure protein (9) putative tail tape measure protein (8) hypothetical protein (7) putative tail length tape-measure protein (5) tail tape-measure protein (3) unnamed protein product (3) tail assembly protein (2) tail-tape measure protein (endogenous …
PC_00144	191	0.82199	143;157	internal virion protein B (47) internal virion protein (20) hypothetical protein (18) putative internal virion protein (15) putative internal virion protein B (14) protein inside capsid B (10) internal (core) protein (7) gp14 (6) putative internal virion protein A (5) predicted internal virion protein B (3) DNA injection channel protein A (3) Phage internal (core) protein (2) DNA translocation pr…
PC_00260	166	0.813253	98;135	hypothetical protein (33) baseplate protein (9) putative structural protein (7) structural protein (4) putative baseplate protein (3) conserved protein of unknown function (3) putative tail component (2) conserved hypothetical protein (2) hypothetical protein BboS125_00005 (1) hypothetical protein P108_0013 (1) hypothetical protein LP65_gp094 (1) hypothetical protein Blue_177 (1) hypothetical pro…
PC_00163	109	0.788991	27;86	tail lysin (9) tape measure protein (7) tail protein (6) putative tail lysin (6) peptidoglycan hydrolase (6) putative tail lysin 2 (5) ORF004 (4) cell wall hydrolase (4) autolysin (3) tail length tape-measure protein (3) DNA transfer protein (3) tapemeasure (3) tail associated lysin (2) putative tail protein (2) putative peptidoglycan hydrolase (2) ORF002 (2) endo-beta-N-acetylglucosamidase (2) t…
PC_00104	215	0.786047	61;169	baseplate wedge subunit (51) base plate wedge subunit (30) baseplate wedge protein (13) baseplate assembly protein (13) hypothetical protein (10) gp25 baseplate wedge subunit (8) putative baseplate wedge subunit (5) gp25 base plate wedge subunit (4) baseplate assembly protein W (4) tail lysozyme (4) base plate protein (3) putative baseplate protein (3) lysozyme (3) gp25 (2) gp26 (2) baseplate pro…
PC_00606	165	0.763636	55;126	head-to-tail adaptor (51) hypothetical protein (14) head-to-tail connector (10) head-to-tail connector protein (9) head-to-tail connector complex protein (4) head completion protein (4) gp8 (3) gp23 (2) putative head-to-tail connector (2) gp22 (2) hypothetical protein GLENN_11 (1) hypothetical protein PBI_DISMAS_8 (1) hypothetical protein AGC_0159 (1) hypothetical protein 39HC_018 (1) hypothetica…
PC_00244	114	0.763158	24;87	tail lysin (18) putative tail lysin (11) hypothetical protein (8) morphogenesis protein (8) hydrolase (7) putative tail lysin 1 (6) tail protein (5) tail lysin 1 (4) secretory antigen SsaA-like protein (3) cell wall hydrolase (2) putative cell wall hydrolase protein (2) lytic tail protein (2) putative tail protein (1) hypothetical protein CU5_15 (1) gp100 (1) hypothetical protein SEP1_032 (1) gp1…
PC_00360	160	0.7625	40;122	hypothetical protein (20) tail protein (15) late control D family protein (8) late control D protein (6) putative tail protein (6) Gene D protein (5) gene D protein (4) putative transcriptional regulator (4) gpD (3) tail protein D (2) late control protein (2) conserved hypothetical protein (2) gp21 (2) gp13 (1) gp033 (1) gp47 (1) hypothetical protein SEN34_19 (1) hypothetical protein BP63_39 (1) …
PC_00097	255	0.752941	110;192	hypothetical protein (57) putative tail protein (11) virion structural protein (8) putative virion structural protein (4) tail protein (4) putative structural protein (3) head to tail joining protein (2) structural protein (2) phage structural protein (2) conserved phage-related protein (2) putative tail completion protein (2) unnamed protein product (2) hypothetical protein CPKG_00055 (1) hypoth…
PC_00638	132	0.75	24;99	hypothetical protein (31) minor tail protein (7) structural protein (6) tail terminator protein (4) putative tail terminator protein (4) putative structural protein (3) tail protein (3) hypothetical protein MAR10_037 (1) hypothetical protein BPPAER656_00690 (1) hypothetical protein CPWG_00004 (1) hypothetical protein CS01_010 (1) hypothetical protein KOX1_12 (1) hypothetical protein ABY59_0200034…
PC_00132	125	0.744	53;93	sliding clamp DNA polymerase accessory protein (43) sliding clamp (22) sliding clamp DNA polymerase (11) gp45 sliding clamp (5) putative sliding clamp DNA polymerase accessory protein (3) sliding clamp DNA polymerase accessory protein (3) gp45 sliding clamp protein (3) sliding clamp protein (3) gp45 sliding clamp DNA polymerase (3) hypothetical protein (2) gp45 sliding clamp DNA polymerase access…
PC_00089	155	0.741935	137;115	neck protein (96) gp14 neck protein (8) putative neck protein (7) hypothetical protein (6) head completion neck hetero-dimeric protein (5) gp14 head completion protein (3) unnamed protein product (3) gp14 head completion (2) putative neck protein gp14 (2) head completion protein (2) neck and head completion (1) Putative neck protein II (1) 14 gene product (1) virus neck family protein (1) hypothe…
PC_00106	147	0.734694	75;108	neck protein (89) gp13 neck protein (11) putative neck protein (7) hypothetical protein (5) head completion neck hetero-dimeric protein (5) head completion protein (3) unnamed protein product (2) T4-like phage head completion neckhetero-dimeric protein (2) hypothetical protein RaK2_00038 (1) head completion neck hetero-dimeric protein (1) Gp13 neck protein (1) Putative neck protein I (1) gp263 (1…
PC_00282	118	0.728814	102;86	major capsid protein (30) hypothetical protein (12) putative major capsid protein (10) putative capsid protein (7) putative major structural protein (3) unnamed protein product (3) capsid and scaffold protein (2) coat protein (2) putative structural protein (2) HsbB (2) hypothetical protein CS01_015 (1) hypothetical protein KOX1_7 (1) gp13 (1) hypothetical protein PK_014 (1) PblB-type antirecepto…
PC_00385	125	0.72	54;90	baseplate protein (18) hypothetical protein (12) putative baseplate protein (10) baseplate assembly protein (8) xkdS-like protein (endogenous virus) (3) conserved hypothetical protein (XkdS-like) (3) XkdS-related protein (3) conserved protein of unknown function (2) putative baseplate protein II (2) putative baseplate protein W (2) baseplate wedge subunit (2) hypothetical protein phiCD27_gp21 (1)…
PC_00031	249	0.714859	247;178	major capsid protein (72) capsid vertex protein (20) head vertex protein (19) precursor of major head subunit (16) major head protein (16) gp24 head vertex protein (10) gp23 major head protein (10) head vertex precursor (5) capsid vertex (4) putative major capsid protein (4) hypothetical protein (4) precursor of head vertex subunit (3) capsid vertex protein II (3) putative precursor of major head…
PC_00262	105	0.704762	59;74	hypothetical protein (27) structural protein (4) virion structural protein (4) putative head-tail joining protein (3) virion protein (3) head-tail joining protein (2) putative virion structural protein (2) putative structural protein (2) structural phage protein (2) hypothetical protein 9g_00057 (1) hypothetical protein EpYD_32 (1) hypothetical protein SLPG_00021 (1) head-tail connector (1) hypot…
PC_00285	128	0.671875	12;86	hypothetical protein (14) gp5.4 conserved hypothetical protein (10) phospholipase (4) putative baseplate spike protein (3) paar protein (2) conserved hypothetical protein (2) hypothetical phage protein (2) PAAR (2) putative baseplate spike (2) helicase (2) gp118 (1) gp95 (1) hypothetical protein Alexandra_119 (1) hypothetical protein Ac3_167 (1) hypothetical protein CYXG_00055 (1) hypothetical pr…
PC_00225	166	0.668675	41;111	baseplate wedge subunit (54) base plate wedge component (24) baseplate wedge component (18) gp53 baseplate wedge subunit (7) baseplate wedge (5) putative baseplate wedge subunit (4) hypothetical protein (4) baseplate wedge protein (4) unnamed protein product (3) baseplate wedge subunit protein (3) gp53 base plate wedge component (3) phage baseplate wedge (2) putative base plate wedge protein (2) …
PC_00537	132	0.651515	112;86	portal protein (59) putative portal protein (19) phage portal protein (4) coil containing protein (3) hypothetical protein (3) virion protein (2) Portal protein (2) 94 kDa protein (2) portal (connector) protein (2) unnamed protein product (2) gp5 (1) hypothetical protein phi191_00086 (1) hypothetical protein phCDa_16 (1) hypothetical protein PBC5p43 (1) hypothetical protein ECBP3_0006 (1) hypothe…
PC_00202	149	0.651007	38;97	hypothetical protein (38) YopX protein (17) YopX-like protein (7) YopX domain protein (5) YopX (3) YopX-like protein (endogenous virus) (2) conserved hypothetical protein (2) YopX family protein (2) putative YopX protein (2) putative sensor protein (2) possible sensor protein (2) prophage Lp1 protein 30 (1) ORF048 (1) yopX family protein (1) hypothetical protein SpSL1_19 (1) hypothetical protein …
PC_00413	143	0.643357	134;92	major capsid protein (52) putative major capsid protein (19) putative major head protein (10) major capsid protein E (6) capsid protein (6) hypothetical protein (6) unnamed protein product (2) putative head protein (2) putative structural protein (2) structural protein (1) hypothetical protein VPHG_00134 (1) hypothetical protein WV8_gp065 (1) hypothetical protein RHXG_00006 (1) hypothetical prote…
PC_00232	420	0.62381	412;262	major capsid protein (174) capsid protein (35) major head protein (26) major head protein precursor (13) putative major head protein (12) major capsid subunit (11) putative major capsid protein (10) phage major capsid protein (7) unnamed protein product (6) capsid family protein (6) putative capsid protein (5) major head subunit (5) structural protein (3) hypothetical protein (3) phage capsid pro…
PC_00482	104	0.596154	27;62	hypothetical protein (19) gp57B conserved hypothetical protein (6) unnamed protein product (4) putative cyclic phosphodiesterase (4) putative structural protein (2) gp57B (2) hypothetical protein BF_0110 (1) structural protein (1) hypothetical protein CPT_Margaery190 (1) hypothetical protein Aes508_119 (1) 2'-5' RNA ligase (1) hypothetical protein VR5_143 (1) hypothetical protein YenMTG1_142 (1) …
PC_00319	225	0.591111	27;133	hypothetical protein (17) phytanoyl-CoA-dioxygenase (10) 2OG-Fe(II) oxygenase superfamily domain containing protein (8) hypothetical cyanophage protein (4) putative 2OG-Fe(II) oxygenase (3) TPR domain protein (2) phytanoyl-CoA-dioxygenase domain containing protein (2) hypothetical protein Syn19_054 (2) hypothetical protein SSSM5_047 (2) hypothetical protein R1080702_113 (1) hypothetical protein P…
PC_00702	102	0.588235	92;60	major capsid protein (48) major head protein (7) ORF013 (4) capsid protein (4) capsid related protein (2) ORF015 (2) major capsid subunit (2) Cps (1) hypothetical protein MPMin1_gp42 (1) capsid subunit (1) gp8 (1) putative capsid protein (1) similar to phage B1 major head protein (1) hypothetical protein ANDROMEDA_16 (1) putative capsid related protein (1) putative structural protein (1) hypothet…
PC_00254	245	0.579592	109;142	putative virion structural protein (55) hypothetical protein (23) virion structural protein (4) putative virion structural protein 11 (2) hypothetical protein CAITLIN_151 (1) hypothetical protein BigBertha_91 (1) hypothetical protein KWAN_172 (1) hypothetical protein MRGORDO_67 (1) hypothetical protein PBI_HYPERION_100 (1) hypothetical protein CR5_139 (1) hypothetical protein PBI_RUFUS_66 (1) unk…
PC_00267	129	0.573643	29;74	hypothetical protein (32) tape measure chaperone (6) tail assembly chaperone (4) TfmS (3) unnamed protein product (3) putative tape measure chaperone protein (2) putative tape measure chaperone (2) hypothetical protein NBD2_41 (1) hypothetical protein FLXISF001_028 (1) hypothetical protein SP36_33 (1) hypothetical protein BPPAER656_00670 (1) hypothetical protein NJR15_039 (1) hypothetical protein…
PC_00028	586	0.573379	168;336	hypothetical protein (61) long tail fiber distal subunit (31) hinge connector of long tail fiber distal connector (18) thioredoxin (12) long tail fiber protein (11) large distal tail fiber subunit (9) tail fiber protein (9) putative tail fiber protein (9) tail fibers protein (9) L-shaped tail fiber protein (9) small distal tail fiber subunit (8) unnamed protein product (8) gp36 hinge connector of…
PC_00019	291	0.570447	83;166	baseplate hub subunit and tail lysozyme (47) baseplate hub + tail lysozyme (31) lysozyme (19) lysozyme murein hydrolase (18) putative lysozyme (11) hypothetical protein (10) endolysin (10) gp5 baseplate hub subunit and tail lysozyme (8) putative baseplate hub subunit and tail lysozyme (6) putative base plate hub subunit and tail lysozyme (5) baseplate hub (4) unnamed protein product (4) T4-like p…
PC_00180	164	0.560976	18;92	hypothetical protein (24) gp34.82 (2) Phage protein (2) gp092 (2) hypothetical protein phCDa_22 (1) hypothetical protein PBI_BREENIOME_32 (1) hypothetical protein SEA_RICKMORE_68 (1) hypothetical protein PBI_CROCHETER_71 (1) hypothetical protein SP19_153 (1) hypothetical protein PBI_UNTOUCHABLE_2 (1) ORF146 (1) hypothetical protein Bp8pC_093 (1) hypothetical protein BSP38_116 (1) hypothetical pro…
PC_00035	286	0.538462	64;154	dihydrofolate reductase (178) putative dihydrofolate reductase (43) Frd dihydrofolate reductase (14) hypothetical protein (11) Dihydrofolate reductase (3) unnamed protein product (2) dihyrdofolate reductase (1) hypothetical protein 2050HW_00176 (1) hypothetical protein AhSzq1_57 (1) gp244 (1) dihydrofolate reducatse (1) Putative dihydrofolate reductase (1) hypothetical protein birk_7 (1) dihydrof…
PC_00154	129	0.534884	67;69	RNA polymerase ADP-ribosylase (24) ADP-ribosyltransferase (18) Alt RNA polymerase ADP-ribosylase (11) ADP-ribosylase (6) hypothetical protein (4) RNA polymerase-ADP-ribosyltransferase Alt (4) RNA polymerase-ADP-ribosyltransferase (4) unnamed protein product (4) ADP-ribosyltransferase exoenzyme (3) ADP ribosyltransferase (3) putative phage protein (2) VIP2-like toxin (2) adenosylribosyltransferase…
PC_00086	314	0.525478	305;165	major capsid protein (93) capsid and scaffold protein (40) capsid protein (33) putative major capsid protein (26) putative capsid protein (25) minor capsid protein (13) hypothetical protein (5) structural protein (4) major capsid-like protein (4) gp6 (4) capsid and scaffold (3) minor capsid protein 10B (3) gp10A (3) Major capsid protein (3) Phage capsid and scaffolding protein (2) main capsid pro…
PC_00753	100	0.52	34;52	hypothetical protein (22) tail chaperonin (10) pre-tape measure chaperone protein (8) putative pre-tape measure chaperone protein (4) putative tape measure chaperone (4) tape measure chaperone (3) structural protein (2) tail protein (2) putative structural protein (2) putative tail chaperonin protein (2) hypothetical protein pVp-1_0151 (1) hypothetical protein PR1_140 (1) hypothetical protein DT5…
PC_00206	295	0.518644	17;153	2OG-Fe(II) oxygenase (87) DNA endonuclease V (41) 2OG-Fe(II) oxygenase superfamily protein (16) hypothetical protein (10) PiuC (7) 2OG-Fe(II) oxygenase superfamily domain containing protein (6) 2OG-Fe(II) oxygenase superfamily like protein (4) 2OG-Fe(II) oxygenase superfamily (3) prolyl 4-hydroxylase (3) leprecan-like 1 isoform 2 (3) hypothetical cyanophage protein (3) leprecan protein (2) 2OG-Fe…
PC_00067	310	0.512903	52;159	tail assembly chaperone (256) putative tail assembly protein (6) tail scaffold protein (6) hypothetical protein (4) tail assembly chaperone protein (3) unnamed protein product (3) tail scaffold chaperone (2) potential virion protein (2) hypothetical protein TM4_gp16 (1) gp27 (1) hypothetical protein FF47_17 (1) hypothetical protein SEA_PEPE_24 (1) hypothetical protein TM4_gp15 (1) hypothetical pr…
PC_00503	106	0.509434	25;54	hypothetical protein (4) Gp43 (endogenous virus) (2) hypothetical protein LAUCHELLY_42 (1) hypothetical protein ATCC29399BT_43 (1) hypothetical protein PHL082M00_42 (1) hypothetical protein PHL060L00_43 (1) hypothetical protein P91_43 (1) hypothetical protein SKKY_43 (1) hypothetical protein PHL041M10_41 (1) hypothetical protein SOLID_43 (1) hypothetical protein PROCRASS1_43 (1) hypothetical prot…
PC_00061	184	0.5	36;92	nicotinamide phosphoribosyltransferase (45) putative nicotinate phosphoribosyltransferase (24) nicotinate phosphoribosyltransferase (21) nicotinamide phosphoribosyl transferase (19) putative nicotinamide phosphoribosyl transferase (19) putative nictotinate phosphoribosyltransferase (7) putative nicotinamide phosphoribosyltransferase (5) nicotinate ribosyltransferase (3) putative nicotinamide phos…
PC_00969	176	0.5	38;88	hypothetical protein (17) putative major tail protein (3) putative T1SS secreted agglutinin RTX (2) putative major tail protein/T1SS secreted agglutinin RTX (2) HTH DNA binding protein (2) gp1.5 (2) putative long tail fiber (2) gp60 (1) hypothetical protein PBI_MONTY_97 (1) hypothetical protein SEA_EYRE_51 (1) hypothetical protein JA11_088 (1) hypothetical protein DIGNKC_23 (1) hypothetical prote…
PC_00218	220	0.490909	28;108	baseplate hub subunit (79) baseplate hub assembly protein (15) baseplate hub assembly catalyst (14) gp26 baseplate hub subunit (12) gp51 baseplate hub assembly catalyst (9) baseplate hub assembly chaperone (8) putative baseplate hub subunit (8) base plate hub subunit (6) hypothetical protein (6) baseplate (5) baseplate protein (5) baseplate hub protein (3) putative baseplate hub assembly catalyst…
PC_00168	108	0.481481	0;52	anaerobic NTP reductase small subunit (29) anaerobic nucleotide reductase subunit (9) ribonucleotide reductase of class III (anaerobic) activating protein (7) putative anaerobic NTP reductase small subunit (5) NrdG anaerobic NTP reductase small subunit (4) anaerobic ribonucleoside-triphosphate reductase activating protein (4) anaerobic NTP reductase small subunit (4) NrdG anaerobic nucleotide red…
PC_00354	121	0.46281	9;56	gp76 (2) gp74 (2) HNH endonuclease (2) hypothetical protein ALICE_12 (1) hypothetical protein PBI_LLAMA_83 (1) hypothetical protein AVANI_71 (1) hypothetical protein PBI_SARFIRE_84 (1) gp24 (1) hypothetical protein SHAUNA1_78 (1) hypothetical protein PBI_IBHUBESI_77 (1) gp64 (1) hypothetical protein PBI_GAIA_49 (1) hypothetical protein PBI_SQUIRTY_80 (1) hypothetical protein MARVIN_10 (1) hypothe…
PC_00193	100	0.46	46;46	gp42 (2) hypothetical protein (2) hypothetical protein WHEELER_44 (1) hypothetical protein PHROSTYMUG_43 (1) hypothetical protein VIOLET_41 (1) hypothetical protein PBI_SEVERUS_36 (1) hypothetical protein HELDAN_41 (1) hypothetical protein PBI_ROSALIND_41 (1) hypothetical protein PBI_SOUPS_41 (1) hypothetical protein SEA_REMUS_42 (1) hypothetical protein Jasper_45 (1) hypothetical protein GLADIAT…
PC_00538	137	0.459854	35;63	methylamine utilization protein (15) methylamine protein (8) hypothetical protein (7) hypothetical cyanophage protein (4) gp157 (2) putative methylamine utilization protein (2) gp143 (2) gp171 (2) hypothetical protein CYXG_00110 (1) hypothetical protein PHM2_150 (1) hypothetical protein N161109_117 (1) hypothetical protein C421010_148 (1) hypothetical protein N161109_139 (1) hypothetical protein …
PC_00219	177	0.435028	42;77	CobS (19) ATPase (17) hypothetical protein (12) porphyrin biosynthetic protein (11) putative cobalt chelatase subunit CobS (11) putative ATPase (5) AAA ATPase (5) CobS porphyrin biosynthetic protein (4) AAA-ATPase (4) putative AAA superfamily ATPase (4) cobalamin biosynthesis protein CobS (3) N4 gp24-like protein (3) MoxR ATPase (3) NTPase (2) putative porphyrin biosynthetic protein (2) AAA famil…
PC_00238	133	0.428571	31;57	tail assembly chaperone (104) gp13 (4) gp12 (3) pre-TMP frameshift protein (2) gp14 (2) hypothetical protein 32HC_22 (1) hypothetical protein PBI_SPLINTER_18 (1) gp22 (1) hypothetical protein B22_15 (1) hypothetical protein PBI_DYLAN_52 (1) hypothetical protein PBI_BIGNUZ_15 (1) hypothetical protein PBI_BIGNUZ_14 (1) hypothetical protein SF1_340 (1) hypothetical protein Giles_17 (1) putative tail…
PC_00730	104	0.423077	33;44	resolvase (13) hypothetical protein (6) RusA (4) RusA-like resolvase (4) putative Holliday junction resolvase (3) RusA-like crossover junction endodeoxyribonuclease (3) crossover junction endodeoxyribonuclease RusA (3) holliday junction resolvase (3) endodeoxyribonuclease (2) endoribonuclease RusA (2) putative holliday junction resolvase (2) holiday junction resolvase (endogenous virus) (2) hypot…
PC_00049	471	0.414013	320;195	portal protein (254) putative portal protein (37) putative structural protein (16) phage portal protein (11) gp3 (9) structural protein (9) putative phage portal protein (8) hypothetical protein (7) unnamed protein product (7) putative portal (6) ORF007 (5) portal (5) minor capsid protein (5) Putative portal protein (3) Portal (2) phage portal protein SPP1 (2) phage structural protein (2) gp4 (2)…
PC_00281	412	0.407767	52;168	hypothetical protein (37) baseplate wedge initiator (27) baseplate wedge subunit (18) gp7 baseplate wedge initiator (8) unknown (4) gp1.8 (4) baseplate wedge protein (3) unnamed protein product (3) putative baseplate wedge initiator (3) putative phosphate starvation-induced protein (3) helicase (2) gp7 base plate wedge initiator (2) gp48 (2) base plate wedge initiator (2) gp31 (2) hypothetical pr…
PC_00070	462	0.406926	34;188	recombination endonuclease subunit (50) recombination exonuclease (43) hypothetical protein (42) recombination-related endonuclease (20) recombination endonuclease (19) endonuclease subunit (17) gp47 recombination endonuclease subunit (13) putative recombination endonuclease subunit D12 (11) putative nuclease SbcCD D subunit (11) putative recombination endonuclease subunit (6) recombinase (6) rec…
PC_00196	461	0.40564	23;187	hypothetical protein (45) serine/threonine protein phosphatase (42) putative serine/threonine protein phosphatase (33) phosphoesterase (15) metallophosphoesterase (13) RNA ligase (7) NinI protein (6) putative serine/threonine protein phosphatase 2 (4) Ser/Thr protein phosphatase family protein (4) calcineurin-like phosphoesterase (4) phosphatase (3) putative Ser/Thr protein phosphatase (3) membra…
PC_00059	256	0.398438	30;102	hypothetical protein (10) metagenomic prevalent protein (5) gp53 (3) gp58 (2) hypothetical protein POPS_59 (1) hypothetical protein STINGER_52 (1) hypothetical protein CPT_Percy27 (1) hypothetical protein PBI_SUFFOLK_58 (1) hypothetical protein ACADIAN_57 (1) hypothetical protein KBG_54 (1) hypothetical protein 587AP1_46 (1) conserved hypothetical protein (1) hypothetical protein PBI_LAMINA13_54 …
PC_00330	101	0.39604	1;40	hypothetical protein (13) PseT.2 conserved hypothetical protein (13) o-spanin (8) outer membrane lipoprotein Rz1 (6) outer membrane lipoprotein (3) putative membrane protein (2) putative o-spanin (2) unnamed protein product (2) hypothetical protein PG7_242 (1) hypothetical protein VR5_226 (1) hypothetical protein CC31p228 (1) hypothetical protein Lw1_gp071 (1) hypothetical protein E0157_044 (1) h…
PC_00233	115	0.382609	49;44	internal virion protein A (40) internal virion protein (10) putative internal virion protein A (9) protein inside capsid A (5) hypothetical protein (4) gp13 (3) internal (core) protein (3) predicted internal virion protein A (3) gp42 (3) internal (core) protein A (3) Internal virion protein A (2) putative scaffold protein (2) Phage internal (core) protein (1) hypothetical protein Lo5R7ANS_53 (1) …
PC_00133	123	0.382114	38;47	ribose-phosphate pyrophosphokinase (48) putative ribose-phosphate pyrophosphokinase (23) putative phosphoribosylpyrophosphate synthetase (9) phosphoribosylpyrophosphate synthetase (7) phosphoribosyl pyrophosphate synthetase (4) phosphoribosyl pyrophosphatase (2) phosphoribosyl transferase (2) phosphoribosyl-pyrophosphate synthase (2) hypothetical protein (2) putative ribose-phosphate pyrophosphok…
PC_00078	827	0.382104	396;316	portal protein (400) putative portal protein (102) hypothetical protein (31) phage portal protein (16) unnamed protein product (11) portal (connector) protein (6) capsid packaging protein (5) putative phage portal protein (4) portal and MuF-like fusion protein (4) gp3 (4) putative structural protein (3) gp4 (3) capsid portal protein (3) phage portal protein HK97 family (3) gp34 (3) putative minor…
PC_00271	137	0.379562	8;52	hypothetical protein (24) gp30.3 conserved hypothetical protein (8) unnamed protein product (4) conserved hypothetical protein (3) hypothetical phage protein (2) hypothetical protein YenMTG1_140 (1) hypothetical protein G379_gp194 (1) hypothetical protein Hena1_00810 (1) hypothetical protein CHRISDB_247 (1) hypothetical protein BPT24_061 (1) hypothetical protein PS2_140 (1) hypothetical protein P…
PC_00302	215	0.372093	19;80	exonuclease A (40) exonuclease (28) metallopeptidase (23) putative metallopeptidase (18) DexA exonuclease A (12) putative exonuclease (11) putative endodeoxyribonuclease (10) hypothetical protein (8) putative exodeoxyribonuclease (6) exodeoxyribonuclease VIII (4) DexA exonuclease (3) DNA exonuclease A (3) putative exodeoxyribonuclease VIII (3) exonuclease II (2) dexA exonuclease A (2) endodeoxyri…
PC_00278	121	0.371901	9;45	DNA ligase (32) NAD-dependent DNA ligase subunit B (15) NAD-dependent DNA ligase subunit A (15) putative DNA ligase (11) NAD-dependent DNA ligase subunit B (4) putative NAD-dependent DNA ligase subunit A (3) DNA ligase subunit B (3) hypothetical protein (3) NDP-dependent DNA ligase subunit B (3) NAD-dependent DNA ligase subunit A (2) DNA ligase (NAD(+)) (2) DNA ligase subunit A (2) DNA ligase pha…
PC_00370	200	0.37	170;74	prohead protease (52) capsid maturation protease (41) hypothetical protein (14) putative prohead protease (11) protease (6) head maturation protease (5) putative ClpP protease (4) phage prohead protease protein (3) phage head maturation protease (3) unnamed protein product (2) prohead serine protease (2) gp35 (2) major capsid protein (2) gp5 (2) capsid and scaffold protein (2) putative head matur…
PC_00150	359	0.367688	36;132	hypothetical protein (55) unknown (4) SaV protein (3) putative early protein (3) predicted protein (3) unnamed protein product (3) gp38 (2) DUF3310 protein (2) conserved hypothetical protein (2) protein of unknown function DUF3310 (2) phage-related protein (2) PF11753 family protein (2) putative phage-related protein (1) hypothetical protein Phi145_35 (1) hypothetical protein phage1322_17 (1) hyp…
PC_00518	139	0.366906	12;51	hypothetical protein (25) mRNA metabolism modulator (9) conserved hypothetical protein (5) Frd.2 conserved hypothetical protein (5) goF mRNA metabolism modulator (4) putative mRNA metabolism modulator (4) unnamed protein product (3) RNA metabolism moderator (3) protein of unknown function (3) putative RNA metabolism modulator (2) frd.2 hypothetical protein (2) RB32ORF005c hypothetical protein (2)…
PC_00208	184	0.36413	10;67	exonuclease (16) hypothetical protein (12) DNA polymerase I (10) DNA polymerase (9) putative DNA polymerase (5) metallophosphatase (4) phosphoesterase (3) DNA repair exonuclease (3) putative DNA repair exonuclease (3) putative metallophosphatase (3) putative metallo-dependent phosphatase 2 (3) unnamed protein product (2) Gp27 (endogenous virus) (2) hypothetical protein PHL116M00_26 (1) hypothetic…
PC_00014	400	0.36	49;144	thymidylate synthase (162) putative thymidylate synthase (42) ThyX-like thymidylate synthase (29) ThyX (26) Td thymidylate synthetase (15) thymidylate synthetase (11) ThyX-like protein (9) FAD-dependent thymidylate synthase (7) hypothetical protein (6) thymidilate synthase (6) thymidylate synthase ThyX (6) thymidylate synthase thyX (4) flavin-dependent thymidylate synthase (4) putative thymidylat…
PC_00126	178	0.359551	149;64	capsid maturation protease and MuF-like fusion protein (15) putative head protein (12) minor head protein (10) capsid maturation protease (10) minor capsid protein (7) capsid morphogenesis protein (6) head morphogenesis protein (6) phage minor capsid protein (5) putative minor head protein (5) MuF-like minor capsid protein (5) hypothetical protein (5) portal protein (5) putative head morphogenesi…
PC_00008	718	0.359331	131;258	glutaredoxin (116) NrdH (33) hypothetical protein (31) aerobic NDP reductase small subunit (28) ribonucleotide reductase of class Ia (aerobic) beta subunit (23) putative glutaredoxin (20) ribonucleotide-diphosphate reductase subunit beta (19) ribonucleotide reductase of class Ia (aerobic) beta subunit (17) ribonucleotide reductase subunit B (17) ribonucleotide reductase beta subunit (16) NrdH-lik…
PC_00465	166	0.355422	77;59	hypothetical protein (23) band-7-like membrane protein (9) band 7 protein (4) SPFH domain band 7 family protein (4) putative band 7 lipoprotein (4) putative serine protease (3) band-7 like membrane protein (3) putative membrane protein (3) SPFH domain-containing protein (3) HflC/HflK family inner membrane lipoprotein (2) putative anti-proliferative protein (2) unnamed protein product (2) membrane…
PC_00905	121	0.355372	26;43	ParB-like nuclease domain protein (17) hypothetical protein (16) DNA binding protein (6) gp1 (5) DNA methylase (4) ParB-like protein (3) putative ParB nuclease (3) putative ParB protein (2) putative transcriptional regulator (2) putative transcriptional repressor protein (2) putative ParB-like nuclease domain-containing protein (2) putative partition ParB-like nuclease protein (2) ParB (2) DNA mo…
PC_00269	127	0.354331	15;45	primase/helicase (8) replicative helicase (7) putative helicase-primase (7) DNA primase (6) hypothetical protein (6) unnamed protein product (5) bifunctional DNA primase/polymerase (5) DNA primase/helicase (5) helicase (5) putative prim-pol domain protein (4) DnaB-like helicase (4) RepA (3) putative replicative helicase/primease (3) putative replication protein (3) DNA replication protein (3) rep…
PC_00250	184	0.347826	5;64	hypothetical protein (36) gp30.2 conserved hypothetical protein (6) conserved hypothetical protein (5) unnamed protein product (3) phosphoglycolate phosphatase (3) deoxyribonucleotidase (3) phage protein (2) putative deoxyribonucleotidase (2) hydrolase (2) hypothetical protein SPBc2p140 (1) HAD like superfamily protein (1) hypothetical protein CBB_333 (1) phage protein [Enterobacteria phage ime09…
PC_00215	225	0.346667	56;78	RNA ligase (67) RNA ligase 2 (47) putative RNA ligase (23) RnlB RNA ligase 2 (16) hypothetical protein (15) DNA ligase (5) Putative RNA ligase (2) putative RNA ligase 2 (2) unnamed protein product (2) putative DNA ligase (2) putative ligase (2) hypothetical phage protein (2) RNA ligase phage-associated (1) hypothetical protein HY03_0045 (1) hypothetical protein C11_086 (1) putative RnlB RNA ligas…
PC_00142	119	0.336134	118;40	internal virion protein C (53) internal (core) protein (11) protein inside capsid C (9) putative internal virion protein C (7) internal virion protein (6) gp15 (5) internal core protein (3) DNA injection channel protein B (3) predicted internal virion protein C (3) hypothetical protein (2) Phage internal (core) protein (2) hypothetical protein RU60_038 (1) hypothetical protein 10164302_00039 (1) …
PC_00037	311	0.334405	48;104	deoxyuridine 5'-triphosphate nucleotidohydrolase (67) dUTPase (35) putative dUTPase (16) putative deoxyUTP pyrophosphatase (16) deoxyuridine triphosphatase (16) putative deoxyuridine 5'-triphosphate nucleotidohydrolase (16) putative dUTP pyrophosphatase (12) deoxycytidine triphosphate deaminase (11) dUTP nucleotidohydrolase (10) deoxyUTP pyrophosphatase (9) dCTP deaminase (8) dUTP pyrophosphatase…
PC_00120	277	0.33213	253;92	capsid assembly protein (51) putative scaffolding protein (49) capsid and scaffold protein (38) scaffolding protein (34) hypothetical protein (15) scaffold protein (11) putative capsid assembly protein (6) capsid assembly protein (scaffold) (5) putative capsid and scaffold protein (4) predicted capsid assembly protein (3) putative scaffold protein (3) capsid assembly scaffolding protein (2) putat…
PC_00239	121	0.330579	111;40	inhibitor of prohead protease (37) Inh inhibitor of prohead protease gp21 (11) hypothetical protein (8) inhibitor of prohead protease gp21 (7) minor capsid protein inhibitor of 21 protease (3) Inh (3) prohead protease inhibitor (3) Inh minor capsid protein inhibitor of 21 protease (3) minor capsid protein (2) minor capsid protein inhibitor of protease (2) putative inhibitor of prohead protease (2…
PC_00115	189	0.328042	4;62	DNA N-6-adenine-methyltransferase (25) DNA methyltransferase (12) DNA adenine methyltransferase (11) DNA methylase (11) hypothetical protein (11) putative DNA methyltransferase (11) methyltransferase (8) putative N-6-adenine-methyltransferase (5) putative DNA adenine methyltransferase (4) putative DNA N-6-adenine-methyltransferase (4) DNA adenine methylase (4) putative DNA adenine methylase (4) p…
PC_00290	108	0.324074	7;35	hypothetical protein (19) spanin (6) Cor protein (5) putative spanin (5) RzlA (4) putative membrane protein (3) putative superinfection exclusion protein (3) super-infection exclusion protein (3) putative Rz1 protein (2) serine protease (2) putative Rz1A protein (2) hypothetical protein LIMEzero_ORF53 (1) hypothetical protein B508_00385 (1) TMhelix containing protein (1) hypothetical protein vBEc…
PC_00593	108	0.324074	11;35	hypothetical protein (20) putative structural protein (4) putative head-tail adaptor (3) gp08 (2) hypothetical protein PK_012 (1) hypothetical protein SP36_26 (1) hypothetical protein GHK3_45 (1) hypothetical protein SP36_25 (1) gp38 (1) gp37 (1) hypothetical protein YD_10 (1) hypothetical protein pSf2_035 (1) hypothetical protein PKP126_073 (1) hypothetical protein ABA2315_00200 (1) hypothetical…
PC_00960	146	0.321918	13;47	thioredoxin (71) putative thioredoxin (29) hypothetical protein (3) thiol-disulfide isomerase and thioredoxin (3) glutaredoxin (3) thiol-disulphide isomerase and thioredoxin (2) gp19 (2) hypothetical protein pVp-1_0035 (1) hypothetical protein PHG25ORF099c (1) putative thioredoxin-like protein (1) putative thioredoxin o (1) hypothetical protein ECBP2_0061 (1) putative host-like protein (1) hypoth…
PC_00229	171	0.321637	18;55	thioredoxin (54) glutaredoxin (41) NrdH glutaredoxin (12) NrdC thioredoxin (9) hypothetical protein (8) putative membrane protein (4) putative thioredoxin (3) NrdH (3) gp55.8 conserved hypothetical predicted membrane protein (3) unnamed protein product (3) putative glutaredoxin (3) conserved hypothetical protein (1) hypothetical protein VR25_076 (1) phage-associated thioredoxin (1) anaerobic nucl…
PC_00241	113	0.318584	16;36	hypothetical protein (23) EaA protein (7) EaD-like protein (2) conserved protein of unknown function (2) hypothetical protein mEp460_029 (1) hypothetical protein Stx2-1717_gp07 (1) hypothetical protein VPRG_00046 (1) hypothetical protein PhiV10p48 (1) hypothetical protein BI095_gp03 (1) hypothetical protein HK225_058 (1) hypothetical protein mEpX1_029 (1) hypothetical protein SE1_gp10 (1) hypothe…
PC_00044	408	0.316176	32;129	DNA polymerase (175) putative DNA polymerase (40) hypothetical protein (23) DNA primase/polymerase (10) gp43 DNA polymerase (10) split DNA polymerase (9) unnamed protein product (6) putative DNA polymerase (T4 gp43-like) (5) gp43A split DNA polymerase (4) gp43B split DNA polymerase (4) DNA polymerase/primase (4) intein-containing split DNA polymerase precursor (4) DNA polymerase B-like protein (3…
PC_00065	181	0.314917	45;57	cytitidyltransferase (38) hypothetical protein (18) hypothetical cyanophage protein (5) gp185 (3) possible cytitidyltransferase (3) putative cytitidyltransferase (3) ribonucleotide reductase A (3) gp183 (2) cytidylyltransferase (2) gp184 (2) hypothetical protein SWYG_00152 (1) hypothetical protein SXBG_00150 (1) hypothetical protein CPRG_00120 (1) hypothetical protein PRSM4_190 (1) hypothetical p…
PC_00053	358	0.310056	306;111	internal virion protein D (52) internal virion protein (30) hypothetical protein (27) putative internal core protein (27) putative internal virion protein (17) putative transglycosylase (14) internal (core) protein (11) internal core protein (10) protein inside capsid D (9) gp16 (7) endolysin (7) internal virion protein C (7) lytic transglycosylase (6) putative internal virion protein C (6) inter…
PC_00155	203	0.305419	85;62	ATP-dependent Clp protease proteolytic subunit (24) Clp protease (19) capsid maturation protease (13) putative ATP-dependent Clp protease (12) hypothetical protein (8) protease (7) Clp protease-like protein (6) ClpP ATP-dependent protease subunit (5) ClpP-like protease (5) ATP-dependent Clp protease (5) head maturation protease (4) ClpP protease (4) putative ATP-dependent Clp protease proteolytic…
PC_00005	557	0.301616	86;168	ribonucleotide reductase (95) ribonucleotide reductase of class Ia (aerobic) alpha subunit (24) ribonucleotide-diphosphate reductase subunit alpha (22) ribonucleotide reductase subunit A (17) ribonucleotide reductase of class Ia (aerobic) alpha subunit (17) ribonucleoside-diphosphate reductase alpha subunit (15) ribonucleoside-diphosphate reductase subunit alpha (14) hypothetical protein (13) rib…
PC_00466	116	0.293103	23;34	exonuclease (9) hypothetical protein (4) RepA-like helicase (3) gp1 (3) DNA helicase (3) gp49 (2) Cas4 family exonuclease (2) nuclease (2) gp47 (2) gp42 (1) hypothetical protein VWBp08 (1) hypothetical protein JAMAL_46 (1) hypothetical protein GODINES_50 (1) hypothetical protein DS6A_69 (1) hypothetical protein 39HC_044 (1) hypothetical protein P755_gp070 (1) hypothetical protein LDB17_027 (1) hy…
PC_00063	243	0.292181	32;71	DNA helicase (78) ATP-dependent DNA helicase (14) putative helicase (13) hypothetical protein (12) putative DNA helicase (12) Dda DNA helicase (11) helicase (7) ATP-dependent RecD-like DNA helicase (6) RecD-like DNA helicase (6) exodeoxyribonuclease V alpha chain (4) ATP-binding protein (3) putative RecD-like helicase (3) unnamed protein product (3) putative UvrD-type helicase (3) DNA helicase Dd…
PC_00386	161	0.285714	97;46	scaffolding protein (85) scaffold protein (38) hypothetical protein (6) gp16 (2) gp13 (2) putative scaffold protein (1) hypothetical protein-phage associated (1) hypothetical protein WIVsmall_78 (1) hypothetical protein IEBH_gp52 (1) hypothetical protein PBI_MUDDY_8 (1) hypothetical protein GoPhGTE2_gp05 (1) head assembly scaffold protein (1) hypothetical protein ANAYA_13 (1) hypothetical protein…
PC_00139	177	0.282486	40;50	hypothetical protein (46) large tegument protein (6) structural protein (2) Fe-S oxidoreductase (2) hypothetical protein phD2B_0017 (1) hypothetical protein vec3_20 (1) hypothetical protein VSW3_6 (1) hypothetical protein P100_00210 (1) hypothetical protein PGT2_g00022 (1) hypothetical protein ECBP3_0036 (1) hypothetical protein vBAbaPPDAB9_27 (1) hypothetical protein CrRp3_cds43 (1) hypothetical…
PC_00149	243	0.279835	20;68	DNA adenine methylase (54) methylase (19) DNA methylase (15) putative DNA adenine methylase (13) hypothetical protein (12) DNA adenine methyltransferase (9) DNA methyltransferase (9) methyl-directed repair DNA adenine methylase (8) DNA adenine methylase Dam (7) Dam (6) site-specific DNA methylase (5) Dam DNA adenine methylase (4) type II N-methyl DNA methyltransferase (group alpha) (4) putative a…
PC_01907	198	0.277778	9;55	hypothetical protein (27) phage protein (2) unknown product (2) putative membrane protein (2) protein of unknown function (2) gp40 (2) putative inner membrane protein (2) hypothetical protein birk_17 (1) hypothetical protein BELINDA_51 (1) conserved membrane protein (1) hypothetical protein JL1_4 (1) hypothetical protein PhAPEC5_11 (1) hypothetical protein ph42 (1) NinA protein (1) hypothetical p…
PC_00850	101	0.277228	42;28	putative DNA maturase A (24) small terminase subunit (13) hypothetical protein (13) terminase small subunit (12) DNA maturase A (5) small terminase (3) putative terminase small subunit (3) putative small terminase subunit (3) putative small terminase subunit-like protein (2) putative terminase protein small subunit (2) small terminase subunit-like protein (2) putative DNA maturase (2) hypothetica…
PC_00554	145	0.275862	10;40	tRNA nucleotidyltransferase (33) hypothetical protein (18) putative nucleotidyl transferase (14) putative tRNA nucleotidyltransferase (8) putative nucleotidyltransferase (8) multifunctional tRNA nucleotidyl transferase/2'3'-cyclic phosphodiesterase/2'nucleotidase/phosphatase (3) nucleotidyl transferase (3) tRNA nucleotidyltransferase/poly(A) polymerase (3) putative ppGpp synthetase (2) multifunct…
PC_03573	157	0.273885	20;43	hypothetical protein (27) predicted protein (3) hypothetical protein hattifnatt91_gp010 (1) hypothetical protein JS09_078 (1) hypothetical protein CPT_Merlin155 (1) hypothetical protein SEA_TONENILI_127 (1) hypothetical protein WIZARD_9 (1) hypothetical protein SEA_ATTIS_58 (1) hypothetical protein SEA_NOOTNOOT_26 (1) hypothetical protein CAITLIN_197 (1) hypothetical protein BMBtpLA2_21 (1) hypot…
PC_00175	117	0.273504	26;32	high light inducible protein (66) high-light inducible protein (14) putative high light inducible protein (5) Hli03 high light inducible protein (4) hgh-light inducible protein (2) high light-inducible protein (2) predicted protein (2) hypothetical protein (2) High Light Inducible Proteins (2) hypothetical protein CYXG_00181 (1) hypothetical protein SWQG_00021 (1) hypothetical protein CYXG_00179 …
PC_00200	111	0.27027	39;30	RNA polymerase (29) tail tape measure protein (28) tail assembly chaperone (17) hypothetical protein (8) putative tape measure chaperone protein (3) putative tapemeasure chaperone protein (2) tail protein (2) tail assembly chaperone protein (2) hypothetical protein BSP38_084 (1) gp11.1 (1) hypothetical protein EFP01_076 (1) hypothetical protein Goe8_c00870 (1) hypothetical protein vB_SscM-1_107 (…
PC_00081	156	0.269231	149;42	portal vertex protein of head (35) portal vertex protein (33) portal vertex of the head (19) portal protein (12) gp20 portal vertex protein of head (8) capsid assembly protein (5) putative portal vertex protein (4) hypothetical protein (3) putative portal protein (3) portal vertex protein of the head (3) portal vertex of head (2) putative prohead assembly initiator protein/portal protein (T4 gp20…
PC_02654	355	0.267606	35;95	hypothetical protein (51) membrane protein (5) structural protein (3) predicted protein (2) putative membrane protein (2) TreO (2) gp91 (2) gp39 (2) carboxylesterase (2) Orf12 (2) hypothetical protein Ec2_00170 (1) hypothetical protein Phi19:3_gp057 (1) hypothetical protein SAC12B_0099 (1) hypothetical protein IME_047 (1) hypothetical protein ALVIN_59 (1) putative Rz.1 protein (1) hypothetical pr…
PC_00006	431	0.264501	45;114	thymidylate synthase (197) putative thymidylate synthase (74) dTMP thymidylate synthase (21) dCMP hydroxymethylase (18) dTMP (thymidylate) synthase (13) hypothetical protein (12) thymidylate synthetase (11) unnamed protein product (5) Td thymidylate synthetase (5) gp42 dCMP hydroxymethylase (4) Thymidylate synthase (3) dTMP thymidylate synthetase (3) thymidylate synthase/deoxyuridylate hydroxymet…
PC_00422	142	0.260563	86;37	terminase small subunit (40) terminase DNA packaging enzyme small subunit (37) small terminase protein (8) gp16 terminase DNA packaging enzyme small subunit (8) terminase DNA packaging protein (6) terminase DNA packaging enzyme small subunit (5) hypothetical protein (4) terminase DNA packaging enzyme (4) putative terminase small subunit (3) small terminase subunit (2) putative terminase small sub…
PC_00041	215	0.260465	33;56	lysin A (68) tape measure protein (15) LysM-like endolysin (14) endolysin (8) putative peptidase (6) lysin A peptidase domain (6) putative lysin (5) LysA (4) putative lysozyme (4) lysin (3) lysin A protease M23 domain (3) peptidase (3) lysin A N-acetyl-beta-D-muramidase domain (3) tape tail measure protein (2) putative endolysin (2) putative lysozyme-peptidase (2) baseplate hub protein (2) lysin …
PC_00421	120	0.258333	42;31	hypothetical protein (27) putative RNA polymerase (6) gp07 (3) putative neck protein (2) putative tail protein (2) hypothetical protein CPT_MTx_039 (1) hypothetical protein ESCO13_00167 (1) hypothetical protein S14_148 (1) hypothetical protein KYLE_40 (1) hypothetical protein ABA2315_00170 (1) hypothetical protein phAPEC8_00155 (1) hypothetical protein VchM-138_0044 (1) hypothetical protein AsaM-…
PC_00137	463	0.257019	22;119	hypothetical protein (52) dNMP kinase (50) deoxynucleoside monophosphate kinase (38) deoxynucleotide monophosphate kinase (28) putative deoxynucleotide monophosphate kinase (20) putative dNMP kinase (19) putative deoxynucleoside monophosphate kinase (15) gp1 dNMP kinase (10) adenylate kinase (8) deoxynucleoside-5'-monophosphate kinase (8) putative ATP-binding protein (8) dephospho-CoA kinase (7) …
PC_00226	129	0.255814	13;33	hypothetical protein (18) putative metallopeptidase domain protein (7) DNA ligase (6) metallopeptidase (5) metallopeptidase domain protein (3) N4 gp25-like protein (2) metallopeptidase domain containing protein (2) putative metallopeptidase (2) putative von Willebrand A domain protein (2) von Willebrand factor type A domain protein (2) putative tellurium resistance protein (2) hypothetical protei…
PC_00069	184	0.255435	13;47	hypothetical protein (9) DNA binding protein (7) putative transcription factor (2) hypothetical protein TIGER_46 (1) hypothetical protein GRADUATION_52 (1) hypothetical protein ALMA_55 (1) hypothetical protein SEA_SERENITY_54 (1) hypothetical protein HAMMER_55 (1) hypothetical protein 40AC_55 (1) hypothetical protein SEA_NANODON_46 (1) hypothetical protein DOOM_49 (1) hypothetical protein PBI_PHA…
PC_00094	178	0.252809	147;45	prohead core scaffold and protease (23) prohead core scaffold protein and protease (16) prohead assembly (scaffolding) protein (13) putative virion structural protein (12) prohead core scaffolding protein and protease (10) hypothetical protein (9) prohead core scaffold protein (8) gp21 prohead core scaffold protein and protease (8) prohead protease (7) protease (4) virion structural protein (4) p…
PC_00242	142	0.246479	48;35	MazG (31) pyrophosphatase (30) nucleotide pyrophosphohydrolase (15) MazG-like nucleotide pyrophosphohydrolase (6) hypothetical protein (5) putative MazG nucleotide pyrophosphohydrolase (4) putative nucleotide pyrophosphohydrolase (4) MazG-like protein (3) putative MazG pyrophosphatase (2) nucleotide pyrophosphohydrolase domain protein (2) MazG nucleotide pyrophosphohydrolase domain protein (2) Ma…
PC_00227	104	0.240385	2;25	immunity repressor (62) repressor (16) hypothetical protein (6) putative repressor (2) HTH DNA-binding protein (1) gp37 (1) hypothetical protein D29p72 (1) hypothetical protein PBI_CAPTAINTRIPS_39 (1) repressor protein (1) gp80 (1) hypothetical protein PBI_ASTRAEA_48 (1) hypothetical protein SEA_HIRO_57 (1) repressor-like protein (1) hypothetical protein HYRO_222 (1) hypothetical protein SHAUNA1_…
PC_00188	101	0.237624	0;24	hypothetical protein (3) DNA binding protein (2) gp49 (1) hypothetical protein Pukovnik_49 (1) hypothetical protein ANNAL29_52 (1) hypothetical protein PBI_EQUEMIOH13_51 (1) hypothetical protein ERICB_52 (1) hypothetical protein PBI_TURJ99_44 (1) hypothetical protein SEA_LADYBIRD_55 (1) hypothetical protein PEACHES_49 (1) hypothetical protein PBI_BXZ2_49 (1) hypothetical protein PBI_WAITS_54 (1) …
PC_00020	364	0.236264	8;86	DNA methylase (126) DNA methyltransferase (30) methyltransferase (14) DNA adenine methylase (13) putative DNA methylase (10) adenine-specific methyltransferase (10) putative methyltransferase (9) putative methylase (7) putative adenine methyltransferase (6) unnamed protein product (5) methylase (5) hypothetical protein (5) cytosine methyltransferase (4) DNA modification methylase (4) site-specifi…
PC_00210	103	0.23301	13;24	hypothetical protein (9) putative lipoprotein (2) membrane protein (1) hypothetical protein BELINDA_177 (1) hypothetical protein SP069_00180 (1) hypothetical protein PBI_EAGLEEYE_70 (1) hypothetical protein SEA_IMMANUEL3_75 (1) hypothetical protein RG2014_047 (1) hypothetical protein BCP8-2_152 (1) hypothetical protein PBI_REDNO2_108 (1) hypothetical protein PY54p66 (1) hypothetical protein SEA_S…
PC_00305	234	0.222222	49;52	hypothetical protein (36) hydrolase (12) nuclease (12) VRR-NUC domain-containing protein (10) VRR-NUC domain protein (9) endonuclease (8) VRR-NUC domain containing protein (3) putative nuclease containing VRR-NUC domain (3) putative nuclease (3) putative endonuclease (2) putative VRR-DNA nuclease (2) conserved phage protein (2) Holliday-junction resolvase (2) holliday junction resolvase (2) gp104…
PC_00207	172	0.22093	39;38	putative recombination protein (19) recombinase (11) hypothetical protein (10) recombination protein (9) essential recombination function protein (6) ERF family ssDNA binding protein (6) ERF superfamily protein (5) ERF family protein (5) putative essential recombination function protein (5) Erf (4) putative recombinase (4) putative ERF family protein (3) putative Erf protein (3) putative essentia…
PC_00026	506	0.219368	15;111	exonuclease (107) 5'-3' exonuclease (36) putative exodeoxyribonuclease (33) RNaseH ribonuclease (27) putative 5'-3' exonuclease (26) putative exonuclease (24) ribonuclease H (18) flap endonuclease (17) putative DNA exonuclease (17) hypothetical protein (16) exodeoxyribonuclease (14) DNA polymerase I (11) DNA exonuclease (11) exonuclease-like protein (10) RnaseH (8) putative DNA polymerase I (6) R…
PC_00397	114	0.219298	4;25	hypothetical protein (19) holliday junction resolvase (12) putative resolvase (9) D14 protein (8) resolvase (7) endonuclease (4) putative D14 protein (2) putative hydrolase (2) endonuclease D14 (2) group-specific protein (1) phage SPO1 gene 91 (1) hypothetical protein SXBG_00137 (1) hypothetical protein P090810_184 (1) hypothetical cyanophage protein (1) hypothetical protein CampHawk_121 (1) hypo…
PC_00414	110	0.218182	6;24	hypothetical protein (20) DenB.1 hypothetical protein (3) unnamed protein product (2) conserved hypothetical protein (2) denB.1 gene product (1) hypothetical protein IME11_17 (1) hypothetical protein 201phi2-1p147 (1) hypothetical protein PsPhLittlefix_gp04 (1) hypothetical protein ECBP1_0056 (1) hypothetical protein NOXIFER_86 (1) hypothetical protein mEpX1_063 (1) hypothetical protein CPT_Palme…
PC_00068	631	0.217116	29;137	exonuclease (119) Cas4 family exonuclease (95) hypothetical protein (46) putative exonuclease (24) RecE (21) putative exodeoxyribonuclease VIII (17) exodeoxyribonuclease VIII (14) helicase (12) exonuclease/helicase (10) nuclease (8) PD-(D/E)XK nuclease (6) RecB family exonuclease (6) unnamed protein product (5) RecB-like protein (5) putative exodeoxyribonuclease (4) PD-(D/E)XK nuclease superfamil…
PC_00093	282	0.216312	31;61	topoisomerase II large subunit (27) DNA topoisomerase (24) DNA topoisomerase II large subunit (23) topoisomerase II medium subunit (19) DNA topoisomerase II medium subunit (16) DNA topoisomerase subunit (10) gp52 topoisomerase II medium subunit (8) DNA gyrase subunit B (7) DNA topoisomerase large subunit (7) hypothetical protein (6) gp60plus39 DNA topoisomerase subunit (6) putative DNA topoisomer…
PC_00173	136	0.213235	3;29	ribonuclease H (34) ribonuclease HI (22) putative ribonuclease H (19) hypothetical protein (9) RNaseH (5) putative ribonuclease HI (4) RNAse H (4) RNase H (3) putative RNaseH ribonuclease (2) putative RNase H1 (2) putative ribonuclease H like protein (2) RnhA (2) RNAseH (2) gp104 (endogenous virus) (1) hypothetical protein CETO_191 (1) unnamed protein product (1) gp131 (1) hypothetical protein PH…
PC_00235	174	0.206897	2;36	metallophosphoesterase (34) putative A1 protein (19) A1 protein (18) phosphoesterase (16) hypothetical protein (13) DNA transfer protein (11) RDF protein (8) putative T5 A1-like protein (4) DNA transfer protein A1 (4) recombination directionality factor (3) phage DNA transfer protein (2) A1-like protein (2) A1 (2) metallophosphatase (1) hypothetical protein CcrBL10_gp117c (1) hypothetical protein…
PC_00178	208	0.206731	0;43	phosphoesterase (32) putative serine/threonine protein phosphatase (31) putative phosphoesterase (28) hypothetical protein (16) putative phosphoesterase or phosphohydrolase (11) metallophosphatase (9) phosphohydrolase (6) metallophosphoesterase (6) putative serine/threonine phosphatase (3) unnamed protein product (3) putative metallophosphatase (3) putative metallophosphoesterase (2) putative ser…
PC_00417	148	0.202703	11;30	RusA (14) hypothetical protein (10) holliday junction resolvase (8) endodeoxyribonuclease RusA (8) resolvase (6) RusA-like protein (6) RusA-like resolvase (5) endodeoxyribonuclease (5) putative endodeoxyribonuclease (4) unnamed protein product (4) putative endodeoxyribonuclease RusA (4) putative resolvase (4) crossover junction endodeoxyribonuclease (3) rusA domain protein (2) putative crossover …
PC_00114	198	0.20202	31;40	nucleotidyltransferase (36) hypothetical protein (20) putative nucleotidyltransferase (14) thioredoxin (10) NrdC (6) nucleotidyl transferase (6) NrdC.11 conserved hypothetical protein (5) conserved hypothetical protein (4) unnamed protein product (3) gp3 (3) NrdC-like protein (3) NrdC.11 (2) putative nucleotidyltransferase-like protein (2) putative nucleotidyltransferase protein (2) hypothetical …
PC_00033	657	0.196347	52;129	terminase large subunit (154) terminase (42) terminase DNA packaging enzyme large subunit (37) putative DNA maturase B (30) putative terminase large subunit (29) DNA packaging protein (29) DNA packaging protein B (22) hypothetical protein (19) large terminase subunit (16) DNA maturase B (16) large terminase protein (10) gp17 terminase DNA packaging enzyme large subunit (9) DNA maturase beta subun…
PC_00042	214	0.196262	34;42	rIIB protector from prophage-induced early lysis (30) rIIB protein (24) rIIB-like protein (17) protector from prophage-induced early lysis (17) RIIB protein (10) rIIB lysis inhibitor (10) hypothetical protein (9) RIIB (6) putative rIIB-like protein (5) RIIB protector from prophage-induced early lysis (4) rIIB protector (4) N4 gp34-like protein (3) putative rIIB (3) rIIB (3) unnamed protein produc…
PC_00034	1992	0.192771	298;384	DNA primase (306) DNA primase/helicase (149) putative DNA primase (116) DNA helicase (105) hypothetical protein (75) putative DNA helicase (74) DNA primase subunit (70) DnaB-like helicase (50) replicative DNA helicase (40) primase/helicase (31) DNA primase-helicase (31) putative DNA primase/helicase (30) RecA-like recombination protein (28) helicase DnaB-like (28) helicase (24) putative helicase …
PC_00161	110	0.190909	96;21	hypothetical protein (15) putative head protein (9) putative prohead protease (7) major head subunit precursor (6) prohead protease (5) capsid and scaffold protein (5) putative structural protein (4) putative major head subunit precursor (4) major capsid protein (3) putative major capsid protein (3) unnamed protein product (2) hypothetical protein SEN34_5 (1) hypothetical protein ABP1_00029 (1) h…
PC_00048	255	0.188235	19;48	hypothetical protein (34) putative phosphatase (15) Tk.4 conserved hypothetical protein (10) putative Appr-1-p processing protein (6) macro domain protein (4) phosphatase (4) conserved hypothetical protein (3) Appr-1-p processing protein (3) unnamed protein product (3) Appr-1-p processing enzyme family protein (3) putative O-acetyl-ADP-ribose deacetylase (3) ADP ribose binding protein (2) appr_1_…
PC_00075	538	0.187732	55;101	DNA ligase (262) putative DNA ligase (68) ATP-dependent DNA ligase (65) putative ATP-dependent DNA ligase (31) gp30 DNA ligase (19) hypothetical protein (8) gp1.3 (6) DNA ligase phage-associated (4) ATP dependent DNA ligase (3) DNA ligase-like protein (3) putative ATP-dependent DNA ligase protein (3) predicted DNA ligase (3) putative ligase (2) Possible phage DNA ligase (2) Putative DNA ligase (2…
PC_00140	120	0.183333	1;22	loader of DNA helicase (19) loader of gp41 DNA helicase (19) DNA helicase loader (14) gp59 loader of gp41 DNA helicase (8) helicase loading protein (6) loader of T4-like helicase (3) hypothetical protein (3) helicase loader (3) gp59 (3) unnamed protein product (3) putative loader of gp41 DNA helicase gp59 (2) DNA helicase loading protein (2) DNA helicase (2) gp41 DNA helicase gp59 loader protein …
PC_00038	428	0.17757	12;76	DNA methylase (115) DNA methyltransferase (23) DNA-cytosine methyltransferase (18) hypothetical protein (17) methylase (11) putative DNA methylase (11) DNA cytosine methyltransferase (11) methyltransferase (10) C-5 cytosine-specific DNA methylase (8) putative methylase (7) putative C-specific methylase (5) cytosine methyltransferase (4) Dcm (4) putative DNA cytosine methyltransferase (4) C-5 cyto…
PC_00167	126	0.174603	11;22	DNA end protector protein (48) gp2 DNA end protector protein (13) DNA end protector during packaging (7) putative DNA end protector protein (6) hypothetical protein (6) gp2 (6) DNA end protector (5) phage DNA end protector during packaging (2) putative DNA end protector protein gp2 (2) hypothetical protein pf16_154 (1) gp139 (1) unnamed protein product (1) hypothetical protein S-MbCM7_003 (1) DNA…
PC_01101	109	0.174312	20;19	terminase small subunit (50) putative terminase small subunit (8) gp1 (3) hypothetical protein (3) small terminase subunit (3) unnamed protein product (2) terminase-small subunit (2) P27 family terminase small subunit (endogenous virus) (2) putative small terminase subunit (2) gp31 (2) Orf40 (1) phage terminase small subunit (1) phage terminase small subunit P27 family (1) ORF21 (1) terminase sma…
PC_00308	294	0.173469	249;51	head morphogenesis protein (42) minor capsid protein (25) hypothetical protein (18) putative head morphogenesis protein (17) minor head protein (10) capsid maturation protease (8) putative minor head protein (6) phage head morphogenesis protein (6) gp4 (6) MuF-like minor capsid protein (6) head assembly protein (5) capsid morphogenesis protein (5) putative minor capsid protein (4) minor structura…
PC_00748	104	0.173077	9;18	hypothetical protein (22) i-spanin (9) putative membrane protein (8) PseT.3 conserved hypothetical predicted membrane protein (7) putative terminase (2) unnamed protein product (2) PseT.3 conserved hypothetical protein (2) pseT.3 hypothetical membrane protein (2) hypothetical protein VspSw1_110 (1) hypothetical protein PhAPEC2_215 (1) I-spanin (1) phage spanin Rz (1) hypothetical protein T5.045 (…
PC_00249	133	0.172932	37;23	terminase small subunit (44) putative terminase small subunit (21) unnamed protein product (5) TerS (5) phage terminase small subunit (4) putative small terminase subunit (4) putative TerS small-subunit terminase (3) gp1 (3) small subunit terminase (3) putative phage terminase small subunit (3) terminase_2 domain protein (2) putative small terminase (2) phage terminase small subunit (2) small ter…
PC_00679	128	0.171875	68;22	scaffold protein (10) putative scaffold protein (8) putative scaffolding protein (5) minor structural protein (5) putative phage minor capsid protein (3) putative minor structural protein (3) phage minor structural protein GP20 (3) putative structural protein (3) scaffolding protein (3) gp5 (3) putative virion structural protein (2) Scaffolding protein (2) putative phage structural protein (2) st…
PC_00722	147	0.170068	19;25	AAA-ATPase (11) AAA ATPase (7) hypothetical protein (6) ATPase (6) N4 gp44-like protein (5) DNA recombinase (4) AAA domain protein (4) NTP-binding protein (4) phage nucleotide-binding protein (3) RecA-like DNA recombinase (3) putative NTP-binding protein (3) recombinase (3) nucleoside triphosphate binding motifs protein (2) putative replicative DNA helicase (2) DNA-binding protein (2) unnamed pro…
PC_00077	268	0.160448	154;43	head completion protein (115) endonuclease (58) endonuclease I (17) putative head completion protein (11) gp4 head completion protein (10) putative endonuclease I (5) gp3 (4) head completion (4) endonuclease-like protein (3) hypothetical protein (3) putative endonuclease (3) phage endonuclease (2) endodeoxyribonuclease I (2) gp4 head completion (2) predicted endonuclease (2) Endonuclease (2) T7-l…
PC_00027	495	0.157576	17;78	polynucleotide kinase (66) deoxynucleoside-5'-monophosphatase (42) hypothetical protein (36) polynucleotide 5'-kinase and 3'-phosphatase (31) 3'-phosphatase 5'-polynucleotide kinase (26) putative polynucleotide kinase/phosphatase (15) PseT polynucleotide 5'-kinase and 3'-phosphatase (14) Pnk (11) putative polynucleotide 5'-kinase and 3'-phosphatase (10) phosphatase (7) 5'-deoxyribonucleotide mono…
PC_00090	196	0.153061	1;30	hypothetical protein (27) NrdA.1 conserved hypothetical protein (9) DUF4326 domain-containing protein (4) unnamed protein product (4) conserved hypothetical protein (3) ribonucleoside-diphosphate reductase subunit (3) NrdA.1-like protein (2) T4 NrdA.1-like protein (2) NrdA.1 (2) hypothetical protein Rak2_00522 (1) hypothetical protein SP38_153 (1) hypothetical protein SEA_BAXTERFOX_70 (1) hypothe…
PC_00152	315	0.152381	29;48	terminase large subunit (138) terminase (47) putative terminase large subunit (25) hypothetical protein (9) phage terminase large subunit (6) putative large terminase subunit (6) putative phage terminase large subunit (6) large subunit terminase (5) TerL (4) terminase-like family protein (4) putative phage terminase large subunit B (4) unnamed protein product (3) putative terminase (3) Terminase …
PC_00045	1036	0.150579	95;156	terminase large subunit (383) terminase (169) putative terminase large subunit (96) hypothetical protein (26) large terminase subunit (21) putative large terminase subunit (19) terminase large subunuit (16) gp2 (15) putative terminase (15) TerL (14) phage terminase large subunit (12) putative phage terminase large subunit (9) terL gene product (8) unnamed protein product (7) terminase ATPase subu…
PC_00301	160	0.15	24;24	exonuclease (51) putative exonuclease (8) RecE-like exonuclease (8) endonuclease (4) unnamed protein product (3) putative endonuclease (3) phage exonuclease (3) endonuclease YqaJ superfamily (2) recombinase (2) endonuclease (endogenous virus) (2) hypothetical protein (2) Pas49 (1) hypothetical protein ABP12_00024 (1) putative phage-type exonuclease (1) hypothetical protein SEA_BETTERKATZ_45 (1) h…
PC_00277	157	0.146497	16;23	clamp loader subunit (51) DNA polymerase clamp loader subunit (19) clamp loader small subunit (15) gp62 clamp loader subunit (6) putative clamp loader subunit (5) gp62 clamp-loader subunit (5) clamp holder for DNA polymerase (4) DNA polymerase accessory protein (4) clamp-loader subunit (3) clamp loader subunit DNA polymerase accessory protein (3) DNA polymerase accessory protein clamp loader subu…
PC_00121	265	0.135849	25;36	DNA primase (50) putative primase (23) primase (16) DNA primase/polymerase (16) DNA primase/helicase (12) hypothetical protein (10) putative DNA primase (8) DNA helicase (7) putative DNA helicase (6) helicase (6) virulence-associated protein E (5) integrase (4) primase/polymerase (4) P4 family phage/plasmid primase (3) DR0530-like primase (3) putative integrase (3) VirE domain protein (3) unnamed…
PC_00009	1225	0.125714	124;154	DNA helicase (218) helicase (173) putative helicase (72) hypothetical protein (36) putative ATP-dependent helicase (29) RNA-DNA + DNA-DNA helicase (28) PhoH-like protein (25) ATP-dependent helicase (24) phosphate starvation-inducible protein (23) P-starvation inducible protein (23) putative DNA helicase (19) PhoH (18) PhoH family protein (17) RNA-DNA and DNA-DNA helicase (14) phosphate-starvation…
PC_00212	120	0.125	16;15	hypothetical protein (21) conserved hypothetical protein (5) Arn.3 conserved hypothetical protein (5) hypothetical protein [Escherichia phage vB_EcoM_JS09] (1) hypothetical protein CR5_114 (1) hypothetical protein Hena1_01980 (1) hypothetical protein SP18_gp270 (1) hypothetical protein RB32ORF251c (1) hypothetical protein Sf21_gp249 (1) hypothetical protein AM101_079 (1) hypothetical protein MX01…
PC_00030	247	0.117409	17;29	rIIA protein (25) rIIA-like protein (22) rIIA protector from prophage-induced early lysis (20) protector from prophage-induced early lysis (18) rIIA lysis inhibitor (16) RIIA protein (14) hypothetical protein (10) rIIA (9) RIIA (6) putative rIIA-like protein (5) RIIA protector from prophage-induced early lysis (5) RIIA-like protein (5) histidine kinase-like ATPase (4) unnamed protein product (4) …
PC_00153	342	0.116959	14;40	homing endonuclease (46) hypothetical protein (31) NAD synthetase (23) GIY-YIG homing endonuclease (15) putative endonuclease (14) putative homing endonuclease (12) putative Seg-like homing endonuclease (9) GIY-YIG endonuclease (9) putative GIY-YIG family homing endonuclease (6) putative Seg-like homing DNA endonuclease (5) putative GIY-YIG family Seg-like homing endonuclease (4) putative truncat…
PC_00855	140	0.114286	1;16	hypothetical protein (27) DUF1642 domain protein (7) phage protein (5) DUF1642 domain-containing protein (4) DUF1642 domain containing protein (3) ORF19 (2) Orf27 (2) unknown (2) hypothetical protein Tuc2009_22 (1) hypothetical protein LP114_068 (1) gp125 (endogenous virus) (1) hypothetical protein Sfi19p42 (1) hypothetical protein 56301_32 (1) hypothetical protein lb338_phage_173 (1) hypothetica…
PC_00130	168	0.113095	15;19	hypothetical protein (44) HNS binding protein (28) gp5.5 (5) gp5.7 (5) conserved hypothetical phage protein (4) putative HNS binding protein (3) putative 5.7 kDa protein (2) Phage HNS binding protein (2) hypothetical protein MP2_gp29 (1) hypothetical protein GA2A_28 (1) hypothetical protein PspYZU08_29 (1) hypothetical protein RU59_00021 (1) hypothetical protein Kvp1_gp22 (1) phage HNS binding pr…
PC_00088	199	0.110553	4;22	hypothetical protein (37) putative AAT_I superfamily protein (2) conserved hypothetical protein (2) Gp38 (endogenous virus) (2) gp174 (2) hypothetical protein SKKY_37 (1) hypothetical protein MILLY_56 (1) hypothetical protein PHL067M10_37 (1) hypothetical protein VPKG_00016 (1) hypothetical protein Phi46:1_gp41 (1) hypothetical protein PHL055N00_37 (1) hypothetical protein P105_37 (1) hypothetica…
PC_00096	148	0.108108	5;16	anaerobic NTP reductase large subunit (19) anaerobic ribonucleoside-triphosphate reductase (14) anaerobic ribonucleoside triphosphate reductase (12) ribonucleotide reductase of class III (anaerobic) large subunit (10) putative anaerobic ribonucleoside-triphosphate reductase (8) ribonucleotide reductase of class III (anaerobic) large subunit (7) anaerobic ribonucleotide reductase subunit (7) putat…
PC_00284	1057	0.106906	41;113	immunity repressor (62) transcriptional regulator (61) hypothetical protein (47) repressor (31) XRE family transcriptional regulator (20) prophage repressor (16) putative transcriptional regulator (15) repressor protein (13) CI repressor (11) putative repressor (11) putative repressor protein (9) phage repressor (9) Transcriptional regulator (9) DNA-binding protein (8) helix-turn-helix domain pro…
PC_00486	105	0.104762	7;11	hypothetical protein (6) gp42 (3) gp41 (2) hypothetical protein EPa61_85 (1) hypothetical protein PBI_MAHDIA_50 (1) gp43 (1) hypothetical protein PBI_SUFFOLK_47 (1) hypothetical protein TA17A_47 (1) hypothetical protein PBI_BERNARDO_46 (1) hypothetical protein RHEph06_gp016 (1) hypothetical protein Sm_phiM9_114 (1) gp47 (1) hypothetical protein PB1_gp12 (1) hypothetical protein PP141_gp12 (1) hyp…
PC_00183	106	0.103774	22;11	RecT (15) ssDNA binding protein (10) recombinase (7) RecT-like protein (6) RecT-like ssDNA binding protein (6) RecT protein (5) RecT-like recombinase (4) ssDNA-annealing protein (4) RecT family protein (3) RecT-like ss DNA binding protein (3) RecT recombinase (2) putative recombinase (2) DNA repair protein (2) DNA recombinational protein RecT (2) ssDNA-binding protein (2) RecT-like domain protein…
PC_00171	206	0.101942	13;21	endopeptidase (28) endopeptidase Rz (22) lysis protein Rz (12) Rz lysis protein (10) i-spanin (9) lysis protein (7) Rz protein (7) Rz-like lysis protein (7) hypothetical protein (6) gp18.5 (5) putative Rz-like lysis protein (5) Phage endopeptidase Rz (5) outer membrane lytic protein Rz (4) putative Rz lysis protein (3) phage lambda Rz-like lysis protein (3) spanin inner membrane subunit (2) putat…
PC_00084	374	0.101604	16;38	clamp loader subunit (35) DNA replication protein (21) sliding clamp loader (14) hypothetical protein (12) replication factor C small subunit (10) thioredoxin (9) clamp loader small subunit (9) putative DNA polymerase III (9) DnaC (8) DNA replication protein DnaC (8) gp44 clamp loader subunit (6) putative DnaC (6) sliding clamp loader subunit (6) clamp loader subunit DNA polymerase accessory prot…
PC_00004	731	0.0998632	7;73	HNH endonuclease (194) HNH homing endonuclease (93) putative HNH endonuclease (92) hypothetical protein (39) putative HNH homing endonuclease (22) endonuclease (14) HNH endonuclease domain protein (11) HNH endonuclease family protein (11) NUMOD4 motif protein (7) putative endodeoxyribonuclease (6) putative endonuclease (6) homing endonuclease (6) HNH homing endonuclease (endogenous virus) (6) hom…
PC_00194	201	0.0995025	5;20	single-stranded DNA-binding protein (31) ssDNA-binding protein (21) hypothetical protein (19) ssDNA binding protein (17) putative single-stranded DNA-binding protein (4) helix-destabilizing protein (4) gp2.5 (4) single stranded DNA binding protein (3) putative ssDNA binding protein (3) single stranded DNA-binding protein (3) ligase (2) T7-like phage ssDNA-binding protein (2) single-stranded DNA b…
PC_00112	197	0.0964467	1;19	UvsY (44) hypothetical protein (24) recombination repair and ssDNA binding protein (16) single stranded DNA-binding protein (11) putative repair and recombination protein (5) putative DNA repair/recombination protein (4) DNA recombination and repair protein (4) UvsY recombination repair and single-stranded DNA binding protein (3) recombination repair and ssDNA binding protein (3) putative DNA rep…
PC_00138	198	0.0959596	21;19	DNA binding protein (15) DNA-binding protein (11) hypothetical protein (10) nucleoside triphosphate pyrophosphohydrolase (7) nucleotide pyrophosphohydrolase (7) putative nucleoside triphosphate pyrophosphohydrolase (7) MazG nucleotide pyrophosphohydrolase (6) putative mazG nucleotide pyrophosphohydrolase (5) putative DNA binding protein (5) nucleoside triphosphate pyrophosphohydrolase MazG (3) ph…
PC_00002	1069	0.0935454	111;100	DNA polymerase I (312) DNA polymerase (301) putative DNA polymerase (89) hypothetical protein (29) putative DNA polymerase I (23) DNA polymerase A (12) DNA polymerase II (10) DNA-directed DNA polymerase (9) exonuclease (9) DNA polymerase family A (9) 3'-5' exonuclease (8) DnaQ-like exonuclease (6) putative exonuclease (6) putative DNA polymerase A (5) putative DNA polymerase/exonuclease (5) DnaQ-…
PC_01082	164	0.0914634	2;15	hypothetical protein (25) RuvC-like resolvase (16) putative holliday junction resolvase (10) holliday junction resolvase (7) RuvC (5) resolvase (4) unnamed protein product (3) crossover junction endodeoxyribonuclease (3) putative crossover junction endodeoxyribonuclease RuvC (3) putative holliday junction resolvase RuvC (2) crossover junction endodeoxyribonuclease RuvC (2) putative Holliday junct…
PC_00382	128	0.0859375	5;11	endolysin (22) lysin A (22) putative endolysin (17) lysozyme (7) L-alanyl-D-glutamate peptidase (7) hypothetical protein (4) L-alanoyl-D-glutamate peptidase (3) peptidase (3) N-acetylmuramoyl-L-alanine amidase (2) peptidase M15 (2) FIG01219977: hypothetical protein (1) hypothetical protein VPKG_00012 (1) hypothetical protein PBI_GOODMAN_27 (1) hypothetical protein SEA_METAMORPHOO_43 (1) PlyA500 (…
PC_00528	107	0.0841121	0;9	N-acetylmuramoyl-L-alanine amidase (33) lysin (12) endolysin (11) amidase_2 domain protein (7) putative lysin (6) putative N-acetylmuramoyl-L-alanine amidase (6) putative endolysin (4) putative N-acetylmuramoyl-L-alanine amidase CwlA (2) cell wall-associated hydrolase (2) N-acetylmuramoyl-L-alanine amidase family protein (2) putative amidase (2) lysin N-acetylmuramoyl-L-alanine amidase (2) autoly…
PC_00095	313	0.0830671	14;26	hypothetical protein (41) putative GTP-binding protein (6) putative ssDNA binding protein (6) ssDNA binding protein (6) DNA recombination-mediator protein A (6) GTP binding protein (4) putative DNA recombination-mediator protein A (4) DprA-like protein (4) putative DNA processing chain A (2) conserved hypothetical protein (2) gp66 (2) unnamed protein product (2) DrpA-like ssDNA binding protein (2…
PC_00270	111	0.0810811	10;9	dCTPase (24) dCTP pyrophosphatase (24) dUTPase (19) gp56 dCTPase (9) hypothetical protein (3) dUTP diphosphatase (3) MazG-like nucleotide pyrophosphohydrolase (3) gp56 (2) nucleoside triphosphate pyrophosphohydrolase (2) DUTPase (2) hypothetical protein B_028 (1) hypothetical protein BMBtpLA_52 (1) Putative dCTPase (1) 56 gene product (1) hypothetical protein RB3_031 (1) dCTP pyrophosphatase [Esc…
PC_00234	113	0.079646	0;9	SprT-like protein (21) SprT-like protease (13) hypothetical protein (6) SprT (4) transcription elongation protein SprT (3) unnamed protein product (2) conserved hypothetical protein (2) hypothetical protein KP15_4 (1) hypothetical protein PBI_CHEETOBRO_81 (1) putative SprT zinc metallopeptidase (1) hypothetical protein 65p428 (1) hypothetical protein ep3_0060 (1) conserved domain protein (1) hypo…
PC_00011	416	0.0769231	18;32	antirepressor (68) putative antirepressor (38) antirepressor protein (21) anti-repressor (10) prophage antirepressor (10) putative DNA-binding protein (9) putative antirepressor protein (8) putative anti-repressor protein (8) regulatory protein (8) hypothetical protein (8) DNA-binding protein (8) phage antirepressor protein (6) putative anti-repressor (4) phage antirepressor (4) putative regulato…
PC_00203	108	0.0740741	1;8	thymidine kinase (69) putative thymidine kinase (10) Tk thymidine kinase (7) Thymidine kinase (4) unnamed protein product (3) hypothetical phage protein (2) hypothetical protein (2) Tk (1) Phi92_gp080 (1) putative thymidine kinse (1) Thymidine kinase (endogenous virus) (1) similar to thymidine kinase (1) tk gene product (1) Putative thmidine kinase (1) gp135 (1) Putative thymidine kinase (1) hypo…
PC_00003	843	0.0735469	15;62	HNH endonuclease (147) putative HNH endonuclease (96) hypothetical protein (84) homing endonuclease (72) HNH homing endonuclease (55) putative homing endonuclease (24) putative endonuclease (19) endonuclease (16) Phage protein (11) unnamed protein product (9) HNH endonuclease family protein (8) HNH domain protein (7) predicted homing endonuclease (6) putative HNH homing endonuclease (5) phage-ass…
PC_00145	222	0.0720721	157;16	capsid maturation protease (95) minor capsid protein (15) hypothetical protein (7) protease (6) capsid assembly protease (5) capsid maturation protein (3) Gp4 (endogenous virus) (2) gp15 (2) ADP-ribosyltransferase domain and MuF-like fusion protein (2) gp12 (2) hypothetical protein Jolie2_4 (1) hypothetical protein SEA_ARCHIE_6 (1) hypothetical protein PHL150M00_04 (1) hypothetical protein PHL199…
PC_00007	574	0.0714286	19;41	integrase (283) putative integrase (46) tyrosine integrase (14) hypothetical protein (12) phage integrase (12) site-specific recombinase (11) Int (9) unnamed protein product (8) Integrase (7) tyrosine recombinase (5) integrase/recombinase (5) putative tyrosine recombinase (4) site specific recombinase tyrosine (4) Phage integrase (4) recombinase/integrase (4) putative phage integrase (4) gp1 (3) …
PC_00246	113	0.0707965	4;8	DNA replication protein (6) hypothetical protein (6) putative DNA replication protein (5) putative replication protein (5) unnamed protein product (4) helix-turn-helix DNA binding domain protein (4) putative phage replication protein (4) replication protein (3) phage replication protein (3) phage protein (2) putative DnaD protein (2) putative DnaD (2) helix-turn-helix DNA-binding domain-containin…
PC_00407	131	0.0687023	7;9	RuvC-like resolvase (30) holiday junction endonuclease (19) putative holliday junction endonuclease (10) RuvC (10) holliday junction endonuclease (9) resolvase (8) Holliday junction endonuclease (6) putative Holliday junction endonuclease (4) hypothetical protein (3) holliday junction resolvase (2) holin (2) unnamed protein product (2) hypothetical protein SEA_UMATHURMAN_76 (1) crossover junction…
PC_00076	169	0.0650888	168;11	prohead core scaffold protein (40) scaffold prohead core protein (22) prohead core protein (22) prohead assembly (scaffolding) protein (13) gp22 prohead core scaffold protein (11) prohead assembly scaffold protein (4) unnamed protein product (4) hypothetical protein (4) putative prohead core protein (3) putative prohead core scaffold protein (3) prohead assembly protein (3) gp22 scaffold prohead …
PC_00214	108	0.0648148	0;7	hypothetical protein (15) putative phage protein (2) RB32ORF096c hypothetical protein (2) putative membrane protein (2) hypothetical protein Acj9p133 (1) hypothetical protein phi32_92 (1) hypothetical protein MP1_gp0076 (1) hypothetical protein S140_105 (1) hypothetical protein BN405_2-10_Ab1_orf_22 (1) hypothetical protein Kimel_132 (1) hypothetical protein VR7_gp102 (1) hypothetical protein Ac3…
PC_00865	105	0.0571429	0;6	peptidase (11) helix-turn-helix DNA binding domain protein (8) HTH DNA binding protein (4) HTH DNA binding domain protein (4) HTH DNA-binding domain protein (2) DNA binding domain protein (2) unnamed protein product (2) helix-turn-helix domain protein (1) hypothetical protein G4_66 (1) hypothetical protein PBI_POUSHOU_52 (1) hypothetical protein PBI_BIGNUZ_67 (1) hypothetical protein B3_56 (1) hy…
PC_00108	252	0.0555556	6;14	hypothetical protein (41) putative HNH endonuclease (7) putative DNA binding protein (7) HNH endonuclease (5) HTH homing endonuclease (4) unnamed protein product (4) homing endonuclease HNH (3) putative HNH homing endonuclease (3) conserved hypothetical protein (2) tRNA nucleotidyltransferase (2) AP2 domain protein (2) HNH homing endonuclease (2) putative restriction endonuclease (2) DNA-binding …
PC_00546	109	0.0550459	2;6	putative zinc-finger containing protein (8) hypothetical protein (8) putative C4-type zinc finger protein (6) TraR/DksA family transcriptional regulator (4) putative DksA/TraR family C4-type zinc finger protein (4) DksA-like zinc finger domain containing protein (4) conserved hypothetical bacterial protein (3) zinc finger protein (3) C4-type zinc finger domain-containing protein (3) putative tran…
PC_00022	289	0.0519031	3;15	dCMP deaminase (69) deoxycytidylate deaminase (69) hypothetical protein (18) cytidine deaminase (17) putative dCMP deaminase (15) putative deoxycytidylate deaminase (14) Cd dCMP deaminase (10) deaminase (6) tRNA-specific adenosine deaminase (5) CMP deaminase (5) CMP/dCMP deaminase (5) putative CMP deaminase (3) unnamed protein product (3) nucleoside deaminase (3) putative cytidine deaminase (3) g…
PC_00136	128	0.046875	14;6	DNA polymerase III alpha subunit (33) DNA polymerase III subunit alpha (12) DNA polymerase III alpha (12) DnaE-like DNA polymerase III alpha (7) putative DNA polymerase III alpha subunit (6) DnaE-like DNA polymerase III (alpha) (6) hypothetical protein (4) DNA polymerase (4) DnaE-like DNA polymerase III (3) DNA Polymerase III alpha subunit (3) DNA polymerase III (3) DNA polymerase III (alpha) (2)…
PC_00298	109	0.0458716	0;5	endolysin (27) lysin (22) putative lysin (12) putative endolysin (6) N-acetylmuramoyl-L-alanine amidase (4) lysin A (4) lysozyme (3) putative muramidase lysin (2) muramidase (2) putative lysin protein (2) putative lyzozyme M1 (1) Phage lysin (1) Lysin (endogenous virus) (1) Gram-positive endolysin (1) putative tail assembly protein (1) autolytic lysozyme (1) hypothetical protein LP65_gp088 (1) gl…
PC_00029	378	0.042328	18;16	RNA polymerase (92) DNA-directed RNA polymerase (58) DNA-dependent RNA polymerase (27) putative RNA polymerase (25) putative DNA-dependent RNA polymerase (17) RNA polymerase subunit (9) hypothetical protein (6) RNA polymerase 2 (5) putative DNA-directed RNA polymerase (4) gp1 (4) RNA polymerase-like protein (4) RNA polymerase 1 (4) virion RNA polymerase subunit (4) T3/T7-like RNA polymerase (4) R…
PC_00016	402	0.0422886	43;17	recombination endonuclease subunit (65) recombination endonuclease (51) recombination-related endonuclease (26) endonuclease subunit (13) hypothetical protein (12) gp46 recombination endonuclease subunit (11) putative SMC domain-containing protein (10) putative exonuclease subunit 2 (9) exonuclease (9) recombination related exonuclease (9) unnamed protein product (7) putative exonuclease (6) gpre…
PC_00224	191	0.0418848	13;8	RNA polymerase sigma factor (37) RNA polymerase sigma-70 factor (10) helix-turn-helix DNA binding domain protein (7) putative RNA polymerase sigma factor (7) HTH DNA binding domain protein (7) subfamily RNA polymerase sigma-70 subunit (6) sigma factor (5) hypothetical protein (4) helix-turn-helix DNA binding protein (4) HTH DNA binding protein (3) putative RNA polymerase sigma factor G (3) RNA po…
PC_00056	315	0.0412698	3;13	lysin B (252) LysB (9) unnamed protein product (3) gp40 (3) putative cutinase (3) gp30 (2) Lysin B (2) gp9 (2) putative structural protein (2) gp33 (1) gp50 (1) putative lysin B (1) hypothetical protein SEA_WEASELS2_51 (1) gp49 (1) hypothetical protein TPA2_gp54 (1) hypothetical protein TPA4_30 (1) hypothetical protein DS6A_31 (1) hypothetical protein PBI_BXZ2_12 (1) hypothetical protein GMA3_32 …
PC_00396	107	0.0373832	1;4	putative anti-sigma factor (15) anti-sigma factor (8) putative Srd anti-sigma factor (8) hypothetical protein (6) anti-termination protein (3) postulated decoy of host sigma70 or sigmaS (3) putative restriction endonuclease (3) HNH endonuclease (2) anti-sigma factor putative (2) putative HNH endonuclease (2) hypothetical protein VCM_00029 (1) hypothetical protein RSEGYP2_26 (1) hypothetical prote…
PC_00024	297	0.037037	10;11	lysin A (118) endolysin (22) putative endolysin (21) unnamed protein product (10) lytic enzyme (9) hypothetical protein (8) LysA (8) lysozyme (7) putative lysin (6) lysin A L-Ala-D-Glu peptidase domain (6) putative chitinase (4) lysin A protease M15 domain (3) chitinase (3) lysin A glycosyl hydrolase domain (2) glycoside hydrolase (2) Lytic enzyme (2) EF hand domain protein (2) gp36 (2) lysin A c…
PC_00010	353	0.0368272	9;13	lysozyme (75) endolysin (49) putative endolysin (48) lysin (37) putative lysozyme (33) hypothetical protein (10) SAR endolysin (7) holin (3) endolysin protein (3) N-acetylmuramoyl-L-alanine amidase (3) putative lysis protein (2) putative phage-related lysozyme (2) putative lysin (2) LysN (2) phage SAR endolysin (2) unnamed protein product (2) Lys (2) lysis protein (2) putative phage lysozyme (2) …
PC_00100	352	0.0340909	3;12	lysin A (75) N-acetylmuramoyl-L-alanine amidase (41) endolysin (37) putative endolysin (30) lysin (28) lysozyme (26) putative N-acetylmuramoyl-L-alanine amidase (10) putative amidase (9) gp3.5 (6) LysA (5) amidase (4) lysozyme-like protein (4) putative lysin (4) Phage lysin N-acetylmuramoyl-L-alanine amidase (4) hypothetical protein (3) lysozyme/N-acetylmuramoyl-L-alanine amidase (3) phage-relate…
PC_00315	137	0.0291971	0;4	DNA primase (80) putative DNA primase (27) hypothetical protein (3) primase (3) Gp32 (endogenous virus) (2) gp32 (1) hypothetical protein PAC1_31 (1) hypothetical protein P100A_31 (1) DNA replication protein (1) hypothetical protein P105_31 (1) Putative DNA primase (1) putative primase (1) hypothetical protein P100D_31 (1) hypothetical protein PEACHES_55 (1) hypothetical protein P91_31 (1) hypoth…
PC_00182	103	0.0291262	3;3	hypothetical protein (15) Vs.1 conserved hypothetical protein (7) transglycosylase SLT domain protein (4) endoribonuclease (4) conserved hypothetical protein (4) protein RegB (3) Vs.1 (3) lytic transglycosylase (2) putative RegB protein (2) transglycosylase (2) putative lytic murein transglycosylase (2) unnamed protein product (2) hypothetical protein Phi87_61 (1) putative endoribonuclease (1) hy…
PC_00025	350	0.0285714	2;10	single-stranded DNA-binding protein (57) ssDNA binding protein (53) single-stranded DNA binding protein (25) putative single-stranded DNA binding protein (21) ssDNA-binding protein (18) hypothetical protein (16) single-strand binding protein (11) single stranded DNA binding protein (8) putative single-stranded DNA-binding protein (7) putative ssDNA binding protein (6) single-strand DNA binding pr…
PC_00127	184	0.0271739	1;5	WhiB family transcription factor (60) WhiB (60) WhiB-like protein (3) transcriptional factor WhiB-like (2) gp55 (2) putative WhiB family regulatory protein (2) WhiB-like regulatory protein (2) gp57 (1) hypothetical protein ANAYA_52 (1) hypothetical protein SEA_PANCHINO_41 (1) putative WhiB family transcriptional regulator (1) hypothetical protein PBI_TWEETY_57 (1) sporulation regulatory protein (…
PC_00164	414	0.02657	5;11	hypothetical protein (106) putative Hef-like homing endonuclease (40) homing endonuclease (11) putative homing endonuclease (7) group I intron protein (5) conserved hypothetical protein (4) putative nuclease/acetyltransferase protein (3) conserved phage protein (2) Hef (2) Hef-like homing endonuclease (2) HNH endonuclease (2) hypothetical protein LP65_gp114 (1) hypothetical protein PBI_121Q_584 (…
PC_00560	116	0.0258621	1;3	replication protein (11) DNA replication protein (10) hypothetical protein (6) replication initiation protein (6) primosome component-like protein (5) DNA replication protein O (5) putative replication protein (4) replisome organizer (endogenous virus) (3) DnaD/DnaB replication protein (3) recombinase (2) replication protein O (2) DnaD (2) replication protein DnaD (endogenous virus) (2) rep_org_N…
PC_00141	120	0.025	0;3	translational repressor protein (18) RegA (17) translational repressor (14) endoribonuclease translational repressor of early genes (11) translation repressor protein (9) RegA translational repressor protein (7) translation repressor (6) endoribonulcease translational repressor of early genes (3) hypothetical protein (3) early gene translational repressor (2) endoribonuclease (2) photosynthetic a…
PC_00186	102	0.0196078	2;2	holin (34) holin lysis mediator (22) putative holin (15) t holin lysis mediator (9) T holin lysis mediator (4) phage holin (2) holin protein (1) hypothetical protein YenMTG1_252 (1) t gene product (1) putative hoin (1) holin lysis mediator t (1) holin lysis mediator T (1) putative holin or antiholin (1) putative t holin lysis mediator (1) putative holin [Shigella phage Shfl2] (1) hypothetical pro…
PC_00322	102	0.0196078	0;2	RDF protein (2) putative RDF protein (2) hypothetical protein SOLON_72 (1) hypothetical protein Pukovnik_77 (1) hypothetical protein SHEEN_75 (1) hypothetical protein Lockley_73 (1) hypothetical protein SEA_PIONEER_87 (1) hypothetical protein PBI_ECHILD_85 (1) hypothetical protein PBI_JOBU08_76 (1) hypothetical protein (1) hypothetical protein ERICB_82 (1) hypothetical protein PBI_VOHMINGHAZI_83 …
PC_00368	105	0.0190476	0;2	holin (21) lysis protein (11) putative holin (11) class II holin (10) type II holin (9) hypothetical protein (4) putative lysis protein (3) Phage holin class II (2) gp17.5 (2) putative class II holin (2) Phage holin (2) predicted lysis protein; holin (2) putative type II holin (2) lysin protein (2) hypothetical protein GAP227_41A (1) hypothetical protein CKV1F_gp37 (1) hypothetical protein PV_014…
PC_00148	295	0.0169492	2;5	HNH endonuclease (128) putative HNH endonuclease (19) HNH endonuclease domain protein (11) hypothetical protein (5) HNH domain protein (5) putative endonuclease (5) homing endonuclease (4) endonuclease (4) WhiB/HNH endonuclease (4) gp1 (3) HNH endonuclease family protein (3) HNH endonuclease domain (2) small terminase subunit (2) gp4 (2) restriction endonuclease (2) phage endonuclease (2) Orf39 (…
PC_00395	119	0.0168067	9;2	holliday junction resolvase (25) RusA (8) resolvase (3) hypothetical protein (3) holiday junction resolvase (2) endonuclease (2) hypothetical protein SEA_PHAYONCE_51 (1) hypothetical protein PHL132N00_31 (1) hypothetical protein ELB20_35 (1) gp52 (1) hypothetical protein CHARLIE_50 (1) hypothetical protein SUJIDADE_37 (1) hypothetical protein PHL060L00_32 (1) hypothetical protein P755_gp089 (1) h…
PC_00237	313	0.0159744	0;5	HNH endonuclease (143) putative endonuclease (33) putative HNH endonuclease (12) HNH endonuclease domain protein (10) HNH protein (4) unnamed protein product (4) gp7 (3) HNH domain protein (3) gp1 (2) Gp48 (endogenous virus) (2) endonuclease (2) gp100 (2) HNH endonuclease family protein (2) gp30 (2) hypothetical protein PBI_OMNICRON_65 (1) hypothetical protein BA3_0046 (1) hypothetical protein SE…
PC_00062	209	0.0143541	1;3	integrase (73) serine integrase (17) resolvase (7) DNA invertase (6) putative integrase (5) recombinase (5) large serine recombinase (4) serine recombinase (endogenous virus) (4) serine recombinase (4) resolvase domain-containing protein (3) hypothetical protein (3) putative resolvase (3) putative recombinase (3) recombinase serine integrase family (2) integrase (S-int) (2) IS607 family transposa…
PC_00283	101	0.00990099	0;1	hypothetical protein (22) putative phosphoesterase (6) putative phosphodiestherase (4) phosphoesterase (4) putative metallophosphoesterase (2) hypothetical protein AB3_0018 (1) constituent protein (1) 22 (1) hypothetical protein BF2512_35 (1) hypothetical protein BO1E_0025 (1) hypothetical protein PP1_024 (1) hypothetical protein NV1_p41 (1) conserved hypothetical protein (1) hypothetical protein…
PC_00151	114	0.00877193	1;1	hypothetical protein (27) nucleotide kinase (13) gp1.7 (6) conserved hypothetical phage protein (1) hypothetical protein kpssk3_010 (1) hypothetical protein kpv767_13 (1) hypothetical protein kpv766_12 (1) hypothetical protein F19_28 (1) hypothetical protein RU60_012 (1) hypothetical protein CrRp3_cds36 (1) hypothetical protein SLPG_00060 (1) hypothetical protein PE3_014 (1) hypothetical protein …
PC_00083	165	0.00606061	2;1	ssDNA binding protein (40) single-stranded DNA binding protein (35) single stranded DNA-binding protein (30) gp32 single-stranded DNA binding protein (10) hypothetical protein (6) putative ssDNA binding protein (5) single-stranded DNA-binding protein (5) single stranded DNA-binding protein phage-associated (2) single strand-binding protein (2) unnamed protein product (2) gp32 (2) gp32 ssDNA bindi…
PC_00118	170	0.00588235	5;1	homing endonuclease (30) putative homing endonuclease (24) hypothetical protein (17) MobE homing endonuclease (6) putative Mob-like HNH homing endonuclease (5) putative site-specific intron-like DNA endonuclease (4) putative HNH homing endonuclease (4) mobile endonuclease (3) HNH homing endonuclease (3) Mob-like putative homing endonuclease (3) putative mobile endonuclease (2) putative homing HNH…
[truncated: 5 more rows]

## Sheet: Selected refs for benchmarks
Bacteria/Archaea					Caudovirales
[truncated: 471 more rows]

## Sheet: Benchmark microbial ref annotat
PC	Number of sequences in PC	predicted function(s) [Annotation (number of sequences)]
[truncated: 500 more rows]

[truncated: 1 more sheets: Benchmark viral ref annotation]
