# Supplementary material for: Ecology and molecular targets of hypermutation in the global microbiome
Source: Nat Commun. 2021 May 24;12:3076. doi: 10.1038/s41467-021-23402-7 (PMC8144416; doi:10.1038/s41467-021-23402-7)
Supplement: Supplementary file 11 — Supplementary Data 8 [file 41467_2021_23402_MOESM11_ESM.zip]

Archive with 1 entries (1 files):
- Supplementary_Data_8_All_DGR_targets.faa
