# Supplementary material for: Ecology and molecular targets of hypermutation in the global microbiome
Source: Nat Commun. 2021 May 24;12:3076. doi: 10.1038/s41467-021-23402-7 (PMC8144416; doi:10.1038/s41467-021-23402-7)
Supplement: Supplementary file 11 — Supplementary Data 8 [file 41467_2021_23402_MOESM11_ESM.zip › Supplementary_Data_8_All_DGR_targets.faa]

>REF_DGR_[t001]AGVU01000027.1_4833_5990_2574-4031_CLec2
MQRNIIKHTLINRVLICLLSCLMMTTVHAAKPLWTLTPAAGSNPTQTVAENGTANVQYIVQNQSHKSKRLAILPIPGVKQTAPCQIAPKGQSGSSCTLNLAITGSSLPKKGAHGGPALCQTNPDGSPNPNQCYQPATNHVLNLSLAETPPNTTLNISLNTLALATQGILTDASGAGNQMSKARRLIITNTGAVTAMDVDYTITPNLPAGTTVSPASCGNIAAGDTCELTVTPGNTPSAAADMAPAPSVLTVKGSNTPTAVTSSVIVLTYGNRYQGGFVFSIDDSTVDTMSVGGKVAAFTDQAPPFPNGIIWSSDGTGGTATDSIPGIDETSSEGAPSPALPMPNNPLNFVGCNGATDGLCNVGNIFKQYPTIPTGEYAAGLCSATIAGFNDWYLPAICEMGFDDGGFPSGCGAPANPAQQNMQSNLVDNGDVGSLAGYYWSSSEFSLDPQYGAWVQFFATGGGSNQSGAGKGNPVGVRCVRALTI
>REF_DGR_[t003]NC_018011.1_1053361_1054640_5029-7965_CLec2
MQNRMKYRFGGRLGKFLAGLLVSAAVAGCVRDDTDPLAGPDAGSSGELRIAFSIDGMEAVTRAVATDPHERNLKDVHVLFFTQDGNYITYQHANVSAGSSYVSFPIPKGLTAGESYRTLVIGNAHDHVPTGYSTFDAYLNQTAASGSYQTIRQDLYAVVNSVHLEGSGASGSIVLPMWGEVQDGLGNESDLSFSGNAQSGYTFSGTLRFWRSVCRLDLRHDAAKDLIIEKVKLVHFRKGGYYFHNDVPWAPASGEELGGINDGKWITVGTPADLTDGSKRQEVRAQIYAFPNMVPVVVQNDKATTYLMIAGYYQDGTVNTASNPKQKLTYYRFNMAENGRSQLLRRNHFYRGIINRVSGPGASSESEAEDASAPLLDYTVSDSWKDDDNTTVTDERGNFLTISRAMVSFAGEKDLSETVKVQVKEGLTWKVEWIQNAADAPDYAKFTYVRSNDNGSFSIRTKEDNATEFLRKARLAVKATGGTVNPSSPLTAVIDVMQLSSKDEVKVLMVDNQIGTVQYRAPGSGGTLRMQVQTGSKRSQWTVADVDNSCSNIGVTWTASGANGGMLEVDVPTNISAGERTFTLKVSRMNYTGTLDAETPPVTLTFVQPKSDYLLTVTPSVPEGQDGLVINGFDPTVTTVKSGISVQKKFIVNLADPTNYQYSVESDFNKDYDLFLSKDRADNSTITAGWTANGTCLNKLTGLQNGESFYVNVFRTGPGDPTIRGTITIKAEPKSADKGQPQTLSITISIKTSCIVNDVLIKDGANYLLVADRNVGTPMRIANGGNNFTYAKYFTNDLKMDITGAGKQNDNKDWKGEYYPWSDAGGKIGAGTANFVEKYWLIGDDADGSTNMDEDGKFSPWYKTADKSKWVVPTQAHLNLVSTKLIFSKQRAFLVSETRDKVSGDYIGCYFPLAGYGGIPASVNGYYWSATTNSSSTAFYMSVTPTGSSVTNYAKTNLYSVRCVRSVSADEFNSATTR
>REF_DGR_[t004]CAPH01000002.1_11334_12428_6043-8349_CLec2
MKTFRETALLLSAALFLTACGKEAVQETGPSGSVSGRKVEMTFGLSASGMTSPAAFIPVTAKAAGADEALVLETGAQEPLTRGASLSGDEEGKLHGLWVLQFDNTTSAGKLVLREYHAAGEIQNDKLSVALYDAAATKVYFVANVADDKFSSLPLNTTTLGAFETSVLDFADEAAAGSSGNGLPMAGVYEGAASAATADISLRRMVAKISFTCKVDLAMSSESFVLKKIGLKSVSNRTSYKDQTVPGGTTGLYPAAEAGNFADYAEVDVTAQGSDPTAMATTGVTQVWYVPENLRGVVAGLTEKQKGSRNAPEYSTFIEMSGDYTQGGETFEVTYRIYPGENASTDFNVVRNYRYAIATTIKGINENDSRVTVNKGEDLSKDGETANCYLAHKAGTVYKFDATVKGNGAVTAAYNANGQNAPAIDGTQTLSPVSAKVLWETGSKGSVIADGSLKVDNKGYVYFTTAGDKGSDIAEGNALIGVFSGADGSGTLLWSWHVWATRYDPETDNDTYVTRALAASGSGNGSIVTTSSRSYTVMRFNLGADASSAEGTVGRYGLLYQWGRKDPFVGAAALNSTGTSYAATSNATGYEWKNRKNSEAVAAATADASIGYAVQHPTEFLFYSGSPYDWLNVSANSDQRDNLWGNPNTAVTRPNASQGSKSIYDPCPPGWRVAPQDTWTAFAKNGTGGSSQQNVYPDTFSAGYSFYYDANDASLGKTAFFPAAGLRNGNSGELASTSSYGYYWSSSPYYGGNTARAASTSARAASTR
>REF_DGR_[t005]NZ_AJIN01000036.1_114353_115743_5804-8458_CLec2
MDNNGGTNGNGAVVRFSVNDVQEGAISRGVVTRGAITPGLGSSDLAGGKLTAHSNRNIDVCLIETTVEGVNPVKADAHTRAEIIKTSTLGDFSASGIRGTSASTILTTPEWFHAKKTKSNGELYSPIYWAFSQPFARFFAVSPNTESYSKMTINNTAASGSPSVEFEVDTDVKKEVDLMTACSGDVQYATKNVQPVTSLDFRHTLTGIRFAVGQNLSWNKTIDKVELRNVLLKSKYVLSKQFNGTGAAWDHTGYSMRGNAVLSGVSVSTSASPNTTIMGNAGDNYTFYMIPQQLTGLVTAYVHCTDGTTITVPLKGEWKAGTTRTYKLSQTNSTWTYTLEGTDPTRAANYDETTSQAYSIKSFREDPATHVQQAVAWKVVGYDANGDGTFSMTEKPAWLTSLSKTEGAGGTAADQGTATLTKDVTDLLALRNKTLKEATITSSASAPYDLSLHDHNGNTTLRNTANSYLISAPGHYRIPLVYGNAIENGATNANSYTSHAAAGNSYVLYNFKDHNNQNITDPWIEKTNGGANASVDGAEVVWADAANLVHSPSITHVGGEGFLDFEVTAADIQSGNAVVAVTKGSGASKTVLWSWHLWFAPKDALDKIPVTNHQGKVYNFTKETLGWKPTNWSGSTYDKPRTVKVKVEQTVANNGTKQDAVINITQNPGSVKQGATTLYQFGRKDAFPGVATSDLKAGSITENAGDNMTISNNIQNPDKFYIYGSSVYTNYGYYNLWSADNTVTGGYNVGNDNPVVKTVYDPSPVGFKMPANNAFTGFTTTGLNSTSQSEMNVDGTSDWQQWTNNFGHNFWTNSSKTATINFPASGLRYSNVGSLGSVGYYGYYWSAVPYNTYNGCNLFFYSGSVYPLFGYTRTYGFAVRAVSE
>REF_DGR_[t006]NC_004663.1_2886967_2887985_5587-8253_CLec2
MKFSRFTSFPGRYAFWRHLFSALVSGSICLFSCEDDMDRPSLSPHVSFTSEISSSWTPSTRSTTDADVPQGTVIALQGGSTPLYLHTLYTDSIASPSSDDRPDTAALTRATPIKNDNMYNSFGVSAYSYTGSWSESRTPDYFYNATASKSGSDYVLSSAYYWPGASYKMRFFAYAPKDNGHYVLSGSAYAGSPVISVTVPVDVNEQEDLLVAKTDELDGNTNAAVPLTFRHALTAIRFVCGADMQGGTVKSVSLKNVYSSGAYNMGTQTWSGVGTPATFPQTLDRSITGIPDEPLTVDAQTFMMVPQTLPDGAQLEVVFTDNSSMDHTLTADLKGTVWPVGKTVTYKISSSSINWTYTLAVTSPADFTYEGGTQQYNVTSYRQNTKGVKEAVTWTAQYSEDGGASWSNTRPGWLDAFTVSGNGGDTPQSYNATVIAQTGVEANPQHTAALQNASVKGTETVPYNLANQTNGGTVDENTANCYVVGAPGYYSFPLVYGNAIKGGTTNTSAYTSTAPSGTDPYGTTILSHFINHAGNAITDPYIRNNADCTPAKAELVWQDAPNLVTDIKYNNTGNGNISFTVDKNTIRQGNAIIAIKDAGDNVLWSWHIWVTDEDINNAIEITNFQGKKYKLMSVNLGWCDGSTTNYAERSCKVKFTAGGESQTITIRQASKSIVVGGNHPYYQWGRKDPFLPSNGLRDINKTWYDKDGNAHTGSPKTEDFSIGAPCITNYILKPDVMQSPDYGDCTYANLWSADNNVYTANDNSVVKTVYDPSPVGFKLPPSNVFTGFTTTGGNTDNPSEINGTWDDSSKGWNFYTDPSKSKPNFFPASGSRDCSGGGANSVGFYGVCWSAVPYSQYHGCTLDFSSSSVYPLLYYSRACGFGLRSSQE
>REF_DGR_[t007]CAHI01000003.1_135116_136342_5497-7680_CLec2
IGCFNMKKIFFYAAMTAFAVSVAGCSKDAEVSDIPAVGGKYTLASVSGSLDAEIGTRTGLGTNSVVNWSNKDRILVVNTSNGDKVQYELVSGQGTSVGKFEPLSGKGIAYTDVSDLRAVYPAVAAEVAANGQISFNLNKNYEQDHRSTYGIGSWNEKDSPYSFTYNDIKVSYNTPAVASESTSEVNFKFKQLGTWCTFAFDLSQSDFKDETMESMTITTTAGSAKIGGTATVDFSDPVAPKLGAGSVEKIDWTFNTSSALGSPFSRSVMLFPAVAAGEEMKIVCTTDLHTITFFAKPTQDLSAGKVLRFPINERFTADGTDFRYEVEDKPGIPTFYYYGPHNSYLVYGETTVNIDVTPFKSDMRFRKTGTPASSAPQPSKAKLLWKENTLTGITVGTISNNKVPVTGISGNGNAVVAITDASDNILWSYHIWVPEIDPTAGLLTYAIPSASNGSGSTYEVMPIALGAMNTVAAGATATVDSYGLYYQWGRKDPLGRPGAITASGDSYVVTSFDGLSGITKWNQTENMLNLATATGITAETTDAEMIKYATANPTKFIYDATGKYANYDWVMKKNDHLWGNGSGYLYPRKAQIYKSIYDPCPEGYRVAPKDLWNRFTVDGGNYGSQDTNDKRNATFNASNRNSLSDQHGYHFYYTAWQTGETDFYPASGYRNRASGALTNVGSGGYSWSSSPTQSSASAGFLYFNAAYVHPQGNYSRAYGFPVRCVRE
>REF_DGR_[t008]NZ_AHHG01000042.1_1256_2469_999-2624_CLec2
MKKNIYLLRNTFFITALLFLGSCRSTDTESTLSGNGTSAVSFKLMGSDYADSGKLSGQASLSKGGVTNFGNQIQRHSLLVTPSNLITAELSPSTESSRVSANASLKLNSIAVASGDPLTSGIRFRAIAYRQSNGNYHIHQDFTIGQTVAPMMLDNGSAYNIVVYSYGTSTLPDITDGEKDNISNAVVNYDDNNRDFMYRNIPFTPTNSTNTLNITLRHKVAQITAIVNSVGMGNITNITNGLLTPHYSNGVVALSNGVMSGRSTTTSGSSLIFPSSSFPGTTQTASPVFVNADTGGNLTGKFSADITIAGTTKTISLPNSFKITPENKSNLTINLVKCGAYIGPNTDPANYKEFMCQNLGATSGINPFSPEAGNHGAKYQWGAQTNETGRYISQSDDQSNSGAITGWNSSSKPNGSWSDASKINNPCPPGYRVPTKAQWQAVIDNNKNVERVTTDGWVSSITNYSSALYFRNPSNIRTLMLPAAGYRSSTDGALSYRGYFGLYWCTSEATSTAHYLSFTSSSVNVYDIYRTYGFSVRCVAE
>REF_DGR_[t009]CP003283.1_569156_570283_6992-8668_CLec2
MKRSFYLLGMLLSGGVALAQQDAEGRVGINTSNPVASLDISRNEALLKDAETQKQAQGVSFPNFSTEERSKFENVAVGTMIFNTDKQCLEMYFGLKGGRAHWDCIPNATSAQSQNVAIVPAGFEGVYVAGVPFTDANKVKFELQNNGFSPISNVDFSSAVSISNKGGVSVSSGQNSNVSLQAGGKTTLSYTLTGTPQEGALVANFNHLGLTADLQTQVGLGSASVANKDNYTVSLYYQPTNTVVPGKINNGAEKVTIKIPYTNGKGSYNAVNINNIRTAPGQGGDVNDLSLSIPAGNFGVTGELEATITVSGSDQEYLVRQLAPGDSYDIATFNVDINGSRATVVLKGIGGIPDKKFGVKTNGKLEHQFVYIPITGPDGRTWLNNNLGADYANVNSPHFNPTQQATSKTDYKAYGSLFQWGREANGHELVDWTSSGSGRVVHSNLSWSRDMSSSLTTYHDPCPNGYHTPSKSEWEQLFSKVGSGNSNMWKERQLNLPAAGYRYSSNGSQFNSTGSGGYYWSSSQNGSNGAWELYFNSSDSYMINISRSYGQPVRCLKD
>REF_DGR_[t010]AAYH02000035.1_80962_82116_7680-9233_CLec2
MMKMKQIYLFLSLALLCACSSDEELPAVAQQPCPALELTVSAGGFITDSSASGTRATDNGAATTFENGDRVGVIVLEDGTLKGNNLPYKYNGGSWSFDAATVNSEGTGKSVYYYDNKATNVTYIVYFPYSTDANDVTSIEGDGGLKSKFIPKADQQSEADYRASDLMIWQSTAGIAPQKTLAATLTHAYNSVSLLPEVHYTLDNGDDFVHPSPAISDVNFLMDDEIVYPYKAADGSYRCILRSGLTNSSVRCFYTCDNKTYSKDLTVSLAGANTRYSSTQRVNAGSYSLANAQVGDFYCKNNSNEGYLIPGEIASLTADQQAACLGIVLKVGKDDSGDWKDEDIYKLKDGTTEMGIIHGYVLALKDGNSGNTCAWGSYGEEIHTDQAQYTLFCGYSNTQKIKEYVAANAGKTLQKDFPAAYYASEGYEQSYPSPSNSSGWFLPSAGQCWYWYKNRDLLLTSMQKVGGNGWQSYYWSSSESDYYPAGYAWYVGFDGGYVYDDRKRDRNNRRVRSSLAF
>REF_DGR_[t011]AGXT01000008.1_1017_2168_1-205_CLec2
WNVYQNRASLFEGKTVVSGLKSDWYWSSSEFCSIPANLALYVHVGDGLVYTSYKDLSSSYVRPVLAF
>REF_DGR_[t012]NC_014033.1_1890446_1891686_7119-9131_CLec2
MAVAAVGVSSCTLDSTEEAVTGKQQGSDIVLNIRTTSVSNQTRSATVISNGYDSNNKTSVTSAEMMMTNLTVGLFKSTGSTLDIKEVDIEGTGEEISSQKTISSTYSSGLPDAQKPANGDLVRVAINLPPSKVATIKGKAEEVWNVASATNFKATALTIDQALDMDNDGDVNPAELPMVGNSTIAFNSIADKWESTVTVHHLVSKVTLASLSVDFSTTKHTAASFTPTEIFLVGVPDKINLDMNDGTYAFSQGAYAGYYQGESTNATNQKDYLGTGTGIADVTMNASHTSYGTAYTLYTLPNNNDAGNLTFLVIKGTYSSDGQAWNSKTVYYPVFIGAKTTNVVQPNAHYVVNATIKGDGASSIADLASVTTATLSNAVPSTIQDLDVQVTVTDFDDESVTATFTNSGIISYQGLPDPVPGDLLFADGTWGTLDMFPDKTPVAIVFSTNVSAVDYAAGFQRGYAIALKDVSSSATMAWSTESIQLGTPVDITNQTKLDDYVASAGYMDGRSETNLITSTANYSQAVYPAAYAAVTTYESEVAHPAGTSGWYLPSIGQQYEWIKFFGGISTNPGTFHADNYCYWSGAASSTASAFNTAAKNCLKNTGATVDKSNMWTDIAGSGGYYWASTESAKGAGYAFSLNFDTDGSLYLAGNGTRSGTDLRVRPVLAF
>REF_DGR_[t013]ADJS01000105.1_103839_105062_7359-9068_CLec2
MKRSTHSIAALAARTAVMALTAFGALSLAGCSQEEQAVPVGQGQRLSISICDDGYAPADDVRPALSGGCGSLAADPAGSLATRATENGYATGFTPGDACGLSIVRDGEVVAANVRLTASAGAGGTNELVWTPDPAAGELWYASGDCYFLYYPWQAAPQGAPTVGDSFAPSVPGDAGAEFFAALIAAWTPAANQSDYPAGYTASDLMTAEASVGSASGGVVPLTFSMTHRMALAVVEFPRTVYKFDNGDTMIPDYAVAASGIAFSGAAQPLATDGSTYRYLVNPALAAAPILAGGYGGNREFTIAPTGLEAGSYKVYKVDGGRVEKNHTLQVGDYFLADGNLLSKDAAAEMVAQAEVAGIVFQTAPSRIGEGEKNALGGEAHGLVLAAKNAATNVQWGPYGTDIPDLPNITTVAACYGDIDGYSNTHTVWAFDGYTANPADYPAFRAVADFNTTHAAPGNTTGWFMPSAGQLWDVLEHLGGVKALADQRTNGDQEWYGTDPGNDICASLNRWLAHVTDAAKFGDSYNWFWSSSEYSGGDARGWVVGSDGSVHCYWNGKDVNGDVRPVLAF
>REF_DGR_[t014]AGXW01000012.1_741337_742485_8456-9265_CLec2
MDKNNGSAMLLRLNKQDQISALQSIGFTTVNENTPASEIAKYMKWAGTLLDLSLAALRIEDGKQVFFTASEWNSMSANNRSKYIRIGIRVRAECRQFIIAKSDCIDAGGTKTFKWGGYATDLRGLKNYGSGNQGLYDTFDGKSNTDIIIETLAGVKDTQGTVGAPAAETARTYKACTLESDGIEDTTVWNLPALGELMLIAKYKLEINELVTSMFGNQNIITTDWYWSSTEYDTSSAWDVNMPNGYVYTNSKNSAGRVRPVSAIDSLSL
>REF_DGR_[t015]NZ_ADMO01000036.1_27951_29371_8648-9460_CLec2
MTDKNNESALLLRMNKEEQVSVLQEIGFTNVNENTPASDIAKYIRWAGGLLDLSFATIRIEDGVNVFFTAEEWNSLSANNRSKYLRIGVRIRADRRQFVIAKSDCTDDIGGRTFKWGAYGTDIRGVKNYGNGNQGLYETADGKQNTDAIIEATAGVKDNSGVVGAPAAEAAKSYKACTLELDGLEDKTEWYLPSEGELIIIAKYKTEINELLSSVSGNQNIITTDWYWSSTEYDASSAWYVYMHNGGVHTTSKTSAGRVRPVSAIDSLSL
>REF_DGR_[t016]FP929033.1_947921_949069_8428-9237_CLec2
MDKNIASAMLLRLNKQDQIEALKSIGFTTVNENTPASDIAKYMQWSGTLLDLSLATLRIEDGEQVFFTASEWNSMSANNRSKYIRIGIRLRAECHQFIIAKSDCVDAGGNKTFKWGGYGTDLRGLKNYGSGNQGLYDTFDGKENTDVIIETLAGVKDTQGTVGAPAAEVARAYKACTLESDGIEDTTVWNLPALGELMLMAKYKTEINELITSMFGNQNIFTNDWYWSSTEYDASSSWGVIFNNGSVSTNHRQVAGRVRPLAAINTLSL
>REF_DGR_[t017]ACPP01000012.1_1202_2320_3188-9220_CLec2
IMAKKFRTDEIPAGKFTEDWGGNKNNTIPAAPDETNLLPYSGEAVQKFIKSYLQDHENNKIGHIPPMTKDPDGFYHIRAFANKNTYNEWLADPDENQALKLLDVTIPISDEQGVMNIVELTTASNQTNYVSIDGSVVLKMRFTSQTYNPVTGKYANTYEDGTMTIQRRASASDSWRTIGTMAIKSVEAESDTYTDVDISGLLNSGTCQLRIIVTGDQTQSTTTYVVFQSVTKTELKLTFRNEWQQPITGATMSLLYTYTGAVAKTLNLKISGEGGVRSVQYAVGKVEYTETPNQFDVTDTEGDSVKVMSHGVHEIEAWLSVDGTDVESEHIVSQVMIVSDPDNKTPYIILNQIVKSLVNWTSVQFFQWAIYNPGSDVLPVTFKLTDIQEVENYLSYTEQQAQNGVVYTFGNMIEIESKETNFSAYMLFSTGEKYLRDRISFNIDNSQNFAPTDGADLIINPKLRSNTETHPDTIINTVSGENVPATFENFGFISDGWVEDDNGIKCLRVPSGRSITIDYETFSDFIQTQKTGSLTFEIDFATRNITNEDEPVLRMCSYTKDNNPLGWEMKATEACFMTLAKVTRKNQDIGYREGTRTKVAVNLLYNLSSTGQNYCRIFVNGIINREINYATDDTFVQYVDSKQTSQGIRIGSSGADIDIYSIKVYKKALTANDVRQNYMASLDNSEEKIAFRDSNNILDGNTISYDLAYEKYNVILWKGKYATYGNTKKDKFNGTLIIHIPGEPENSGTLYDMNEKGQGTSSMLYWWWNGQWGFNEDGYWVDENGANRGKCYQLTNDVPGALKLVGKVNFASSAQSHKIGSTALFNDLFKAVCGGNSITNTEGFENCRVAVLQKPFLFFVQEDENSEPQFKSFMTFGPGKGDKPTFGYDKTKFPDYVCLEGADNDRALVMCRVPWIDEDVTLEGEEDWMYNGEKQMSLVFGDTNKIAPIKSGFNFVFKHYDNIDYFNGTIEDLNAAENLDTSKHYWLTKSGRNNEQFDLFRYDFITSTWVGAGTEKIESGRYSTVNINEQCGNIASGTDWDAINSSFKTARIALFKADAGKYFNLTETHFAMNFCKLIAASDNRGKNIYFYVDPKTHLIGWHQDDLDTIFPVNNVGQREKPYYVEEHDKNNDGGFYWNSEGNALFNQMENAFPDELRTNMRSILQAMLKLSDDRTLMGCMEKYYFYVQRYFPAVAYNEVARLVYERARTAYVSSDPENKYTNGTDPITQSLGDGLQAEMQWVARRLTYISSYAAFGDFGRRDGEGSAGSLNFRSIIKTDGTRPQFKFSIVPHIWMYPSFAIGSTLSYGVGNALSPRIKAGETYDVNVGTSDGNTNIFLNGIDYMRSIGDFTDKSLGETFNLSGARLTAFHVDGKDVVEFRPTGMTITAPLLQELVLKRVASLVGGLDLSILLKLRMLNLVGTMLSSVVLPATEYLEEVHLPGTLTSLSLDQQPNLKTITLEGADRMQSLSIGAGIADSRTIFNLCFTGNAPLNYLKLASINWTEVSLYMINYLASITDSSVSGKIAVINNTTNRPNFNNKIDWLYHWGNVDDENNNLHITYYSTPIAAIEIKGSQYIYSTGEHTFYCKPNTANGNDVVSIRWSLDTNLYAKIVNTSKDYCVINVSQLGDEDTLAPHTTLRCYLTKTNGEVLEASWDIGLYPRRAHLGDYVFYDGTYGPTTAGKTVVGICFYINPADANDRRMVALSNLENSGIVWGLYPQNTGQTEEWNEQYAIYPIELQDDVNYSVYDIGSIANITQTGLQPTEYDDQGNTSPNYIRYDNYVDENTIDGFVNSDVKTVAVGDGIAAPGTINTGKEELAADLAILSGAYKRGDEVPVGLAKTLKIIQHRNKILEDSGVNLPIPEATDLYTEQAMLTQYINNIIANNENLSKYQQFYYPAVSKCYAYQPTVKAGEELADKFKYHNWYLPSVGELMRMYWHARQGVNYDDDKIGAIFQKAIDAGILNDFSNSWHWSSSESSQNYSWVVNISYGNFYYSNKFNSNMVRAVAAF
>REF_DGR_[t018]FP929063.1_23321_24903_11121-12554_CLec2
MLKKAIFIVLLISIALPVTVMAATVSLPKTGQTASYSTGDDGALQRGVAWPGTRFSATTNTVTDNLTGLVWTKDANLPAATKTWQQALDYVTSMNAGAGTYGYTDWRLPNRKELFSLVDRAAYNPSLPSGHPFTNVQSSHYWSSTSYAVSTSGAWFVFMVDGNVSALDKSNSHSGQVDNLVNLAISKAGTGSGTVTSSPAGINCGSTCSTAFATGTSVTLTATADSGSTFTGWSVDCTGTSSTCPVTMSAAKNVTATFATPTPTPTPTPTPTPTPTPTPTPTATPTPTPAPTSVVVTDDKGQPVTISVATTATISSISATTTPDTNGLNLSIGNSGKLPLGTITFTLTNVQPNVDTQITFYLPQTVNVNRVFKYGPTPTNATSSWYNFTCNSSVSNKPCGEVNVVQGQKVVILHLTDGALGDNDLTVNGTITDPVAFVQDVTAVPTFNEYGAIILMAFSCLVLMRKLRARA
>REF_DGR_[t019]AMFJ01002400.1_11269_12440_12508-13638_CLec2
MSKNLKDVGKNIYKNCREKCESLKIKLQEIFKKYQKPFVKLGWRMVSTIVLTLTAVSTFVAYAAFTEPTAAPSASNQDFSQNILGADNGDNSFSSSNVTANNDGSVIERLEYLAGLLNLPSQADVKLTTAYGNENIGTLTPVNGATSALDATASDVLAGKVFFGSGDTDWTPTVGTLAIFGAYENQKNGIWDDWKGSASSQNNLASAWANNQDQNNEESTWETYTDSSLSGSLVATGEVKKDTRTGLYWSNCYDSTSGGNSCDTAENSFVLNGVVSDADDGLDAEGGVSVDFCESLSLDANGNGTDETDWYLPSQKELMQSYIDGSANNIPEAARSYWSSTENYNSTTYAWGVSLFIGYTGNYTKSSSYYARCVRR
>REF_DGR_[t020]NZ_CH902599.1_1696291_1697489_12294-14792_CLec2
MKKHTFRLHTLGACIAVLLTGCGGGSDGSSPSPVPPSPPTPTVKMLAMDGFSVVKPGVRSQVDVANFVRGDQIQLSDATVTGKGCGQPGINGLGLTLTAQQGAHCDYQYTAKQAGSPSTRVHLQVLATSASQPLLPPISGAMTLNDDAKAFDVAALLGSDWQAGDAIVADSVSVQGMEGNQGTAALDGTTITFTPPALAGWNRVVFTVKNSQSGDDKLGVIYITFSDMANQAPIIAQPKYDINANNPAITARSGESLMLDLSQLTDLGITDPEGGDWQLVEVKSFTADVSPADKDAITNKAFTFSAGTVGDHYISYIVADEYNGFTSGLLKLHVAPNEHPAGWSSLVDDNNHTFTAPELYSKVDAQGYKVSAVWDNTVSDTLAGFDAKSGDLYCKSEGLLPTVSDLAALRQAHLNGETLAEDLAQWPLEKTYLASDGDSVKGFNFTTGHAEDYDPSIPYYVTCLANTEMTLNMKRYSVVANGDSVVLATVTQPTGGKGITLEKLSGSLSDNDVNISTDSQGKVTTLTTTSIKAGSYRFKVKDNGDADNALTSPEVTYLADADTATFPDETGLVVTKDNAAADGKAQDTLQVTVEDANGNPVAGLPIRAESLSSDSASVSVSPATTDVDGHTVVKVSDTEAGSVDIIAHVTRPNGEVVESSTASVTFADVPSGNYPCPGGGFACLPVLPSINNPDVWYTPDPDVTYLEQIKYSRSDYTSTYTENGQYGLQGFRAVTFNHTGQAERWCQYLAQNHYHGRSDWTLPSKEALLSLYNEYKAVSASNALFTAKSWPTSDRYWSSSPSGSGFYGVHLYDGRSLTYGASNDRYVSCVSG
>REF_DGR_[t021]NZ_ADBD01000009.1_2775_4078_4959-6557_CLec2
MNKYFKCLFAIVIFPLLMLLTGCNSEGAFSESTVKLERIDIVASPIKTRGVSELTLAKGNQQSFEAVGHYSDGTSQAFKDLSALDWDSSDSKVGHFDEPGVLSAVEVGNTTLTATKDGVTSNTVDVNVTAAVITAIQVTPSPVNVAKGQTQQLTATATFSDATSSDVSNSVTWTIDTATATVSSEGLLSAVKVGNTTLTATKDGVTSNTVDVNVTAAVITAIQVTPSPVNVAKGQTQQLTATATFSDATSSDVSNSVTWTIDTATATVSSEGLLSAVKVGNTTLTATKDGVTSNTVDVNVTAAVITAIQVTPSPVNVAKGQTQQLTATATFSDATSSDVSNSVTWTIDTATATVSSEGLLSAVEVGNTTLTATKDGVTSNTVNVNVFDLAGPYIDIFDTGSGKLFTNSPSVAYLDSIGGSATDDSYTESGTYGPSGNFYRFNWTNANVLCTTYNTLSLGGRTNWRLATRDELKVELYDASGNMFTARGWPTSYYCWSATPDGSSYYFVVLINGSVSSLDPSSTVYASCVSNP
>REF_DGR_[t024]ACDV01000044.1_52554_53651_5834-6172_CLec2
MWAVKSIGGSDGDPMSQPDCEKACIELRLLGHDDWRLPTRAELVALVDDTRHEPAIDTALFPGVLPRWHWTSTAAAWSSASAWVVNFYCGGVDDYLPRYDGGFALAVRRAGQ
>REF_DGR_[t024]ACDV01000044.1_52554_53651_6205-6630_CLec2
MNPIILKKIGADRNQLPDDSIDHVAVFLPDYGLTFTATSIVESDVPHADCESAAKALDLLGHTDWDLPTIEELQLLIDRSRYSPAINTDFFKDIQNDWYWSKTPAAWSSASAWGVDFNLGYVSYDHRGSHGFALAVRRAGQ
>REF_DGR_[t024]ACDV01000044.1_52554_53651_6663-7088_CLec2
MNPIILKKIGADRNQLPDDSIDHVAVFLPDYGLTFTATSIVESDVPHADCESAAKALDLLGHTDWDLPTIEELQLLIDRSRYSPAINTDFFKDIQNDWYWSKTPAAWSSASAWLVSFSYGLVYDGLRLTNGFALAVRRAGQ
>REF_DGR_[t024]ACDV01000044.1_52554_53651_7121-7546_CLec2
MNPIILKKIGADRNQLPDDSIDHVAVFLPDYGLTFTATSIVESDVPHADCESAAKALDLLGHTDWDLPTIEELQLLIDRSRYSPAINTDFFKDIQNDWYWSKTPAAWSSASAWFVDFYDGLVGDYRRSDGGFALAVRRAGQ
>REF_DGR_[t024]ACDV01000044.1_52554_53651_7579-8004_CLec2
MNPIILKKIGADRNQLPDDSIDHVAVFLPDYGLTFTATSIVESDVPHADCESAAKALDLLGHTDWDLPTIEELQLLIDRSRYSPAINTDFFKDIQNDWYWSKTPAAWSSASAWGVDFNLGYVSYDHRGSHGFALAVRRAGQ
>REF_DGR_[t024]ACDV01000044.1_52554_53651_8037-8462_CLec2
MNPIILKKIGADRNQLPDDSIDHVAVFLPDYGLTFTATSIVESDVPHADCESAAKALDLLGHTDWDLPTIEELQLLIDRSRYSPAINTDFFKDIQNDWYWSKTPAAWSSASAWLVSFSYGLVYDGLRLTNGFALAVRRAGQ
>REF_DGR_[t024]ACDV01000044.1_52554_53651_8495-8920_CLec2
MNPIILKKIGADRNQLPDDSIDHVAVFLPDYGLTFTATSIVESDVPHADCESAAKALDLLGHTDWDLPTIEELQLLIDRSRYSPAINTDFFKDIQNDWYWSKTPAAWSSASAWFVDFYDGLVGDYRRSDGGFALAVRRAGQ
>REF_DGR_[t024]ACDV01000044.1_52554_53651_8953-9378_CLec2
MNPIILKKIGADRNQLPDDSIDHVAVFLPDYGLTFTATSIVESDVPHADCESAAKALDLLGHTDWDLPTIEELQLLIDRSRYSPAINTDFFKDIQNDWYWSKTPAAWSSASAWYVYFSSGAVYNNRRHDLGFALAVRRAGQ
>REF_DGR_[t025]NZ_AJXW01000043.1_32955_34097_8899-9402_CLec2
MNPVTVIHIDTVHMHVPSPGVLLSSVEQFASARCAGHATPIEAPAGTIIDQSTGLMWSKATTAKGKTWAEAKAAAEAVRLGGYTDWRLPTRAELLTLVDDTRSNPAIDTTQFDCESDWYWTSTPLASSPSVCAWGVDFSSGGADYDRQPDDGRVRAVRSVSSPASGQ
>REF_DGR_[t026]NZ_AGFD01000005.1_21192_22765_11608-12150_CLec2
MPLKLTYHIRSIVLMLFLLLPAVVTAEVVCENRNPAVPITTPTSDFVLHNDGTVTHTPTGLMWMRCSLGQTWDGANCSGEASTYTWADALQAAAQNTQFAGYADWRLPNRRELQSIVEQSCWLPAINAAVFPNTPAGWFWSSSPYANNGGRAWYVYFHYGLVNHYSKGYAVRVRLVRARQ
>REF_DGR_[t026]NZ_AGFD01000005.1_21192_22765_4066-9252_CLec2
MDSLRSQHHLRHTIVFLLLLFGVSSLPAVQATVLQLNGGTAYLDSTNTTVQITGTVNLHPRPNTQYGTLDITLQDTNARIAHISAAIARHAQFTLPHSDQYTYRFNANTGRVEIHHAGVLMLSLPLNSQGETAHIRIGENDAFTRIQVDVNTQQLIASSLPGEQPEQPMQNFSGRVFTHTHLANAQIYIEALAVETSPAGLTENTVTAGTQICATQTDQQGQFTCSIPEAVTDVRVIAQWDEDELQGLYSTRNQHIPPNITPYSTILTIYADGISANTPTELLHRALSDLSGVLGLHAEQFLQPVSTADSSKILNEFGQYSWFAELAAGEAFTLAALRRQQLKDLFPTGTHYQEYVPVADQSPQASGTRLVSMTGQDVTNSIENIPQIIQAIRVDEQNHNNIHAMAANVTPLRGQINAQSSAVSAVMLGLSINLGTLGQHERDQFYQQMLNMPAFRALSTTIQEDMDAGTPFTRNPTATRLAAQIVADLARQTMQENATSLIRSSASIRSHTSVREARNMLRMASERAGQYRCATPNYEDNYLKFECKSEVTNNNNFKFDVRNKTWIGYSIVEEDKQNQFFAGKFITPNRLDSAIKDFTTWNNRPASGDFDGSFPSTGGNTVDYIAFNTFGLNQPTLFNILLTLEDLLGSSAQLTRYTTEVSRVATELQDNIEMMRNGLESFAKAIQAFSEIGLLIVHALDENPADSFERKVLKDIEHYISQFIDVNNKIFLLLEAFIEGDDPLEGITLDKLDSRNENLALREIIHSRNIIQFAEYVKKIKDSGIERSFVRDFILAIFPPIYVNENGKHVHLITIIYKLQDGQTLSTEEKRALTKFIVYLFQGKGKEVIRYPQDYVQVGTGENAFLADALYLLDTSVTLIKFINSVTDGSRVISLKNTIDGAKKFAVEVGKEVAQQIGETYANAAIQFATYQYASQLAKVVPFVRGANVARAVGETAAMAYHWGTLPNELPYQVNNANGNVGIYSSVLTSSKFDSHIFISSQPNIFHMSFLDADNISYPRLPSQVIASGEISFRPATARIVVNPGFKTYLTQNNFLPRSVLLNSSIQINGQLAYQLLVRSGDRSAPMPGCVLNSVLTNAVENTEQLIFSEMINKCASNNAMTLNLYGAHAKSSTQASQHFIQLKNPGYYRVRHYVTMLPDEKMAESTARDSFFYAWEHNYDVHIMPKWDLPAPQASFLAHPMETEFTSSIPLMLRNLPQNQTLTMIPVIRGAVQLPIRIHGKPEQPVLVPITNHNKGAEHAVYMVKGSLYAPMWSDQLDFSSQELLDSLVTAGVAIKIPLQDLNERPFSNLTATAYDRSIYLRWDHINDLTYDLYLAPAELCLLPHSEDCETHQSAKKLKNASYIFSGLDSETNYRITVHARGMRGELFFTHTWEISTLDEPPPSIEITAVSPLTAALNQPTVFTVTGTNLPATLAMAITDAECNKNPGGTAQRHTFSCTPRQAGSQTYTIKDQPGGITLQEGAVLINAATVTSRLNDTGIDWWADNSSNNLKSPVESHPGQDADFGRDALARQGQLQKIGAGAAGFDYTKLDANGRPLAIQNMPWSDGGNETDGTRWSCVQDNVTGLIWEVKVNDRNHLRHHGHTYTWYNPDPNTNGGRAGTQNRGLCVGSDCDTLGYVQAINAQGLCGANDWRMPTRVELESLVHAGRHSPAIDISHFPHTPSNWFWSSSPYAGSSVHAWLVGFSNGRVGGFKDHTCRVRLVRARQ
>REF_DGR_[t027]FR695874.1_308290_309432_11485-11946_CLec2
MTILKKGIGKMRKGFLILIMSLFVFCSAAYADLVDNNDGTVTDTKTGLMWQQAGAGTMTWTAALTYCENLQLAGYSDWRLPNRNELQSLVDYSKYNPAIDTVAFPGAMSSYYWSSTTSASYPAYAWLVSFYYGSVNHGHKSSSYYVRAVRGGQ
>REF_DGR_[t027]FR695874.1_308290_309432_8709-9251_CLec2
MVETTNKIPDTGQTTSYTNTFGEDSDYNINPQSYTKLDANGNALPDSASQWVMVKDNVTGLIWENKTDDGGIHDKDNYYTWYDAQSVFITQLNNSNFGGHLDWRLPTAMELSMLVHADKPYPGPTINTTYFQNTMSSFCWSSATYASYPDGAWLVDFYRGYVHYDNKSYSCYVRAVRGGQ
>REF_DGR_[t028]AMWB01060384.1_22680_23789_2-1951_CLec2
HLHKLFYTLYQSVFSINTNLLSGTIPADSDFYLYLKDNANLYGSIFEADGRTLISYWFDSSWGDNLGQDSAFNTVYDMNPGPDSDGKFEVVSAGDEEGSQRGTYNTNAYYFSYDALNDSIGSAVTLTQWVDYLKAVRDHYQPIDRLTIFTHGNYGLIHLSDNAVLTYKTVSNPDHEHYKQLKRLKDEGILAPGSHILLFSCLVAGDDDGKKLVQKIAELTGAYIHANSEYTGNMVSDSDLGTLYTMDGPGADWDLNIECDSSGCDDKATYVMLESPSKGETDVDPDYINFGWKPVDGASSYCFNLKGTNAVTLIWDDTNGCGLSAETFQAASLDPGKAYHWSIRAMDASGKVLQASEWWSFTTIADTSEELPTPNILSAQYIPNKCWNYITWNAVGTPDDGVYYKMYWGTSSDVTDSSELAAPTTTTDYGHTGVLPGWTYYYRIMGVAADGRESVLSDVVPVSVPADAAQNCPLSSLPDTGQTICYDNSTSIPCPQPGEPFFGQDGNYSINPPAYTDNGDGTVTDNVTGLMWQQGDNGYTNWYQASGTADATYNPNGAVDVCGDLTLGNYTDWRLPGKKELVGLVDYSRPYPGPTINTTVFPNTKSSVYCSSSTYAGYPDSAWYVHFGDGYVGYYLKYYNYVRCVRGGQ
>REF_DGR_[t028]AMWB01060384.1_22680_23789_4331-4927_CLec2
LPTLPCIDNKEREMKKTMTTNQTIFTLRRAFIAACCTLLLAVAPALAGDFTPNEDGTVTDNASGLMWQREDDNITRAWQQALDYCDDLVLPVDGGYDDWRLPNIKELESITDDSRYNPAIDPAVFPNANTSHYWSSSTYAGSPDGAWYADVGYAYYPDDEWYVDSSPSYAWHVNFYGGSVGSYSKHGSYYVRCVRGGQ
>REF_DGR_[t029]AMWB01080710.1_5_904_1-131_CLec2
YWSSTTYRNPPDLAWGVNFDFGYVYALTKNCNWSARAVRGGL
>REF_DGR_[t030]FP885895.1_2192979_2194114_8934-9389_CLec2
MTPTLEAVEAKQAEIAAMIEAIRQQAAREYHVAGGMIKLSPGERYAGLILGKDGQPDHHLILLPGDAAELNWDDARKWAQEQGGELPTRREQSLLYANLKEEFQGTWYWSSEARERESGWAWCQGFGNGSQRYDHQRLELRARAVRRLTLQ
>REF_DGR_[t031]CAFQ01000015.1_76321_77315_8417-8779_CLec2
MQIRIPELAEGEIYLGGFVNKNGDVTHTILLPGDNDSATWQEQMDWAKSIGGDLPTRAELVIAYEQHRDLFQKVAYWSNTPDDDPEFAGWAWYQYFDDGIQHDTGQRSRLRARAVRRLSI
>REF_DGR_[t031]CAFQ01000015.1_76321_77315_8810-9277_CLec2
MTPTLEAIEAEHKRLGAMIDKIKSQMQSIEYRVHAVTIPLAAGERIAGAILDDDGAINHYLILLPGEAESVNWADAKAWAAERDGELPTRREQSLLFANLKSEFESAWYWSCEAHETESGWAWYQYFYDGTQGSYGGQDCRLRARAVRRFIPSVI
>REF_DGR_[t032]NZ_ABBM01001082.1_14629_15717_8519-8881_CLec2
MQIQLPTLADGEIYLGGFVDKNGDVTHTVLLPGDNDRGTWQEQMDWAKSIGGDLPTRAELVIAYEQHRDLFEKAAYWSNTPDDDPDYAGWAWYQHFGNGNQHDRHQVTELRARAVRRLSI
>REF_DGR_[t032]NZ_ABBM01001082.1_14629_15717_8912-9376_CLec2
MTITLEQIEADHARIGALIDEFKKQPRATEYHVDAVTVPLAAGERIAGQILLEDGSLSHYLILLPGEAEDLDWEAAKAWAAERGGELPTRREQSLLFANLKGEFEERAYWSAERHAENSGWAWFQDFTSGTQSTHHQGNELRARAVRRFIPSVI
>REF_DGR_[t033]NC_012724.2_1686167_1687503_8639-9103_CLec2
LHDRRASPVASRGVLMGGESRRPFLFPLRIGASMPQVQLPPLAEGEIYLGGFIDANGDVTHTILLPGDNDRAPWKNQMDWAKSIGGDLPTRAELVIAYEKHRDQFRSDVYWSNTPDTDPGYSGWAWCQDFGYGDQGSSHQNYEFRARAVRRLSI
>REF_DGR_[t033]NC_012724.2_1686167_1687503_9134-9619_CLec2
MTITLASIEAAQEKLTDDHARINAMIEAFRKQPQSTQITIPAVTIPLAAGERLAGAIHNDDGTVAHYVILLPGDVDDVTWQAAKDWASEQGGELPSRREQSLLYSNLKDEFEGAWYWSAEVHESNSGWAWCQGFSSGGQDYGRQLDEFRARAVRRFIPSVI
>REF_DGR_[t034]AMXB01000038.1_7391_8476_8213-8821_CLec2
METTPAAPLSIAPGTPMGGGFYAGLVKISGQVYALVIAPKATGETKGSWHKDYADVPGAKHYDDGRANTRAMAEAGCPLAAWALTLKIDGVDDWYLPSQDELEICYRNLKPTEDENHCYARSGINLAAPELTRPYTPEMPAQTTAEAFKEGGLEAFDPAWYWSSSQHATDSDFAWGQRFLGGYQDSFLKSYEGRARAVRRFPI
>REF_DGR_[t034]AMXB01000038.1_7391_8476_8734-9312_CLec2
LGSALPRRLPGQLPQELRGSCPRRPQISHLIIHQFLGDPMTTITLDAVKAEQQRLANMIAALEAQALVQTFSLPATEITLQPGEHYAGIILGKDGEPDYRLILLPGEAGNVTWAQACEWATTAGGELPSRREQSLLFANLRDQFQPRWYWSGEQLATDSDFAWYQLFLNGNQDNNYKSYEGRARAVRRSVIH
>REF_DGR_[t035]NZ_AJWX01000011.1_163612_164699_8003-8608_CLec2
MKPEMITLKHGQSTIKMPASALAQLAMASVFAQVLPPANTAPVSPVPSAVPAVGTEWPGQGGINGGLVAARGDVPAHYLIVAAKDVGKHAWGGREKESKATSKTDGLANALALIEEGGHPAAVAAQEHQAEGHADFYLPAAAELYHYWLTCPEVFAKDTWYWSSSQRSAYGAFGMYFDVGSQYYYDKGDELRVRPVRRLFI
>REF_DGR_[t035]NZ_AJWX01000011.1_163612_164699_8675-9289_CLec2
MTATAKAAPQAQLPAIGEAFEGGFFTGILLQDGKRYAIVTAPASAELVGAWGEYGAKIEDADSFTDSRANTEAMAASGSDLAQKVLALDIGGFTDWAIPARDAQELQYRHLKPTTEANWAYGRDGDNPNSEPVGLMYSKESPTQTSVEAFKEGGNEAFRDTWYWSSSQRSAYLAFSMYFDVGYQLRNVKYDELRVRPVRSVVID
>REF_DGR_[t036]NZ_AKJH01000019.1_103214_104308_8006-8611_CLec2
MKADTISIEAQGIKIKGAPDRMVQLLMAGLLAHTLPPAANVQPIVPADIPALGAEWPGQGGVNGGLVAARGDVPAHYLIIAAKDVGDREWGGRGTELKGLSKTDGYTNTEVLCSDDEKHPAANACAEYQVDGHHDFYLPAAAELYQGWLNCPEVFAQDCYYWSSSQRSAYLAFYMYFGDGGQYYNGKGNELRVRPVRRFFI
>REF_DGR_[t036]NZ_AKJH01000019.1_103214_104308_8689-9306_CLec2
MSAVEQAAPAVTIPEIGQPFGGGFFSGITRDPDTGKRYLNITAGAEHELKGAWGEYVKIEGADSFTNSRANTEAMAAAGSELAQKVLALDIGGFTDWAIPARDVQELQYRHFKPTTEENWAGRRDGDNPNSEPVGLLYSEESPGQTPLTAFQEGGAEAFRDTWYWSSSQRSAYGAFSLYFDDGTQGDYAKDDELRVRPVRSQLLQ
>REF_DGR_[t037]AJXF01000114.1_8388_9503_6347-7042_CLec2
MPFQQAFPGSVRTTPRPEARREAPAACTLLLSRELPMQLITVSDGITTLSTPNQELALQLLASMGSAAKPISSATGVPAIGEYWPGEGGVNGGLFPGGDKPYYLIVPTGSDAEATHKWGGYGEELSGASCAWDGKANTAYLANSNREHDHPAAQFCANFERDGHRDFYLMARREASFLEITMPEVFTQAYHWTSTQRSADNAFAMHFGGGSQSSRAKVSELRVRPVRRLFL
>REF_DGR_[t037]AJXF01000114.1_8388_9503_7335-7730_CLec2
MAAAGSDLAAKVLALNIDGFTDWAIPARDVQELQYRHFKPTTDENWAGRRDGDNPNSVPIGQLYSEKSPLQTVHTDFQEGGAEAFRDTWYWSSSQRSAITAFLMSFGVGFQFTSGKYDELRVRPVRSEFLD
>REF_DGR_[t038]NC_017911.1_2196731_2197893_8189-8665_CLec2
MTKQAQQTVLAAELPERGQPLAGGVFVTRYWLNGVERALILLPDELSGPWGEYGVEIKGAGSYSDGEANTRAMAEAGSVIAVKALELDGFIPSCLEGQLLMAAKAEGLVVLNEERFHWLSSQRSADYAYGMDFGDGWLDFDDKFLERLARPVRSLPIQ
>REF_DGR_[t038]NC_017911.1_2196731_2197893_8786-9382_CLec2
MHANQLTTYTQGDLVISSPDQSMVLKLATLALATEPAVTESHIPAIGQYWPGEGGVNGGLFPGGDKPYYLIVPTGSDAEAAHEWGGYGQELDGAKSPWDGQENTAYLASSNREHDHPAAQFCAAFERDGHKDFYLMARREASFLEITVPDVFTQSYHWTSSQRSAYGAYLMGFGDGWLSFSGVKGNERLARPVRRKFI
>REF_DGR_[t040]NZ_AKJT01000025.1_41018_42018_7938-8531_CLec2
MKANTISIETDDFKIKGTAERMTQLLMAGLLAQALPPAANVQPIAPYSIPAIGDYWPGQGGINGGFVPARGDIPEHYLIFADRDIGEHKWGRYGEESVATSKWDGKANTDALIAAGGHPAAEAARAYIADGHADFDLPAAAQLHQAWVYDLIAKGAYWSSTQRSAYGAVLMYFGDGLQYGSGKNSELRVRPVRRFFI
>REF_DGR_[t040]NZ_AKJT01000025.1_41018_42018_8609-9220_CLec2
MSAAQQAVAIPEIGQPFGGGFFSGITRDPDTGKRYLNITAGAAHELVGAWGEYGMKIEGADSFTNGRANTEAMAAAGSELAQQALALRIGGHDDWAIPARDQQELQYRHLKPTTETNWQYGRSGDNPNSEPVGLLHTEESPAQTTLAAFQAGGAEAFKPTWYWSSTQRSADLAFTMSFADGYQYGGDKYYELRVRPVRSQLID
>REF_DGR_[t041]NZ_AKIV01000010.1_3132_4213_1280-1789_CLec2
MKPNPFKPPYLTGYVAGQGGYLAAVMRGHVVNGVEQPAYALIASEAAAGEFISIWGNRDQSVDGANSRHDGKANTEAMAAAGCPAALKVKALVIEGHSDWYVPSLGELNAAASNAPELFSKGWHWTSTQYSRNLAFVQLFEYGDSSWDSKDGEFRVRAFRRIPLEALTT
>REF_DGR_[t041]NZ_AKIV01000010.1_3132_4213_1851-2366_CLec2
MKPVNFTLPAFGSVIAGQAGILAAIMRGPSIFGVEQPPYALLISDKSEGETDKHAYGNYGTDVAGATSRTNGKANTDALVLAQSPAALWVRELSIGGHSDWYVPSLGELNAAAANVPEQFEPKGIYQASTQLSRNLAFVQDFESGRSNWYLKDYEFRVRAFRAIPLELLTT
>REF_DGR_[t041]NZ_AKIV01000010.1_3132_4213_705-1211_CLec2
MDTQVATHNVLTPPAHGEIWPGQGGRFICTMPALMGVPARHLVVSEGEAEDLQYGPYGLDVPGAKSQIDGPANTQALIDSGQNHPAAQWARAYTADGHSDFYLPTRLDLVMAHICASQLFNQQDYYWSSTQTSRTSAFVQYFEYGSSYWYCKDGEFRVRAFRWVLLTP
>REF_DGR_[t042]NZ_AHHB01000028.1_111723_112738_7310-7972_CLec2
MSHATSNTPAPSTTVKIPYLTCAECNAVIQANASEQPGAKPASAIDLIADNLLDAELWPEDSELIAEIRAMFLHNWGMDQAQADARMSRLNYSDALSALELLAGPGAIGSTFAGGMYAGIIRGADGAPDQHLVLLDGDTDGVTWEAACAWAAAKGATLPTRAEQRLLMANLPDQFQARYYWSSEQAAPSTAWLQLFSLGYQLYNGRSYEGRARAVRRFPI
>REF_DGR_[t042]NZ_AHHB01000028.1_111723_112738_8307-8864_CLec2
MSAPILALPAEHANIIFDALIDSRCFNHEMGRMPGADLRYWEEKKKSIDAAYFALQMATGALPKVATTASTAIGDAFAGGIYAGISCGVDGAPDKHLVLLPGEAVDVDWEAACAFAASVSGELPTRAEQALLYANLKDQFQPRWYWSSEQAAPSDAWHQDFYYGGQDYFSRSYEGRARAVRRFPI
>REF_DGR_[t042]NZ_AHHB01000028.1_111723_112738_8901-9263_CLec2
MSKQQFMAENLQEGEIYAGLILGKNGAADYHLFLQPGKATGVTWQAAMDWAKKLGHSLPTRAEQALLFANLKHEFEPRYYWSSEQAAPSVAWIQGFGNGLQDDDYRSYEGRARAVRRLEI
>REF_DGR_[t043]CP002745.1_3948711_3949790_7617-8252_CLec2
MSATTQGVNMHQIHIKELPALCAALAGGYFGGLFRIDGKLYANIVAGHEGELTGAWNKSLKTVEAARSYSDGLANTDAMVAAGSKLANAARSLRIGGFDDWHIGARDVVELMYRHFKPGTCAENMYRAGDNPSSVPPGYPYTKQSPVQASDPAFQEGGPEALEDSWYWSSTQDAALPDYAWMQYFDNGYQDNNRKSNEYRARAVRRLLVIE
>REF_DGR_[t043]CP002745.1_3948711_3949790_8315-8833_CLec2
MHNVLEFELHGAKVSIPAANLISHWLDKAGLPRNALQQNMLTPPRIGATWIGQGGIYAGILRGENGAPDYHLIHATVEHEMVDMNWVQASEKAAAHIDGHSDWSLPNRREARLLYINSPDGFDTSGWYWTSAQGAAYPDFAWVQYFVHGNQLDGHKSVEYRARAVRRLLVIE
>REF_DGR_[t043]CP002745.1_3948711_3949790_8893-9270_CLec2
MSKAQWMKENIKKGEQYAGIILSNNGQPDYHLVLLSATPGGRLTWGKAKEWASTVGGELPTRNEQSLLFANLKHEFEAAWYWSSEQNAASPDYAWMQDFGYGDQYYSHESYEYRARAVRRLLIIE
>REF_DGR_[t044]CP001965.1_217408_218484_8542-8913_CLec2
MNQATVQTRFPLPQLNKGETYAGAIINPDGTGNHTILLPGDNDDADWQTQMDWAKSIGGTLPDRVQQAMLYKHLPEHFQKDWYWSCEKRSAGSAWYQTFLSGGQDWSNTSSKCRAVAVRSVAI
>REF_DGR_[t044]CP001965.1_217408_218484_8945-9316_CLec2
MSNAKKEFLETLLQAGEQYAGLLLGKNGDPDQHIILRPGEAQAVNWDDARKFATDTGGELPTRREQALLFANSPEAFTPNWYWSGEQRSAGSAWFQGFDDGTQYWVFTDGKCRAVAVRRSVAI
>REF_DGR_[t045]CP002449.1_3729796_3730926_2832-3374_CLec2
MSHSHLALPALGTELPALGGTLGAFVANADGSTRAIIVAPHLHSITGAWGKYGKRIPGARGSSGMASTVAMADAGCEIALAMRALKIGEHDDWFIGSQLEMLALDEHSAGLFDKKAIYWTSTQYSAGTAWCQDFENGDSYPSVKVYEFRAVPLRSIHLQDLRASALQDASRIPAASPALA
>REF_DGR_[t045]CP002449.1_3729796_3730926_3414-3959_CLec2
MPATQQALPAIGTHLPAHGGTLGAYFALPDGSLRALIYAGREHEFNGAWGLYGKDVADARGIDGMASTVAMAVAGSDTAKAMRALTINGHNDWFIGSRVQMILLSENVPEDFDKDALYLTSTQYSAYFAWCQDFELGYSHTNGEDYEFRAVPLRCIQLQELQPSALPGEAGIAAVAEASAA
>REF_DGR_[t046]NC_016002.1_963038_964143_7056-7667_CLec2
MTTIAAPVQTPTIPGTPFAGGFYVGRFQIDGQQYALIVSPKTAGTLTGKWGEFGQDVPGARSYNDGRANTLAMAEAGSELAQQALALNINGLDDWYIPSRDELELCYRYLKPTAGENYCSFRDGDNASSLPVGYPYTEDTPAQTPAEAFRDGGAEAFNPRWYWASTQFSPDYAWGQTFDDGYQNVDHKDYQCRARAVRRELVL
>REF_DGR_[t046]NC_016002.1_963038_964143_7727-8335_CLec2
MEEIVLQHAGITLTAPHATVVEALLDRLAAPAPALLTAELVSTSRPPAIGKFWHGEGGIYAGLMRGEDGNPDWHLIVPTDPAAYFTDIAWGGYEHDEPEATHERDGLANTRALVESDVEHPAAEWAAGLFIDGRADFYLPSRRELRLCWVNVPELFVDGYYWSSTQYSPNYAWLQVFGDGYQYYDHKDRQYRARAVRRVLAL
>REF_DGR_[t047]AFXK01000001.1_1007100_1008263_7818-8594_CLec2
VRADPRAEPRDCRAAHREHRPPPAPGESRRRSDKRPPADRPTNHATTRHHRGKAMNAHHKNTLPSAVGTPFEGGFYMGQYQIQGERFALIRAPKALGFHAPIHWGEYGLLIPDADSFVDGLANTKAMAEAGSKLAAWALGLSIGGHNDWYLGARDENEMIYRVCKPTTDENWCSFRDGDNPSSLPPGYPYTAVAPGQSPIAIFQDGGEEALEARSYWTSTQTGPLSAWIQGFGDGYQLYDYKGYARPAFAVRRIKVTP
>REF_DGR_[t047]AFXK01000001.1_1007100_1008263_8657-9319_CLec2
MQNEITLAIGDTTLITTNALLARHTLEQETGLVPSGSIQGELITLDTHLTPPAIGQHWHGQGGTYVGVMRGENGEPDYHLIAPKHAQIDSITYGGRGYRVSGADHIRDGLANTRALTAHDIDHPAALWATEQEAEGHTDLYLPARAEAYLCWAHIPEQFQGKGWCLTSTQHGPFSAWIQGFGGGTQDFDVKGFARPAFAVRRILIPSPLNALNNCARSAQ
>REF_DGR_[t048]NZ_ANIR01000003.1_954678_955757_8708-9307_CLec2
MQAKQLPALNIRRLDSLTINFFSPDLAVEPIRDAVFSTLEPANSIPPLGAYWPGEGGHNAGLVRGENGGRDYYLIVAGGPAAEFRAAYGGYGHETEGADSASNGLANTRALLADSEEHPAAKLASEYTADGHTDFYLGSRRENQIAEANVPELFSDGYHWSSTQRSANHAYFMDFGDGWQSFNVKDDERLVRPVRRKFI
>REF_DGR_[t049]NZ_AMWJ01000046.1_7614_8699_8137-8613_CLec2
MSQVNQQVIAASELPALGQPLLGGVFAARYWLNGQERALILLSDEFEGPWGEYGVEIAGASSYSDGHANTLAMVEGGSEIAKKALELDAYIPSCLEGQLLMAAKADGLVTLREDRWHWLSSQYSAHDAFSMDVEDGWLDDYGKDIVRLVRPVRSRIIQ
>REF_DGR_[t049]NZ_AMWJ01000046.1_7614_8699_8735-9322_CLec2
MQANQLTTYTRGDLTISSPDEGVVLKLATLAIAAAPAISANGAPPVGEYWPGEGGVNGGLFPGDGKPYYLIVPTGADAEAKLEFGSYGKELDGAESPHDGMTNTADLVETDNDYPAARFCAKFERDGHNDFYLMARREASFLEITVPHLFSKDYHWTSTQYSANGAYSMDVEDGWLSKHGKDNERLVRPVRRKYF
>REF_DGR_[t052]JWKW01000020.1_540_1625_1-293_Clec
DALHDASSRRFLQQLTGLENPEVLIPIGEYFSRPAKVWFPWNGKAGKGFKEKLAAWFGCSDALFNLYADVDLYCTLAARGVRRRGGERSEPGAGGA
>REF_DGR_[t053]CP010426.1_824724_825764_1915-2685_Clec
MINPRLKQFMHELNFDNVAIPETKQAQPSQTAATPLNIPASINKSDYIIMPNAPNTIISNYELFKQDKLNWENSHYKLAENGLWMPNAELFMPYFLKLKEASEGRITLQYADNNPVPLDKAKDLWKYLTTDFNTGVWTWLDDKFVEINGNLYLEAEHRVVIDNNGNKTLKANKSNPLEQCIMNDCFVEPSFNKQGLATTESNEQDYIRGKNIKFWYPRKDSVARFYANSYGAILLCVRYPSDSNEGLGVFACAKIN
>REF_DGR_[t054]AQSE01000026.1_4709_5776_2965-3843_Clec
MKIPDKIFGREIGGAMDRYLXSKKTVKQEKPTTNITNSDSCLILQSRRGDYPDLIVDINRLDHNMEVETALKKLAIYDNLIKRAGQNTNGTQNPVNPKGYLGYIQHQEALNINEALGNFTLPLLYFADLLYNLTEGIKGNKLIYNANGNQIDTKLLENMFNEITEVRSPWRAEQLDGKFGENTITYHKFVDGTFKEATEPLEDCLMEDKTPGIDLEDWLKNPTSQGLPRKKCKAGKLYYWHPRNGTVAGFGADSDRAVLYCDRNPQSSNADLGVRSARRRHAKKLEYFKKIF
>REF_DGR_[t055]AQSE01000048.1_8937_10151_7185-8732_Clec
MNPPNNIVIEMTDKDVQDNTISILDSMERIRKESITNLGAGDEQKMDYLRLTGELASCLKTFMEGNKLEGHANALSSLVDSDSLLRNYDPSQDNFWKDRESRLKTALDDCSVVLLRDGFVSENQAYHIFQALKYLTIKSKEDKDDVYETILPYNTLLNENSLISPDVSSYLVRQLIDVSGNGAGVRAKNIDITKFIRTLEQAGAFYVDVPKELYQSLKKDFPRAILIEENGQKCARVFFENKEEKQGLNIFKVLQEYAQLDLESEEDLVKKTSNFYGFGKKFLSEMKAKIGVRESTPKQINDLEKVLILDDSAADNGDTKTQNQWIKYWDKINDGRRFASAPDLYQVFKQLKTRGDEAKTLADSLKEDFKKSWIVTSTRLIYQPDNYNAKIIHNYGNKNSSLVKEVDIKVPEYLGVLIADKTNDEDCLAYLKALFDTKDDIEEIISVLEYTSDKSREKIKLWTPPLESSTYLTRKQYLERAVGLFYLVDGFLVSGYSHVDYYGGLSRGVLENQRS
>REF_DGR_[t056]AQSE01000038.1_5458_6870_4373-5101_Clec
MSELQLNDAQNYKEFYGRNTEQMPKLIAEGRLPLSVFGLMKRRLEVLSSSDVVKSSYWDNYFDSGDGIAYHPDGRAKIILDAQPLRDLTPSSKLKNGALVLDDYNSLESLELSKADLERYALGEWLNRRDVKENPIWQALARDKELLDDYAEAVFSQGKEKFGYDKLMGIFRSSASDVPTMRFWYLCGLCSRSNARGNVRLDIDGGRLVGVTPEAQSVAQKMVRPTLSQVLSVAERYVAGINKDALKKDLDKLYK
>REF_DGR_[t057]AQSE01000039.1_9465_10490_8426-9154_Clec
MVKVSIDVKPRGIESAYAEAPFDEGKKVLVKDGYKIISLEENARLRIQEGKDAYVSRNGNWTREGVLYILNKGRFLTKNSPIMANAKEATDCHRKGQEFYLTDEQIEEGLADSVNLESKEIPTNRFKDNEITVYAFGENAEKYGQFLREEAGIKEMAVLLADMQEKSFARQMWFGSLDSGSGLGGGLRGLFYDGRVRGVRDSVSVEGTKKNSEVYTPKQILKVLKTKGLTGIEKILLDGLRQ
>REF_DGR_[t060]CP001965.1_1972697_1973665_7794-8819_CLec1
MCNRHSFILTRAGKVLDGLGLTDHHTEILELHGFKNTDDTVNKGEWQPPKGWPDADWEDGWTKDTTVFEYKKSHLDAIGRHLKKLYPTMAEWDAGDKLRELSKAECDEAKHLMADSEFIVVPQVTLPDGLVVPSFKVAKYPMSRRANAIPVSVASDKPWSRVSYHSACAVSARVGLQLIRETQALAIAYDIYLQPENWTGGKVGEGQLFQGIRKGNVGSAQAGDCESKDPTERSWHQLSNGERIYHFAGNIFTWVHDDVQGDDKGLSGKITADSISLTTSPHKSCEKGVGYIPDGARDWSGRALIRGGFWGSGSGAGVFHLGGDDPEYGGGGVGFRCTFGL
>REF_DGR_[t061]CP000828.1_317005_317853_6419-8320_CLec1
MGKNWAIAIGINDYQNMRPLKFARKDAEAVCQFFQESLHFDKVDLFAKGAEPVRYEDGPPIQADPTVGNLDTFFDVRFEHPFLEPGDNLWFFFAGHGKRHKGRDYLMPIDGSPRRVERMGIAIDYIAERLRRSGADNVILMIDACRGEDDRDGGEGVGRQQQKGIITLFACSPNELSYEIEEIEQGAFTHTLLAGLQIQGAGNCATVERLSQYLRAQVPEVNRRYNKPAQTPYTRIEPESKLHFILLPGQATLQDVATMKIDALVAETENDLDGAEHLWTRVLAASQADFQAIKGLQRIAVKRATGQSLRSTPTPSPETLTTGADNSSREPASNLPPESKDNLADNKPSKPQPSRVTFSVVKVNAQGEVIEQQEQQTEQSLVMLPGEVPLSLVHIPQGKFWMGAQKNEIDAQDTEYPRHQVSVPSFWMGQYPVTQRQWQAIAGLSKVKVDLDPDCSNFKGEALPVEKVSWYQAVEFCERLSRHSGQDYRLPTEAEWEYACRAGTETPFYCGETITTDQANYCGDATYGNGPKGQYRSKTIAVGSSAANAFGLFAMHGNVWEWCLDHWHEDYTNAPTDGTAWLSENDNHYRLLRGGSWGNSPRSCRSASRLRLRPDSQNDCVGFRVVCVSARAF
>REF_DGR_[t062]ALWB01000040.1_8369_9406_5850-7571_CLec1
MANWAIAIGVNQYEFLHPLKYAKNDALYICDFLKNEAKFDRIFYFSDDSPDLDGRTTKPFRNNLLRVFNGLANKPLHDSDNFWFFFAGHGILEDGIDYLMPSDGDPDNIANTGIAVNQVIQNLRGSGAGNVILALDACRNQVRRNVATRSGEGIGRETEREAKIADVISISACSPTEYSYEVDNLKHGAFTYALVEGLGVQGRCATAAKLNTYLKHRVPELAKTRQTPRMMLDPQEKGHLILMPKYADKFDLEPLKKDAFKAHRDRKLDLARRLWMQILAVDGTDYEAITEIEGLAVERYLGTSPQVTPSPVAVETGTRNVSKSPEPNPLILDLGNGITLELVRVSAGKFKMGSNEYDSEKPIHEVQLKEFLIGKYTVTNAQWQALMKTKGSANCDKKFQGDLQPVVGVSWHEARAFCVKLSQQTGREVRLPTEAEWEYAARGANQSKGFTYAGSNNLGEVAWYNDNSGSVTHPVGQKKANELDIYDMSGNVWEWCLDEWHGSYADKPENLKKQGNLAWGDLNIDNNDNRSRLLRGGSWGSVAGGCRAAVRDRNFALLQVNDFGFRVLLVSSS
>REF_DGR_[t063]NZ_CAFN01000268.1_3462_4519_1210-2949_CLec1
MYWQNGHSLQNGKFTIETVLGQGGFGITYKALHRGFNAPVVIKTPNAFLRHDPDYAKYVQRFIREAQILAQLERDPNPHIVRVKDLFEESDSHCLVMEFIEGKNLYTLVQEQGPLSEATALELICPVAQALAQVHRAGIVHRDATPVNIMLRGNRQPVLIDFGIAGNVVPSVTSSKIFGNKAFAPYEQLIKGDRSPTVDIYTLAASLYYAVTKQLPRDCFSRKVDREELLPPKDLASVSDAINDAIMAGMALNKTQRPQSMEEWLKLLEPPKPTPLYRPKTTSFSFDIVTVNSNGQEINCRRGQAECIIEDLGNGVTLEMVLIPGGTFIMGAPSGEAGSSDDERPQHRVTIKPFLMGKYPVTQAQWRQVASFPKLQRDLSLDPSRFKGLNLPVERVSWYDVIEWCARLSKRIGKPYRLPSEAEWEYAARAGTTSPFHVGDTLTTDLANYNGNYTYSSGPEGAYRQQTTPVGQFQHANAFGLYDIHGNVWEWCADPWHDSYNGAPSDGRVWDVGNDNRYQNPIEYLVKFLGSQESRVLRGGSWLNYPENCRCAYRYRLGPGLLSDYYGFRVACAPPTLSP
>REF_DGR_[t068]ALVJ01000051.1_128250_129305_11468-12388_CLec1
LWGGHPCPPNFETGKDARSTSMENLIFGSPLGNGVELEMVLIKGGTFTMGAPETEEGSRNNERPQHQVTVSTFFMGKYPITQAQWRAVANMQHLRVNSDLKPDPSYFKGYKLPVEKVSWNDAVEFCSRLASYTNTKRQYRLPSEAEWEYACRAGTTTPFHFGETITTDLANYRGTDDKKNKWSGSYGRGPKGEYRNQTTPVGSLGAANVANAFGLYDMHGNVWEWCLDDWHDNYEGAPTDGSAWLNNNNDNLSQNNKYPLLRGGSWYNDPEVCRSASRYRNLRAGRDVISYYFGFRVVCGVGRILQ
>REF_DGR_[t068]ALVJ01000051.1_128250_129305_7978-9546_CLec1
MSNSPFVTQPSNREDLTTRRIRVIEQRYGKETLYLAYHAAFPLTLTSDLLYCLRENFVPSCPWYGVADVLLSGLCETIGYDLYEMESETRNALLRCLEEKFGKQRLHELDNFMFQYISNRLNQNDNEYRWTPLTYLIADDKKFDTLKEKLRKLILSLSEKDIEWRELSEKYDDFLQERGFKPLLSKDELHPLNEEEQIIAAALGVELKPFEYNVAVITDDEPEELKPFQFETVTVNINGQIIKREKKEAFYFTEYLSETPGKPAPLKIEMVAILGGSFEMGAPENEQGYHSSESPQHRVTVQPFFIGKYPITQAQWRFVAQLPQVNIELKPDPSYFKGDNRPAESVSWYDAVEFCLRLSEYTGRTYTLPSEAEWEYACRAGTTTPFHFGETITPELASYRGSETYGNAPKGKSYRKTTPVGTFRVANAFGLYDMHGNVWEWCLDDWHNNYEGAPTNGNAWLDNENENVYQRKVNAVLRGGSWYVIPDYCRSASRYINNWAERDDIDGIIGFRVVCGVGRTLE
>REF_DGR_[t069]ALVJ01000038.1_53806_54879_6185-8929_CLec1
MIPNDPHLIELYWGLRQAGLPLRMEDYQLLCQAWEKGFQPQNLQQLRQLCQRLWVKSLAEKQCFDTYFDQYQKQWLSQIKSAPPDSTVAQAEIEKQSTKQNPAQTPLPPTSLNQPDNLTPQGTEELQVVTAASLNTTSDKSNLPSLFTLSDEYFPLTRRQMKQGWRKLRQPVREGTAVELDIPSTIKRISQQGFLLEPELIPSRVNRTQLLLLIDQSNSMVPFSPISERLIETAMQEGRLGETKIYYFCNVPENFLYTDIDLLEEQALTNIIPHLHKNHTLVLIFSDSGAARGGINSTRVELTKQFINCIKPVVRQVVCLNPLPTNRWRGNTASRVAKLLPMYPFSPVAWKRMINALQGKKAFLGEYDYLTDESSLETNQQLVTKIQSQLEQLKPGADSENYESAINYIVYFAKLGQGYLDFAYHAAFPLALTPDLLYYLRENFLYDQQSQSLNIPWLAVPDLLLSTLCQSAGLPLYEMDSYVRHLLLKLLQQDERFGNKRLEQLSECLLLYLQQRLQNTNLDIQDFGEKPQWIELAYTKPSQLARELALMLQQAFSGDKAEKVRTASLTTTFAEPLAEAGYEPLLTFASGWGRYARGYEQKAKEIFDKLPTNSSELDIAGVKLKIPTRSQLSQFSFDVVTVNSKGKITKRERHQAQYFTENLPNNVTVDMVAIPGGTFMMGAPKTEKESTDDERPQHQVTVPPFLMGKYTVTQAQWRAVATLSQINRELDTDPSHFKGDNLPVENISWYDAVEFCDRLSKYTQKNYRLPSEAEWEYACRGGTTTPFHFGETITPELANYDGNYVYDSGTKGEYREKTTPVGSFQVANSFGLFDMHGNVWEWCYDDWHDNYKGAPVDGSAWLKQNISDNDNQKMLRGGSWSNIPGSCRSAYRNHSNYISYNVGFRVVVGGARTL
>REF_DGR_[t070]ALVJ01000040.1_680695_681747_8324-8638_CLec1
GEDREKTTTVGIFPPNHFGLYDMHGNVWEWCADNYSAKPNYDNAGARENTELKIDNGNQKLLRGGSWSNYPRYCRSAYRSRNTPGLDYFHFGFRVVCGGAAWIL
>REF_DGR_[t071]CP000393.1_2632844_2633929_11408-12325_CLec1
MLNCCPTSYIYRSMVRITIRKKKEQAEYYTEDLGNNVELAMVKIPAGKFIMGAPENELDSTHSERPQHEVTVPEFFMGRYPITQGQWKAVVETTEKIERDLKPDPSYFKDDYEKYNRWTRPVEKVSWLDAQEFCARLSQKTERNYQLPSEAQWEYACRAGTTTPFHFGETITTDLANYRGKDDGEKKSSGSYGRGPKGEYREQTTPVGYFKVANLFGLYDMHGNVWEWCEDDSHDNYEGAPNDGSPWVSSNQNTTKYTTKRLRGGSWYDFPWWCRSAFRGYYFSVEAVNDFVGFRLVSFPPRTPE
>REF_DGR_[t071]CP000393.1_2632844_2633929_6890-9523_CLec1
MSSSSFEHTIKLLIDRLARTGILEGLELSDENIADSIWLALQMGTVKTPQKPKPKYEQQPEQLPIIFEDSDPQPVTEREPQVSVITEESIDQTPEKPPVKGLPFQTPAAPALQNVLELGRALRPLMRKVPSLSRKTLDEEETVNVIAEQDIWLPVTKPEPERWLDLELVVEESSSAFIWRETVNEMQEVLETQGAFKNVRVWSLLSSNTKKLKLVRRHNSGKPKQRQHSHRELIHSNQRGVVIFVSDCTSKIWQNGTVHHWLKVWSEKNPTTILQLFPEYLWDSTQLGVGSKFFGTAVAPGVPNPRLVLENLPPWIPINWKNALVLPVILPEPELLKSWCRIVSGASNSRVPIFLFDLSFVEKQFCQKQEDSPPELPTPKKEISPTTRVRKFLATTSITAQRLAGMMAAAPVNLSVVNLIRKTLLKEATTVHVAEVYMGGLLAPTDSKDDQPTYEFLPGVRKELNQAMGRNETTAVLDAVSRYIAEKIDRPIRSFRALLTLLPQYEEEDREQVLPFAQVAVDVLENLGGEYAEFAEKVAQKIRPVSVPPIFETPESEVRSEPQIQTDTFDVAFIEVQETVTFEFDLARLEKRRSELLRLFGYRWAIKKQRRQVTGIVEDLGNGIKLEMVEIPPGKFLMGSPEDELERESREGPQHQVNISAFLMGRYPVTQGQWKAIVDNVPKIERDLKSNPSYFKGNDRPVERVSWYDAVEFCARLSKYTGRNYGLPSEAQWEYACRAGTTTPFHFGETITTDLANYDGNYTYGQGTKGKYREETTPVGSFEVANPFGLYDMHGNVYEWCEDDMHDNYEGAPNDGSPWLSGNQNTTKYSTKVLRGGSWLNYPWWCRSAYRYDFSSDGAVIINFGFRLVSFPPRTLE
>REF_DGR_[t072]ALVW01000006.1_382256_383311_7863-9446_CLec1
LNLMTPLTHSNSTEKFSHPRLNAFAKRFGEVHVDFACHAAFPLALTPELLYCLRENFLPHAPWIAVADILLFLCDPVGYQLYELEGEVRNELLVKLKNRFDEKRLDELSDFMVAYIRQQLKTNERADQDLGAAPQWTALAYIKPKEAVHDIAQTLQRALAHKNPAEWVQLTSLIESYADVNPLIESGFQPLLRLARGWDAKARGESEAAAAEFNQLGQPGKQIQIGKVKFKIPPADNDDKLLTFEFEVVTVNRRGEIIKRETRQAQYFTQDLGKDITLEMVAIPGGKFMMGSPEPEGHESEKPQHQVTVQPFFISKYPITQAQWRAVSKLPKVKRQLKREPSHFKGDDRPVECVTWYEAVEFCARLSRKTGREYRLPSEAEWEYACRAGTTTPFHFGETITDKLANYDASSTFADEPKGESRKETTPVGAFLPNAFGLYDMHGNVWEWCADTWHDNYEGAPTNGSAWIKQKQNDNDNRLQLLRGGSWYNYPDYCRSAYRNRVIADYYDNNLSYGFRVVCGFAARTLP
>REF_DGR_[t073]AJLK01000113.1_51107_52234_7570-9465_CLec1
MGRNWAIVVGINNYNNLQQLKCAKRDAEAMETWFQDEARFDAVLKFTEDSPTIYQVDIYKANPPIPTQPTYGNFRRFLRANFEKPLLETGDNLWFFFAGHGCRENDRDYLMFLDSDPGDVEHTAIPIDYVTQRLRRSGADNVVLFLDACRNEGGRGGLGIGKEHPGVITFYSCSPQEKAYEIEALNQGSFTHVLLEALRIQGEGNCATVERLNQHLYNSVPELNRRYNQPRQTPYTVVDPATKLHLILLPKQATLKDVAILKTDAFEAEVQGNLELAEQLWIRVLAVSSADRQAINAIKRIGSGQGQPIPHPNPETVISSTTQPVTSSRGDTPTPKNQLPIFQFEIITVNDRGKEIRRDKRQAEYFTENLGNGVTLEMVAIPGGSFTMGALENEEGSTDDERPQHQVTVQPFFIGKYPITQAQWRVVAALPKVERDLKSDPSFFKGDRLPVECVTWYDAVEFCARLARKTGRDYRLPSEAEWEYACRAGTTTPFHFGETITTDLANYRGTDIREYKWSGSYGNAPKGEYREQTTPVDSFPPNAFGLYDMHGNVWEWCQDTWHENYQGAPTDGRAWLSENENDNDNYYRLLRGGSWFDIPGNCRSANRNRLNPDDDLFIGFRVVCFVAPRTK
>REF_DGR_[t074]CP003287.1_9046_10101_8149-9060_CLec1
MPKIIIHEYERTAQYFIEDLGNNVTLDMVSIPDGTFQMGTDDKEIERLCKEYDVNYFRRESPRHSVTVQPFFMGKYLVTQAQWKAIAERTDLKVKIDLESDPSHFKKDPASEKGEKAGNRWNRPVECVSWKDAVEFCDRLSRHTKRQYRLPSEAEWEYACRAGTTTPFHFGETITTNLANYQGTDNEEYKWSGSYGSGPKGVYREETTAVGSFGVANNFGLYDMHGNVWEWCQDDWHSDYEGAPTDGSAWLSSEESSDRKLLRGGSWYYNPGDCRSAFRYYDSLGYDHSDIGFRVVCSGAART
>REF_DGR_[t075]AEPQ01000184.1_907_2040_5503-6915_CLec1
LNSQFPIPNSQFSIPNSQFSILNSQFSIPDSRFPIPDSRLKSMTTGFNPTPKQPGDPFYAKDWNEAIAEIARLEKTKLNQEADGSIKGPLTIEEALKTSETTPPTLQINGPLKLQSDVTVREFSSDGTLADNSNTAVPTEKAVTTYVTSAVDKFQKSRDNYAQVTSQGGTVKNLHLKGNLQLPQGCKVQQFADTIDTSRKSTLVVPTAQAVIKYVNTTLEKYSFSLEKIKLADGVFLELVQLKAGKFMMGSPGDESGRDSDEGPQHQVTVPGFWMGKYQVTQQQWQAVAGYEQVKTGISTNPSNFKGQSRPVERVTWHEAKEFCARLNQKFKGQLQGRKFRLPSEAEWEYACRAGTTTRYYFGDNSSQLGDYAWYDGNSGSKTHPVGQKKPNKWKLYDMMGNVWEWCEDTRHGNYDHAPVDGSAWFDNDNDNRLLRGGSWHHNSRGCRCADRNYSPDPRYSSYGFRVVCS
>REF_DGR_[t076]ALVK01000015.1_190695_191750_10962-11873_CLec1
LPTETLGDCVRSCLLRITAIRIVRAVQSQQNYILIMTTNKVLSIYCEIAPRVAYSFREALAGLVDAIPLEMVKIPGGTFVMGAPPTEDRSSNSEHPQHEVTVRSFFMGKYPVTQAQYQAVMGKNPSHFKENGANCPVENVSWNAAKEFCAKLSELTGKNYRLPSEAEWEYACRAGTTTPFYFGETITPELVNYGGNYPYGEAPKGESRQQTTAVGIFSPNAFGLYDMHGNVWEWCEDNWHENYQGAPTDGRAWVDRKKSTNHVSRGGSWSNNAYFCRSAYRINSYADFDLKYYVGFRVVVSSR
>REF_DGR_[t076]ALVK01000015.1_190695_191750_7301-9106_CLec1
LCFYVRLLRQPFSRIASNPTATRRASMTAATETIQIQPVISYPKTAKVGELYRVEVDVQMPEGNVAWPYEEEEFVLTCVVDGGRFFRVKTVGNPSIALHRFGGTYGAAKFLLEAVQSEQDANITVLVVNEWGVPLIARSLPVAFEDIPPGDPIGGITPKAGDKWKFFEPWEPEAPIDPVFLENLPLLAALFSYHEIKHPEGRHIADELRVEIDKAFNQYGGLAYPPANIIQTCQLCPISESLDLSFAKNRTWKQIDRELQQDRPVAIWRPVEIASPLCFVKKLDSNSYLVCDRTGILSETSLEEANKEFFGREGLSALFIRSLDAAIVPVVRVGWYDPDALMLEEFSFPVVTYTKGGERKERAGSARMFREQIGNLELQMVEIPSGKFFMGSPEGEGNSDEHPQHEVTVRSFLMGKYPVTQAQYQAVMGKNPSHFGGNGANRPVERVSWHDAKEFCAQLSELTGKNYRLPSEAEWEYACRATTKTEYYFGDSESNLGDFAWYYSNSNGKTQPVGETLPNAFGLYDMHGNVWEWCEDNWHENYQGAPTDGRAWVDRKKSTNRVRRGGSWSLNAFYCRSAFRNYYYADFVSNYDGFRVVVSSR
>REF_DGR_[t077]CP003946.1_4208727_4209785_11204-12097_CLec1
MAELELVRTKRKALYYKEILATEPSEIALEMTKIPAGGFWMGTPNEEIERICKEYSDEWYRNESPQHWVNIPKFFIGKYQVTQAQWRVVAGWEEVERSLKPEPLNWKGDDLPVERVSWLEAKEFCARLSRESRRNYRLPTEAEWEYACRAVWSEEFLTKQDQKQWNENHQQPFHFGETLSDEVANYAANNVYGRGTSGEYRKETTAVGSFPANNFGLYDMHGNVSEWCEDDFHESYENAPDDGSAWLKKDSNRKIRRGGDWYSHPWFCRSASRYHNSRDSRNGLIGFRVACSFPEIP
>REF_DGR_[t077]CP003946.1_4208727_4209785_8315-9196_CLec1
MPRIILRQRPQTAQYFTEDLDGVDLDMMQIPAGTFVMGSPETEEDRDDDEGPQHMVRVSEFCLGRYPITQAQWRVVAGWEQVEQTLEPEPSNFKGEDLLPVEQVSWLDAKEFCARLNQRTKGKNYRFPSEAEWEYACRATTKMPPNPPVGDGGVIQIWNQKYHKPFSFGKTLTSEIANYRANYTYGRGIEGEYRQKTTPVGSFPANDFGLSDMHGNVGEWCEDDWHGDYKNAPTDGSVWLDETDDEDTPKVIRGGDWYSNPRYCRSACRINYSRVFRDFDIGFRVACSFPGIP
>REF_DGR_[t078]ALVN01000008.1_318820_319965_7953-9155_CLec1
MNNGKVRIYELSRELDLDNKDILAICDRLAIAVKSHSSTITESDAERIRAASVGVSKRSLQKPTRPVRKQQIVEVRRRQSSSPQSSREKVYQNPAFARPQRPSASNEDMFSQDIQSSEVSISTAEPSLTQYRTQRTGRGYIEPQLLKLLPEALPLHMVLIPAGTFLMGSPADEPEREDREGPQHPVTVPPFFMARYPITQAQWRAVVSMDQVERSLESAPSDFQGQNRPVENVSWYDAVEFCQRLAKHTGRPYRLPTEAEWEYACRAGTTTPFYFGKTLTPEIANYDGNYTYNDGPEGEYRQETTPVNHFGIANAFGLSDMHGNVLEWCQDQYHKSYDRAPANGSAWEDRDQDDPRILRGGSCNSYPRGCRSALRYNFNPDLRSNDVGFRVVCSAPRALQ
>REF_DGR_[t079]ALVN01000008.1_126934_128037_11490-12299_CLec1
MAELTVRRSQATAQYFTEDLGNGVGLDMVLVPGGTFLMGSPPDEPQRAESEGPQHRVTVSTFLMGRYTVTQAQWRAVAEMTQVKISLKPDPANFKGANRPVERVSWYEAEEFCARLSVHTERLYRLPSEVQWEYACRAGTQTPFYFGQTLTDEVANYRATSTYNNGPKGKYLKETVDVTHFGLANAYGLCDMHGNVWEWCADHWHKNYDQAPMDGSPWLTENSEARRVLRGGSWLNNPWYCRSASRSSYLPDDRDFIIGFRVSCEPPGL
>REF_DGR_[t079]ALVN01000008.1_126934_128037_8563-9408_CLec1
MTQIANIVRRQQRVTYYGEVLPGGVTLRMMQISGGTFMMGSPETEVDRFSDEGPQHEVTLAGFFLGKYAVTQAQWQAVAGLPLVKVEMSPDPSNFKGNDRPVEQVNWYEAEEFCARLSVYTGRRYGLPSEAQWEYACRAGTETPFHFGETLTTDLANYCGQDREINNRTYSGSYGEGPKGEYREETTSVGLFDVANDFGLCDMHGNVWEWCADHWHDNYDGVPTDGSPWLTEDSEANRVVRGGSWDSDPRNCRSASRGSYRPDDRDSNFGFRVSCEPPGSL
>REF_DGR_[t080]ANKN01000155.1_13150_14229_11417-12283_CLec1
VPWLLPLRLCLPMPALRLRRQPHTVQQHIEPLSLEAGAIPLGLIWIPGGDFMMGSPGEEGDYDDEKPQHLVTVPSFAMGRYPITQAQWRAVAEFPKQEHDLDPDPSRFKGPNHPVEQVSWEDAVEFCVRLAAQTGHPYRLPTEAEWEYACRAGTTTPFHFGETLSPEVANYDCSKTYGPQGVKGEPIGQTTPVDHYTITNPFGLSDMHGNVWEWCQDDWHGNYQGAPEDGSAWLEQNNSTISKIRRGGSWYDDPRYCRSAYRDYDSRDHRSFNLGFRVACPAPRTLAL
>REF_DGR_[t080]ANKN01000155.1_13150_14229_8533-9501_CLec1
LGFAPSGCGHALRLVAGSTQPTETTETGAFQTFCQLSRSERVSTSLRPLIVQRSQHQAQSCLEPLNLAEGDLPLRLMLIPGGEFVMGSPKGEAQRDEREGPQHRVVVPRFLLGQYPVTQAQWRAVAAMPQQERELKPNPSRFKGNNRPVEQVSWDDAIEFCARLAAQTQRGYRLPTEAEWEYACRAGTETPFFFGETLVPELANYSCGSTYGPRGVKGKKVGETTAVDHYGVANQWGLVDMHGNVWEWCQDDWHGNYEGAPEDGSAWLDENNSTTIKVRRGGSWDDDPRYCRSAYRGYDSRGLRDYDLGFRVACPAPRTLAL
>REF_DGR_[t081]ALVR01000007.1_368607_369692_7656-9509_CLec1
LPQAKNCTIPLHPSPRLRPMFWPNGHQLQNGKLRIDQVLGQGGFGITYKAIHCGFNAPVVIKTPNAYLRNDPDYPKYVKRFIREAQTLAQLEQNPHPNIVRVKDLFEEEEAHCLVMEFIPGTTLFDEVQRRGPLTEAEALAYIRPIADALTRVHGVGLVHRDATPVNIMLRENRQPVLIDFGISGEIIPKSRSSKMFGNRAFAPYEQLIKGERSPTVDIYTLSASLYYLITGQLPQDCFSRKVDEEPLIPPQELVKVSGEINQAILKGMALRPKDRYSSMAEFLAALSPVVSSKPQPASQPVNLDDFLASLSPTPTAPRPSNGKIYQYEIITVNEQGGIAQRQKGQNQGYWENTKGLNLEMVVIPAGEFMMGAPENEEGRYSDEGPQHRVMVPEFFMSRTAITQAQWQIVAQLPQVVRSLNPNPANFKGKNNPVERVSWEDCIEFCLRLSQASGKLYRLPSEAEWEYACRGGTTTPFHFGPTLSPQVANYDGNYTYGKGKKGEYRKKTIPVGSLNAPNAWGLHDMHGNVYEWCLDDWHGSYQDAPTDGRAWIDNDNHSQNDREWLKSLLNKKSTSKLLRGGYWSHYPKGCRSAYRLNNPRDYKDDFIGFRVVVPRTL
>REF_DGR_[t084]AJWF01000011.1_80849_81949_7268-9424_CLec1
LYTIIHIFLSTNSRIVTKLAGRYQIIRELGGGTFAVTYLAQDDMQPSKPFCVVKQLRPIYTDAQVLGLFEKEAVILEKLGKHPQIPTLLAHFQENDKFYIIQEYIDGHDLSKEIFAGKRLSEGYVIKLLQDILEALAFVHTQGVIHRDIKPANLMRRKEDGKICLVDFGAVKQIGSIILNPQGGITPSIIIGSPGYMPGEQGIGQPCYASDIYAVGMTAIHALTGINPTHLQEDPPTGEIIWPYDQLQISEYLAEVLTTMVRRYFKMRYPSALEALAALKPLLEASTGTILFTPAKTAYCNEVLKRLKQGNGKLSPVALQLLETERKKLSLSSAEAKEMYEFAFSQAQEYARKLNEYEDLFFKVVKVQFPFNQETEAELQEYRDSLGLKPEDVANIEERVLAQRQLEYERQPKKPNPPPPQPERFIGIPVTTFEFETAKLILKSGVFGLGKGWEIQRSRKKARLFIQNLGNGVNLEMVAIPGGTFFMGSPENEESRSSSDSPQHQVNVPPFFMGKYPVTQKQWQAIAALPKVKIDLESDPSNFKGDNLPVERVSWDSVQEFCARLSQRTSKAYRLPSEAEWEYACRAGTTTPFYFGETISTDLANYNGNYTYGSGVKGEYREKTTDVGKFPANAFGLYDMCGNIWEWCEDEWHENYIDAPTDGSAWLDGSNNNTRMLRGGSWDFDPWFCRSALRLGSWRGARYSHLGFRLAVSPPRIL
>REF_DGR_[t085]NC_003272.1_5986506_5987353_8315-9136_CLec1
MNVDAQGKIIERSQGSAEFFAEDLGNGVTLEMVSIPGGKFLMGSPDNEEGRDDSESPQHNVTIQPFFMGKFPVTQAQWAAVAAFDKVNIDLKSDPSRFKGANRPVERISWDDAVEFCTRLSKKTGQIYRLPSEAEWEYACRGGTTTPFYCGATITTELANYDGNHTYGSSPRGEYRGQTTNVGEFPANPFGLFDMCGNIWEWCQDEWQENYNNAPTDGSAWLINNDNQRRLLRGGSWNYYPRGCRSLSRLSNTRDDRNERVGCRVVVVRGRLS
>REF_DGR_[t086]ANFJ01000002.1_3467134_3468171_7533-9665_CLec1
MAKIALLIGISEYEPGLAALPKAVNDVEAMQRVLLNPEMGGFDDVKVLKNTPRQEISEAIEELYSTCRHNDLVLFYFSGHGVTVENGDFYFSTRNTRKRQEQLITASAIAAREVHGWMNNSKCKRQVVILDCCHSAAFARGFTAKDIGNIDLQQQLGGEGRAILTACTSTQKAYESDRLNLSIYTHYLVEGIEKGAADIDKDGSIAVDELHDYAKSKVQEAAPAMTPELYYVKKGDPMFLAKSPKDDPKLIYRKEVEIIALEDEGEISDTNRDYLDALRETPEFSNLSPDDLNAIEFDVLAPHRQRQEKLQRYEQAFFRLTEYPPSQKERNALKRFQDILSLRDEDVAPIEARIIGQQKPSASVEQLPEPIQPKPANQFEFNTATITGVKSGFFGIGKSCEINRSQGRAEFFTEDLGNGVVLEMVSIPGGQFRMGSPENEEGRSDDESPQHTVTVPPFFMGKFPVTQAQWKAVAGFERVNIDLEPDPSYFKGANRPVENVSWDDAVEFCARLAKKTGKVYRLPSEAEWEYACRAGTTTPFYFGETITTDLANYRGTDWEYQGTTYPGNYGRGPKGEYREQTTDVGKFPANPFGLFDMCGNVWEWCQDEWHENYNGAPANGSAWVSGNDNQYYLLRGGSWDSIPGIAVRRIATGSRASTGTASSVFGLCFCGAGLSIPLHSYPLYLCTFFFTLLNVSRSARSNYFLDFSDE
>REF_DGR_[t087]AESD01001019.1_867_1924_297-2492_CLec1
MLSVKRQLWNKPSKFESQETEHLLLLELSNQDSSNNIYNLEISPFKPQASPERGKITEVILANPELRNIEVNEQRKVIVNKQSIERNFIVFIRVSVFIKHMNDENNGEKEVINLEIKNQQGVSQLKKVFGINYTGSENAAQTFNQEVEAELAQYKQAQNDQNKSIIEEKLETSQPLSINQPSDSSEVGEPIDMLTIKLEELIYSQNGWTPEEVEYIDQEKALNLKTLDLSDPSLTNEDLEGVEQFPNLTKLVVGRNGITELSFINPYQKLEHLTIIGRDLTSCFTRDNEEKPLISLAQFKALRELVLIDAHLSNLEFLKEANLENLKQLTLDHNKITDLEPISEFVGLEYLSASNNQIKSINCLKNLINLKQLILGNNQIGDARHYFRQWKDLKELNLNNNNLTDLRPFRVINTLKVLKISGNPLQSLQPLQGLSKNLEELAIRGITLTDNISEQLTKLPPMQQLETVTVNRKGEEFARNKIGVFVREIPISETVNLPLVSIPAGEYEVEKGDSVEQIMVKDFWMSQTQITQEQWVAVAQLPKIKTDLNPSPSKFQGNQRPVEQVNWHEAQEFCQRLSQETGEEIKLPTEEQWEYACRAGTETPFHFGETLTDKLANYNATSKFAEENPGAYRDQTTDVGSFPPNGFGLYDMHGNVWEWCDSDYDNNNSYKVLRGGSWYDYPSNCRSANRGYSVPGLRDDYIGFRVVVVRRMINPFFFYSFTLYSVNFFLY
>REF_DGR_[t088]ANKO01000117.1_3531_4562_5346-7144_CLec1
MIYCLNPTCVLPENPDGTNFCMSCGTKLSPLLRGRYSIIRAIGQEGFSKTYLAVDRDWRNAWCAVKQFSPSPALQNSPPVLEKAREFFNLEAEKLLHLEEHPQIPTLFAYFEENNRLYLVQQFIKGHTLLEELQQEGTFSEPKIRKVLGDLLPVLQFVHDRKVTHRNIKPESIIRRQSDGKLVLADFGVAKQWAGTLLSRQRAVPRRIRAVGQMRGVAHPASDLYSLAVTCIRLMTGCFPKADGADELFDAMESCWRWREKLPAGTSVSPELEQVLDKLLSDYFKDRYQSAAEVMAALAPSTPTPIAQRGSGSAKGLLLSSFAFEMVTVDARGREINRSRRGAEYFPENLGGGIILEMVSIPGGTFTMGSPKTEEGRFDSESPQHSVTVEPFFMGKYAITQAQWKAVALLPKVSGDLNPDPSYIKGANRPVEYVSWNDAVEFCARLSEQTGRNYRLPSEAEWEYACRAGTTTPFHFGETITSDLANYDGNYTYASGRKGKYRKRTTDVGSFPPNAFGLYDTHGNVWEWCADPWHDDYTGAPSDGSVWEAGGNKNRRLLRGGSWYYFPRRCRAAFRCWFVPDFRYGIFGFRVALSLPRNQ
>REF_DGR_[t088]ANKO01000117.1_3531_4562_937-3015_CLec1
MRHAPCAMRYALCAMPYALCAMRHALLLRCGAKIDSQLFPQKLYPGYKFIITGIKAMLGQTLAGRYKIVKYLGGGAFGQTFLASDTQLPDNPECVVKQLKPQYNDPSILQIASRLFKTEAQTLQKLGEHDQIPRLLAHFEENQEFYLVQQFIDGDSLCAEIKPGCKWTEKQTVAFLLDVLTALSYAHQQGVIHRDIKPANLIRRRKDKKIVLIDFGAVKQVSTGVVNAQQSQTSLTVGIGTPGYMPSEQTQGKPQFSSDVYALGITAIQALTGISPERLPEDPVTGEVIWRNWAKVSPKLANILDKMVRYDYRQRYSPASQALQAVSSLTKPNSPLTRRQVVKLAGFAGGGFVASVFARQLFTSPPSSPIVENSPSPPNPLPQAEQRVDTSPTPETPPPPPRSRGSEGKTLQTFAFDAITVDARGREINRTRRQAEYFTHDLGDGVILEMVSIPGGTFMMGSPQTESGRYSDEGPQRLVTVQPFFMGKYAITQAQWKVVAALPKVNRDLNPDPSRFKGANRPVENVSWDDAVEFCARLSQKTGRDYRLPSEAEWEYACRAGTTTPFHFGETITTDLANYDGNSTYASAPKGVYRQQTTDVGSFPPNAFGLYDMHGNVWEWCADLYHGNYAGAPVDGSVWSSGGNEDRQSRMLRGGSWRSYPGVCRAAYRHGCGPEFRVGDLGFRAVVSAVRT
>REF_DGR_[t090]NC_013194.1_2655195_2656288_11168-14446_CLec1
MTIIEQAADLLRPFMGEDRRDTWLTLAFHAEHPDVYHAIPQRGATRDFVVACVRRLLEHGRVGSRHALSLLLEAVCSAAGDERQPAFRALIEELDARCLGGADLAAAPVFAAAFSPSVPPLGVRQASARDPRVFISYSRSDRQIADRLFADLQQAGHACWLDTSDIPGGEVWLAAIADGIERAYAVVSLVSTAANTNDWVRLEYLQARKRGKPVFPLLTGDGEPPWYLADRQAIAIGGADYTTGVQRLLRSLPAPPAANAADAMRAPAATPREAGLAYLRRLQLGELVHTELYTPMAGVARVLTPAAPAASLPAVVMRPEFRHLRRRSAATAEARSESRAYEDIAQAFVQVRRAALLGEPGAGKTTTLWRLAHDALEAALADATAPIPLLVSLGKWTETEEGLSAFLERQLGELGAHLASLLASRRAVILLDGLNEMPVAQRAAKAAEIKAFLQQHRALAAMVTCRELDYTGDLSLELDTVSIRPLDPPRIFEFVTGYLTHALESIETDSTAREAAGRARGDDLFWRLAGGEGVREAWRTWQAAGASLSLFWSATEVPRANPDIYSRTTAAMDRAWQQAVHDPRSLLRLAGNPYLLYMLTCVYVDSGGVPQNRAVLFDRFVEVLLLRERLAEEAEAAVEPLRLTTDGERLLAALEGLAWSMQSRRGNAAADGDDARGDTATAVDRSEAAEWLDSGLLHRAAAASLLAVGEREVRFAHQLLQEYFTARGMRTRLASGTLHAGELWSAARWWERTGWEEAAVLLAGLHGDDCTPVVEWLLQAQPEVAAQCIVGSGARLPDAALRRLRQAWSPRLTDLEHDPESEARAAVGRALGRLTLGGLPLDDRPGVGVRLDAGRKRLVPDIDWVEVPAGEFRYGEKDRRIRLPAFHIARYPITTCQFRCFVDDPQGYADPRWWEGLAERSERPAEAAWDYANHPRETVSWFEAMAFCRWLSQTLGHEVRLPSEQEWEKAARGVDGREFPWGEFSPGHANLDETWDGAGPHCLGLTSAAGVYPQGASPCGALDMAGNVWEWCLNRYDKPGETDPGGDVRRVVRGGSWVSGRGFARCACRGVTHPGYRGSYLGFRVLCVSPIS
>REF_DGR_[t090]NC_013194.1_2655195_2656288_6773-9427_CLec1
MPDHAGPQLGPPQAARGAAGHPTPLVETAAQALYDYRQSLLHALAERQVDTRFVRLRLLDMMRSEHALQFQEREKDYTDLRDVLAEIPERAMVLLGAPGCGKSTLLRRLQLDDAREHLADKCDKVSLFVSLGAYPLDRDPARDAPRPLDWLEAQWHRQAPGLPDLAVLLDQRRVLLLLDALNEMPHRDPDDFRARVEQWRRFLRDDFPPGNRAVFSCRSLDYSETLSVKDDLDVRQVRVQPMTPSQIEEFLRLYAADHADGAWAEIRNDEGLLDLYSTPYFLKLLSDQLVYDPRVAGERAALFTGFVRRALEREIASRHPLFVRDGVLHTRDRDRVAGREWSDAHDLPRHGPLIPSLQALAYAMQERFGGSDGKQVMVTLDEALAHLNHARAEDLLKAGTQLAVLDEERRTDQVRFSHQLLQEYFAARQLAAQPAPAAELARSEWRADRIRPSLADKLATLQDFEPLPPPDPTGWEETTILAASMAADPDAFARALAQANLVLAARCVAALRATNRTRPDTVELLQARLMERSRDPEADLRARIAAGRALGDLGDPRFERCRGPHGDYLRPPLVAIEAATYRIGSDEGLYADEASAHDVPVEAFAIGRFPVTNAEWRLFIDAGGYQNERWWRTEAARRWQRGEGIADGPREAARNFRQAVRDNPAQIDDWLAAGQITSKEAQDFTQWYVEMADGDFEALLASWFSSDVQTQPLLWHDPAYNHPAQPVVGVCWHEARAYCAWLSAQTGQDYRLPSEVEWEAAARGRAERRYPWEGDFDPSRCNSFESHVRGTTPAGVFPAGDTPQGIADMSGNVWEWTSSLYRSYPYRADDGRENSKDGDGRRVVRGGSWDFNRGLARCAYRDYPLPGDRGRNLGFRVLCVSPIP
>REF_DGR_[t091]NZ_AFWS02000055.1_669543_670819_8515-9573_CLec1
MITIAAPAACRLPRARNALCALLILALPLPALAEKGLLEVTSSPGGAKIYLDGQRKGNTPKQPGKALVLELDEGEYRVEAVVEGKRPGKTSQEVFVAAGAIQPVHLAPVLGPEMVRIPAGRFLMGCQPGEAECRDDEKPAHQVSVPAFELGKTEVTFADWDACVADGGCKHEPEDQGWGRDERPVINVSWDDAQDYLRWLNRKTGQAYRLPTEAEWEYAARAGTTTAFSTGRCISTRQANYDGNVDYNDCGAKTGVYLQKTQPVDSYPSNPWGLADMHGNVWEWTQDCWNDSYRGAPTNGAAWTRGDCARRVLRGGSWDNSPRYLRSGDRHRNDTGLRSRSLGFRVARTLTP
>REF_DGR_[t092]NC_014664.1_3067825_3068921_11185-12591_CLec1
MAKIFLNYRRSDAEAWADRLYERLTAQFPRGDVFMDIDGNIPLGYQWAAWLDSQVAACDLMLVLIGRSWVTEFELRAASGQPDYVLTEIESALARKIPVAPVFLGDAPVPLASQLPASIRPLLALQATRLQRVSFEADAKALIDGVVRSIQLMRGHKFAGPDTSAPAPRDAEDGRIKVGALNVHGAPNGRFLPGAGRTEWFKDHPLAPEMVVVPAGQFVMGSPPDEVGRPDDGREGPQHSVAIKAPFAAGRFAVTLGEFTAFVEATGHAMPDEMFTFENEKWETRKGRNFRNPGFQQTARHPVVGVNWDDATAYCAWLSKTTGKPYRLLSEAEWEYVCRAGTATPFWWGADISTAQANYDGNYTYGSGKKGEYRKRTLPVESFEANPWGLYQVHGNVWEWCADNGHGNYRGAPEDGSIWPGGDASLRVLRGGSWIGIPQYLRAAYRNRITTDNRYNLNGFRLARTLTS
>REF_DGR_[t092]NC_014664.1_3067825_3068921_5797-8805_CLec1
MSKVFISHSSRDNAQAIALRDFLVAEGWSDLFLDLDPERGIAAGERWERALNEAARRCEAVLFLISQAWLSSRWCLNEMNLARRLNKRLFGLVIEEGLSIADLPPDVTSTWQLVNLAAGRDHRQFRVTLPVIGEEVHVTYSQEGLSRLKSGLQKAGLGASFFAWPPDEDPKRAPYRGLRPLEAEDAGIFFGREGPVVEAIDRLRGIKNAAPPRLFVILGASGAGKSSFMRAGLLPRLGRDDAAFLPLPAIRPERAALWGETGLLDALARAFEAAHLKIPRGDLREAINGGAAPLKTKLKALAAQKAQIDDTDRARCLPAVVISIDQGEELFLAEAEAEARPFLNLLRELLLSDDPETIAVFTIRSDNYERLQSAQELEGLHQETMSLPPMPKGAYAEVIRGPIRRLEGTGRALKIDDNLVEAILADIEEGGAKDALPLLAFTLERLYEEYHAAGHLKLGQYEKLGRIKGSIEAAVACAFKAADVDVRIPREAQARLTLLHRGLIPWLAGIDPDTGAPRRRVARLSEIPADSRPLIDLLVEQRLLSTDVSKETGETTIEPAHEALLRQWGLLQGWLADDAGFLTVLDGIKRASRDWAANAKAATWLSHSGERLKAADGLQERPDLAANLEPADHDYLAACRAAELAAAEKDRASVRFRKRMQVAVTVLMAATIIGLAGIIKKEWIGEQVHWYGTARPYLAKNFMPRVLSEDKERELKPLESFQECVHGRCPEMVALPAGTFVMGSPDGKTPVIGLDGKPEAGPIPKAEEGRGDDEGPRHRVKIGRFAIGKYAVTWAEWDECVALGGCPADVAATYGKGREPVINVPWHYAKQYAAWLTLMTGKEYRLLSEAEFEYAARAGSQTAFSFGDDPKQLCEYGNFADLSLRELARRQNATIQTSDICDDGNGTTAKVGSYKANALGLFDMHGNVFSWTEDCYEGSYESAPTDGKAYTTEGCSLRVLRGGSWSSNPQNLRAAYRLRNATGIRYTSLGFRLARTLLPPST
>REF_DGR_[t093]NC_015510.1_5458851_5459839_6099-8975_CLec1
MTNTPPYPPTPSGCPYRYPGVQPFTTAQSAVFYGREQDTADLYRLIRREALVVLYGKSGLGKSSLLNAGIVPHCLVEAEYTPVVIKFGAWTEGKTDTPLELTKAYLSTGYASSDTLQKLLPEEDSLWRCAKNRQLQGGGRPLLIFDQFEELFTYPEAAIRAFRQELAELLHTELPLRYRRLLDAEAAPELSEAEEEALETPLEARIVFAIRSDRMHLLHQLAEHLPNILRNLYELRALNPLDAQAAIVQPAQQEGDFSTPPFTWSPTALSALLGYLQDPLDENRVEGILLQLLCQYFEEKLVEQQGLRQIEGQHLGELEKIIENYYHDKLASLPDDSTQYAARKLIEEGLVMEGENIRLSLHEAQITKQYGVDADLLERLVNSRLLRAEPFLRGGYTYELAHDRLVAPVLRAKQERLAQEAQAAAELARLSKEKELAEERRKRRRATGLAVAGFLLAAVAFVATIFAFSQTEVARKAKVNAEKAEKSALDSADVALRQRELAQVAQLKSQRDAEIASQKTIEAQRNLKLADDNLALAQREAVRAKDALDQVQKEKTATEEQRRLAEENFRKAQENEKEAANQRDKANESYREATEQRDKAEQALRNLEKATADVVRAILRDADRHILQLDYTNAWNKLREAAALNAAKTEVGTAMLELAFWHAESGAFQPAKGMLDTASQYLGKAISTDGLGVETTDLLPRKKLFRAAIEQLHAEKFVALMERYYPVEANLAKVGEGNLNRGNYLVSISSFYLAKTEVTYWQWGLYVAASDVEMDKPGWGTEGNNPAVYLSWYDATDYCNWVSTQMGYPNVYARQGDEVSINWNAKGFRLPTEAEWEYAARGGAQQQNFEYSGSNEIEEVAWYAENSGSRTRPVGIKKANSLGLFDMSGNVWEWCWDWYGDYDPAAKADPRGPNKGSLRVRRGGSWFYYPFSARVADRYDVTPDRRDDGIGFRLARQQ
>REF_DGR_[t094]NS_000195.1_1389919_1390949_7820-8908_CLec1
MKQILITILAVFFWGILFSAAPTVSNVSVTTHTGYVTISYDLSADENCQVIMLVSNNGGLSYTFSPTHTSGAIGNSVSAGTGKQITWYPVQDGMSTGTNYKIKLIARDNPSPSTQPVGFITVTGGTFNNGTSDVTISTFYLDKNEITQGEYQAVMGTNPSNFTGDLSRPVERVTWFNAIEYCNRRSMQENLTPCYSYQNYGTNPSNWPSGWNTNSENHTNVSCNWTANGYRLPTEMEWMFAARGGNSTHNYTYSGSNTVGDVAWYTGNSGSTTHPVGGKQANELQIFDMSGNVWECCWDIYGSYPSGPQTNPTGSTSGAGRV*RGGSWYYNASNCTVSVRNYDSATYSSNDFGFRVCRVSLD
>REF_DGR_[t096]NZ_AFWU01000006.1_69711_70723_5649-9014_CLec1
MNSAQDIAQARIERFVRRFGEPYRELAWYAALPLVITPELLGYLRTHFLRGRDGVPWIAEADLLLSDLCQQAGYEQFVLDQDVRACLIAEMRARLGSEPMREAASLLLRYVRQLGAAGAGLGPAQLQAEQWSAMAYLAEQRGETARQIAIAFAAGLGGASPESGDGLISTAELKRLIRLTEALSDRLGEHPELLEYAGEVARLLQDPRALQVVGARLAHPEAASSVRSVAGVALPDIGAQVDIPNEALPHSPVPFCDPFKDGSGVGPQMVFLPGGTFTMGSQKGVGRDQEHPVHAVTLNHYAVGQHPVTVGEFRRFVEATGHRTEAEVGDGAWLWNKGSPKQERDASWRNPYISQDDSHPVVCISWNDARAYCQWLSKETGQTYGLLTEAQWEHACRAGSNTAYCFGDDEEGLGAHAWYSRNAGDGTHPVGNRKPNAWQLHDMHGNVLEWCEDWYGGYSSEPEQDPSGPESSSNRVIRGGSWYNVADDCRSAFRHRRLPSDRGYDLGFRLSRTGPLHSYPFTLGPPEPEVRPEPIAGLRDPLKDHSEGPAMVWLPGGVFTMGQEDSPYNDEKPAHPVRVDAFSIGQYPVTFAEYDRFCEATGREKPEDQGWGREERPAINVSWEDAQAYCDWLSQETGESYRLATEAEWEYACRAGTETPWCCGDDEAQLGDYAWYDENAGGQTYPVGQKQPNAWHLYDMHGNVWEWCRDWYSDSYHEQLLNELEQHSASARNLSSGSKSPLSSAREFASENPGGPESGSYRVIRGGSWNGDAVDCRSAYRNYWHPSFRYNYLGFRLSRTGPWRSHPFTLGGAQPSPDTQADPQTRSPETAPRASAAGPTGRSRYAPREVFRDRFRIVGRDGAETSIDAPELVYLPGGTFLMGDEWGWDDEKPVQPVRLDAFAIGRTPVTWGDYRRFCEAKDSHWPEWLEKGNQYHLDTGSNNDYRQCGISADAEDLPVVGVSWDDAVAFCVWLSEQTGEHYALPTEAQWEYACRAGTTTRWSCSDDEKELGRHAWYAQNAGGKLHPVGEKQPNPWGLFDMHGNVWEWCSDWYSSDYSQLLGAGSEQTPRENPTGSESGSSRVIRGGSWDYVADGCRSAYRYHWHPSDRYYILGFRLSRTV
>REF_DGR_[t100]AMQJ01000472.1_1307_2284_1-422_CLec1
RKSLGFDYSGSNHLKEVGWYDENSYGETKPVGLKFANELGFHDMSGNVWEWCADWYDSDYYAACAKEGAVTDPSGPDRGSNRVLRGGSYFYVAVLCRTAFRYYNLPDYRWYCHGVRLALPASQAGARGLSREPGPERPE
>REF_DGR_[t100]AMQJ01000472.1_1307_2284_2452-3180_CLec1
MVKPEVWNIPVENCPDIEMVYVAGGTFKRGSGSEVHHVAVSPFYLGRYPVTQAIWQAVMGENPSEFKGDNRPVDGIRWNDAQKFIEKLSLLTSQDFCLPTEAQWEYAARGGRKSLGFDYSGSNHLKEVGWYNENSYGETKPVGLKFANELGLHDMSGNVWEWCADWYDSDYYAACAKEGVVTDPPGPDQGGDRVLRGGSYFYVAVYCRSAFRYYYHPDDRWNFSGVRLALPASQAEAKGAFP
>REF_DGR_[t101]NC_013194.1_3553095_3554125_6641-9469_CLec1
MRRSPLLARADLLHALELAGDDGDSERRYAGALAFFERPGDAMVRFAIGITARIDADVVTGVPSGATPEPAATDRLQAPLFAITACRRLDVPADSDDTLKPSPLTPAQCAPRATDGSAAPFVPLVRRARLWSALKRSALEVRQSGLDMPRLLRELARARPVRRLPNRRQAIWGGEFVIVWDRAPHLLPYQEDFQEIVDDLLLQRGKAGCTLWLVDGSPQQVTWRWPARADAAAFAAIPRPPAGTRVLILSDTGALAGWPGAARTWAEFTRRLAQHGAQPVVWAPLAPAQIEVELARRAHVFCLQAGGGLRRQRGRIADDEQRRAEAARLAALRERLLACMAFCVRVEPALLRALRGVAPATAGEPGLEALVWSHQPVVYDSRVSRAVTAGHVAHYRQAFGELTADEQVAALERTLHIHAWRGQATEAAELLIWQAHARDEAKSARDAQLEKAWRWFQSFRATATRSTTPDPQLRQYTLDLVARNGADLKWVEDNSEWLAPVWVATDETSSPAGLRPADLLRAIGAREDLQPVTCQLGVQAAGLMLWAAERPSGPAHSRVGSPLQIKRLLVSDGEGRPARLLDPAASPQQPVASLASLRDPAAALTLTAGQHSYRVSHIERPVWAQEIGRDASGLYADLLVPVESGEAPDGAQPIVQRMRYIEAGHFRMGSPAAEAERYEDEGPQHAVTLTQGFWLADSACTQALWQAVMGDNPSHFTAENQGGAQHPVEQVSWDDVQLFLRRLEARLPAGCGANLPSEAEWEYACRAGTTTPFSFGETITPEQVNYDGRYPYAGGSKGLYRQATVPVRSLPANDWGLYEMHGNVWEWCADGRRAYAERDETDPRGAAGQGVSGRALRGGSWYDFAWSVRSAYRFAYAPGSADRGVGFRFALRSTSPAGATEWPAPRSGADGAAGRGTVPPPGRGRQRKSAGSAEGRSAPGRQ
>REF_DGR_[t102]AATN01000314.1_5673_6605_2472-5189_CLec1
VSKSFGVISRADLVRLQEQKREAETAFIAQQLGLEQDLEVLASPQTHIFPLSESATQDKKLETSSQEVDRSKQLNPWFWYLDKRDWHDEEKLEQPSTASYTAWRNRPLIAEHIPLYSKQAIITHLLPLLRQTERGRKPDLDQVIKTLSRAEPLRALPPEQRQAEHAPLVIVVDRSRHLIPYWQDQVAVIQMLQQLGYQDTQLAVLVEGEAVPRLISEQVTQDWSVPQGAFIVLLSDLGALQQQGRQEQIWLQLGRLLKHQNNTLIALLPCAVQRLSPAVQRLVQGVSVAHASTDFEWEQQQAELLLTALAPCIRIEPSLLRDMRLKMATLGDEWQMGAAVESLVWQHGALAEAHSVAASWNSETRKGYLQRFAALSDVAKTQALATIRAWRGAVSENIWYEELLSLDSDSQQLAVIEEDVQQAVEKLYFIVQQAQTEVISAELAAYYRRFEQRVPEECVTRSAALQQIIGLFGTKQHLIDPQHLPAQGAKRQALLYQRGTQLFLCPFDPFKTSSAGMSPLAIVQLRSDSVQVCDEQGQGLVVLSLADSHGFELGERRALQIRSEVEVLHLATRQAPEGCEMGRDRYGLYVDLAFFGVVQRFRWIPAGRFTMGSPENELEWESWGKETLHEVTLTTGFWLADTACTQALWQAVMGKNPSEFKESEQQPVEQVSWLEVQQFLDRLSQTYSGLVVSLPTEAQWEYACRAGTTTPFSFGEMITTEQVNYDGNYPYAGGEEGEYREKTVVVKSLPANSWGLYEMHGNVWEWCVDEWREDLGSSPVSNPAHVQCLPDFPAASSLKQTGVLLMGSLVNAGDEAVARVLRGGSWDNYGRDCRSAFRRFGTVSERLSPLGFRFVLGHELQHRSSELTKPQSARRGAAQTEARAGSGSLWQRLKKGLGFKGNNET
>REF_DGR_[t102]AATN01000314.1_5673_6605_6918-7868_CLec1
VGKPSTSTAMPKLTPYNHPSYHHHPKPFPPEYASAWGKDRYGVWIELDFFGVVQRFRWIPAGRFTMGSPENELERESWGKETLHEVTLTAGFWLADTTCTQALWQAVMGENPAHFQDSDQQPVEQVSWLEVQQFLDRLSQTYSGLVVSLPTEAQWEYACRAGTTTPFSFGEMITTEQVNYNGNYPYAGGEEGEYREKTVVVKSLPANSWGLYEMHGNVWEWCVDEWREDLSSSPVSNPVHVQCLPDFPAASSLKQTGIIALNGLANAGDETVARVLRGGSWLLYGRFCRSAFRDSDSVSLRSSNYGFRFVLGHELQ
>REF_DGR_[t103]NZ_CM001488.1_1913267_1914270_11295-12227_CLec1
MEHMKKNQQSEILSILPDIFPENWAHSYGQDHYGIWQGIFVNKIEIRFRWIPPREFMMGSPEDEPERYDDEGPLHRVAFEKGFWLGETACTQELWQAVTGKNPSIFEKEGPEHPVENVSWDDANAFIDRLNSLVSGLGARLPSEAEWEYACRAGTDTPFWFGRELTPDKANYAGTRPYNKGPKGEYRQKTVPVKFFEQNPWGLYQMHGNVWEWCQDRWHDNYNGAPDDGSAWEDGDTNSRVCRGGSWVAYGRALRSACRRSRPHADLNAGSGLRLARGPQDRSGSGTGWSPGKGARDERKKGSNNARPAP
>REF_DGR_[t103]NZ_CM001488.1_1913267_1914270_6715-9543_CLec1
MKGVEVAYIIVNKINGLIKKGRTWVNSLKLSPITLKTTRPFQHPWMPGEKTNAKKTPSGRMGELTTLFSLVERLKGQNISISEFSELLGLKYSPKPKDREIAEPDQKIIDEGLPPEPGSSAIRPTNYPPDKAHFRFPCLYALEEKIVEDTRTMPAEYASLIPFEGAIEFPPVADEVMPDPLTGWNVLWPYLKRLGIELKQTRQLDTKRIIQSAVRQKPLEIIPWKKKRAWPLDMVLVLDFSKHLSPFFNDFRDLALNMDQWFRNRLHIVACPDPKTNTFWYQGAMHKGFPIVRQNLHLIYAGDLGFLDKQGINAGFWHGFGRRMKQKHVRIDALVTAHPSDWIMETATLFSLHYWDSGVIRPGGDSGNRGAGPSMKTRDQTEMLLAALSLAVELTPALIRRVRNRLGFSVSTESLACRHFALEGNVFRFQWRNPESRAKYSKKAQDLNLDLDRIWPLIQSFESRMPMELRIEQRQKAGKFLDGDQAAFLRKLVLFQQNPDTPETEKNRIMAWVGRVADRAGEEAWVPELNTLFGIYNETIKPQKVPGGVDLTQVPEWAVKSRETGPVCLSVHQNRLEIFSSGRPSHHPGLIHELSAGSKSQVIFRTDEAAIKQSMTLDKPFELPENTVEIVVETDTGRTTVAMMPCPEWASGIRRDRYGLFVEVKVKGIGFVLRWIPPGNFMMGSPGDEPERSDYEGPLHRVAFEKGFWLADTACTQELWRAVTGKNPSRFKEEGVEHPVENVSWDDANDFIDGLNRLVPGLDIRLPSEAEWEYACRAGTDTPFWFGWELNTDRVNYNGNYPYNNGPKGEYRRKTVPVNFFEQNPWGLYQMHGNVWEWCQDRWHDNYDGAPDDGSVWEDGDNESRVCRGGSWINLGRYLRSAYRYFRPLADLIDNNGLRLARGPLVPEAGTGRSRTGYGPGAARDEQTGTVTPAGGARGDSQ
>REF_DGR_[t104]NZ_AFWT01000016.1_128760_129704_5475-6239_CLec1
MLFDPSPPLFPADWAIAWGEDVYGLWQACEIAGVRQVMRWCPPGRFLMGSPPDEPERGDNEAQHEVALTCGFWLAETACTQALWQAVIGDNPARFREDPEHPVEQVSWDRCQDFLARVNRLRDDSLVLRLPTEAEWEYACRAGTRTAFSFGDALDTEQANYDGNYERTLPVQSFAPNPWGLYQMHGNVWEWCADWFGDYPAGPVLDPNGPADGASRVLRGGSWSVGGRLLRSAYRRRSAPDSRFDFIGLRLAGG
>REF_DGR_[t104]NZ_AFWT01000016.1_128760_129704_851-3592_CLec1
MPPRMPSELSRADLLRVLAKAPSVPPAPIARLLGWDSHEVSETGAVSAPSPSAAPVGTSAPVRYLARPAPVYWYLVGCEPLTGETAADRQDDPARAGSGSEAVPEPAPPPDPRIPPLLNAGEWQNLWDRLPSSRRPGRAIDLRASLRRLARAEPLRDLPRLSRRGFNRSVTLVLDRPAALRPVWDDMRLAKRTLAALLGGDLQTFLLPAGPEGPWLASPGEVAAVAERPSAALGIDANLDAIPECALVVLIGAFGALDSAEIDPDWQRLLTRLGAAGHPLLLVPMCPLRQTALPAAPLDPAQGRTDRDAADPLRDTLLAALSQTWLPTPARLRHLRRAIPGADLHTELRAYNAPDVLHDAFHLWLDPDRLAVWLHAFAGLPGHAPVRRVIEDWRRGLDAGAQAIERLQSSLLDPGVPEEYRALVEQAREVAAGLDGPSSMARAQLASMLPVLDEIRDPRWLFVQHDADQLRRFVGLGTVADAGLADAEAPTHALVQRGADLQLQPGSDGLLPIGPRAYSLETGRLVDGAPLAGQRTLTIIDRGHRWRLATTTRPRWAERVWSDGRSLFTAHADNAILRWQPAAPGRPVGAWQVERNPWPWAAEIGADGFGLWARLEVSGVSYRLRWISAGRFLMGSPPSEPERRDNETQHEVTLTDGFWLGETAVHQALWRAVMGNNPSRFKGDDLPVEQVSWDDCQRFVAKLASMVTGLEPALPTEAQWEYACRAGTRTAFSFGDALDTELANYDGNFPYHDGPKGEGRMSTLAVQTFRSNPWGLYQMHGNVWEWCADWYGDYPAGPVSDPTGPADGSSRVLRGGSWFLNGRHLRSACRAHYAPGYRRDLSLGLRLAGGVDRQASQAGAGAMNADGRERSDRPVGGQGAGGASAPASRHPEQRPKTGLLRDWLRRLRSGDKG
>REF_DGR_[t105]NZ_ABVK02000003.1_249239_250164_1205-2350_CLec1
VIFSVKDSLRQAVEAASGGLCTVMYTKKGQPVFLRRIPRFNLEDIDPSLGTGPHPAFVVGGEVKSEIWIGQFPGIVSNGELISVPGVDPANTINFDEALGYARASGPGFHLMTNAEWAAVALLTWKSRGAGDDPVRGNTQWGRSHEAQWEAGTRQSGDAPGEDTGAQGRSGRTLTGSGPATWRHDGTPAGIADLVGNVWEWVAGLRLVGGEIQIIPDNDAAFASTDMSASSPLWKAIRASDGALVSPGTSGTLKYDINPNKSYSNDNTIQDLGPLTLHTTTQTPPAGWDSNTYQDYASALYKDLVVGTGITVPNLLKVLMLAPHTTSITKGRLYARPYGERLPIRGGDWGNGGVAGLAALYLLNPRGSRRWGVGARPAFVL
>REF_DGR_[t107]KP703175.1_35045_36103_8344-9684_Clec1
MTEDLSLSGLRDRFNQLNDLSVNFVEFPRKVTSGFGAAGAYFDKGFRDDVLIGGSWLAKYPMSRLDATPKSQGTSSIPVSQPRVPAWTEVNWQEALEACRLMNRSDEEALTKAYVSGGGVDALGADMNGYHYVLIDTDAHFLELAVGNHIELSHALSAAEAAAMNTNNYDNAIHTNTTSAPTVRLGSSNQWVEGDTIIYERKAAKFDQENKKIFFTVALPTNALGVADITSKAGDTVSIRKYDLAGLEEWGTLKLECAMQAKAASPFGANGYPKGNNSYGRDTGDADEWQYYGDNDPTYTIAGHEIYKVLCGSGPDSWYHNNTRKTGVWCYNGNVYDWINAKTYDRKIQAGYPGEGHTFPAADNFIATIEAAAALCGAKDLALPITQAGAGVAEFGGDYAYLNYAGDRAFLVGGYYGYTDSAGVFSTNISNTPAVTNVVIGFRATL
>REF_DGR_[t108]CBDL010000055.1_1446_2507_38-349_Clec1
MVNTNQWEWNAGGLQGSIFSGVNSRYFDTYTGERESARVGDALGSSTTTNPGAAGWHSASYSDWVYSSYPYFIRGKGGIFSFDRGYDRGSYYARGVVVCGAGL
>REF_DGR_[t109]CAXX010000057.1_1472_2482_1-180_Clec1
GSNTGGWYSDYAGFPNSSYSWFIRGGNYVSGTFAGVFFFISDIGGAYSNNSARAVLSAQ
>REF_DGR_[t110]CBDJ010000043.1_31585_32613_7300-8709_Clec1
MKNKKILIIGMCALILFVSVAYAADLIIGKDVYYDNSSSLLKSKNVQDALDELYSKASNLTSCSKGVAEPVLKDGLIPVKLSDDGTVTYADTSKVWYNYCDKVWANAVILNSGASYKVGDTIKESDIQSYFVWIPKYKYKLWNTGTASKNIHEIDIVFDTTNTTDISGVSCKTPMTSGSSGNCKNGEYMTHPAFISMGVNGFWAGKFETGYKGATSTTAAQVNSSDSSKIIVKPNSYSWRNSTVMNMFTVSYNYKRAMNSHMMKNTEWGAVAYLSHSKYGINAEVNINNNSSYKTGYSSLPSTNQQTYPGTYGDGNTYNNAYNTSIGYLATTTGNISGIYDMSGGAHEYVASYMSGQLGLSGFSATTLANYDSKYYDVYSASSTFTSYQYRILGDATGEMGPFKTYLDGDNNSRYHNSWYGDSSDFVDSSYPWFHRGGHYGNGVLAGQFYFNRGTGGAGAGLGFRLVLS
>REF_DGR_[t111]CAZG010000040.1_654_1760_5453-5513_Clec1
YGYYGNAYIHFGFRPVLAV
>REF_DGR_[t112]CP005957.1_819705_820739_12546-14549_Clec1
MNQSITQTITVTTAPANSGGTLANTGENLPLFVGVGALCLLVAAALTFIYLKQGRTARAKFRGFFSLIALAGLTGVFIFSQTHAASATATLALTPQNQAISVAQGSQATIPTTATLNTTSTAGYTLTLVQAQSANGVSATVKGGDLTSDTPIAASPVTVKQSSSAATSTAVNTTLTVAATANATPGTSDLKLTYTLTETPVPANPAVCENANPVSACQVDMDAALIPVTYTGTTASPQWSKADVNSEGNWYNYQAKQWANAVAVKAGVRTTYQNAAAGTIIPESDVLGYYTYIPRYQYQVCRPNASDSLTLSAGQCQDGTGADVLSTASPYNFNIKFQTASQTTSYNGTTIGGWATHPAFTFGTAQLNGIWVGKYQTSTSSEANVASETASAAAVTSGDVTIKPNQWGFSNQTVSNQFATAQSFADSTKATYQGMSAGTTDSRMMTNSDWGAVAYLTTSVYGQGAANPVAINNCVAADWNDYNGRTGWSGGSSSASYTQSCAVGTDDSGAYQTTIGQTASTTGNTSGIYDMVGGNWQYVMAHLVNDTNIANYSDNSGFATLPASKYFDGYSTTTFNAAAGDYFGNYQNCTWATCGGQAFFETTSASPVSDWGQSWLGEISISVDPYLPWVFRGGVADSGSYAGLFSAVTDDGSAYGGSGFRVVQSRF
>REF_DGR_[t113]CBGO010000007.1_36405_37418_8652-9551_Clec1
MKRSKRIVLEAPDGYTFGVSEEDSGELKIKLIPTVATEYSGNYTDPPIPEGWEYVEGDWNNGFTIQDSKGNQFVWVPVDFLDPNGTLDGSSCSEKFGRRNYQDDEFSDDGFNEELEGELRKQWQSVQKYGGFYISCYNISRSKTGEAKSVKGAMPWTNINWFDAMEAAKTFGDGVSVKSHLPYGAEYDSVLEWFIKSKARTTDEIASDSTQWGNFWNTKDSPGKVVKTGRCKEWSTNGINDLAGNVDEWTQEKNKSSYRVIRGGGYHNSGNFYPVAYRNFSNPNLSYSFTGFRAALFLA
>REF_DGR_[t114]AMWB01059641.1_8578_9531_8666-9706_CLec1
MANRKVVLDVSDSVIAGAVLGSFPLDKSNRLIEAHATDKDKVVVKGSNLIPMRIGTSWFLIDTDTNVSTATDMDTGTISNGRDYCVYACDNSGTLVFKISLATTYPSGFSASTSRKIGGFHTLCASVGTISGHTLTGYTANQILPASVWDLKHRPLSEPAGMVFSEAANLWVDIYLASGSGASTTSAYGGTISDTRNWMDFVDDFGAVRKKLLDDSEFQVIAAGSNEETNIAGTADPVTTGGHSDTAGRRMISNIGCEDCCGVMWQWLRDQSTRFDVGGGWGYYNLPGSKGSLYNYNGTSGQCDVKLLAGAIWDSGTNAGSRSRFANIYRWGTHSSIGGRGRSEPL
>REF_DGR_[t115]JQ680369.1_3715_4901_2021-3382_CLec3
MGLLLGSGNTKPQYPYDQWYGVQGDFNSQDYKLKRVGNLDLHRTLPIQAKLKRFVENPDGSVKYYLNQNDSRKKDSGATALIDSTDGNVMLEKPEYYFKLEIEGTKWIRAYSEYPLPGFIKMERKTVSPWYATVDITNSVAVSGCWLTWNGDEIARDSDGFVILKANAAQFRGGSGAGDAAKDGTYNSMLGMPRTSISKAGVRPLCKNGTHHGAYRVYNEIAWLQRVEYASLHCQDAYTETLTADGFHQGGLGSGPVVNGTEWNTWGGYKPFVPCGVTATLGNNTGKVSYTIKGWTGGDKVVQVTSYRGLETPYEYLWMLADDVLIWHKADVSIAYVCEDPTKFTSHSDSATTVPIGYEAITELPRTEGYVLSMAHSTKGYSFAEKVGGSSNKGYCDYYWTPTGGSTWSAVGWYGALLSAHASNGAGAGFGSLGAYVRSSNAYAYLGFRLCRF
>REF_DGR_[t116]CAPH01000015.1_44726_45787_8336-9766_CLec3
MALTPEQEAKVLQIITAFDNGKRLNELPHIGEVNPLELIVEVMDTDGESKQAKLATMLPYLEDQCAYGIQWDTTVSTPTCTRIGSIALHKSLPIQNRMRGCLLSDNGTVVEYLNPTNWRAHTLDGSKGQVMVEIPAHYRKFETEGTIRRCKLSEYPLPGYHAVPKMYISAYEAAMERSTGKLCSVVNMGTDYRGGNNQADWDGTYRSVLGRPVTVKSRTAFRNAARLRNASATNEWNCLDYNAYKAVFWLYYVEYANRNCQTAFNAQKDTNGFAQGGLGNGVTNTPDWNGFNGYYPFVPCGYTDELGNASGEVAYVMQNAEGGTHGTVYVPRYRGIENPFGHIWKWTDGINIQIASAADGGTSKVYVADDPTNYNDSNYNGYTLRGEEARTEAYVKELVFGEFGDIMPAVVGGGSTTYWADYHYTNIPASGTVLRGVRFGGSAADGAYAGFGCASSYYAPSAATALVGSRLCFIPNL
>REF_DGR_[t117]NZ_DS499577.1_1041271_1042475_8069-9496_CLec3
MTAEQEAILEQIIEAFQNGKRLSDLPDVSGTNPFNLICEVLEDGESKKAALATLLPYMEEECSYGIEFDTAVSSPACTRIGNLSLHKSLPIHNRMKGCLLNDDGEVVEYLNPANWTGQTRDGSRGQVMVELPMHYRKFETDGTKRRVRISEYPLPGYRLVPGNRYVSAYQATIQRSTTTLCSVVNMDADYRGGNNNTAYDGTYRTFLGRPATGISRTNFRNYARKRKSGSTEWNCMTYDIQKELYWLFAIEYATLNSQAAFNAEKDSNGYAQGGLGAGVTNMSDWGGFNGSYPFVPCGHTDELGNGTGEVAYPVINEDGSTRCTVMVPRYRGVENPFGHIWQWTDGINIRISPTEDNSGDGLSKVFVCTDPAKFSDSGYDGYAHVGNEARAEGYVKEVIFGEGGEIMPSVVGGGSSTYFCDYHYTNIPTTEALRGVLFGGYANYGSDAGFAYAYSNNAPSTSDANFGSRLCFIPA
>REF_DGR_[t118]NZ_DS981430.1_17491_18515_7818-9254_CLec3
MALSTDEENKVREIIEAFTNGKRLSDLPDVSGNNPFKLLCEVLEDGESKKAALAAMLPYMEENCMYGIEYDVTVSSPDVTRIGNMSLHKSLPVHNRMKGCLLDDNGNVVEYLNPSDWTGQTRDGSRGQVMVELPMYYRKFETEGNKRRVKFSEYPLPGYHQVKKKYVSAYEASVQRSTTKLCSVVNDGADYRGGGNQSDWDNTYRSVLGRPATSISRTNFRAYARKRKLSTKEWNCMTYDIQKDIYWLFAVEYATLNSQKAYNAAKDSNGYAQGGLGDGVTTLDSGKWNTFNGYYPFIPCGYTDELGNRTGEKEYTMPAEYDASSKKVKVCRYRGIENPFGHIWQWTDGINIQIQSAAAGGLSKVFVTDDPEKFNDSNYTGYSHVGNEARTESYVKSVIFGEGGEIIPDVVGGGSTTYFCDYHYTNIPSSGEVLRGVLFGGSAANGASAGLACAHSTNAPSAANANIGSRLCFIPTSA
>REF_DGR_[t119]ADJS01003203.1_6784_7821_8276-9700_CLec3
MALTAEEEAKVKKIITAYDNGKRLNELPVADSSNPFDLTTEVLDKSGESKQAGLAAMLPYAEDQCSYGVELDVTVSSSVLTRTGNMTLHKTLPIQSKMKGCLLSDEGKVIEYLNPTNWKAHKRDGSNGMVMVEIPAHWRRFYTNGNKRGVRISEYPIPGYHFVKKCYISAYEATIQRSTGKLASVVNTSADYRGGNNQADWDALPKSQLGKPATSTSRTNFRAAARKRGAGTQWNCMDYNAYITLAWLYYIEYGNLNCQLAFNAQKDSNGYAQGGLGNGVTTWDGTKWNNFSGYYPIIPCGTSDELGNASGEVAYTLEKAEGESSKVFTVPRYRGIENPFGHVWKWTDGVNIEVKTNSDGGTSKVYVCDDPSKYNDSNYTGYTLRGLAARAEGYAKEMIFGEFGDLIASVVGGGSTTYWCDYFYTNIGSNALRGVLFGGSTHHGGPAGFGYAHSHSAPSDTYANVGSRLCFIPES
>REF_DGR_[t120]NZ_AMSG01000002.1_4048_5085_3081-3551_CLec3
MDTLNIKREAAIAAHKNAKTSGKKLLEDLLGKETFTDIRDLIEDFSDVCEIMGKAELDYTCNSNDPDDIAACALKQALLIARCYNQNRKGKIDWTDHNQPKYCHRYIYNSASGWSLFVVVRWAASSYCGSRLYFIDSDDAKDAWEKFSHIYINLIK
>REF_DGR_[t120]NZ_AMSG01000002.1_4048_5085_3558-3929_CLec3
MKSQINSLEDAFKAQGIDSNVRPDVSNLPEEFQKHTILNFELDVLIMALNSEGLDKTWMPDYSDFSQPKYEHWYDYSSASGWSLSGVVLWPANTYCGSRRVFRTREIAWDAWERFSELFKAAL
>REF_DGR_[t121]AKZJ01000008.1_123158_124111_9384-9779_CLec3
MKHLETFESAAKSVGIDPAILPVVTGLPEAHGKAIIAGYKLFVISQASWEGKKIDWNDYDQRKYFPWFDMETYEKDKAEQVGSGVGFSYDVYDFDRSVTGVGSRLVFPTSEIAKYVGKTHLSIYRDLMVIE
>REF_DGR_[t122]FP929032.1_169986_170995_8144-9313_CLec3
MRRCVLRDNGTVAYYLHANDSTKRDTGAAAKLDGTDGQVMVEIPAHYRKFEVDGTKFRCLLSEHALPGFHLVQLAYRSAYEAAVDRTVSATPKLASVVNTSTAFRGGNNTAGWDGTYRSLLGMPATSISLTNFRKYARNRGNAGKNGAGWNCDVYEVQKTCWWLYAVEYANFNCQLAYNAEPTSEGYKQGGLSQGVTNMSDWDGYNSYNPMVPCGVTNPLGNKTGVVNYTYKKSDGTDGQTLSVPSYRGLENPFGHVWSWTDGCKCNIQSADAGGVSEFFVCTDPAKFQSNDYTDYEKRGELPRNEGYVKIMMIGEYGENMPTAVGASSTTYFADYFYTNVVSNTGQRGVLFGGAAYSGAYAGFSCASASSAASNTGAYVGSRLCFLPA
>REF_DGR_[t123]ABZX01000035.1_139827_140834_8307-9641_CLec3
MSNLNGAIDMGILIGIGGTEPKFPYNYFYGIEWDTNVADSACTRLGRPELHVSLPIQSLMRRCILNDAGNVVYYLHANDSTKRDNGAAADLTGATGQVMVEIPEHYVRFEMEGTKRRCLMSIYALPGFRRIPKMYISAYEAALQRSTLKLSSVVNTSADYRGGGNQTAWDELSKTQLGRPATAISLTNFRKYARNRGSVNWNCDTYFVQRALYWLRAVEYANFNCQLAFNAQPTSEGYKQGGLGAGVTTVNSTKWSNFTGYYPLLPCGVTNSLGNATGVVNYNLPQDYDTTILTVGVPSYRGIENPFGHIWSWVDGCKCRIQSETDGGLSEFYACEDPQYFQDTNYNNYELRGVLPRKEGYIKEMIIGEYGEFMPLAVGAGSTTYFSDYFYTNIPASGEAQRGVLFGGSSIYGAYAGVGCSLTHSTASSTYANVGSRLCFLPGV
>REF_DGR_[t124]AMWB01221839.1_620_1609_29-376_CLec3
VFVADNPSAWNDANYTGYTNRGLMHRANGYMNKALLGAGAEFVPSEAGISGSGTGTYYCDYFYTSIPASGTSLRMLVVGGIADYGALGGFACSYSLYAPSSALVRLGSRLRFELGA
>REF_DGR_[t126]NZ_EQ973486.1_214612_216158_7929-9350_CLec3
MDGIDLANELDNLNVVDENDLILGYSKAGKKFGFVPVSFVTNGGYACRRWNINNSSPTGEAVGNLDYLRNLPSLLGLGCYLVDKNHGRRKLDPTNHYKFATGETAKLDGTMGDYMWGWSTKWYYAWWVEGNYYYEAASLKPIPGRYNYLIPVASTSALGVAIVDRENSELVSVVNQSARYRGGNNDAAKDSTYKTLLGRAATGLSAETFGAYARKKGEGWEGYWYAHSGIIGALFRIIFGTRNVQSAYNANKDSNGLFQGGLGNGVTDAGAWWSGADGYGTYPFLPTSAGVELADNCGVSNYAVKGADGSTVYTAPIPSFFGLKNFFGYMGRWGRGELISKKADGSGDMYIVPRLHSTYSMSSLTGLTKIASFPKAAVASTWEYTKQLSMQNLCHTPTLTGGTTSTYYADGFHNDNAVSGLRVPARGGNAGAGGIAGFECLVVYYGVSTSHAYFGSPLCEADEDWDTTPFLAV
>REF_DGR_[t127]AGXT01000002.1_218362_220001_8026-9495_CLec3
MAFTSDQETKILAMLSAFEGGQQVDDLPLATDTVQDKKIEVFDDITGASGRMDLRQAVRMSSAPSCGRVWNLAVSTPKAQGWFGSLELLRNLPETLGLGCYLVKNDHSRRKLDPTNHYRFANGETAKLDGSMGHYQWGWGKKFYLAIYRIGNLLYKEVSLAPIPGQYNYVIPVGSMSAHGFAALDRTSGTLVSYVNDDVNYRGGDSTDWDGTYRTLLGRAATNKNTEYWRAAARKNGSGWLCGTMRHTSVVKILFEIIFGTQDMQAGYNAAKDADGLYQGGLGSGVTGMPDWNGYNGYRPFLPTSVGVELGDSCGVSTYNVLKADGSTHYAAPVPVFFGLKNPFGYLWRQMDDEFVRCNADTSVTHLVAPSIYGTWAIGNETGMTAYSTSPTKGEGYIKTLSYDNLENFPTQTGGSASTYHCDYFWNNSNATSGFRLCLRGCDANHGALSGPAALAVNTAVSVAHVYWGSPLCEAEEDWPVVPMYAPVA
>REF_DGR_[t128]JQ680372.1_2209_3725_751-1893_CLec3
LVQDDRTRRKLDPTNHYRFEDGTPAKLDGTMGQYMWCWNIGFYFAEWKVGNLKYYAVSLSPIKGKQCVYIPAGGLSALGGGVMDRTNNILCSVVSDAAQYRGGNNDASRDGTYRTQLGMVATNMQYRNFSTYARKRGEGWDANWYVAQAVVEILFMIIFGTRNMQETVIAEKDSNGLYQGGLGSGTTNMPNWDQWGYYPVVPTSAGIELGDGCGEATFNVLKEDGSLHYAAKVPVFFGLKHPFGHIWKIVRGLVDNVGEEKSEVYVAPSLYAGYDDNSISGLIKVCEVPRTSGYIKQKSYYLLCAMPTEIGATASTYFCDYFWENSASSKGLRVRLSGARANVGTDAGAFATNSNGAASYSFAYVSAPLCFFDADPVMSA
>REF_DGR_[t131]NC_012782.1_4184_5457_7714-9519_CLec3
MGAFKSAVITKKGQELLAKVVAGTTKLEFTKIKVSDAKLSGDLASMTGIGTIKQEEKVASVVRKNGSNVTVSASFSNQTLGQGYYVRNLGLYANDPQAGEILYSISVADESTATADYMPPFNGIGVSSLMVDLVTAVSNASSVKVNVDPTAGATVAQIVNLQEQINDVKSFVGYESSDVYGVEVDFVNKKFTRLAGAENLTSGADFDKLAPWGGRKRCNLTNEGVMVAYRGETGYSEAGATSATITKGTTEYPSGTKVQTMVEQPLFYTKVVPVKSSVSSSGRGKKYDKARFYISPTPKAGFKPVDGFLDDNGILQDKIYLSAFEGSIFDTSAGAYLKADEQVADFATDMLSSIAGAKPASGLTQNLTRANVRKLCTNRGKGWKSHNIFALTATQWLILVEYASMNAQSVIGQGVSTFTDDGSTNMAVVTGATSGLGNGSGIDPNAGVDGKCSVSYRGEENLWGNIWTWLDAINIYNDKASGVYNAFVKPYGECKDDTTADGYKALDFNIATGEGYISGFGYDEDHPDLFLCAEHNGASNLPVGDYYWNNNDGFRVAILGGRWTYGARCGAWFLHLGNASSDRVRSVGGRLLYVPQTKISA
>REF_DGR_[t132]ACWP01000027.1_177850_178992_7673-9466_CLec3
MGAFKSAVITTKGQALLAKVVAGTCKLEFTKIAVSENTLSGDLASKTGIGTVKQSEKVASVVRQNGANVKVSASFSNETLGAGYYVRNIGLYATDPSDGEILYSISVADESEATADWMPPFNGIGVSSLLVDLVTAVSNASSVEVTVDPSAGATVAQITNLQEQINDVRTFVGYEQDDVYGVEVDFVNKKFTRLAGAENMTAGDDFSALTPWGGRKRCILTNEGVVLAYRGETGYTEAGATTQAITVGDTEYPSGTKVQVMVEQPIFYVKTVSVSGAAANSGRGKQYSKARYYISPTPKTGFKPVGGFKDANGNLQDKIYLAAYEGCVYDSSAGTYCKDDTLVADFATDMLSSIASAKPASGLSQVLTRANARKMANNRGTGWQLSNIFSLSATQWLILVEYASFDAQSKIGKGVSTFTDDGTTNMSVITGATAGVGNGSGIPDGGTDGQCSVSYRGEENLWGNIWTWLDGINIYNTATESTVYVKEFGTMADDTADGYTALGFSAKNGSGYISAFGIDEDLAEVFIPVALAGSSTLPVGDYFWNAYTGWRVARLGGGWDYGSVCGAWCLYWNGASSNRYRYVGGRLLYVPQTSVAA
>REF_DGR_[t133]JQ680362.1_3555_4846_1311-3116_CLec3
MAEYSKLYITNNGQALMAKMIAGSGNIDFTKVCSSSTQYTESQLQALTALSNIKQTTLVSKVTRTNEVAIKIDAAYSNVDLKEGYYMRTLGLYAVDPDKGEILYAVCIEKSNNCYMPPYNGVTVSAAYLQLYTTVGNADNVSLAVSPGAYATVGDIQALEKEIADLKAFVGYSDGDIYGVEVDFENKKFTRLAGAVNRSAGSGFDGINAFGGRKRCNLTNDGRVAAYYGEAGFSTTGKLTQAVDRNPVGTESPDENLKFSAGTIVQVMVEQPKFYYKVVPLKTEKRTKGAITRKIRYYVSDTPKAGFKLHPAFIVNGQENDVAYLAAFEGSLWDASASAYILDDSQVADFAADMLCSIANAKPLSGLTQNATRGNIRKLAEKRGTGWEQGVVQTASASQMLMLIEYATFNMQSVIGNGAVSKTDDGKTSMTENTGATITLGNASGSVVNANGIQIVSYRGEENFWGNIWWWIDGINHYANATTGECETYVADHGFADDIKAAPYEDTGMTAKYGNGYISAFCYSEDFDWLFLPGEFNGNTALPVGDYCWNQNGTGWRVARLGAGWDYGLNAGAFYWGLYNASSDRYRTIGGRLVYRKKVAA
>REF_DGR_[t134]NZ_GG774705.1_84781_86270_1605-8912_CLec3
MDDVKDFDGFVEKVVVQPSSIGKSSTDDGCKIYYHKDTDSLVLFYDGVYYNNWLDSELFGNETIDGITPVSDKVYSDTITNKTYRWSGSALVIIGSDLALGYTSSTAFPGDEGADLKQKMLQANEDITENKNVLLSHYKQIVARSVVNVNQLFGLTNRKITFSVALDRCATSEYAESLQIPGIVLTFQTEAGWQSKQWVITDDWNKESNWTDFGASNGESVGNTINVNALCKDVEYTLSTAIKAIIDLEQESGVAYIKSGIVVTFKTAESDTNGAPVWLAYQFTREVSDVNPDDLKPWVAFGNGGGKVETSDTPAEGGKDALSTGGAYAMQEKAIAGFDEESDEDYIYYKAVNLNGGQIEDVILKIPKNGGGGGSSEDSTLSIYFEDVAPIVAFGSDIKINVALRSVSYPGGVETLGVIRNVSIIDASTGLTLFSEDMNIVGSASATDYKFELDFTGYFSGAASKSFFVQATDADGNTKKKAITVVAVDITVEQPMALNYTSDTVLTVGGSAKNIGQFYKFPNNTSSILATVEMYYNGEWKKLGEAMVSDSYTKSISVNPNDVFGGGERLSHGAYPVRIFGTESKSGVKGNTIYSALMCIDENNSTPIVALRFNDKNNGTLRLYDNLTVEVAAYTPDKTETHIDVFYDEEKVTSVDAMIAETITVNKQISGYKADGSQSITVHAESGSVSTNEIEVTVKGSAIDIAIKDGALFGYDFSTRSNSESDHTIINNGVKMEIKGANWSSNGFIDYLNERSLRIAENVTAEILDYRPFGNPSVESASGCAFQFAFATKNIKEASSKLIECYDADSGAGFYVCGNKVAIFCKTGQPALVERSFKNGEKHTMAIVVEPSTIFVTRGGSNYSCMKLYLDGEEVGCIGYISNSGAILNSKTVTFDGTEGDLYLYYILAYNSYYEWAQAFRNYLCKLTDTTAMIDEYERENLLDTQNRPTLESLAAKGIPYYVVVNDQQTFDTFDGDIDTSKKFKCTLFYYDPKRPWRSFKAINVQWRRQGTTSAKRPIKNDRFYLQKNDGWKVSPIYPEYTNEDAKVSYDLMKLGYVRVGENSIPVKIITVKVDYSDSSNANDCGVCNLMNATYRALGNNYLTPAQRAFDGTWVKGDISLSGLTMNHSTANHPIAAFRSTMESLTDAWFHAKGNWKEDKGEQVALGFKDTPGYNKGCLNYGDFIEYFGRRDETLDEIESRFKSDSTTDKSKLYMLSLYCGENYRFMAYESGAWTVQSGEMKQVDGEWQITGKVLNPVSGYELLTYDAMNWWQGVGSIDDMMEPTTAESSWVTKLKLGQPTYPMWTRYFECMIDDDQLQIDLAMGRKVPYDLFNVLVFCDSCDYAKEELKDTWKEIWKTKMWKYINPYSLVSYYLFTDYLAAVDQQAKNMQPMWFLEDGCSVKDGVYSGANGMEARRMYCNKVYDCDTCNGKDNDGGQTIDPEVDPGDLTSSAYAGRGSVLWNDIRGQQTMEVDQNGNTITLSAIADTMRSLPDTLGIGSGPFSPKGALHYFVTEILKKWPKVVSSYDGERKYIKYTGYSDIYFYALQGLGLTSLPAFIEQRWRIRDGYYRCGDFKAESGYIGGRIGAKEGAVIRFKAAKTGYFGIGNDSGNITQGIYLKAGEEGVFSNFQHGENIMLYIYQADRMSMIDLSEISIDPQFGNTLSKMVLLQELFLGSNTHGDWTMSPGNTGYMTNLDLGDMPFLRVFDVRHTELLSVNASKCPRLEKVYADGTGLSTIDLAETAPISTLTLPDTMTELVLNNLPNLTYPGGLTLGGVGKVAKIFVNECPYVDAMTLLEQIINASAIRTVRIPNVNATASVDLLRSIKDSGAIGLDANGNAYDESGQCSGITGRWILSELVEESEVNVLTAYFPQLELHNSQFSIVKINDVVDNDSCEKYSNPENKTGEDYGNTYIPSGHTLAIKKGCHAFKCSFNTKKNQMEGVQLSDTDFNYLKDGSSFDVADTAGEGFDIFWHAPHYWYKGVNDYKNQVKYFITSVTENEPISTALHSKKAKLSELLYKENTGVYANDAVIGEVMSEDVISTASNTNSYKMDVKGMKQVKWPGLNHARLGGVFTDESNCVLGIFIMSVSHTYFDFSIGECVFCDVPSGAKWFYFTSFRDIGDVECLSVDSASIEALEPEWIEHTVGDNDSLVGVYPITIDGLKMPRSLSGEVRSKKGNGTSTTSGEWKYDSSGNPIEMPIATLNYTAKDFQNISRLRGAGYQLQDYEQHKEISNLWWALNGTTNEQSVVGNGGHDAILNKLDSIGMADSSNAGNSLNSILGLKHYVGCDSEWMDYIAFNIPSYETFYKAKCIDTDSSYPSDYIAHIYDPVKKTERTVKSVESSNANCVVRLVHGAKCDVLPSRVHNADTSKYVTHYAAGYWINSSKGRCVLRSGLQLECDSGLAYAYAFNASSYSYAFYGARLAFRGKFVIIE
>REF_DGR_[t135]AGXW01000002.1_541813_543065_1883-9448_CLec3
MTETEKQQIVSLVLQALKTNSFTIEQLTAVKSLSDDMYVEISGGRKILVQDLTDAISAYINKDLEDFKNRITDAEKSITEGDAELLKRILGTSTKSNPLTDPFKSLGTIDSLANLKSKLNSLYEGNSSVGNYRCVFAPGSTSIPLNIQVERLGLNNVYQSFTSCIQLDAMNNSTATEVTVGPVITLSRSGVVSSGNTTWGKWMSTEAKLQEALGTKETSKSDDGSVWGELKKLLAAINVCGSIVIDLDFLNDLRDLDEVFGTAGLFTYRYNEDERNEFKDIKGLLATTILDENIYEQIRYECGFVYQRQRKNGEWGSWRITSVTDYNVSLYHVDPSDNTNRFTLDKAIYLVPIELRNIGIKCSFLDKVGKYHTYVYVGSDYVPDSWNEVNTYEDAKGKGYKGTEEDFYKNLSNIDMLHFFNTVLYTDIDSVVNSGYYIVADADTYSSDILVVSRYGEDDAITQIFLSTYYTGGVLKQRKMTGEKWSEWEEISGGSGSGSGFYNVTKLHPLNTGFYTKETAVTAVSGAKVKDEEKPGMIITFEESAGKWKDYRFESNDITAFDQPAAWNEYGGAGAVKEITFNGEKHTPDESGGVSFNVEIPQTDESLDANSTNAIQNAPVTAKFNEIEANTVFTLESEVDEDNNTVKLSLKNKSGAEIASTEFQGGTGGGGGETGTATKIVLNASVDNSIIKEGGSSHLTYFYDHQYSSGDDKGESTGQKATLTIQMLRGAQTVYTETINDVSKGTYTLDLSKYLLLGTTDIYVKATTTDPEGKKQTKQAYTSVKVITLSLSSTYNIASPVGGYAAGATASIPFTISGTGNKVVMLYVDGVQKDSKTITKSGQTNSSFSISMSDLLPGRHTVQMVAEMEASADLTVRSESIYLDIFKEGSSAPSIGMMHRFPDGRIFTDEHLTPRLEVGQYEKLQFDFVVYDPNKTPAEMSVYNNGIKTQTVSVPRTVQVYTNRFTEQGEYAMRFSCGNTEYDFLVHVAKSSIDIEEVQADLDLKLSAAGRSNTEENPAVWTDGEVTTKFTGFDWNSNGWTGDSLQLTNGATIEILKQPLANDAVSNGATYEFELKCSNVTDRNGVILSCMSGGIGFQMTTQEAKITASGGSSVNTLFASDLNLKIAFVIGKKSGTRLIELYVNGIRCGAKQYSQTESMKQEAPVNITVSSDAADIELRNLRIYRRGLTDDEELTNYMVDRPTSEEMVVLFQKNDVMNDDGSDVDIEKLRAQGKSVMRFVGDVELVNATNNKKFEVPVDVYFYSAYGKEYDFVLRNAGLRIQGTSSTTYPRKNYRIYFERFDKYGTTLEVNGVDVPDLMYSFKPGAKRVGIFCLKADFSDSSSTHNTGGVRLVNDTWKKCGWLTPPQEIDGSVRIGVDGFPMDLFYDNDNTGVNTYLGKYNFNNEKSDSHNVYGFEGIAGFNDVAALNGDRNKCICLEFLNNSHPLCLFGTSNITAENFADGLEFRFKPDKTWEDADQDDKDAVTRLWTWINSVKNDPARFRAECADYFNVNSLFGWYIITDYLMAVDSRAKNMMFCTWDGVHWYILPYDMDTILGGRNDSVLKYDYTMTWETFDDSIGSYAMAGHDSILWKLVRSWPEKLQEVAGNIRSNMSTEDVLDIFNNQLMGNWCERIYNKDGEYKYIKPLTEGVTTSEGTKYYDYLYALQGSRYAHRTFTIQNRFALLDSQYLAGTYRQDSFPIYFGYKFSTDKRKVKITASERYYFGYGYTSGEPKQSGVLAEDTGSIVELTLDTDLIVNDPQYFYGASRMLGLDLTNVSHAIVGTLNLSNCVALRILNISCSSTQKTMNALLVDKCKNLRELNLTGLQSENFTSMDLSSNSKLETFRAGKSAMTGVSFAPGSPLSVAVLPATLQTLELRYLNRLSNDNLTLEGTSNINRLVVDSCALIDWQRLLAACSSVRYLRITGIDMEGDGTLLRNLMEMGGVDENGGNVSSCRLVGTYRLTRSMTDEEYEAAVAHFPELTIIQPKYTMIEFDDTVADDANISNLDNLTGYKYGNSYVANGHITKILAQRHRCLGKQTEKGKMVICNLHDANSNFYADSEKISSATQAKLDSTEGDIWVYEPHYWYKGINDYLNNKKYTCYSSNTEMPDVPVCDKVYLSNIRESGLYKEKSKILIGRATLTDSYSSDTNYSVCGVDVSKHKRVRFPTTLGTGLIGSIFVDASGNVIKDLTVPSLNNKFAEGMYLIADVPEGAAFLYFTIFNNAEFDLVVLSNSDKIEDMEPDWVEHLPCLTGVGEAISIGNSLYSAFNTSASVGSMSQSDFHYYAQQRNLQLVDWEMHKDVANLFYAAYGRRDAQDQCGYGQNTNNRIVGTTAVIGMQDTVSYDSDGVHKTEYSWYISKDADGRIVHTRIPSSNCMGYESWYGDKYEWMDKVGLPNTNAQEQYKLNIEMPDGTVRKVRSGTTGGFATGMVHQKYCDVIAAFSQAGSSTTYYCDEFQPSAAASRVVFRSSSYAYPSGGVSYAHCGADSSIASANIGSRLAFRGQIEVAESVEAYKSLKSES
>REF_DGR_[t136]NZ_GL945090.1_164464_165758_2782-9570_CLec3
MATQEYIDDLIIVIETAEDAESVTNQMVAAVLGFLNEHLKLVSQGKEIEAEEAARIAADAALQKAIDAVSLRIDRLVGDNASQAIDNFNEILAFLDGLKDSDSLAALLADINARIGSEDGSESEDGSLWGKLKSLSQDISSCSDDINTLQVDRDEMKQELQQTAGRLSSTFTNVNNLLNAGSVYSDLSGVFAALKTAGKIDDVRKNGVILSFLTADGWVTKQFKGNPDTDFENVKKWEDFGSGGSGGGNTYNVTGSVPLTEGFYTLASAIAAVPEKWRGRGRVITFETSLGKWETYQFTGTALDAWDQEASWEEFGGKGTVKSVTVNGEKQTPDAAGNVNVNVDILEVDETLSADSTNPVENKVVTARFNEVDASTLFNVNAEVSEDETSVRLSFQNKSGAEITAVDIPAGSGGGSGETVATKIVLNAAVDNAIIKEGGNARLTYTYDHQYTTGDEKGESTGQKADITVTIRRGTTTMYSQTVSDVSKGSYELDLSSYLLVGNTDIYVVATTTDPTTGKKQTRQAFTSVKVVSLSLTSSYNLAGAIAAGGYTLADTINIPYAVSGSGTKVVTLYLNGRQQNAHTITRSGTTNGSFSLSPSSLVTGRNTVQMVAEMEASADLVLKSESIYIDILKSGGSAPFIGTMMSFPDGRIFTEDHLVPRLEAGQYEQVKFDFVAYDPDATPAQMDVYRDGVKTQSVSVARTTQTYTNRFTEQGEITMKFKTGATEYPFYIDVTESGIDLQETTAGLVLKLSAAGRSNSESDPGAWDYGDIHTTFSGFDWSSNGWTGDALKLTGGAKIEIGYRPFSTDATTTGATYEMEILCSSVTDRQGVILDCMAGDIGFQMTTEQALMRVSGGTEVSTKFASDMNLKMAFIVGAKAGKRLLELYVNGIRCGAVQYGATEGLLQAEPVNIRLFSDTADVEIRNFRIYNRALTDDEELNNYMVDRTTSDEMVLLFEKNDVTGDNGTDIDIDKLRAQGKAVMRIVGDVNLVNATNNKKFEVPVDIYFYSPQGKEYDFVARNVGLRIQGTSSTTYPRKNYRLYFLRLEKYGTTLEVNGVDVPSLEYSFKPGARPISIFCLKADFSDSSGTHNTGAVRIVNDVWKRCGWLTPPQAAYKGEYDVRIGVDGFPMDLFYDNDGTGANTYLGKYNFNNEKSESAIIYGFEGIEGFNDEAALNGQRNKCICLEFLNNSEALCLFGTTDMSSFDDALEFRFKADTTWADAHEDDKAAVTRLWNWIDSCKDDPAKFLAEYNQYFGNDSPFAWYLITDYFMAVDNRAKNMMLATWDSLIWYFLPYDMDTLFGVRNDSVLKYEYTITHESFDDSIGSYAFAGHDSVLWELVRSCPDKLREVAETLRSNMSLEYVLQVFNEEQMGNWCERIYNKDSEYKYILPLTEGVTTGSGTSYYNYLYALQGSRYAHRTYTIQNRFALLDSQYVAGTYRRDSFAAYFGYKFGSDNRKIRITASERYYYGYGYTSGTPHQSAVLAETAGAVVELTMDTDLIVNDPQYFYGASRIRGLDLTDVAHAIVGTLNLNNCTALRELNVSCEAGQMTLNALLVGNCRNLRQLDISGLKSSSFTGMDLSSNTKLETFLAGDTSLTGVTFAGGAPLAVCVLPATLQTLELRYLNKLTNAGLQLESTANITRLVIDNCSLIDWNTLLQQCSATSYLRITGIDMDGDGSLLRGLMTMGGVDEDGGNVQTCRLVGTYRLTQSMSDEEYAATCAHFPELNIIQPQFVCIKIDQTVEDGEKITNLDNSTGYDYNTEFTPSSHILEVLAKRHCVLAKKTAEGEMTCYPLHDESRNKYADSDSVENATDAVLTGSEGEVYVYEPHYWYKGVTDVLNQCLYGFISSNEDAPAAAGYTSVKLTREELEVTEGIGIRKNTDYTTLEEAKNEYESGSFALVDVRDYKQVRFPGLASTLYGAAFIDDTGEIVSRVSVSNANGFINGMYLFCAVPAGATFLAFTFLNSAAFDFVLLTTSESVEAIEPDWVEHTECLGGAYEAYLIDDVLRSVSGVSSVGTISQSQAIKYAQNRGKGFQLFDWEMHKDVGNLHFFKYGNTDSQGVCGYGTSNYQKVTGLTNALGMRDTVSYYKEKGGSNPQAEGAYRDGVNYQSVNVLGYENFQGNKAEWLQYVTVNKTAADGRWFITMPDGTERVVQGITVYNADIYPTHMVWGRYMDLIAAKEGGSTSSHWFDRFYVGTGLSRVVYRSYYYANALGGVSCANASYDSSFTYAYIGVRLAFRGIIRWAGSVAAFKAINQAD
>REF_DGR_[t137]NZ_ADKO01000109.1_195604_196907_2778-9497_CLec3
MTNAEKQEILNAIKAESQSVDELVEVSSLDNIKSLPALRGSELVSAPLTLLRKPADDAAATANASATKADNAAALANKAAGMASDAAGTANQAAETANSAAAAASAAAKQAEDAAAGVNDGLVGGMTAVPDEENDTVKLTLLGKTGTEIASVDIPGGTGGGGNTYNVTAEVPLESGYYVLSSAIGAVDEKYRYKGRCITYEVSQGKWETKQFVGTSLSSWEQEASWEDFGGAGTMKSLTVNGEKKVPDSEGNVDLTIDKLEVDESLDADSTNPVQNKTVAAKFQEVEAGTVFGMSAEVSDDESSVRLALTNKSGAEIASVDIPAGSGGGGESSTTKIVLLAETDKKTVKEGGAVKLTYTYDHQVAGGDDKGSSTGQKATVTIQVKRGTTTTYSSSLKEVSKGTYTLDLTKYLLVGTSDIYVIAETTDPTTGKAQKKQAYVSVKSVTLSLSCGYNLAATIQNGGYGTYDSASIPYAVSGTGTKTVSLYVDGVQQNAHTVTRSGTTNGSFEVSMTGLSVGRHTAQLVAEMETDDLTLKSESIHIDLLKAGTGAPFIGLKLIHADGHVLGRDEHLEPVLEAGRYEKLTFDWVAYDPDRVPAEVEFWKNGVKSSTVSAPRSMMTYSNRFTEEGTQTLVLKAGPTGYTLRIDVGESGIDISEATYGLAVKLDAAGRSNGESNPGTWESNGVETTFEGFDWSSNGWTGEALKLTNGAKAVIGYRPFATDVKSTGLTIELTLRVSNPTDSDTAVVDCLDSGKGLYITPSEASFKTGEKVSYTNEDDELVEREIKLGTNYVEDRWIKVALMVGTRNESRLMELYVDGNRTGADIYDNAFSFRQDNPKYITIDSAGADVEVKSVRIYTRRLSDDEELENRMVDSADGEEMIALYEENDILGDTDTVDMDKLRAKGKGVLRIVRQNKLDDVYAENNKKTDFSADIFYYSPFGSEYDFVLRDCYIRIQGTSSTKYPSKNIRIYISKGGTNLSFTVGGKEQAEKKYPVRPGGIAMNLICLKSDYSDSSMSLNTGGAKLFNDVLKEMGLLTPPQRYQYETGGSDLNAVTVRTAIDGVPIDVFVAAAEDGENNYVGQYNFNNEKSKSGDLFGLSGVEGYDPACPLTLEMLNNTEAMCLFKTTSDAHLEEVFDAGAETNVPDDVKWAGLDESQRTAVKRLYAWIRSCVPDGATSADLSTFKSEKFRDEISDYFDKAFLLTYYLWTDYFLAVDQRAKNMMLRTWDGLIWYITYYDGDTQMGKRNDCFLVYDYTTDRDTYDAEAGKYAFEGRDSWLWNLVLANLDADLKTQAQALRGVLTTSRVLDMLNVEQAGNWCDRAYNKSGELKYILPATQEMYGKVWPFIYALQGSNRAHREYFVRNRFALLDAKYGTSNFTSDNIDLYLARTAADTPDVLKITANEVYAFGYGTNNSPNIGNTGIIKKDAAASLSITGAYTVNDPLRVYGASRMKVLDMSGAADHLKNAFDLGKCTVLRELNLQSSGNGSTGWWLNIGNCKQLRKLNLRNQAQAKTGGSTSTELDLSAQTKLEELEARGTQVQSVVLAKGSPVTLLHLPGTLTSLRLEYLGRLTTGGLTLESYSKVKTFIFDSCPGIDWETLLGRCTGVERIRVTGIDREDDGTWLNKFVGMGGVDSDGNTTDTCALVGTVQLTRYIDDDTYSALKAHFPELNIRQPEYTMIEFDDEVSDDANVSNLDNGTGYKYDNAYEVSGHISAILKQRHRVLAKVTKKATTRGVNMANVDTTVNNLDGEMTYYPLDDTDSNKYADGTAARLDGTEGDWMMYEPFFWSKGINDYLNGKHYSCYSSNGSDNMPSVPDADVLTLDDIKGTSGGYLSGRKIMSGKDTLSNSYSTDSTYSVCKVNVDGYKRVRFPSVPGTSLVGSIFTDDSGTVISSIVVPTLSNKFEAGMYLIADVPEGATALHFSILNTAEFDKVVLSNSDRIEDMEPEWVPNDEHLCAVVGSSVVGSKLRACITGGSTTASMTWADFHYYSVQRGMQQIDALMHSRIANFFYAKYGRRDSQEQCGAGSHTNNRTTGGTASRGMTDTIGYEEASSINPNVTNSLIENSVHQYAWYREKDDYGGATVTQVNNICCLGYEDIYGHKYDMMDGVDLPNDTGNSGKWRIWMPDGSTRLVKGSVSSGIWITAVAHGKYMDVIPVGSVSGSSSTNYCDIYYISTASGRVVYRGHNVAYPYGGVSMSYASHDSSYASTYIGSRLAFRGRLVRASSAVAFKAISEVA
>REF_DGR_[t138]AGXM01000015.1_236711_238011_210036-216587_CLec3
MAKRKISGIINATEHPMNLETPWNQKQPDGTYHAYAGDDIEAFLKKELSNRTPTEELVSDETKPPTSGTVFDAMVGTVTDVDVQDSEDGTQYVMTVKQKDNQGGESSKEVRFSKYTDDDKVVVNIDLTDSGGAGLPASQYLALGSGFVVKYSVGVGTAGGGTVDGYSDLKARVIVKRGSTVISEFRDAEFVGVTAGQSYTFDASPYLKDATAYTVQVEAQATYQDGTLMKTATAKVTMVAMELETTYSAGNGLADGGYKNDVNIPFTAKGTSGEKNIYYRVNGGQAFTLGLSAGSGVQQKNVTIPLTQMQEGTNVVEAYAQHENSGVVSRVHYITLLKAGGGVTAYVGLMFSHRAAGFQRDWKHPVLEAEQFTAWNFTYAGYDRDAYTARVKVTDRGSVVKEDLLQRGETGSYGRTNVNVEPLDYRVSCGDAVLEVQVNTTSHPDIEATLAPDAVCTFDAFGRSNTENNPASWVSGDKRMEFRDVLWSVNEYGAGSGWHKDRLLLAGGAGMTLTADGGYRPFNEADKPEGFAIRDVGMTLEIEYSTANVTDTDAELITCLGQLDNGNRYGLIVTPEEAKFLTGVVTEAMDAGQVLRYEDSVGTKFQPGTNIRITYVFYPNVQTNEQRTLIGFYVNGEESAASKWLDKVNFDIQNQLEFKSAGADLNVKSVRIYNKALTSDEVLNNYIVDRNHLEDADGEPGVRSLDEDNRVLNEGDTVSMEKLMGLMKKRRNSILVLIGTGSVGSEVPSESDTLNVVDALAQLNDKKANKLVREVRFYNGEDRTLDFILTNVYVRIQGTSSVNYARKNFRFYFQKTASGWTVTLSYGEIDGNGRQKNPVVTTGKKNLFKLRRNSVGAKLACSKCDFSDSSMTTNTGGAKLINDGLKEMGLLTPAQRYAKDHGLEDDYRSAIDGLPCDLFVAKSADEDLTYYGQYNMNNEKSDSYPIFGQDETIGGEKWGEGDTLNYLEADEEGHKQYLPVCFETLNNSNPLCLFHWLPSTEPEHKDFMDYNFDGGLEFNHPKDTFWSDGGGDAEEEPNLKDHLGTGDKYDKMYKATDRMMSFVYRCVKETPAGRNMVYSTESHSFEGVDYEDDGDKFPTAKWQSDTFRKEAGKYFDLPHLIAYYLYVQFNLGVDQLAKNMLIRTWDGVKWSIDYYDGDCQLGSDNKSFLTGKYDDNRQTKRDGAYVMQGHNSWLWNLIVANCWDMIVEIMVSGWNGGASFMSAFSIQKAIDHFDTEQMKKWCSRLYNKSGIFKYIYPFLNEMPVGADGAKQTYPQIYGLKGSLKAHRNYFIQRRYDLKQVEYGYVSTLGAQFYQSTASLDKAYKLKPMQYRLTIPYRVQLSTSNGVQADSGVVDADVLHSLQLTRAFGENDPLKIIGAAKIKELVWHEDAFAIGFNFGLLTSLVKLDMSVEKASGYRNGSFMASTNGMLLLEEVNMRNNRLARNGDNGNVATLDLSWQGRLKKLDVRGTGLTRVKLATGAPVVQLCLPDTIEELFLEYLTKLSDSGLILEGINNVRGYRYTNCPGIDGFAMLERLHQARLNGSGKLERFVLEIDREDDGTLLKKYYDYGTYTQTGAVDDRHSGLRGKLTLTKYLADEELEKYAARYPELTIKQPPYTMIEFDDSVADDANVSNLDNKTGYKFGNTYKMSGHVNAILSKRHRVLAKVTKMPTSRKVEIAGQQVEVNNPDGEMTYFPLHDESSNFYADAEDMNDCTVAKLDGSEGDWMMYEPFYWSKGINDYLNNKKYACYSSYPEDEMPPVPEATVLTLDAIKETQGGWLGERKIMSGKPTLMESYTTDKAYSVCKVDVSGYRRVRFPSVPGTGLIGSVFADAEGNILKSIVVPTIGLKFEAGMYLIADVPERATALHFSILNTAEFDCVVLSHSDKIEDMEPDWVANEEHLCAVVGSSVVGSKLRACITGASTTASMTWTDFHYYSQQRGMQQIDALMHSRIANLSYAKYGRRDMQEQCGAGQHNNNRTTGGTAEHGMTDTIGYDEAYVINNKITNSLIDGLVHQYAWYKSRDEYGQATVVQVNNICCLGYEDIYGNKYDMMDGVDLPNDSGNVGKWRIWMPDGSIRMVQGKKDSGQWITGVAHGKYMDMIPVGNLNGSSSTYYTDMYWISTATVRVVYRGCYYASADGGVSHAHADHGASSTHASIGSRLAFRGKIVRAQSVAAYKAIREVA
>REF_DGR_[t140]NZ_GL635657.1_86103_87403_2968-9495_CLec3
MAKRKISGIIDASEHPMNLKTPWNQKQSDGTYHAYSGDDIESFLKNEISNRTPTEELVSGETKAPTSGAVFDAMVGTVTDIDVTDSEDGTQYVMTVTQKAKEGGEETKEVRFSKYTDDDKVVVSIDLTDTSGSILPPSQYLALGSGFTVKYSVGVATAGGSDVDGYSDLKARVIIKRGSTVLSEFQKAEFVGVVAGQTYTFDASPYLKDATAYTVQVEAQATYDGESLMKTSAARVTMVAMELSTTYSVGNGLADGGYKNDVNIPFTVKGTTGEKNIHYRLNGGAPYTLGLSSGSGIQSKNITVPLSDMVEGVNVVEAYALHENSGVMSEVYYITLLKAGDTVKEYVGTMFVHKATGFQKEWKKPILNAEQFTAWDFTYAAYDKKNNTATVRIESGKTLVKEDRLPRGGIGSYGKTNVNVEPQSYILSCGTAQAILDVNTSSHPDIEAVLSPDAVCAFDAFGRSNTENNAASWTSGSKYMEFEEVLWSVNNNGAGSGWYKDRLLLSNGASMTLTANGGYHPFNEADKPIGYSIREVGMTIEIEYSTANVTDTKAELITCLGKLNNGNRYGLVVTPEEAKFLTGVVTEAMDSGEIIRYEDSVGTKFEPGTNIKITYVFYPDIEANEQKGLIGFYVNGEESAASKWLDKVNFDITEQLRFNSDGADLFIKSIRIYDKALASDEVLNNYIVDRNHLEDTENEQGVRSLDEDNRVLSEGDTVSMDKLMGMMAKRKNSILMLIGTGSVGSEVPSESDTLNVMDALAQLNNKKANKLVREIRFYNGEDRNLDFILKNAYARIQGTSSVNYARKNLRFYFQKTAPGETVSLSYGEIDGNGNQSNPITTEGKKNLFKLRKNSIGAKLACPKCDFSDSSMTTNTGGAKFIHDGLKEMGLLTPAQRYAQDHGITDDIRSAIDGMPCDLFVAKSVDDDLTYYGQYNTNNEKSDSYPIFGQDKTIGEETWGEGDTLNYLEADEEGHKQYLPICFETLNNSNPCCLFQWLPSTEADHADFMDNNFDGGLEFNHPKDTFWSDGGGDEAEEPNLKDHLGTGDKYDKMYKAVDRMMGFVYRCMKETEAGKNLTYNKETHLFESVDYEDANGKFPKAKWTSSTFKKEAHKYFNLPYLIAYYLYVDFNLGVDQLAKNMLIRTWDGVIWYITYYDGDCQLGSDNKSFLTGRYDDNRQTKRDGAYVMQGHNSWLWNLILANFSEMMTEIMVNGYNGGTSFMSAFSIQKALDHFDTEQMKKWCSRLYNKSGIFKYIYPFLNEMPVGSDGAKQTYPQIYGLKGSLKAHRGYFIKRRYDLKQVEYGYVSTLGAQFYQSTASLDAGYILKPMQFALTIPYRVQLSTSNGVQADSGVVEADTLHTLQLKGMFGENDPLKIIGAAKIKELVWHEDAFAIGFNFGLFTSLVKLDMSVEKPGGYRNGSFMSSTNALLLLEELNMRNNLLARNGDNGNVATLDLSWQARLKSLDVQGTGITRLRLATGAPIVRLCLPNTLEELFLEYLTKLPESGLVLEGINNITGYRFVGCPGIDGFSLLEKLHAAKKAGTGKLERFSIDIDREDDGSLLEKYYEYGTYTSTGAIDNRHSGLRGTIRLMKYMEDEEAEKYREKYPELNIIQPSYSVIEFDNSVSDDANISNLDNKTGYKYGNTYVMSAHVAAIFKNRFRVLAKVTKMPTSRKEIIAGQEVEVNNPDGEMTYYPLHESSSNFYADAENINDCTVAKLNGNEGEWMMYEPFFWSKGINDYLNNRHYSCYSSNGPDNMPPIPAATVLTLDDIKDTQGGFLAERKILSGKPTLKDSYSSDKTYSVCKVDVAGYKRVRFPSVPGTNLVGSVFVDASGNVVKTIVVPTIGLNFEAGMYLITEIPSNAVALHFSILNTAEFDKVVLSNSGKIEDMEPDWVANDEHLCAVVGSSVVGSKLRACITGGSTAAAMTWSDFHYYSQQRGMQQIDALMHSRIANLFYARYGRRDSQEQCGAGQHNNNRITGGTAGYGMQDTIGYDAAYAINNKVTNSLIDGLVHQFAWYVSQDEYGAPMVTQVNNTCCIGYEDIYGNKYDMMDGVDLPNDSGNQGKWRIWMPDGTTRMVKGKTSSDQWITGVAHGKYMDIVPVGTANGSSSTYYCDKYYVSTAASRVVYRGYNHASAYGGVSSAMRLRCFVYECGYRLASGLPRSARQGGKRGSV
>REF_DGR_[t141]NZ_EQ973215.1_391677_392977_364706-371473_CLec3
MALTDAEKTELKNDILNAIKAESQGVDELTEVTSLDNIKSLPALRGTELVAAPISLLGKPATDAAATANAAASSANTAAGKATEAMNAANSAAATANEKAGVAQTAAETANTAAANANAAAAAVEGSLPGSMTAEADGENDTVKLTLLGKNGKEIASVDIPGGTGSGGNTYNVTEEVPLESGYYTLATAIAAVNEKYRQKGRCITYEASQGKWETKQFVGTSLTAWESVGAWEDFGGAGTVKSLTVNGEKKVPDAEGNVSLTIEQPEVDGSLDADSTNPVENRAVTAKLNELDANTVFGASAELSDDETSVRLTLTNKSGAEITSVDLPAGSGGGGEGGSTTRIVLGASTDTPTVKEGGSVRLTWTYDHQYSSGDEKGESTGQKATVQITVKRGATTTYSETVREVSKGSYTLDLTKYLLLGTNDIYVVAETTDPTTGKAQKKQAYVSVKSVTLSLASGYNIATGITQGGLGTDDTVTIPYAVTGTGTKTVTLYVDGVQKEAHSVTRSGTTNGTFSLAMSGLSVGRHTVQIVAEMETDGLTLKSESVYMDILKRGSSAPFIGTKIVHPDGRIITGTGHSVPTIGVGRYEQCSFDFVAYDPSVTPATVEIWRNGSLSRTVSVPRSVQTYSNRFTEEGVQTLQLKLGSTSYSLKIDVSESGVDISEASYGLLFKLDASGRSNGESDPGTWESNGVETTFENVDWSSSGWTGDALRLVNGAKATIGYKPFATDVKSTGLTIEITMKVTGITDRSAAVVSCISGGKGLLVTTQEAGFRTGQTVTYTNEDDELVTRDVKLSTNYVDGDVMKVALTVGTASENRLMQLYVNGNRTGADIYDASFNFQQDTPQEITVDSSGADVELRTVRVYSRALSDDEELENAMVDAEDTDTMMELYEKNDILGDTGDVDMDRLLSQGKGVLRIVRANKLDDVYAENNKKTDFLADIYYYSPLGSEYNFILTGCYIRIQGTSSTKYPSKNIRIYCAKGSEQLAMSGDHVSAGNKYTMRPGSVPVNLFCCKSDYSDSSMSLNTGGAKLFNDVMKELGLLTPPQRHQYEEAGNSLAAVNIRSAIDGMPIDIFCAETADGENTYYGQYNFNNEKSKSGAVFGMEGVEGFTSECPITLEMLNNTSPVCLFATTSDSHLAEQFDAGAEVNYGIDTSGKAQSDGDITWSGLAPAQQEALKRLYGWIRACVPEGATAGDLSTFASEKFRTEIDSYFDRDHLLTYYLFTDYFLSVDQRAKNMMLRTWDGLVWYITYYDGDTQLGKRNDCFLVYTYTTDRDTYDAEASKYAFEGHDSWLWNLVLANLGDDLKRCAANFRAVMTNERVLAMLNEEQSGNWSDRAFNKSGYLKYIAPAVQEMYGKVWPFIYALQGSNRSHREYFIRNRFALLDAKYGTSNFTSDNIDLYLSRTADDTADTLKITASEPYAFGYGTNNSPNIAGTGIVDEDETATLSINGAYTVNDPLRVYGASRMRVLDMTGAADHLKNALDLGKCTVLRELNLQSSGSGSTGWWLSINSCRQLRKLNVRNQSQAKTGGNTSTALDLTKQTKLEELDARGTQVRSVTFAKGAPLVKAQLPGTLAVLRLEYLSRLTASGLTLETWSNVRTLVFDSCPNLNWETLLSRCANIDRIRVTGIDREDDGTWLKKFMDMGGVDAEGNSTDTCALVGTVRLTRYMDDETYAAYVSHFPELNIRQPEYTMIEFDDDVADDANISNIDNGTGYKYGNAYVASGHISAILKQRHRVLAKVTKKPTARSVKIANVDTTVNNLDGEMIYCPLDDADSNKYADGTVAKLDGTEGDWMMYEPFFWSKGINDYLGGKHYSCYSSNGADNMPEIPEATVLTLDDIKGTGGGYLSGRKIMSGKDTLSNSYSTDSTYSVCKVNVTGYKRVRFPSVPGTNLVGSVFTDDSGTVVSSVVVPTLSNKFEAGMYLIAEVPEDATALHFSVLNTAEFDKVVLSNSDRIEDMEPDWVANEEHLCAVVGSSIVGSKLRACITGGSTAASMSWTDFHYYSVQRGMQQIDALMHSRIANLFYAKYGRRDSQEQCGAGQHSNNRVTGGTASRGMTDTVGYEEAYSINPNITNSLIENLVHQYAWYRDSDGYGGATVTQVNNTCCLGYEDIFGNKYDMMDGVDLPNDSGNAGKWRIWMPDGTTRMVKGKTSSDQYTTAVAHGKYMDVIPVGSVAGSSSTYYCDKYWINTSAGRVVYRGCHGAYANGGVSNASASNGATDTDASVGSRLAFRGKLVRASSVAAYKAVIEVA
>REF_DGR_[t142]AEQO01000177.1_1356_2363_1-1096_CLec3
QVANNEHLCAVVGSTVIGSKLRAAITGGSTTASMTWTDFHYYSVQRGMQQIDALMHSRIANLFFACYGRRNAQEQCGAGQHTNNRTTGGTAERGMRDTIGYTEASGVSSGVTNSIVDYGVHQYAWYRSVDEYGGAAVTQVNNICCLGYEDIYGHKWEMMDGVDLPNDSNNYFKWRIWMPDGSIRMVKSGSNGDWWITAVAHGKYMDVVPVGNVNGSSSTYYSDKYWTSSAQSRVVYRGYDYANAMVALRARMRLRCFDSSTTSGRVWPSAAESLGRKAWPRSSRLSRWRRRKAGAKRQSVMSEERGLRNTGEARRCSRFFSTSSLKMSTFVAESNMAEVPIVPCGLSRQQQRECEWWRYVLACE
>REF_DGR_[t143]AGXJ01000009.1_38108_39067_2735-9472_CLec3
MALTESEKTELKNDILNAIKAESQSVDELVEVSSLDNIKSLPALRGSELVSAPLTLLRKPADDAAATANASATKADNAAALANKAAGMASDAAGTANQAAETANSAAAAASAAAKQAEDAAAGVNDGLVGGMTAVPDEENDTVKLTLLGKTGTEIASVDIPGGTGGGGNTYNVTAEVPLESGYYVLSSAIGAVDEKYRYKGRCITYEVSQGKWETKQFVGTSLSSWEQEASWEDFGGAGTMKSLTVNGEKKVPDSEGNVDLTIDKLEVDESLDADSTNPVQNKTVAAKFQEVEAGTVFGMSAEVSDDESSVRLALTNKSGAEIASVDIPAGSGGGGESSTTKIVLLAETDKKTVKEGGAVKLTYTYDHQVAGGDDKGSSTGQKATVTIQVKRGTTTTYSSSLKEVSKGTYTLDLTKYLLVGTSDIYVIAETTDPTTGKAQKKQAYVSVKSVTLSLSCGYNLAATIQNGGYGTYDSASIPYAVSGTGTKTVSLYVDGVQQNAHTVTRSGTTNGSFEVSMTGLSVGRHTAQLVAEMETDDLTLKSESIHIDLLKAGTGAPFIGLKLIHADGHVLGRDEHLEPVLEAGRYEKLTFDWVAYDPDRVPAEVEFWKNGVKSSTVSAPRSMMTYSNRFTEEGTQTLVLKAGPTGYTLRIDVGESGIDISEATYGLAVKLDAAGRSNGESNPGTWESNGVETTFEGFDWSSNGWTGEALKLTNGAKAVIGYRPFATDVKSTGLTIELTLRVSNPTDSDTAVVDCLDSGKGLYITPSEASFKTGEKVSYTNEDDELVEREIKLGTNYVEDRWIKVALMVGTRNESRLMELYVDGNRTGADIYDNAFSFRQDNPKYITIDSAGADVEVKSVRIYTRRLSDDEELENRMVDSADGEEMIALYEENDILGDTDTVDMDKLRAKGKGVLRIVRQNKLDDVYAENNKKTDFSADIFYYSPFGSEYDFVLRDCYIRIQGTSSTKYPSKNIRIYISKGGTNLSFTVGGKEQAEKKYPVRPGGIAMNLICLKSDYSDSSMSLNTGGAKLFNDVLKEMGLLTPPQRYQYETGGSDLNAVTVRTAIDGVPIDMFVAAAEDGENNYVGQYNFNNEKSKSGDLFGLSGVEGYDPACPLTLEMLNNTEAMCLFKTTSDAHLEEVFDAGAETNVPDDVKWAGLDESQRTAVKRLYAWIRSCVPDGATSADLSTFKSEKFRDEISDYFDKAFLLTYYLWTDYFLAVDQRAKNMMLRTWDGLIWYITYYDGDTQMGKRNDCFLVYDYTTDRDTYDAEAGKYAFEGRDSWLWNLVLANLDADLKTQAQALRGVLTTSRVLDMLNVEQAGNWCDRAYNKSGELKYILPATQEMYGKVWPFIYALQGSNRAHREYFVRNRFALLDAKYGTSNFTSDNIDLYLARTAADTPDVLKITANEVYAFGYGTNNSPNIGNTGIIKKDAAASLSITGAYTVNDPLRVYGASRMKVLDMSGAADHLKNAFDLGKCTVLRELNLQSSGNGSTGWWLNIGNCKQLRKLNLRNQAQAKTGGSTSTELDLSAQTKLEELEARGTQVQSVVLAKGSPVTLLHLPGTLTSLRLEYLGRLTIGGLTLESYSKVKTFIFDSCPGIDWETLLGRCTGVERIRVTGIDREDDGTWLDKFVGMGGVDSDGNTTDTCALVGTVQLTRYIDDDTYSALKAHFPELNIRQPEYTMIEFDDEVSDDANVSNLDNGTGYKYDNAYEVSGHISAILKQRHRVLAKVTKKATTRGVNMANVDTTVNNLDGEMTYYPLDDTDSNKYADGTAARLDGTEGDWMMYEPFFWSKGINDYLNGKHYSCYSSNGSDNMPSVPDADVLTLDDIKGTSGGYLSGRKIMSGKDTLSNSYSTDSTYSVCKVNVDGYKRVRFPSVPGTSLVGSIFTDDSGTVISSIVVPTLSNKFEAGMYLIADVPEGATALHFSILNTAEFDKVVLSNSDRIEDMEPEWAPNDEHLCAVVGSSVVGSKLRACITGGSTTASMTWADFHYYSVQRGMQQIDALMHSRIANLFYAKYGRRDSQEQCGAGSHTNNRTTGGTASRGMTDTIGYEEASSINPNVTNSLIENSVHQYAWYREKDDYGGATVTQVNNICCLGYEDIYGHKYDMMDGVDLPNDTGNSGKWRIWMPDGSTRLVKGSVSSGIWITAVAHGKYMDVIPVGSVSGSSSTNYCDIYYISTASSRVVYRGYSYANPNGGVSMSYANYDSSGTYTSIGSRLAFRGRLVKASSAVAFKAISEVA
>REF_DGR_[t144]AGXU01000044.1_12169_13116_2700-9467_CLec3
MALTESEKTELKNDILNAIKAESQGVNELTEVTSLDNIKSLPALRGTELVSAPLTLLGKPATDAAATANAAATKANNAATNAAEATSAAGSAAAAANEKAGVAQAAAAAANEAATKAKDAADAVEGSLVGGMTAVPDEENDTVKLTLLGKTGTEIASVDIPGGTGSGGNTYNVTEEVPLQSGYYTLATAIVAVDGKYRYKGRCITYEVSQGKWETKQFTGTSLTAWESTGAWEDFGGAGTVKSLTVNGEKQNPDAEGNVSLTIEKVEVDGSLNADSTNPVQNAAVAAKLSELEANTIFGADAELSDDESSVRLTLTNKSGAEVVAVDLPAGGGSGGGDTSTTRIVLGASVDNATVKEGGSVKLTWSYDHQYTAGDEKGESTGQKATVQITVKRGATTTYSETIQEASKGTYTLDLTKYLLLGTSDIYVVATATDPSTGKTQKKQAYVSVKSVTLSLSSSYNIASGLAQGGLGADDTATIPYAVTGTGTKTVTLYVDGAQKEAHSVTRSGTTNGTFSLDMSGLSVGRHTVQMVAEMETDGLTLKSESVYMDILKRGSSAPFIGTKITHADGRILTGTGHTVPTIEVGQYEQCSFSFVAYDPATVPATVEIWRNGSLSRSVSVPRSVQTYGNRFTEKGTQTIQLKLGATTYTLDIDVTESGVDIAEASYGLLFKLDAAGRSNGESDPAVWEAGGVSTTFENVDWSSSGWTGNALKLVNGAKATIGYKPFATDVKSTGLTIEITMKVSNVTDRSAAVVSCINSGKGLLVTTQEAGFRTGQTVTYTNEDDEQVTREVKLATNYADGEEMKVALMIGTTAENRLMQLYVNGNRTGADLYDSAFNFQQDTPQEITLDSTGADVEIRSIRVYNRALNDDEELENAMVDADGTDTMMALYEENDILGDTGDVDLDKLLARGKGVLRIVRQNKLDDVYAENNKKTDFLADIYYYSPLGREYDFILTSCYIRIQGTSSTKYPSKNLRIYCAKGSELLSMSGQHVSAGNKYTMRPGAVPVNLFCCKSDYSDSSMSLNTGGAKLFNDVMKELGLLTPPQRYQYEQAGNSLAGINIRSAIDGLPIDIFCAETADGENSYYGQYNFNNEKSKSGAVFGMEGVDGYTPACPVTLEMLNNTSPICLFATTSDTQMEADFDAGAEINYGIDTSGKAQSDGDITWSGLSTAGQTALKRLYGWIRACVPSGATANDLSTFVSGKFKDEIDSYFDRDYLLTYYLFTDYFLSVDQRAKNMMLRTWDGLKWYITYYDGDTQLGKRNDCFLVYTYTTDRDTYDAEASKYAFEGHDSWLWNLVLANLQDDLKRCAASFRAVMTNERVLSMLNDEQSGNWSDRAFNKSGYLKYIAPAVQEMYGKVWPFIYALQGSNRSHREYFIKNRFALLDAKYGTSNFTSDNIDLYLSRSSDDTADTLKITAGEPYAFGYGTNNSPNIAGTGIVDEGDTATLSITGAYTVNDPLRVYGASRMRVLDMTGAADHLKNALDLGKCTVLRELNLQSATTGSTGWWLSIGSCRQLRKLNVRNQAQAKTGGSTSTALDLTEQTKLEELDARGTKVQSVTFAKGAPVAKAYLPGTLTTLRLEYLPKLTAANLTLETWSNVRTLIFDTCPGLNWETILNRCANIDRLRVTGIDREDDGTWLNRFVNTGGVDAEGNSTDTCALVGTVRLTKYLDEDTYAAYITHFPELNIRQPEYTMIEFDDDVADDANVSNLDNGTGYKYGGSYVASGHIAAILAKRHRVLAKVTKKPTTRSVNMANVDTTVNNLDGEMTYYPLDDTDSNKYADGTAAALDGSEGDWMMYEPFFWSKGVNDYLNGKHYSCYSSNGSDNMPEVPEATVLTLDDIKGTSGGYLSGRKIMSGKSTLSESYSIDSTYSVCKVSVAGYKKVRFPSVPGTNLVGSIFTDDSGTVISSIVVPTLSNKFEAGMYLIAEVPDGATALHFSILNTAEFDKVVLSNSDKIEDMEPDWVANDEHLCAVVGSSVVGTKLRACITGGSTTASMSWTDFHYYSAQRGMQQIDALMHSRIANLFYAKYGRRDSQEQCGAGSHTNNRTTGGTASRGMTDTIGYEEASSINPNVTNSLIENSVHQYAWYRDSDSYGGATVTQVNNICCLGYEDIYGHKYDMMDGVDLPNDTGNSGKWRIWMPDGSTRLVKGSVSSGIWITAVAHGKYMDVIPVGSVSGSSSTHYCDIYYISTAASRVVYRGTSYAHPHGGVSMSYAYNDSSYTSTNIGSRLAFRGRLVKASSVAAFKSVSEVA
>REF_DGR_[t145]AGZQ01000025.1_3887_4831_2987-9502_CLec3
MAKKVYDEDGLDMQKTDWSGDESTGNLPVSGRLVENYIKSIDDKATPTEELVAGETKAPTSGAVFASLVGTVTNIDVTDSEDGTQYVMTVTQKDGEGGESDREVRFSKYSDDDKVVVNIDLTDASGSSLPASQYLSLGTGFVVRYAVGVGTAGGGEVSGYSDLKAKVVVKRGSTVLSEFQDAEFVGVTAGQSYTFDASPYLKDATTYTVQVEAQAGYDGGTLMKTATARVTMVAMELSTTYSVGNGLADGGYRNDVNIPFTAKGTSGEKNIYYRINGGQPYTLGLSAGSGVQQKNVTVALSEMREGMNVVEAYALHENSGVVSEIHYLTLLKAGEGVTAYAGMMFNHRAAGFQRDWKHPVLEAEQFTAWNFTYAGYDRDAYTARVKVTSRGSVVKEDLLQRGETGSYGRTNVNVEPLDYRVSCGDAVLEVRVNTTSHPDIEATLAPDAVCTFDAFGRSNTENNPESWVSGDKRMEFRDVLWSVNEYGAGSGWHKDRLLLAGGAGMTLTADGGYRPFNEADKPEGFAIRDVGMTLEIEYSTANVTDTDAELITCLGTLQNGNRYGLVVTPEEAKFLTGVVTEAMDAGQVLRYEDSVGTKFEPGKNIRITYVFYPDVETNEQRTLIGFYVNGEESAASKWLDKVSFDIRSQLEFKSEGADLNVKSVRIYNKALTSDEVLNNYIVDRNHLEDADGEPGVRSLDEDNRVLNEGDTVSMEKLMGLMKKRRNSILVLIGTGSVGSEVPSESDTLNVMDALAQLNNKKANKLCREVRFYNGENRALDWIARDIYLRIQGTSSVNYARKNLRFYFQKTASGYTARMSYGEIDGNGQQSNPTATEGKKNLFRLRDNSVGAKLACAKCDFSDSSMTTNTGGAKFIHDGMKEMGILTPAQQYAADHADTCKEDIRSAIDGLPCDLFVAKSVDEDLTYYGQYNMNNEKSDSYPIFGQDKAIGNEQWGTGDTLNYLQANGDRPKEYLPICIETLNNSNDLCLFRWLPSTEPDHTDFMDFNFDGGFEFNHPKDVFWNDGGGDAEEEPNIKEHLGTGDKYDKMYKALDRMMSFLYKCVKETPAGKGMTYNKETHTFDGVDYEDDVNKFPTAKWVSPTFKAEAGKYFNLPNLAAYYLYVQFNLGVDQLAKNMLVRTWDGVMWWITYYDGDCQLGSDNKSFLTGKYDDNRQTKRDGAYVMQGHNSWLWNLILGNMGNLLEEVMTRGVNGGTSFMSAFSIQKAVDHFDTEQMKRWCSRLYNKSGIFKYVYPFLNEMPVGADGAKQTYPQIYGLKGSLKAHRNYFIQRRYDLKQVEYGYVSTLGAQFYQSTASLDKAYKLKPMQYRLTIPYRVQLSTSNGVQADSGVVDADVLHSLQLARAFGENDPLKIIGAAKIKELVWHEDAFAIGFNFGLLTSLVKLDMSVEKASGYRNGSFMASTNGMLLLEELNMRNNLLARNGDNGNVTTLDLSWQGRLKKLDVRGTGLTRVKLATGAPVVQLCLPETIEELFLEYLPRLAESGLVLDGIGNVRGYRFMGCPGIDGFAMLERLHQAKLNGSGKLERFVLDIDMEDDGRLLGKYYDYGTYTSTGAIDNRHSGLRGRLRLTKYMEDEEADRYRERYPELEIVQPAYSIIESDESVPDDANISNPDNETGYKYGNAYVMNAHVVAILKKRHRVLAKVTKKPTSRKVEMAGQAVDINNLDGEMTYCPLDDTTSNKYYDGSAAKLDSSEGDWMMYEPFFWSKGINDYLNEKYYSCYSSNGPDDMPPIPEVTVLTLDDIKETKDGYLAERKLLSGKPTLKDSYSTDKTYSVCKVDVQGYKRVRFPSVPGTGLVGSLFVDGSGNVVKTIVVPTIGLKFEAGMYLISDIPEDATALHFSILNTAEFDKVVLSNSDKIEDMEPDWVANEEHLCAVVGSSVVGSKLRSCVTGNSTTASMNWIDFHYYSVQRGMQQIDALMHSRIANLFYARYGRRDSQEQCGGGQHTNNRITGGTAGYGMQDTIGYDEAYKINDKITNSIVDGSIHQYAWYRGQDEYGSPTVTQVNNISCLGYEDIYGHKYDMMDGVDLPNDSANQGKWRIWMPDGTTRMVKGKTSSDQWITGVAHGKYMDVIPVGTANGSSSTYYCDKYYISTASSRVVFRGYSYAFGGVSCAYANYDASNSYSSIGSRLAFRGRIVKAESVEAYKAIVEKA
>REF_DGR_[t146]ACKS01000095.1_2903_4201_2624-9508_CLec3
MALTEQERQDLKQDILSQIKSESQSVTELQEVQSLDGVKTLPAMRGEELVTAPISLLGKPATDAAAQAQAAKKAADTAAEKAAQAATNADTKAQEAQAAAQVANKAAKDLAAVKDSAQQVIDRYEDVAVQALNGATARFDGILADATIEQQSASAVAGVYFIASKGVFAGKREGKYYGNWQGADLYLTEDRKEIQKDKLYLLGSVLYAWNEQDGTLAEACGTGGGNTINVSEKYPLAEGYYTLATAIKTVEDKLRAKGRCVTFEVSQGKYQTKQFAGTNLATWESESSWDDFGGGGTVKSVTLNGQKGTPDSQGNISLTVNETEVDETLDAGSTNPVQNRAITGKIGEIEAGTLFDSDVTEEDGKQTVTLKNKSGVAITQFTLAAGGGGGGETSSAKIVLGAGVDHNVIKEGGDCVLTYSYDHLYVGGEDAGQTTGQKATIEIRVLRGSILVYGQTIENVSRGTYTLNVSKYLQAGTTDIYVKATATDPDTGKPQAKQAYVNVKAVSLTLRSDYALSDGTAGGGYDTGDSAVIPYTVQGTGTKTVFLYVDGKQHENRTVTRSGTTNGSFSIPMRPLAVGRHTVQLVAEMEAGGGLTLRSESIYMDIFKAGSSRPLIGTKHVFRDGRILTDNHLTPLLKTGQYEQLSFEYAVYDAGGTPAGMTVFMNGTPTQNVSVPRTVQTYTNRFTAQGTQKMRLVCGATEYPLDIEVEKSGIDIGEATLGLKLKLSAAGRSNGEADPAHWEYGSVKTAFDGVDWNTSGWTGDALKLLNGAKAEIAFMPFTSDAATAGCTVEVEMKVSNITDKDAGVVSCMSGTKGFRITADKAMMYTGSTKEVADEDGGKTTQQVGVGRQYGSDMWVKIAFVIGKRSEGRLMELYVNGTRSAADIYGESDNFMQDSPEGITIDSSGADVEVRTVRVYDRALTDDEEMDNHIIDRRTLDEMAALFEENDVLGDDGRSIEFEKLRKKGKGIMLVVRKGGLDPVNAENNKKADFLSDVHLWLPDGRHVYLKNVYVRIQGTSSTKYPTKNYRIYCAKGETPEMYVDGVKQEELKVALRPGQKKVKVLCAKADYSDSSMVENTGGAKLWNDMMKALGFLTPAQQTDSSVRTAIDGFPIDVFSAESMEDTPAYYGQYNLNHDKSDWQEIIGMKGVEGLDPKKAVAFEFLNNTQPLCLFQGKADLDAQAVAEFDNALEFNYPKDITWATATEAQKGAFKRLWGWIRDCVPSGATPDDISTFVSQKFKSELGQYINKDFLLCWWLFTDFFANVDQRAKNMIWATWDLLKWYILYYDGDTQQGDRNDSMLAYLYDVMRETWDAEKSKYAFEGYDSWLWCLVLANLKDDIVRMSGKMRTYLTEERASEVFDKEQQGNWCGRAYNKSGALKYIKPQTEGVIVKGQLVKYPYIYALKGDKQAFRHWFIKNRFSLLDAKYETGNFLSDNIDMYMSRKADAPANTITVTAGDLYYFGYGTNNAPHLQASRRAEKGGKVTLTFANAFTVNDPIRIYGASRIAELDMRGAADNLTGDVNLNKCKALRKLNMQTAGSGSTGWCMVIDQCRQLTDINLYGQTNARTGTLSSQELDFTPQTRLKTLDARGVDVQAVLIAPGAPAQTLKLGGNIQTLRLEYLPELKDSGLTLQNWRTVKTLRFAVCPNLDWQTIIGRCINVERVRIEGIDMKDDGTLLAKYKALKGVDAEGNAVDYCALVGTVHLTAYMEDGEYAAMHEKFPELNIRQPDYTVIEFDDAVADDANVTNLDNGTGYRNGTAYIPSGHVTAILKQRHRVLAKVTKKATTRNVNMAGQDTTVNNLDGEMTYYPLDDANSNKYADGTEAKLDGTEGDWMMYEPFFWSKGINDYLKGKHYSCYSSNDAAHKPDSPKATVLTLEDIRRTQGGVLPGKKITSGKETLQNSYTNDTTYSVCKVGVEGFKRVRFPSVPGTNLIGSVFVDAEGKVVKSVVVPTIGNKFEAGMYLIADVPATAVNLHFTILNTAEFDCVVLSNSMRIEDMEPEWVANDEHLCAVVGSTVIGSKLRAAVTGGSTTGGMTWTDFHYYSVQRGMQQIDALMHSRIANLFYARYGRRDAQEQCGAGEHTYTRTTGITAGYGMRDTIGYTEASSVNNGVTNSLIDNRVHQFAWYRSLDEYGGAAVMQVNSICCMGYEDIYGHKWDMMDGVDLPNDSSNYCKWRIWMPDGTVRMVKSSTNNGWWTTAVAHGRYMDVIPVGNVNGSSSTYYTDVYYISGAQFRVVFRGGNYAYPLYGISCSNAYSDASYSDAGVGSRLAFRGRIVRAQSVGAYKAASEVA
>REF_DGR_[t147]NZ_JH114142.1_231164_232473_1530-9620_CLec3
MSSIKTTEIEGDVSIGRHVGVGGNAHVQGNAVVKKNLIVEGWLEAKNVKSANKGLFTTVEKLREAYPRPHDGWWAIVGRSLPAPIYVADGGAWVATGENGGNPTVDSEQYNGNISELQGDLNAAKTDVKGIKDDVKALKTQVTTQGDSVNQTRTAVETAQQTAENAKKAASDVNAELTTIKDSKGKANGIAPLDEEGKVPSAHLPSYVDDVIEFDSCLDSLTAQQQATDKSSKDEHTKVIYNRAKNKFVLAVASDEDSTTTYYADWSDADNYGTASKDGRTPASGKVYIDSSDNITYRWSGTKLAPIGSDLALGYTAGTAFPGNEGAELKQNLTNSQRDIEALQNDGKAAVARSVVNVNKLLGMENRDMTFSVALEKISEYKDKEKIMIPGIVLTFNTPNNGWVSKQWVNTESWNKEGNWKDFGANGTNIGNTLNVNSLCPDVEYTLSTAIKAVQDLEQASGFTYFRSGAVLTFKTAEKDSNGAHVWAAFQFTREVPDINPADLKPWVAFGGGGTAKVELTGTPRNNEEKAFSSAGAYKHIPTNLKVNTETEGVVKLQMTNEAGESIGDEQQFVVGTGSSVGGTTIAIAFKENPLYGKAGGLFNVHASILSVTKAGNQETSNSITNVQFVDRTTKKVVATFDTKKPSSSTLEDYSFVFDLSSLYVNAGQGSLQMVVVDDSGNTASKNLSVVAVDVTCVSVQTLHYTKDTSLEVGGNAKNILMYSFPKNSSDKGIRTTIELFRDGTWQPLETTVITDTYSHSVRIDPTGLAHGAYPIRIQGQDVASGVKGNILHTAVMVIQQDSSLDDYDKPIVVARWSDDSEGKKKLYATVIFDVAVYQRSTSRPEAVVSLTNETTNKTETITRQVMARDTTQVINRRLIGYHDGDNLLFGVNSGDATLKESYKVTISGTLLPISETEGAVLKFSMAERSNADSDKTIKTVTSDGQPVSINVNGANYTTNGFVKDSFGTSDYGTAGDKGRMALRIAEDVTAECTYQPFASNAIETNGLAFSFTVMTKNVADRNAHLIKCMGEKLGFVLTGEELIVATNGSLTDAATTALVPYVNDKPTRFDIVFEPSTIAPYGGIGVIKVFLNGDEASAVAYKAGELANHNSTIHFDGHKADVYLYELTAWNTYYNYIQACYNYLVGLTDTTAMIGEYEQNNVMASITAEGTTKDRPTMQKCLDAGLMVCAICKNPDAEDIAANYPDYLETKDGDKKTKQIVDWYCYFPDRPWQNCKIIGITQTNQGTTSSWRPIKNKKGKMKKAIVTLLYTREEIQTMFPGNADALTKYDKCVKMAAKNRIQVVDGGNFTNIICIKVDYSDSCGAHNGAMMELMNETQIALGEKYMTPAQVYNEGEYEIHTSIDSVPCALFRTDSRMNHSDAENPTKAYFHAKANFNADKGDADFFGFKGVNGYSKKCLNYGDFTELVAAQNQTLTAFKSQVLADTTQLIAGNIYVLSEYCGNEHIVIENDGKGAMREVQAVEKPVAVDKTLAEVLADDVKNYTWLNVYKTSDDHYVQYQGGNWIDTTGSMTFNKATKKWSVTGRVVNPTECYEYLKYDSLCWGQGVNSLDDMMRIDPATGAPIWMSYYETRYPDDDNLEELYKTGKKVPYNLYKWLVFSQQCNQHQTEANGNITLGGVSVPGTKENRLKKWQQEVHKYANPYSLCCYTIASDYKAAVDQRSKNMMIAFYLEPDGTIRAYFNHWYDGDCVDRSDNDCGLTIPWDMDAVTSHLYQGWDSVTFVQTYAAPNLWVDDSGTTTITLHEVAAAMRKTERNSRKVFSADGCYYYWITKRLSRWAKVISSFDGERKYIQNSTAAANYFYALHGLRLEDLPDYQRKRFKLRDGYYQVGDLYTAPFKARMMGEISIKITAAQDGFFGLGEDRADTVTDSCYLRAGESYTLRANAAQESGKMVYVFGADKLAVLDISACTPKQEGFDISTCTLLEELIVGGESYTPAYTTGVLTSLNLPAMPFLKKIDIQHTKVLSVRAENSPRLKTFLAKGSTLRAFTPAEACPLEVAQFPASMTDIVFVGLTKVTYPNGGLTYEGLGNVSSVRIRRCPNIDPVRILEDTVAAGATISTISIKDVECSKKDTVLSAMKEMGTRGINSEHTNICDGLSGTWVLTKYIEDSKLAALKEYYPNLIIHQSQYSLIVFDDTIDDPGNISNLDNETGQMFSNDFVPSAHVAKIRQQLIPVKGKLNTERNVWEGVKVSETNYHNLANGVEFDYTDKAADGFDVMMRCPAMWYKGINDFKNQKKYIAWSSLATEPLSTAKRVTRKKLKDIILKANTGVMSEKIRLNESTLDSAGVLAEVSNVDVYKIDVAGMKQVRWPGMNNATVGACFLNATGTIISKFNLAIGNTAFDFIDGDYVFIDVPQGANEFVFSSSNVNSELEAIAVDSTEIEAIEPDWVRNEPWLLGVYQASVDSLLRLRSVSGATVQRGSNNNRTSSEWLYDEEGYATNTPVRKMEFTYKDFQNLAHRRGNGFQMVDYDMSKLMAVLWFSLSGTRDSQLVCGYGNGSSDVTGYRDDIGNSDSRREDSRGTKCLGFESFFGVYYEWEDNVAVNIPSYRQYMKDKTVEVNTYPTDAIWHIYDPISKTERLVQGTKDNGYCIARVRHGRYCDIIASRVSSDNSRWASNYADGQWYNHAKSRVVGRSNYGAYANGGLVFAYANFASSQSYSNVGSRLAFRGKVEINE
>REF_DGR_[t148]ADJS01003586.1_3195_4229_1185-2783_CLec3
LISRRFVLANPDKFLRLRDYARLERAQKNGVVDGTKFTYDSAKHVVSNVREYFDAHRDGRTYGVRFPLYSFSNSPDGVKVGDNAGLTVVPSTNYRAGRDDYAGLSAFRVFDANVTVADDGTPVVKAIKGLAGNYAKDGSNGDVFVITTPGFYRFEFDTNHCTIWYSDTQYDGYSPMPGALLPDGSLRPCMAYAKYPLSNYGGKAASVSGQIPASMSEQGSVAVTTSKGKGYSGKTSADTFYTQLMHMLKYATKDIERHLGGDFNGSAQINVSKAETNVTRALVKATDAASIDLGSYVSVGTGTDRGDNKTGEAAAYRKVISKTVVDSATTAINVSGAAFTTTTAMHVTQMPYLTGSTDGVLGNDGIPREDVSKTHQPIRLQGIELFAGVYETEGDIILKNVKDSDTSGHTEVWKVFDTTKASGTAITADYVHVGDYPAVNDKTDNQWQWQTGFTEKHGFLLPTGVGATSTSGLTDALIINPISAPGLHELRRGGILGDGSHCGLFYACGGYALSNAWWAFGGRLSVLGRTHA
>REF_DGR_[t149]AP010890.1_1008990_1010024_8018-9595_CLec3
MANPDKFLRLRDYARLERAQKNGVVDGTKFAYDGAKHVVSNVREYFAAHRDGRTYGVRFPLYSFSNSSDGVKVGDNAGLTVVPSSNYRAGRDDYAGLSAFRVFDANVAVADDGTPVVKAVKGLAGNYAKDGSNGDVFVITTPGFYRFEFDTNHCTIWYSDTQYDGYSPMPGALLPDGSLRPCMAYAKYPLSNYGGKAASVSGQIPASMSEQGSVAVPTSKGKGYSGKTSADTFYMQLMHMLKYATKDIERYLGGDFNGSAQVNVSKAETNVTRALVKATDAAGIDLGSYVSVGTGTDRGDTTTGAAAAYRKVISKTVVDTATTAINVSGAAFTTTTAMHVTQMPYLTGSTDGVLGNDGIPREDVSKTHQPIKLQGIELFAGVYETEGDIILKNVKDSDTSGHTEVWKVFDTTKASGTAITADYVHVGDYPAVNDRTDNQWQWQTDFVEKHGFLLPTGVGATSASGLTDALIINPISAPGLHELRRGGDLRDGSRCGLFAADGWDGLSDAWWACGGRLSVLGRTHA
>REF_DGR_[t151]NZ_AABM02000005.1_1542_2785_8004-9584_CLec3
MANAQKVMTLADTAQLIAKVHANAAKGVRFEYDGTKGEYGNIAAYFAAHKDGKVYGVKFPKYTYSNTPTGVKTRDNANLAIEISTNDKAGRDDYAPLNAFRVWDVNATVDDDGVPHVTAIDGIDTRFKRDGSNGDVYVMTCPGYYKLDSTSTHNEFLYSDTQYDGYAPLPGVLLPDGSKRPCLLFAKYAASLDSQQRPLSVSGKEIDREFGSQNRAIDYALKKGKGYAGRCAGDNFYIQLMLMLKYATKNSDVLGGCWQYTPQTAVTKAETGVKRVIIATSSAGNFDIGSTINIGTDKERNNTGNYSAARARTILSKTNLDANNTALNLDGDAITTTTACFVSSMPWKTGATDKLLGTDGRPSAAFAANHQPIRLQGIELFNGIYETDADLIVNAVKESDDKGRLDIYRVFDITKASKTSTANYTKIGEFPARTKAIDNSWRYAEDFTLSNGVLIPTGIGATSATGLCDGVYANPLTSQGLRQVRRFGLLWDGAACGAFAVYLANALANRWWHLGGRLSALGRTKA
>REF_DGR_[t152]FP929034.1_1923551_1924785_8005-9585_CLec3
MANTQKVMTLADTAQLIAKVHANAANGVRFEYDSTKGEYGNLAAYFTAHKDGKVYGAKFPKYTYSNTPTGVKTRDNANLTIEISTNDKAGRDDYSALNAFRVWDVNATIGDDGVPHVTAIDGIDTRFKRDGSNGDVYVMTCPGYYKLESTSTHNEFLYSDTQYDGYAPLPGVLLPDGSKRPCLLFAKYAASLDSQQRPLSVSGKEIDREFGSQNRAIDYALKKGKGYAGRCAGDTFYVQLMLMLKYATKNSDVLGGCWQYTPQTAVTKAETGVKRVIIATSYANNFDVGSTVNVGTDKERNNTGNYSAARARTILSKTAIDASNTALNLDGDAITTTTACFVNSMPWKTGATDKLLGTDGRPSTASAANHQPIRLQGIELFNGIYESDADLIANAVKDNDNLGRIELYRVFDITKASKTSTANYTKIGEFTARDKTTNDSWRYAEDFTLSNGVIIPTGLNATSTTGMCDAIGANPLTSQGLRQVLRFGSLWDGAACGAFAALLRGDLALRWWHFGGRLSALGRTKA
>REF_DGR_[t153]NZ_AAVN02000001.1_286738_287517_7986-9611_CLec3
MADTQATEQATEGFEYADPLASDKAVWALVGAVKNLGDQKSLERDASTGRYSNESVAAMVDKHKTGLVYTFLIPAGSPTDIQPMSAAAKRVASTEFVPATATSAAVDPFDTEGGPWFHVSANAGADVDGVPWVEAIDGVDYGFSRVDNGHGNNVYEIAPVVWQAVEVLTNGNLLVSWSDSRFSGSQPNPKALLPDGTLRPYMLTPTYPMSIDADGRPRSVSGAKAANRTTSHDSLVDLCKTATTGYSGMSVYDQWYINFHQLTKTLCKSSQVDFPGCTDFNIQIHPALAETGVTRVVVTAEQAAKIPVGASMMYGTDTGTTCPDRGAAAAYDVFDGAVVGGKETLADGNVALLMDVAKAFDTTVNTWLQSAPWNTGNTDALVGDGQVAKDGKHPFKIGGVETGLGLWEFMGDTLFVSDGTGFGIAVNPDTRNEKKNAVADGVSPTAACMPTADGYMLDIQFVNGLILGKGLGGSATTGVGDYFYFDTSGGKVKGTIRLVPFLGSLGDGSVAGLRCASSWVWSGWASWDFVSRLSATGRSRG
>REF_DGR_[t154]FP929038.1_2017238_2018152_7720-9363_CLec3
MQLLVKVHRDQIAGEMDLKYKEKVAAATSKAEVDALFAEWWKIQYNPDLFTKSEMLERWFGNVLVDTRVHGVTTPRYSKSTSMIGELTDDSTGLTCTPSTESTAGSDPFAHLPQFWCLEVSAEKNTDGSHTIYYVEHIDDTADVRSGEHLCWVLQKNTYKREWQDKDYKYLKTRCTPAPGYKRWKEGTDRTGKVHEYMAHPKYYAGIDADGGITCGTGLKPVNRTSHQTGVTRWRGRGAQYSGASGSLIKFLDAMMRLKYGRKGNSGKIEGCTNYNYQYTVAVSETGVERVILTKEQAANLLVGSAVMLGIQSGSDRNTASNYSIFDGKLITAIETVTIEAKEYSAVYVDNGGKTFDTTAGSTYLSTSPYYSGWNDNVLGRDGSKISPTSGKEPGMIQGVEFMNGSYLIVSDELWQWSQDANENYCFDCYKCYDQSKVGSAINENYEKVNVPTLVFPKDTTAWTWKYITDNAINDDVLWPEATNASGSGVGVGAGFYCVPAASGVRAAWCFGLLGFGGHAGFPCRASFIGVSAASWSGSLGAPGLEG
>REF_DGR_[t155]FP929046.1_2739636_2740664_7660-9399_CLec3
MARTHMASDESLQQIFAAVSGTTMAAAGDGRTAVLATGNEDTIDRYYNALAQKVTTAREMNVLFVDWWTANWNPNTSTYNRMLERWFGNVLDDSRVHGVKFPLFSTSNTAIGELTDDSVGLSCTPSTAAESGKDDFAGLPQFWCVEVAAEKNEDGSHTIYACQYIDDDDFVRSTNHLVWVLQKNTYVRERNEGGYRILRMRCHPSGGYEQWPQGTDRTGKTYPYIANPKYFAGMQDDGKIGGHTGLAPVNYKSHTQLVQLWRARGSQYAGASGNLLKWQERMIQLKYARKGNSGTIEGCTSYSYQYTAAIDAEGVNYFPVTTEQAANLLIDSYVAIGTHTKSTADRNDATLHDIQTEARITRIEDINVDGTGYKAVYVDTGDTWNVVKGQTMLSTMPYGSGYNDSVRGNDGSRTNYTNGKEPGLIQKTEFQNGAYLIVADELWQWGKDDDGNYTFDIYTCHDQTKVTTNGSISADYTKQEDLTLTFPEGTANAWQYIEDTAISNDPAVLWPAAVSTRAGSGTGVKAGFYVVPAASGVRAAWRCCYLNAGGAASLAAASSRYWVGAAFWHGGAGVPGLAG
>REF_DGR_[t156]ADJS01006856.1_8311_9318_5382-7646_CLec3
MANRSTGSGQWTNMGNVTPNPRGSYSDAETYKYLDMVSYGGGSYLCLQDDTIGVRPSPGESTDRWFCSSVPGEATPDFKNLVTETKEAARTAKEKASEAETSAKASEISAQAASNSAEAAAASARDAENAKDVVAGYKIAAEKAASSAATSEKNVNDKIAGLDNTFSEKTTSAIETINKSVDAKADEIKNEITATKKSMVDASQKAINDTIDARKTEINNTGASEIKNVQAESATQTQGIKSVAAEQLAAINAAGGTLESAIERYYAMRRTREIYTVEELDPDVTQACTVNRLDALSGLTCTPSTNTTAGEDQIGTLEAFRPIEVNWILDDDGNQKITAIEGMPGYKTTGKVNRGIMNMGLYYKKERNAEDNGWLHHWSMLPRKEEGYVPMKECVRPDNTVQGWMLHPKGAAVDIDGVPYVTNGKPVRNKPSYANFTYARKQGPAYCFETDVDAAWVLALTMIKYGTKDLQAYMRGCTAYSNQYNVAVAEENTKRVILTKDQANYFVVGSFVSVGNPGSNTNYDRYYAYMHNIVDSVKITAIEAVDETHSALVLDVAAPFTTETSYKVSAMHWETGSTDSVQGYDGSPVSNTDGKNICKINGIEIMPGGLSVSGNSVHIIETDSDGNTSCTYYRCDDARLLTTNTDTIISSYVKVGSFPATDNAWKYIKEQMVDFGKGVMYPVTYGGGDKAYWADGWHTGSTPSAGQKSARELLRRGHLNYGGVAGPSCVFGNAGLTSAWWNFLATLSPNAGTG
>REF_DGR_[t157]NZ_GG696046.1_280339_281615_7874-9562_CLec3
MVDASQKAINDTIDARKTEINNTGASEIKNVQAESATQTQGIKSVAAEQLAAINAAGGTLESAIERYYAMRRTREIYTVEELDPDVTQACTVNRLDALSGLTCTPSTNTTAGEDQIGTLEAFRPIEVNWILDDDGNQKITAIEGMPGYKTTGKVNRGIMNMGLYYKKERNAEDNGWLHHWSMLPRKEEGYVPMKECVRPDNTVQGWMLHPKGAAVDIDGVPYVTNGKPVRNKPSYANFAYARKQGPAYCFETDVDAAWVLALTMIKYGTKDLQAYMRGCTAYSSQYNVAVAEENTKRVILTKDQANYFVVGSSVSIGNPGSNTNFDRGNNYMHNIVDSAKITAIQKVDDTYSALVLDVSAPFTTATTYKVSAMHWETGSTDSVQGYDGSPVSNTDGKNICKINGIEIMPGGLSVSGNSVHIIETDSDGNTSCTYYRCDDARLLTTNTDTIISSYAKVGSFPATDNAWKFIKEQMVDFGKGVMYPVTYGGGDKAYWADGWHTGSTPSAGQKSARELLRRGDLSNGGLAGPSCVGGNGGLANTWWDILATLSPNAVRGEWQAAA
>REF_DGR_[t158]ADJS01008728.1_4433_5530_2463-3974_CLec3
MAAVAVDVAMESTSQEILNLLKTVKTLVTDVSKFDWKNFWEQTATDEVFSTKFYYYETSTSPSGEKMNASVGLTAVPSTETVKGQDDFANHSAFQTIDCNFVIDEQENKTPVAIKGGNGYSDIGKVDVGVMVPLTYWGIQKFDTYYIVHFATKPHPELECTTVTPWCNKELGYGILTKYYAGQIDGILYSSSGNAIYNFVSAQSGNTELQKKGTGYHGSGSERTAYLLCMLWMKYATKNSQKIFQGCTGFNIQTKVVQTGENVNYVVIPTAQANSFYVGTTVSIGDATGHTDNLDRGQAYMRNIADRVKITAIEAISGTDNSKVYVGKQNMTITEDTYISSMPLHAGQTDKVLGVDGYVKNDGKHAFKLGGIEDMVGAYYISMNELWNKTTATTADYYVRGTAAWSSTATNWTKIATVDLETTDDFWIGDIDIDLSAGVIWFKSKGSGDSVGVGDRQYNGGDGTGWREALRRGVLWGWSSAGFSCANLGGGVANANWDCALCV
>REF_DGR_[t159]NZ_ACCL02000018.1_46596_47797_7346-9673_CLec3
METTRVEELLDSLPDNENGVYEAGTGERERHIVIGRDRVIVVPDELKRIAVETDHNIETVTFDCPRYWDDKDLSEMSIYINYLRADGEPGSHRATNVVVDETDPELMHFDWTIRGHVSAVAGSLVVLVLAKKTDSTGIERNRWNSEVNREMYVSEGLDTIPEAMTHMPDVVEQLLLQLNNAKDSALGDIDDKKTESLEEVADTKTEALSSIDTAKNSSVEEIVNTKTESLSAVSTAQTNAVNETNSAKTVALEEIGEAKTDAVNAVDTQTNLTNFVKSHFNLLRTGKVYTVRVPLWETSQTSNGEKLDDNAGLVMLPSTATEHRQDDYESIPLFKTYDCNAVVDEDGKRYITAMKGDANYRDTGAVDVFVLGMSYYEKYWIEDGYWYYSRTDTPREGYTLAVECKDIYGNDQGFALYGKHVAGLVDGIPYSSKNLIPARHCSGRTDGLSTGISYNGNIAIFKAKGNAHYSGGMMCDYKYAITSFYLKYAVIHSQSVMAGCTNFNVQFRTSIAETNTNRVVLTNSEAAKFPVGAYVSIGDGGSTTAPDRATFVCHNKAECVQILAKEVYDDTHTAVVVDALFDTTETTWITSFHWRSGFSDLIKGRDGCPCQNVSDLTSGIYPICIQGIELMVGGYEVVSNAILDIVDDGEYFDVYLTNDCSKLTANIDAIKQNYTKLTVRIKRPVGAGGWKYVTCIVIDIENGAIIITSYGENGSGSNSGFADAIYFDASTSGQREILLLGDLWCAWFSGLVCLFACSGPSYARWNFLSRVSING
>REF_DGR_[t160]ADJT01012479.1_153923_154825_7333-9183_CLec3
IMATSTITLKTDTTANWESSNRILALNEPALERTTDGYINMKLGDGVTPWNKLGYVFKLKTLEELNASASTSSSSASEQVTLAKAELAKCVSEYEKTKEISDGLVDKIQLLSTNAESATTRANNAAAAAEAVTAEKIGINDSKAGAGTTYSSNKIESMLKVLNTNRPKEWGVRFPLYSVGSNPKGERLGDAVGLVANVGTDSATAYNDFDYLMPWKSRRVNGHWDGKDFIITAVEGEPNFAVDGSNGSVYAERHLFYYKYVFTDTYYEIWISDQHLDGYEIPERFINIDKSIMQTYYYPCYRISRDSSGNPVSVSGKDVMLSLSYSGYKTLARKLGTNFHIETTKDRQINELLFYVEFATRNSQDIMYGAANMRYNADDLATVATTNGNKFICSNSVAGNYVVGQTIVIGSTKNGSEIANNRRITAIETHDASNKAIVFDGAAVNVAVGNFISSRCWFSGGTDKVLTPSGSSVSNSSGRYQMRYRYVEDLWGNQWAIIADVLIQDHQAYVCKDPTKFADSITSDYEKVGYVNAATDGWTKELGWDKAHPYVRLPFVLGGSNTTYFCDYYWQNGGLRVAYVGGNLNYGTNDGLVFWSCYYDVGTAWFSIGARLSYTA
>REF_DGR_[t161]ACTW01000035.1_32715_33806_6743-9481_CLec3
MSNANVGKVFNMTGGNGGGGALKLETLAITKQPNKTIYKSGESFDPTGMVVTAGYGYGLTSDVTGYTVSPQVLTDGVTEVTITYTEGRITKTASVPVTVKKVLVSIAITANPTKMTYQYLETFDPAGMVVTATYSDESSEEVSGYTHSPDAFSALGQQAVQIQYAYEGVTKTASLTVTVNPIEVAVPVQNGVLTYDGETKTPAWTGYDTGKMTISGETNGVNAGTYSAKFVLDYGYVFPGGQNEATVSWVIDRAVIASPPKQSNALAANGKPQSPTWDNYDTSKLTIGGERFGTEAKDYTATFTPTPNYKWWDGSTGAKEVIWTITSVIVPIPVQKGSPVYTGAPQTPEWDNFDQENSSVSVTPQTNAGTHTATFTLLKGMWSDGTTGKKTVNWTIGRASLAAVPKQSSVPKYDGNPKTPSWDSNYDSNKMTVSVEPQINAGTGYTATFTPDSNHQWWDGEVGGKTATWSIAKGDQVVTVNPAAVTLNTSARSAKFTVTRKGDGVISAISNNQSVATVSNVNQITGEVTVNSVKDTTGTTTITVKVAEGGNYLAGADKQVQVKAQFVTIYGVEWDWTSSGSTKGKRTDGATGFGDPNPAVNNGSGSSPFDNLYPWRDMTKVTRTGGVMVKEPKYWFKWTKTGKKLKLQIADGPVEGFHVDPVNMDRGDGLGELDHSYIGRYHCGSNWKSETNQAQMVNITRSIARTNIHNLGTNIWQMDFAQFWYVNMLFLVEFADWNGERIGLGCSASGSRENNGKTDAMKYHTGTTAVNRNSYGFCQYRNIEGWWDNVYDWMDGCYYNANGLNVIKNPNQFSDNANGVLVGKPTSGYPSDFAIPTQSGLEWALYPSESSGSTTTCVPDSWDFNGSNPCLRHGGCYSQGQSHGPFCVYFYSASYSYSFIGCRLQERPPKAA
>REF_DGR_[t162]ACTW01000083.1_7555_8553_6336-9419_CLec3
MAWLGVITNNGNDLLTRWVEGKNLHITRAAAGQGRVEQTAMLAQSALVNEKQTVSIVSNTPAEKGQRLKLQVTAQAAVGYNLNQFGVWARLDEEEDQMIALFQTDTDIGIEIPSKEAMPDFVYTFYGLLAFSNQGNLTVKIDAAAVVTAETMGQAINEAMGAHAGDREAHAALFEKKADLGADRKVVIDQLPVNTPNGVAGLDKDGKVSAAQMPVNAPNGIAGLGDDGKIAAAQLPSYVDDVVEGYYHEGAFYSDPAHREQITPESGKVYIDAETNITYRWSGHSYAPIGSDLALGETQSTAYRGDRGKIAYDHSMTKEGNPHGTKAADIGYTDNKGLGAKNLQGAMDAAAQRAIDAQKSADAALDAITKIGHTIDAVPSQNGTLTYTGSEQSPTWNSYNPETMTMGGVTKGTDAGSYNATFTPKEGYTWGDGTNETKTVVWKIGWATIMAVPSQSGALAYTGSAQTPNWANYESTKLTLGGTTSGTNAGSYEATFTPKGNYQWQDGSATAKTATWRIERAKIAVVPSQSGALTYTGGAQSPSWSNYDSTKLTMGGTTSGIAAGNYNATFTPKEDYQWQDGSVAAKNAAWAIQKAAGTLALSPTSMTLDASAKSKSITVTKNGTGAVSATASPSGVVTVSVSGNTVTVTAVKDGNATVTVNVAADANHTAPSAKTCSVKVEMPNIYGVEWDGTSTTVWSRTDKAAGFTNPVPYVAGQSKYGSPFDNLMPWSGMVRSSDPAAGELVAIPKFWFKWTKSGSRLKLQIADKATPGFHVSPAHADRGDGKGERNTVYIGRYHCHTSNWKSQSGGKPKANITRSAARNGIHGLGGTIWQSDIQIRMTIWMLYLVEFADWNSQKTIGKGCGDNSAPGNMGYTDSMPYHTGTTQNSRDSYGLGTQYRNIEGLWDNVYDWGDGCYYNSAGLNIIMNPNNFSDTSGGTAVGVPTSGWPSAFAVATKSGLEWCIYPTATGGSETTYSSDYWDFDASYPCLRFGGDYGRDGNRGLFYVNCNSVSYADASIGCRLQKLP
>REF_DGR_[t163]NZ_AAYG02000002.1_94215_95258_7627-9504_CLec3
MLIWNPGKLTKDGKALLAKAQAGKCAIQITKAQSGSGSYTSSEDISQRTALKTVKQTFPISNKVINTDSALVLKITMENSTLTAGYDITEFGVFASDPDKGEILYSIATASTSDYMPAYNGVVPSVINMSYYLEVANASTVTIKSAGALALQSDLEALEARVTAVESDALRGYGARRKVGASSTTWERVGAAIGLVAKAAVGNGTVQNDFMASVYPYNSVKPCNVAEDMSVNAYLGDADFQWDGSNGDVMLEVPQVYTARYFETDSDGVEWEYRWVAAGPVGRCHLDHAFTDGDRQSEKIYIPIFNGSLNTEGTKLESKAGVFPLHNKTRAQFRTLCTAKGDKWCLDDVWTMHLLDTLFIVMFAGTNAQTILGRGRSEMPYDNAANVALQAKNNTNYITIAKSWAERFTVGQGIGIGTSAGSQSVFAERTVTQITDSAEIESASNIFFDGDPVNITTDHHIWSCVQKTGATIEMQSANGRVEGVDGRTAVRFLYIEDWFGNMWQFRDGDNIKKFQHYYCNKRSSYADKVYEGDYFKVGYEASQTGGYVKKFGYDPEWPEIEICVDATGSSGTYFPDYYWAAEGGELVFSGGSVYNGVNVGPFCRHCYSGSGSSYWYIGGRPLGRK
>REF_DGR_[t164]NZ_GL622409.1_3761_4632_7412-9304_CLec3
MLIWNSSKLTTAGKALLAKAQAGKATIKITKAQTGSGSYTSGEAVDTRTALKAPQQTFPISDMQISNDSTLVLKIAISNKTEDTELKNGYEIKEFGIFAQDPDKGEILYSIATAITSDYMPAYNNVIPSVINMSYYLEVANAANVTINSAGAIALQADLEALEARVSVIEQNKVEILAARRKVSSSSATWERYGDAVGMVCKAAVGNGTVQNDMMSHFPFNEMRPCNLAADRTVNAYLGDADFQWDGSNGDVMLEVPMTYTGRWFETDENGVEWEYRAVSSGKIGRLHLDHLFTDGDDRRISEKVYLPIFVGSLNSEGNKLESKAGAFPAHNKTRDGFRKLCNAKGNNWYLDDVWAMHFLDTCFIVMFANSNAQAVLGSGRTEFPEDGTKGLALQERTGNYITINKDYAARFFVGQGISIGTGLWNQSLAADRRITKIVDSTEVENASCIYFDGEPAAITTTSVIWSSLQPTGATIEMASPNGRVDGKTNGTSAIRFLWIEDWYGNAWQFRDGDNIQRFQHYYCNDRSAYADKVYNGAYFKVGYVAGQKEGHVKTFGYDKEWPEIEICTEIGAGTTSYFCDYYWMNEGGEVVLSGGGVGIGAVAGPFSRRCLGGAGYSYWHYSGRPQSRK
>REF_DGR_[t165]ADJT01005467.1_20402_21415_8373-9641_CLec3
MSGIDIISDTTGQAIVESIKALGTKLSEGRVIYGVHINSADSNPKTRVRYLADAVGMTPAHMNFTSGTFDYGSWANAFFMPRPCMLKTNGQVDYYLNENDLAKKIDGSASDIANVDYDGNAMMEWGNGTDIIWWKIAPDKGNPNSASLYVANYQADKDFKNLNFIDINGNEKSHFYTPIYNGSLDSNNKLRSISGQTVIKSKTASQEMTYARANGTGYEIEQYVDRLLLNILLIIMGKSTDTQDVFGRGMSENASDENLLLKTGTMNSKGLFWGENAGKAGVKVFGMENYYGNQWRRTVGLILANGTAKVKLSPSVKDGSSATNYNTDGTGYIEIPNSTPSGTSGGYIKDMLYTALGMFPTSITGSSSTYYPDGCWFNIAIIAFALFGGVLYGGRLCGPFCVPLDNVAGNARWAIGASLSYK
>REF_DGR_[t166]ABCB02000017.1_169604_170629_7802-9649_CLec3
MAEEDLIFGKNRHFFGGIEPSNMLAFGVAVESGVVKVTATLPNDTVVNNQTLCTVEGAIIRRKTTDYPKDEFDGDLVANIKAYTVFADSGASPTGTYYYAAFPYTTQGVYNRNKANRVVVNEPEPMQEFSAKSVYVSASDTVKVEITAKLPSGVAGAVIRRSTTGYPTSETEGELFKNITANGTYTDINVTVGVVYYYSAFPYTSTGAYNRSEANRTSVTPKKRDYLFGYDLVKATSSPTGRVTYPSDVDNAAFTPAAMNFSTGKFNYGGWAFDPGEKFMPRPCMLTYAGVVDHYLNPNDYTKKVNGSASKVADTSFGGNAMMEWPKIYTKRWESNGVYHFRCSDTPQDDTWDCWCNYDRNNNQIDHFYTPIYFGSLVSGKLRSISGAANSVNTTAANEIAYAKANGNDWYTEVLADRLLLQDLLVMMARSTECQTAFGYGRCNSSNSIAPGTMNSKGMFWGSNDKTSGVKVFGMENVWGNLWRRTAGWINANGTQKVKLTRGTHDGSTATDYNTDGNGYKTIANATPAGSSGGYISSMKTEAFGRLPVTASGSSSTYEADGMWYNNSQVNYAIVGGRWDSDLVVGPFYASLDYTASYSYSSVGAALSCKPLAAA
>REF_DGR_[t167]ADJS01009107.1_45377_46360_8334-9611_CLec3
MARIYLADKETLDSTHANTNAILAALEESGGEHKKAVRYGIKINKSDSGKKSRVTYLYDAVGMTPAAMNYTDGTFNYGSWGNVEFVKNNYPCMVKFDGTEDYKLLETNYALKADGTTASDVANVDYAGNAMAAFKGGWLCQYETATDEYIIWSNVKYDDGYNAYHRTAPDGIIREGFYRRIYTPTLLSNVARSLSGQQPMASKNATQERTYIKANGDVWEHTSWWEWNYIIALLKIMAKTEDLQEAYGNGNMSGYVNDSTKYYGVLASGSMDDKGQFYGYNAGNKQIKVFHTEAMWGDQWERICQMVCDKGVVKVQPYGDCNLTGAGFEKVLDFADYGVSGSVGGYMKDTVMTKAGRFPVTYTGSSSTYLCDYFWLNTGIVAGPLVGGSCADGLSCGAYVSLASTAGDAYWNFAPGLSCKMPNAA
>REF_DGR_[t168]ACWK01000058.1_27599_28615_8247-9545_CLec3
MTENKVFIAEQETLLEVKEQTEKLIRNLIPTDAPIYGMVIHEASDLNPATRVEYLGANKDFKPMSMNMATHAMDYGSWADWSWLKANVPVMCGWDGEIKYYLNPDDYTKKADGTASDVSNANFAGNAMAVIKKIYKKEYKVGSDRYVYFCERQVDPDFQPVGFNVKGKVRDYMLIPMFYGSIDGNGRMRSIAGQWSCLTASGSSSDNSSGTAIGTTEQNTAILKTSASGLFFGGPLTNTLADICVMLTRSTDSQSSFGSGMCSSYVEDKAQHYGTQINKVVGGGRFYGSDDNKSFNKIFHSAVLGSYMLWQRDPYMVAVNGRIKVSTDYTYNLSGDGYLDTGCNVTANHYNATMHVVKGFGAIPSEEIEGTSATGYCDHTWVNATITAVSLRFGNCHDGLGDGLWARALRIVAADAGWYFGASLLLPAPAAA
>REF_DGR_[t169]ACFX02000016.1_5978_7027_8247-9524_CLec3
MGKTYIADKETLDKCYAILSADGIYGFIEHMDVLSPTARIEYIGQNKDFTPISLNKDTGTMTLNSWADFPIIVANKPWMVRADGTPDYRLDENDYTKKEDGTASDVSNTSYNGGAFSWLAKIYKQEYMLGNDRVVKFSMRERDGFEPVGFKDPSNNVLEGVWIPMFYGSILGADTSTPKMVSLAGLQPCYNNTTDKEHTAIANFSSRAAFLGGGIVQTITDLLIMFAKSTNSQEAYGYGNSSGYDASLAPTNGVKQNAVVGGGQFYGTKDAKSLNKIFHSIVLGTYQQWMRDPYTLLVNGRYKVSKNYTYDVTGAKYQDTGISLPKMFESDGSTQKYGIFYPHKYQTVPGFGAVPVHPCKGSTSTGGCDGLWQNVEIVAVARRFGSCSDGTPDGLRCLGVDNPAGDANWYLGAAVLLLPPVGVAA
>REF_DGR_[t170]JQ680361.1_20257_21554_8305-9543_CLec3
MAAGDRIFMAKESTSQEILSNTKKIIEDTKAKPKRYGMRINLLDSNPATRVKYLYDAVGMTPAGMNFAGGGFDYGDWGDIWFVKKNRPVMVRTDGTVDYELNHENHALKLNGGASDITKTSYGGNAMSEIPLIWVKRWTQNNYHFVVFCEEQYDDTYKAYAHTDADGNVLPVTYFPMYEGSVVNNRMRSLSGLTPTASMTDEQETTAAKQNGDRWDKQSFSEINLMYEMCTMITCSTNSQGKFGNGNSQSDNFLQTGTLNGKGQFFGYTSTTQAVKVFYCENFFANYWKRLRGLLLINGVYHVKAVPPYNSTGEGYTNTGLTPSGTSGGYCSRMEMASDIGRIPTVASGSETTYECDGLWFNNTIVAVALFGGDRSDGSKCGLSYWGVSSPAAIVSTYIVASLSCKPPVAAA
>REF_DGR_[t173]NZ_JH114304.1_403934_404970_6167-8068_CLec3
MSDTTTTPTETPSGSTPDAGANTADVLNEVSKTLTALQDAQQTLIEGREKVIAHLSDPDAHGAETRANITKAVPKPLWNGTSLVFASTDGSIATEPVNLKGERGAPGEKGDPGEKGEPGIPGAAGPMPDHQWDGTSLKVQKPDGSWPEAGVDLKGAKGDKGDPGQDGAPGAPGPAGGPQGEKGDPGPAPEHQWDGTALKFQNADGSWPERGVDLKGEKGDKGDPGEPGTPGRDGVDGVTQEAVNTAVAGHEAKANAHGIDKPESPFRAAVVSIAQAEGQKAASDAVADIIVGSTDPVFGIARLKTGGGAGLWFHCDKDGEPLSLKTSYFDRHPVYGGIERVLVDGQVMNRVPKFYVKHDTPASGSLAGSKITYISPTRLDGYHVHPAFMNNGQEIPYYLLGCYKASLDSTNTKCQSVHGVYPAVSKDFSTFKGLCAARNVDGVSGFMMQDIYQTDAVKLLMLAEFATPDMQAMLGMGHVAGSGAVTVDSAANHTPWRGFHGLYGNVWEMVDGVRADTNRRLEIYRNDGTRAYVSTNLAMTIYNSSQGYTGWITEMFSDVADGYDMGDVFIPKSGDPTETNGTYADNHYGASPNGVCYSGGYWGDGSTAGVFLVDFGSTASNLSANIGCRLAKV
>REF_DGR_[t174]NC_011420.2_1185425_1186494_6467-9019_CLec3
MGTLTTELLNQATALNSLRARVDLLLAAYGEGSLDPAEIQRQIQDATQDAIDAVLAQLDGLDVSELSLRVELQRKLIGLQNAYGPEKYFFEFFNPLFAVADTLSVAGVSTVAGDDSVDISSTSKLEVGREYVIDSVGQSIVITVAEILSATRFKASSNIPATVSAGTLRRTNWVIGNGQATAAAGQVYYSKRLDLGPGDVDKAVIVRRTDNAATIRLYFKDVSHTTWTEAHWAWKRDADTGLTDLGLVADGSADTGMIDVEYRLPARGAFDLKMVVEGGNVTVKHVVGVDQETLLGGIHHGPAQPVNSSPANAATGINETPTLAVAGYSSMVGSAMAATQWQVSISASVWTAPVYDSGEVGPGLSHQVPPAVLQEGQTYHWRARQKDAKGGWSEWSAPTSFATAASFEYVITPTITSPSNGAIDIPERPTLHSAAFAVHGGSDTHAASQWQIRTNAGTYASPAWDSGADTVNKTNVQVPAGILLDGQRTYHARVRHQGAALGWSEWSPEVSFTTKDMFANIIGIALVTSGGGGGTWARVDENGNNKAADASFFNNHPVYGGITDVTVDGQAMVRVPKFYYKVGTAPTGSDRAGRKCWWVSDQPVTGFQIHPAFRDAGADIPYIYVGKYEATNDGGTKAGSVASVAPLVSIDFNVMKTRCAARNTGGVSGFRLWSIYEVAALQTLALIEMGGADSQALIGAGNTNSSAAVNTGTTNATWRGVRELWGNVWHMVDGLKTDTSNRLQVWDRNGNKTWVNTNITIAPSGWMVSALESTGTGFDFRDLFVAATVDGTQGNGTFGDYHWSAASGTEYVCYHGGDWSSGSYAGLFPLNLNSAPSYSHSSLGGRLAKT
>REF_DGR_[t175]AHMC01000020.1_258430_259446_6651-9296_CLec3
MAIPLITQVLPVVPPPPQPESLTFDVEMEAHLRADAEYRDVHEAWTDQVNATASAINGTVVNVTAATTAATTATGAATTSTTKAAEAAASAASALAAKTAAETARDTTLAARDTATGAATTATTKAGEAAGSATAAGTARTAAETARDITLAARDTTVTKAGEASDSASAAASAKTAAETARDDAVAARNVTLGARDTSVDAAGVADLRAGDAAASAAAARQSELNAAQIVTGNITPAAIGAATEAALATEVAARQAHEEAANPHSGSASIAALTALAATIPTTAAGVGLGNVTNDAQVKRSEMGAAGGVATLGLDGKVPAAQLPTITSNVSVIRTPTITSPADGATLTTSMPTIACDTYRNVYGIAQASMVVEIATDAGFANITYTHTVSGAATTYAMPTGHIAPLGAYWIGVKYTDTDGESSARGVAHVTAAAVLEHVVAPTVTAPAAGATVYEQPTLTSSAFAVSSGADTHAASQWRVKTTAGTWDSPLWDSGETASSLTSITVPAGRLVAGGNGYDMEVRHKGTILGWSDWSPSVSVVSATTFANIIGVVCTATGGGGGTWAWVDASGNATTPAAGYFNGHPVFGGITDVTVDGQAMVKIPKFYIKRATLAAGAYSGKEAWWVSDQPATGFRLHPAFYNAGAEVAQIYVGKYQASSDGTKLKSVSGVAPAVSTTLTAFQGLATARNVSGVTGFMLWSVYQWSAIQWLYLLENATMDSQTKTGQGRVSQSSAANVDATDVAQATYRGIVGLWGNVYQWMDGLKTDGTQICMWDNAGNKTWVTTGRTRTAAAGWVYPLTFMAQSGASYNFSDAFIGDTGPTSNSGATAPDGQHFDPASAYFPIVGGSWGDGAGAGLWYVLCVNSASGASTSVGARLAKV
>REF_DGR_[t176]AIDC01000066.1_4894_5937_7902-9377_CLec1
MTTAFYRTGTVAVTQNSKVVTGTGTNWTTGPTKPLAGDVFIFNNKMYEIDSVVSDTEILLYRNFEDSTASSKSYAIMRNASLNISARIAAQVAQVVNQKQIMIDEFHDFLTNNTDSTVPLTDTLGNVINVMPIPALSEHSEAAIANVESASTAAIDLALADFNDKSNILTAAASSAVEAISGSKLVLVSDDFGAVHLARRFPVFTYEDLGIAGCPFTGIMDAFKRHDGSIRPYIDVAVHEMSNVSGRAASAAGLPPWTSINTDVTRAKCQELRSDAIMVGRYIDAMLGWLMIASGFQPRGNTEYGRSHSNNGEFGQRADGRVSNDRSGAAVVLTGTGPDAWRHDGTAFGVSNWVGNVWERDEGWKLVDGEIYVSEYMGQPEVEWVATGRYINTGHRFSMAKETTGSSNQEWRLFTKDADYIEHELLQRLLIEPIDCTKVLQGRFYYNVDGERFPLRGGRWSNAALAGPAAVHCNDERSNAGSNIGGRFAFAS
>REF_DGR_[t178]NZ_ADOP01000022.1_24185_25449_8378-9595_CLec1
MSVTQINQLVTAADQLTTAIEGKAAEIDSKTTQLDQFVKAKANEMAVVASDGYRKAIEHASGGRNKVIIDEQGNPNVMVPIAPFTYEELAAAIQEKYSIDLNLGTGIPTMFMRNGVQLGEVYIGKYLASAGANGGCSVIGGVQPRTSVNYDQAKALCNNKGAGWHMMSIHEWAAIALWSYANGTVPRGNTNYGRSHESKLETARRGDNGLPGDASGLGRTDTGKGPATWSHDHTEWGIQDLVGNVFEWLDQMMLDEGQIITTLDNNPAVIEENWNKHTAFFDSSTANTEGTGSAGSPKLSNSVTNRNGPAGNDAYDNPYLTNSHFAAIEKALDYNKIELLRRLLIESESTTTVGGYISCRNYGARFPLRGGVWNYGSNAGLGALDLSYARSYANSAFGFRPAFFA
>REF_DGR_[t179]FN297812.1_13317_14593_8355-9587_CLec1
MGTITEQIESLKTASAEQTAASQALAQEVSGKMAAIDKKTNDSIAKVESTYDQKANGLTIIATDGYRKAVEHNSGGRNTVIYDAQGNPNIMCVIPRFNIEDLGLTELDLGTGVHPAFVTNGAPRGEILVGKYLASSAAGGSAVIGGPQPRTSVNYDTAKQLCTQKGDNWHLMSIHEWAAIALWSFANGTVPRGNTNYGRSHEAKWETARRADNGLPGDTSGTGRTDTGKGPATWNHDHTEFGVCDLVGNVWEWIDQMKLDDGQILTTLDNNPAVAEANWHRHPAYFDSTSDNQSGAGNNGSPVLSNSVTKRNGPADDDSHDYPYMHNPHFAAITKSAGYTPNELLRRLLIESATTTTVGGGLWCRNYGDRFPLRGGNWGAGSGAGLGALYLGYARSNSVSNIGFRPAFFV
>REF_DGR_[t181]AIDA01000015.1_31795_32946_8189-9457_CLec1
VTKCINWSRQMSEILSELQEVKKATQDQTTASQEIAAYHLEAIQKVETKSTSAIQAAENTFNHKVGELTDYAIEGHKKAIEDASGGRNTVLVDGQGNPNIMVRIPRFTYEDVNAAILANTGVDLQLGEGTPTMFLTNNAPRGEVYIAKYLASSGANGGCSVIGGAQPRTSVNYDTAKSLCENKGAGWHMMSIHEWAAIALWAYANETVPRGNTNYGRAHDNKIETARRADNGIPGDASGTARTDTGKGPSTWGHDHTEFGIQDLVGNVWEWLDQMKIDDGQIITTLDNSPAIDEANWHKHAAYFDSPSDSTTGNVGSPILSNTVTKRNGPADDDSHDYASMSNGHFAAMPKSVGYQPLELLRRLLIESAETTNVTGGIYVRNYGDRLPLRGGSWYSGSSAGLGALHLNSARSGTGGSIGVRPAFFA
>REF_DGR_[t182]NC_010113.1_49890_51157_8354-9583_CLec1
MSDPAFQQLVESNRRLTETVEQKVGEIDQKVSSSINEMENLVASGLETMTAHAIEGHKKAIEDASGGKNTIIVDEQGNPNVMVRIPRFNYEDLNAAVIAKYGVDLNLGSGTPTMFMSNGELKRDLYIGKYLASSGKNGGCAVVGGAQPRTSVSYDAAKNLCSNKGDGWHLMSIHEWAAIALWSLANGTVPRGNTNYGRSHENKLETAPRADGGIPGDASGTARTDTGMGPATWSHDHTNFGIQDLVGNVWEWLDQMMLSNGQIIATNDNNPLTPEEQWQRHEAFFDSTSAANTGTGNVGQPILSNEIINRNGPLDDDSYNYPYTHNGHFASIQKSDTYKASELLRRLLIESASPDTVQGALWVRNYGNRFPRRGGYWNNGSNAGLGALTLRPHRSDSSGGIGFRPAFFA
>REF_DGR_[t183]JQ680374.1_4674_5926_5959-7548_Ig1
MTLVTNQIIKMLCFDAIESANSNSDRRNYGNNRYIWSNLRKWLNSDAGAGAWYTAQHSADAPPSTANVWNGVNQYQTLAGFLNAFSANERAALLDTTIIVGKSSTDGGGTETCVDKIFPLSCTEVGLSGDHVCGSKLAIFSDNSSRVATVTASCVANSNYSSNPSANSAWYYWLRDAYAGSASSARYVISDGALSWNSAYDGDGGLRPACNLSSDLLISDTTDGDGCYTVVYNQAPTAPSSISVPSEVIGGENLVISWGQSTDPDGNLAGYKLERKNNGGTWTQVYSGSSRSYTDSITYGWESVQYRVKAYDTAGAESAYATSPSRTVTNNRPPVISGSDTDLGSFAAAPPSYEYTVTDADGHQVTVVEKLDGTQLKSYTATLGHTNTLTISSDAWLKLLNGEHTLTITATDAKQETAVRTLTFDKAVNSVEFVQTVAMAADDMPTKALVNIQGAFPAGSTLSVWVCNNGNDASPTWEDITQKALNSQKHFFTNKTKTASNWGVKIKVKLLRGSAVGPCYVQSVGGNFA
>REF_DGR_[t184]ADDX01000030.1_67561_68649_11151-12860_Ig1
MAQKLSNLANKSKVKFGSLYGSPIVWIVADKNHAGYPSNSVTLVTNQIIKMLCFDATEPSNGNSDRRGYGNNRYIYSNLRQWLNSPAAAGQWYTAQHSADQTPDSSHVWNSVNPYSGLAGFLNAFTANERAALLNTTITVGKSSTDGGGTETCTDKIFPLSCTEVGLSGDHVCGSKLAIFSDNNSRIATVTASCVANSNYSSNPGSGAAWYYWLRDAYAGSASDARFVYTDGALGWINAYLGYLGLRPACNLSSDLLISDSVDSDGCYTVIYNQAPTAPSSITVPSEVLGGENLSISWAASTDPDGNLSGYVLERKVGSGTWAQIYKGSSRSYTDTITYGWTSVQYRVKAYDAAGAESAYTTSATRTVTNNRPPVISGTDGALGGFSTAAPSYEYTVTDADGHQVDVVEMLDGVTLRSYTVTLGHTNTLTIGSEAWLKVVNGSHTLKIVATDAKDASVTRTLTFTKAVTSVEFEQTIAMEADAMPTKALVNIQGNFPAGCTLQVWICNNGNDASPTWEDITQKARTGQKHYFTNQTKTAAAWGVKVKAKLLRGSATETCYIQSIGGNFA
>REF_DGR_[t185]NZ_JH376870.1_861936_862972_8548-9312_Ig1
MCKFKSGIILKNRVVLAPEGNDSHSDLLESLGIEDTHFNASKTFVRAELVPPDGNKAVDIGKWEYIVDQDITPDWYDDDPGRYEADFRVAVKEYLKDKFVVICGRAWTPIKSDEKGTYYLLDGFLEEYTFGKNNNYAESNIRNELVDSELAKDLRKEFGDRLVPIALDLLSLDGLDDYGIVEGDILAIPTLDLYRECRKSIPKSDNWWWLATPDSTPSGTGASCVRCVRSDGYVSYRDCGWDVRGVRPFCIIKS
>REF_DGR_[t186]NZ_GL945342.1_74557_75593_8547-9311_Ig1
MCEFKSGIIFKNRVELAPLENESHSSLLEKLDMEDNEFNASKKFVRAELIPPEKYVITSDISKWTYKVDQDIVPEWYSNDPERYEDEFRESVKDFMNKHFKEEFGYYWTNIRMDGKIYHFMYGVLTRMSFSSNNNYAESSVRKYLKECKLAKDIKCKYGNSITPVENNLLSMDGFNDYGVVKDDVLSIPTFDLFRKCGEKLPLINYPHWLSTPNQTKSRKDSSYVQVVDCGGYVDCNDCNWDGYGVRPFFITES
>REF_DGR_[t187]NZ_GL945164.1_252980_254010_8210-8827_Ig1
MCNMNKILEKAKELVAMLEEKEIKDKVELSTVAPGGVIDLGEDEFVVLGHDEGGTLVISKDFMEEDVKFGDNTDFNGSNVQRVLYEDILPKIEEVVGKDSILSQTVKLTTVDNQDIYKDVAGRIRLLTFDEARKYNPLIVNEELDDYWWLMTPWTSNDRLNYPVAVVSPSGSIHYWDFDNQFGVRPVLYLKSNIFVSLGGKCDEK
>REF_DGR_[t187]NZ_GL945164.1_252980_254010_8817-9434_Ig1
MKNKLEQKVDELERKLNDGLNELKVIKAKLEKKKYAGSKIGDTFELIGKKWKILDSNENGAFCLCLNFLGDKEFDCSCNEWTSSNLRNYLNTDVYKKIINEIGEENVIEFDRDLSSLDGQSEYGTCKDFVSLISIDEYRKYRSVIPNFEEWWWTLTPYSTKCNDDTKWIAVVSPSGFINRRFCFIQFGVRPVCIFSSALFESEDE
>REF_DGR_[t188]ADJS01008728.1_16510_17505_8242-8841_Ig1
MSKELEAARALVKMLEEREQSNKVKLESLKAGETFCIGENDYIVLEQHEGKTKAISKDFIAKHKKFADDTADYETSELRKYTEAEIQPTIEEEVGAENLVEHTVSLTTVDGQDDYGELTCKVRPLTFDEARKYNNLIVNNDLDDWWWTCTAWTSPNREYNRSITVVLPSGCFNISNCYGCDGVRPVCILKSNIFVSKGK
>REF_DGR_[t188]ADJS01008728.1_16510_17505_8842-9445_Ig1
MAELTLEALQQQFNDLKKRVSILEGNSKRKIDVEPKAGNQFKLAGLKWKILDVLDSGCMCLAEKSELTRFDPDTNDWRISELRRHLNSDLLEKIENEIGEENVIKFERDLLSVDGQNQYRACKDKVSLLTLDEYRKYRSLIPNEEYYWWLLTPWSTPCNEYYKWTTVVLPSGSFDNNVCGDSNGVRPVCIFSPLIFESKEK
>REF_DGR_[t189]JQ680377.1_11710_12965_11310-12641_Ig1
MNSQAASWYSARHSYDAPPNNANVWSNYNEYDTEAGFLSNFEADFRKAILDAVIRVAKNTVTDGGGYEDITRKVFLLSNTEVGLSNENSVAEGALWSYFSSAARRQCYPTAEAVSNSEYTNSSLNASSYWYWWLRTPYAGYAYLARYVYTDGSLDNGRAYLGNIGVRPALYLESGNLVSDSTDTDGAYILQWNQPPSDPSSISYGTPQAGNSLVLSTGGSTDPEGDAISYVWERKIDSGAYVQLGITTAKTFTDTVPTSGTTYTARVKAVDANGLESGYCTGSAKTISYNTPPMISGSDQNLGAKTAPFTYQYTVTDAQAATQTITVTEKLTNGTQTITLRTYTATSGAQNTVNLSSVWLPLLSGTHVLTITATDSAGGSATRKDHIQPHRQPYRGGARVQYGRPGSEGLCFPLSGDDSGRRNPSPGSHEQPVRHFAGVGRHH
>REF_DGR_[t190]BAAV01000002.1_1478_2362_2804-4390_Ig1
LARPRVEGKLLSPDPEHGSALQQIIRAVRRRGQPWRRCCFRRKGGRQRMSKKLSTLGVGTTFEVPVKSAYRSFLGDYVVFKMADKNHSGYPSGAITLITDKIIALLCSDAKEPNNSDSNRRSYGNNRHIHSNILQWLNSNAAAGKWYSAKHGQDAPPSSANVWDNVNPYDTWAGFLAMLDDDFVAALMTTTLTVAKNTVTDGGSYETFTAKMFLASTTEVGLANENGIAEGSKLALFSDNTSRLAYCTQAAIDKSNYGSDPTTSQAWYWWLRTPHSGSSCGVRGVGASGALGYGCACVGGWGVRPLCNLKSDILVSDSTNSRGNYEFQRNAAPSTPDGISVPESCYSTQNITVTWGASTDPDGDAITYVLERSVNNGSYTKVTETAARTFTEVVSTSWNTIKYRVKARDTYGNESAYVTSSAVPVIHNQPPVISGQNADLGTKSGDFSYKYTVTDPDGDTVTVVETVDETTLRSYTPTLGEEYPMSVTGHDFTALSIGAHTITITATDTVGNLSGAHADLPKPISGLLF
>REF_DGR_[t191]ABYO01000214.1_17348_18433_11091-12812_Ig1
MAQKLSNLPVGAKVKDNLSKYNGKPIIWKIADKNHSGYPSNSVTLITDRIISFKAFDAQESKNSNSDRRDYGNNYYKYSNLLQWLNSDKNSWYTAQHGADAPPSSGNVWDRQNPYDTEPGFLYNFSANFKEAMLETSLKTVRHSLDGGGSESVVSKMFLASSTEVGLANEGGTAEGSKFPIFDSDASRKAYPTQEAVSKSTYKTSGLNSSSSWYWWLRTPYMSHSYSVRYVSSDGSLNWSRARDGNGGVRPLCNLQSGILVSNNTDSDGAYTIEWNQPPTTPTGITVPTKVQAGKTVEITWGSSTDPEGNSVGYTLERKVDERSYDRIYKGINRSYQDTITKGWQKVSYRVKAYDNYGLESGYATSNERMVNNNEDPVINSNSSSSLGTKAGAFSLAYSVTDPDAGQSLNVKEYLNGVEKRSFTATSGTNYNFNISSAEWLEILNGEQTIKIIATDSEGGQSEKEFKFSKNETEILFELKNPLDSDAMVTKALLTLIGKLPSGAVSKIEICNNGYDKNPTWEDVTLKVEKGSKIFLSNKTKTASKWGVNIRVSVKRNGAEGECYISSTGGNFE
>REF_DGR_[t192]ACTW01000029.1_174639_175772_11190-11852_Ig1
MKLAENSKPTKFIKLDNDHYGTGTGVTLIRKDTFNERQWEASYDSGYNNRYIGCLLDNFCDGIWPLKLDEKIRECLVPVPIVVAEGNQVATLHTIYRKGFALSCTEAGVSGWQTEGKAFGYFSDNAKRIAYLDETATAVRWGLRSPYSLGGVAYSFNTGGTVDGSGVYRADFAPRPAFNLKSSIVVSDSTDSDGCYTVESVPGNDGGLYVKNNGLWVKAV
>REF_DGR_[t193]FP929045.1_1672968_1674017_11263-12522_Ig1
MANVKLGTKAVGSIVKIKVNGASKDFIVVQQGNPNTSTYDSSCNGTWLLMKDIYTTSTFGNNNSYKDSSIHTYLNGTFYNLIDSNIRAAIKQVKIPYQNGTGSGGSLATGSNGLSTKVFLLSGYEVGWTTSDNGYFPKDGVRLAYFGNSSSGNSKRIAYNGSYAAVWWLRSPYTNGSNSVWGVNTDGSGYGYWCGNSYGVRPAFILPSTLVVSDDGTVSVNTAPTVSTDGAALGRKNAAFAWKYTVRDADGDTLTVTEKLDGKTTKTRTGVASGTALTFEQTASAAGFQKILNGNHTITVEVSDGKETVSTSATFTKAVHAASVTLAEPLAVEGDITVAVLQVTGSIPDDAKFKAEVTNNALDSSPVWQDATTEVKKGVNIVFENKTATNGAAFNFRVSVERGESGEGGYIEAVSGAFQ
>REF_DGR_[t194]JQ680375.1_24089_24951_10958-12484_Ig1
MERGGNTDRERYGNNRYSLANIRQWLNKSGTGWYQAQHSYDRPPSNSYVWSGYNEYDAQSGFLTGFGAEMLAALLTTTLTVAKPGTDGGGSETVQDKIFLLSMAEVGLGSENGVAEGTKLAMFSDSASRLCKPTAQAVSNSEYTAGDLSASQNWWWWLRSPYSSSAYIVRCVSSDGSLTGSDGAYDGVRGVRPALNLSSDILVSDAPDSEGYYTIIWNNAPTTPPSITVPEDVRSGKGLTVSWAASVDPDSDAVSYELERQYNSGAWSKIYDGAATQFSDTITTAMNTVAYRVRAKDSKAAYSAYTTSPTRTVTHNVDPTVSGSDQQLGVVTTPPSFRYTVNDGDAGDTLTIVESLDGVALKTITPAERNHQYTFALTAAQFAALTGPHTMTIKVSDSAGNSVTRTITFTRSVSIIDFDWKVDDTSAAAQKILVSMRYNAHEDGVTIQVCNNYNDEEPTWETAQLGLKHIFSNSAKTADSFAVGVRVQITKAGGYESIACYSLSASYI
>REF_DGR_[t195]NZ_JH590875.1_12750_13831_11046-12752_Ig1
MSKKINTLAVGAKVRDPLSKYYGVPVGFQIADKNHAGYPANSTTLAAEKILCLKPFDAMESGGNSNRQSYGNNRYSLANLRQWLNKSGTNWYQAQHSYDRAPGSSYVWNNVNPYDTEAGFKTGFSPQFLAAILPTTLTVAKPTTDGGGSETVTDDFFLPSKQEVGLGSENGIAEGSLLALFNSNNSSRLRTCTPQAIANSNYSSNPSSAANWYWRLRSPYSGIAYSVRIVYSDGSENNYYAYVGYVGVLPLCNLSSDTLVSDEPDSEGYYTIQWNQAPTTPPGITVPDSVKSGKDAAISWAASTDPEGDAITYQLDRWSNNTNAWTTIYTGSNTSFTDTGITTAMDSVQWRVRAKDSKDAYSAYTTSQVKTVTHNADPTVSGADANLGAVTSPPSRAYTVGDVDDGDTLTIVEALDGSEVRTIEDAERGKTYTFGLTAAQFAALAAGEHSMTITVTDSAGNSATRVVTFSRSITMISVQRDAIETDAMAEKILISVRFLGAENNLTVEACNNAKDATPTWETVTPGRKHLFTNKTKTATKWAVGVRVKLTKTNTSDTIALYGVSGSYL
>REF_DGR_[t196]AMFD01000008.1_3169_4197_1-761_Ig1
HVDSQLISPDPENMSEFLTGGDSRLADFLTGIQNNAMDGEGSNPRADIDSPPSAFNFDAMLPGRVFTMDGVEYRYLEDMGNDNHMIIRNEAIRNTSFNDQPQVLSDFYTGLTPAVQAMVQPASIPSDVPSISDSAAAPWGGVGIRWIPAEWDDARFNEVRADRTTVSGSTSQAFALSLADVVHLSTEEGPFPNHASRVAARNSWWWLRTPGASGTAWTVGWTTAAGQLGGGLTVGGSAANGGVRPALIIRNP
>REF_DGR_[t197]AFNE01000030.1_367_1332_5588-6790_Ig1
MTSLFEILKASKSLPADDGYTALLGRAAGGGKVPTEPKSWADVRKIVRAGKAAELLPLGTYYNVWGDDTSKAFELVAYDKHFDPSLTAQGYTHSITLCERDLTDIAQFDAIEAWLYLEQELPAGTYRFKLPNYDATYGGNKSYYFTFPVATPAGGQLVFTWNYQQMPSKMASYASNTSTTALNNVNLAEWIEGESPDAVNLGICKLAVSDPDSSYGKINHVHRARYGSNNYYQSGIRQFLNSDFAGGTWWQPTTIFDRPYGQRSSAGKLTQLSSDLRSVLATPEIEYITCNDFEFGSIGDIPFKLQTPYTIAEDKIFLLSHTEVNLSSAPNVGTVLDTYIGAGNEDRIKKRTSNNSAYTWWLRTPYPSNASTERSVLTSGALNGSLASHADGAPAACIIQ
>REF_DGR_[t198]FP929062.1_259995_261137_8376-9239_Ig1
MATISVQTKKFADLEAILSVTGTEQMLIHDGNGVKVITVENLHKGLQTDIDSVRNVLADGAAAHNCIYRGKNLGTSVTAEQYAAISSGKFTDLYIGDYWVINGVTYRIAAFDYYYNCGDTNFTKHHVVIVPDTSLYKAQMNTSNVTTGGYTGSAMYKSNLAQAKTTIKAAFGSAHVLTKRELLTNAVNGNTPSGWAWFDSDVELMNEVQVYGSVAWGAHDGNGYNVASGDGQFPLFMFDRTKLHNREDYWLRDVSSATLFSFVSISGYATYYNASYSSGVRPAFCIG
>REF_DGR_[t199]NZ_GG667666.1_9083_10278_7806-8780_Ig1
MKITDYEKVQELAASNIFLLDGPNGTKTIAADALAKALIGLLSSKDFIGGVNLSELTQINKLVTGNKLLVGTTDGNKAIAAEDALFAMLDSFAPVELRRVIFRGKNLGTALTAVQKAAIKDASFKGMFLGDYWNIGGRIWRIVDMDYWYNCGDTAFTSHHLVIMPDEALYNAQMNTTNVTTGGYVGSEMYKKNLENAKTIVNAAFQGSVLTHREYLCNAVANGRPSGGAWFDSSVELPNEPMMYGHLHFSPTSDGSTVPSIYTISKTQLALFMVCPKFIVNRSYNQWLRDVVSSAYFATVYGHGITDYHGASDSHGVRPVFPVG
>REF_DGR_[t200]NZ_JH376429.1_76168_77363_7768-8739_Ig1
MKITDYQKVQTLDESNIVLIDGNNGTKTIMVTDFIKSLIGLTSSQDFISGVNLSELTQINTLSADDKLLIGTAAGNKAIGADDALFAILDAFVPKEQRRMIYRGKNLGSVITDDQKANIKNGTFKGFFLGDYWSIGSYTWRIVDFDYWYNCGDTAFTTPHLVIMPDKPLYNAQMNETNITTGGYVGSKMYTKNLAQAKTLAASAFGDLILTHREYLTNAVSNGYPSAGAWFDSTLELPNEIMMYGSLVFTPAGDGTVVVNRYTIGKTQLALFTVVPKMISNRATFWLRDIVSSAVFAGVNYGGDTTCYVASDSYGVRPVFAIG
>REF_DGR_[t201]NZ_GL890521.1_673504_674702_8124-9047_Ig1
MANITAAEHPKLVLEMTAMERTTPAHYDEWNVRHQQLLDNDKYLNEQFINVFSDSAAAHNSIYRGKNLTNVYTVDEICQRISAGTFKDLYVGDYFDISITTDLGGAETVRCILAGFDVFWNNGDTAFTKHHAVIVPKDCFKTKSVMNDTNVTTGGYVGSKMYKTVLPVYAAALQTALNNHILSHRELLTTAVSTTGNSNAGAGITGYASNWEWKDCLVKLMSEIQVYGSTVLSSSFYDTGCDNIQFPLFRLAPNLKVAGLGHNGSRWWYWLSAVVSAAAFAHCNGNGLSSIGSAAGDGGVRPYFCIG
>REF_DGR_[t202]ADJS01011624.1_6867_7856_704-1837_Ig1
IQLLIGGATPMANKVFIDNLLDPDTGDQGFFLGMNTDQCYPGMDLSLKFAEEIKGYTSVWKWIQARIKAGNIYGIHVGDYIPFNCTNSAKTRIVAVVAGIDTYYKYGDQQVGHHIDFISKDLWPTYIQYNLANFNNGLIPVEKLSGDGSKTEFALTKQMDSIDNIIVGSDQVTGYTYNASTFTITFDDAPAAGTNNITVTGKGDKHPWLCSHLYAFLNSLKMQVPNGTGKDPAVKQVDYSQGGVYYFLPAELKAVIANKRAILGERYSASGVLNSDNGWSWTNLGNLWVPTEMEVCGSGVWGGIGHANGGYVQYPIFAHNMNRVKGLGDGGDRSTWWELTPGSGSSTAFCYVGGSGIAIYASASGAWLSAPVCFRIS
>REF_DGR_[t203]AFDI01000006.1_41769_42889_8082-9110_Ig1
MTVIQPIFYGGSGGNGSIKLKSLTASASSLTLSKNQSVDLQITPIMDLSRAELYDVSCDDSRVQLVKQPGHGLRVITPDEKFASTTRTVIHFRATDDSGVSLDVPLTLQAGLNPSEARAWFNSHTSPKQLSPSFEPLPGWKPFKDYSSGAEIIARAIRDGKRYMVNVGDYFDETVNGTTYRWTIAEFNHYGQNEALMVPDKLIPGTTQFASSDNTYSGSILESKFNDFYNAMPASLKSYVCNMRLPWTNSYGSTSYLNEHVFPPSEIEAFGSATYSKESSGYYSKWACFTDNGSRARDYRWYWLRSTYSGDYTVVSGVSGGGSNNYYDCYGSGGLLPCFCIA
>REF_DGR_[t204]NZ_DS995479.1_67536_68863_8453-9355_Ig1
MADVSVLTFNGAPRNVKDVTARNTANAATTAQEYDRQQLTGTYKGRSIVSVFAAEIGSANVWTWLQKRVKAANFTGLRIGDYIDVQLKAGANVPSQTVRYRIAAIDPYYQCGDTAKGHHIAMVPSAPVSVTGDKAVNGSYIKWRDTNDNNGTADEKHPYLCSKLHEWEIGDFLPSLPTECQAAIMPQRVLLNERYASSGKLTDDSGWSWVDLGKVWSLSEIEVYGFQAWSKTGYSIGFDCHFPIFEDTASRILGTRVLWWLRSVMGGSSSSVCYVGSCGTASSGAAAYDWVRPFPCFLVG
>REF_DGR_[t205]NC_013204.1_3064520_3065667_8176-9066_Ig1
MTDISKLGVGGTTYTIKDESARTSSQNAVNASEYARQIDTDTYAGQSLAALFAGEIANYANVWAWLRARVRAGNFAGMRTKDYIDLTLTNGNNVRYRIGDFDPYLYCGDASKGHHVVMVPSAPVAVTGADAVNGSYIVWNETATNQGTAENAHPYLVSNLHRWETEVYYPMLPQIVRDCILNQRVLLETRYSASGALTASNNWAWADLGPVWSPSEMEVYGCCVWGTPGYSVGFDCQFDIFKKTKDRIQGSRISWWLRSVSGLSSSYVCYVDSYGIAYYYTPAYAWVRPLPCFLVG
>REF_DGR_[t206]NZ_AAVN02000006.1_128474_129555_8000-8908_Ig1
MANAKTLVVGGQSLNVIDDTARSNAQTALNNAEYNRQGQIGKYGGQNIATILAGEIGSGSVYDALHKRAAAGNFAGLRVGDYLDVPLVSASAVAAQQSVRFLLAHIDPYLYCGDNSKGHHVAFVASAPVAVAKSVTGVANDSFLMWNTTNTNQGTADQKCPYPNSNLKAWETAFEACLPEGLTKYLLTQRVLLEERYSASGALNDSNSWSWQDIGKVFSLSEMEVYGCPVWGTKGYSVGFDCQFDLFRDTAHRVNGNRCHWWLRSVVGGSSSNVCYVYNRGYANCDSATYVWVRPRPGFLVG
>REF_DGR_[t207]ADJT01003871.1_13335_14306_8000-8908_Ig1
MAQAKTLSVGGIGYEVIDDTARSNAQTALNNAEYNRQGQIGKYGGQNIATILAGEIGSGSVYDALHKRAANGNFAGLRVGDYIDVPLVSASGVAAQQSVRFLLAHFDPYYCCGDSSKGHHIAFVASAPIAVAKTVTGVANDSFLMWNTTNTNQGTADQKCPYPNSNLKAWETAFEACLPESLTKYLLTQRVLLEERYSASGALNDSNSWSWQDIGKVFSLSEMEVYGCPVWGTKGYSVGFDCQWDLFRDTAHRINGNRCAWWLRSVVGGSSSGVCYVGNRGNAACNSAANVWVRPRPGFLVG
>REF_DGR_[t208]NZ_GG692710.1_369379_370547_8179-9084_Ig1
MADAKIFNVSGGNYSIVDQTARDNASKALQDAEYSRLESIGAYPGRNLATVFAEEIKQKANVWEWLRARVRAANYSGIRIGDYINVVIPQTAQVASQTVSYAVGAIDPYFQCGDTAKGHHIAMVPKSTVAVRGPNAVNESYIQWRKTADNNGTNEQKCPYLLSHLHEWENEHFLSALPAEVQAAIMPHRVLLEERYSSSGKLTEPSGWSWQDLGKIWSLSEVEVYGLNAWSKPGYGTGFDCQFPIFKQTKDRIMGGRVNWWLRSVSGSSSSYVCYVGYSGYATCYSPTHGWVRPRPCFLVG
>REF_DGR_[t209]NZ_GG692714.1_44690_45612_7558-8821_Ig1
GGAALLAATAAGTAKIKFTKLVTGSGTYSDSEKTRASLQARSTLKAQKQEIPFSKIEMATDTCVKLTALVSNAELSAGYYVNEIGIYAVDELHPAAAPVLYSIAIANVADYLPPYNGLTPSTITQEYFATVDNALEVTIQTKTGAVALAEDLEATNEELARAMSDNDRLYAGRDLTVVFALEIAKYSDAWAWIKARIKAHNFTGIHVADYIPITMNGQTVKMQVAGIDTYYRTTDQQLSHHIDFISKDCFNQTVKWNETNNNNGNAANNSPYMISNLHTFLTTTLYGYLPAAVKAVISNKRTLMEYRYSASGALTDGTSWGWQDLGPLWVPLEYEIFGSTIWGTKGWSQGQGVQYPIFANSFLNRIKGAGNGGGRCYWWSASVRSGGSTNCVFVNVSGHSSNWGASGGLYVPVCFRIDEA
>REF_DGR_[t210]ADJS01010211.1_7728_8789_6865-8748_Ig1
LLVRKAGSAPTSRRDGTIVLDSKTRDAYKNTYFCDSGLSNGTKYYYKFFPYTTANAYTDSTDDEFNAIPTVQVAGITSWNVTGMSASSEAGNGKMTVKWTDPSASISADGVTLASWASTTIVVKSGSYPTSKDDSGAVYTLKVTTRNRYSSTPLTITGLTNGTKYYIAFFPETTDGGINTSTSQRTTGTANRITIANVPAQSGTLTYNKSSQSPSWSNYNTTYMTIGGTTSGTNAGNYTASFTPKTDYRWSDGATTAKNVVWSIGKATGTLTVSKTTIKLSLSKLTDTFTIGGNHDGTLSVTSSATGVATVSRSGNTVTVSHVHQTNGEATITVSCTAGTNYSAPASKTVKVTAEFILATLNDNSWAAIHSVSGTGASYWAVGDRKAVAVSGTVGTQAVNGTYYAYIIGFNHNSSKEGNGITFGTFKTALSGGTDICLVDGKYDGYSTNGTKYFNMNHSSNTNSGGWKGCDLRYDVLGSTNTNDGDATATTATNPVANTLMAALPSDLRAVMQPMTIYTDNTGGGSDNASYVTKTTDYLPLLAEYEIFGTRTYANSAEKNYQAQYAYYSAGNSKVKYRHSATGSTAWWWERSPYYDYSNGFCIVNTNGYASAYIAGNSNGVAPAFRV
>REF_DGR_[t211]ACTW01000031.1_224406_225356_6823-8853_Ig1
MPIISNFPTGGGSGGGLALAAVTGIATLAAAGKVYVKWTDPDDMVVAGSTLAAWGGTLLVRKAGSAPTSRRDGTIVLDSKTRDQYKSAYFCDSGLTNGVKYYYKLFPYTTTGTYTDSAEDEFNVTPAAVNVGNISGASAVAAGNGKLAIKWTDPAATVVSDGVTLATWASTKIVVKAGSYATSPDDSAAAYSLNVTTRNQYANSALTVTGLTNGTTYYISFFPISTDGAVNVNTSNRITGVPNRLKISTVPSQSGTLTYNKNSQSPSWSNYDTSKMTIGGTTSGTNAGTYNATFTPKDDYCWSDGTITAKTVSWKIGKATGTLTVSKTSITLNLSKLTDTFTIGGNYDGTLSVTSNKTSVATASRSGTTVTVSHVNQTNGEATITVSCTAGTNYTAPASKTVTVKAEFILATLNDNSWAAIHSVSGTGASYWAVGDRKAVSVSGTVGTKSVSGTYYVFILGFNHNGATGIDFGTFKTALTNGVDICLTDSKYNSYSTDGTKYFNMNHSSNTNSGGWKGCDLRYDVLGSTNTNDGDATSTTATNPVANTLMAALPSDLRAVMQPMTIYTDNVGGGSNTASNVTTSVDYLPLLAEYEIFGSRSYANSTEQTYQAQYQYFKNGNSKVKYRDSSTSTTARWWERSPFYNNGTYFCGVDTNGDAGYDGARFSLGLAPAFRV
>REF_DGR_[t212]ACTW01000029.1_150706_151770_6802-8658_Ig1
MPNQTTNYGLTKPLASEFYDVEVQNGNMDKIDAQMKTNADGIKDLQDGQKNKADLVGGKVPAEQLPTMDYEAKGTAEQVVTTHDGNKKAHPYLLGQIETCVTAAQNAQDAADAALEAVSKIAFTINAVPTQNGVLTYNGQAQSPSWNSYDPNAMTLGGVTTGTDAGTYTATFTPKEKYQWSDGTKTAKQVTWKIDRASMAAPTQSGSLTFNGSPQSPSWSGYDTGKMTLGGTTTGTNAGSYNATFTPSANYKWSDGSTGTKTVVWRIGKAAGSLSLNKTSMKLTAAKKTDTITVTRAGDGVITATSNASGVASVSVSGNTVTVTAKAKGKATITVSVAAGTNHNAPANKTCSVEVTMPTKNLSDNDWATIREVSSAGLGANYWAVGDMKEITINGKVGNHTFSNLKINVFIIGFNHNAAKEGNNLIHFQIGKMGTTPVALCDAKYGNSISGAGYFHMNDSNTNAGGWNGCSKRKTLYGNTGTPTSPISNSLMAALPADLRAVMQPVTKYTDNTGNSSNSAGNVTATRDYLFDLAEFEVFGVRNYANQYEQNSQQQYAYYKAGNSKVANNHTAVNTAVWWWLRSPYYISNYYFVIVWTDGSYGGNNAYYSGGLRPGFAA
>REF_DGR_[t213]ADDX01000072.1_6633_7658_6773-8827_Ig1
MAEEFYTVPESPEYNAAAIRKIQDTDPVRASTIVNPVVQQMINNTHAVKKQADQNGQSAAAAAEAAEAADEKATEALEAAHNAAQVADQAGTDASNALTAADAALEAITKLAHTIDAVPTQNGSLTYTGGEQSPNWNSYNPETLTIGGTTKGTNAGNYVATFTPKEGYTWGDGTNTTKEVTWTIGRATIAKAPSQSGSLTYTGESQTPTWNDYNTAQLTIGGETSATNAGSHSATFTPTSNYQWSDSSVTARSVEWQIQRASITTTPVQSGSLTYSGLAQSPSWSNYDSAQLTIGGTTSGTNAGNYNATFTPTSNYQWSDGGIGAKTVIWKIGKAAGSLSLNKSNITLNKSTSSTTITVTRAGDGAISAISNATGVATVSVSGNTVTVTGKAYGSATITVKVAEGTNHTAPANKTCAVQVNLFNATLNSNTWAAIRAASDADEGANYWSVGDTKSITINGQVGNFTFSNLSISPFILGFNHNSSKEGTHRIHWQLGKIGGTMVGLCDNQYNSSVSGAGYFHMNDSNTNVGGWKDSSMRKTLLGNSKTPTSPLANSLMAALPSDLRAVMKSVTKYTDNVGNATGSVAGNVTATTDYLFLLAEFEVFGSRYYANDYERNSQLQYDYYKASNSRVAYKHNATGTAVWWWLRSPYYTTTYNFCGVTAGGGNTDYTAYYSAALLPGFAT
>REF_DGR_[t214]JQ680352.1_6515_7890_3633-4781_Ig1
MKDTSIKGNGKSSIIKAPSDMPETFEAWREQLLAGQGYLDVRLNTDTTGENAGCNEIGTALNKANLLNDTTKAALELTQADPTVNDALYALSQKGSPAEVHVIADNGTQVTMSKGSKVLTAQVSSGEAVLYPAELGDWSIKYTFGGSQKTRTWTLEVIGIVYVYPFEIGATLNDTDWEDIEICGRLGMAEKFFKVGDTKTVNIGGTNYEVQIIDFNHDDKVSGGKAPMTFQLVDCLNQTAQMNSSNTNTGGWNGSAMRTKMATYKGQLPAALRNVIKTVKKKSGTGGGSSSGTQTTNDDLFLLSEIEIFGTTTYSVAGEGTQYAWYKAGNTRIKKVNGSAGYWWERSPYSGNTNYFCYVNSSGDANDTNADNSYGVSFGFCV
>REF_DGR_[t215]JQ680373.1_18905_20022_8053-9339_Ig1
ASQSPTWNNYNTAQLTIGGTTTGTNAGSYTATFTPKSNYRWSDGSTTPKSVNWSIGKAAGSLSISPASMTLDTTTKSKTITVTRSGNGTISAVSSNTAAATVSVSGNTVTVTGKANGSAKITISVAAGTNYTAPASKTCAVTVSFLKDNFADNDWASIIAACHSGSVPSTWVVGNSKTMTINGASYQVDIIGKNHDTYASGGKAPLTFQLHDCYGETKNMNSSNTNSGGWTSCAMRQTHLPAILALMPAEVQNGIREVNKLTSAGSQSSTINTTADKLFLLSEIEIFGSVSYSKSGEGTQYDYYKAGNSKVKNYNGSAYIWWGRSPSGSGSALFCNVNSGGSAAFNYASFAYGVAFGFCF
>REF_DGR_[t216]ADGC01006584.1_1851_2897_5709-6029_Ig1
IPFLKQSKNKLCNLKLLQEMIMVSNDKIWLLDDTEVQKYLKDKRAKFSNYVAEFDLYTDNGYGYYWLRSPGSNYDNVHYVDYDGGVNDYYVDFPYVGVRPALWINL
>REF_DGR_[t218]AMQJ01003071.1_27265_28236_8199-9341_CLec1
MGQQGRNFGLDLSDLLQLMYSSTRRCSMEFGFKNDTKQDFYKQNTNAPLLAKLTPHSVSVPTGTVVNVGGKIIRLASDYVLDLDVNLDTGAKTAGTDYYIYALTTGGFVLSANNSYPSGYTAENSRKIGGFHYGLTLEDEAPTGNKTEADMVKIRGINAYSLWDLKWHPAANPEGMVYIAGRWYDIYLLNSDHIVNGTSKASATIAGGATTYGRAIPKVPLQYGGNGDTVYAGFKWFHANEIAAAHAKELISYAEFMAIAYGVQEGASSSAVDGGLARVEHYGFLTSKYGIEQAAGTQYIWGKDVAGNRDEGSTTWAWQNVAENRGQIYATHANHITAVSLGGARGAGGHAGSRASDWDSYVWYSDWSVGSRFACDHVKLA
>REF_DGR_[t219]AFOP01000002.1_59152_60152_7490-9334_CLec1
MSQTAIPLQFEKYLQNQISVGKAPDMNEMIFAYIPNLDPSQPIDRNQGLPAVSTWVHQQDIDQVGKLGDNALVYSVVIPGSVAAFTFNAIYLRDKNVPNSCGMVVHKATETKEDGMASTKSLMQQYTGAAQIAGITVDAQTWQIDYQARLLGIEDDMRLANLDNYGHTAFIQGFDVTQQADPAKYKVAPGVVYVGGLRAELKNEVIQTISAKPTGLYIDVVRTGTVLSKWQNIVTVRASAAPLTDYVDQNQQQHYVARLAGINANGSVEDWREKGGLPEHEAAENPHPQYALASLVRSLSANAFHKSQTSEPAFLIAGGQLRTATALTIRVGDSLITHAANEVISTPTLLVGVDYAIYTTPDGLVVSNNFTVPDGYTAENSRRIGGFHYGNNEFKDYSFYDLHFRPKCKDPRGMVIDISGSRFWNDIYLLNSTPDALGTSAYNAQIADGSSPCKIPALWGGDGTAQYPNLTQYIAAEVLAAYGKRLPSHDEFEILALGSTPGYSVGTDPVKTKFDVSARSKNGSEQVSGHLWQWGKDVWDRGNGINNYAWAAEDTNGQGQVYSAGVQAVGAVLLGANWGNSGFAGARASSWGNEPWGSGDSVGARGLCDHLLHV
>REF_DGR_[t220]NZ_AKIY01000214.1_25782_27106_8644-9537_CLec1
MNATAKIEDATPLLAKIDPAAPVLKVEGLGRLQIKAGTFFNGGGFSADTEVKITSLEPGTDYVVRISGDGPVAVPYANRGDDPFIGGFHFAPGGNAEARKGGDTVPAINPYSLWDHNFRPACLDPRGMVLVEAPGHRFWCDIYLTGAEHLENGTSAFDALIADGRDCPTDPATGRRFKRFDYAAACAVMKHHGKQLLSFEEFAAAAFGVTERTATNSDPVRTNLDAPRTSKFGLMQAAGNMWVWGHDGDPDEPRASILGGSWWVEGDAGSRLAGLGDWADDSGESIGARGRSDHLQT
>REF_DGR_[t223]NZ_GL949760.1_238447_239510_8162-9271_CLec1
MAEFRAEKVVSTLPNVLVPDTVYYVRTGEGFDIYVSDATGAVAHKQNNAPASELDAEAIDQVRSTFQIYVPDPLRRSVESASGGKCTVEYTANKQPCFMHVIPKLRWEDLMPGQELGTGTHEAFIENGVEKSELLVGMYMAAEINGEMVSQPRTTGRRSITWDQSVSAAQASGFELFGSWEWSAVALWCMANGFQPRGNTDFGKSHSHPHERGVYDADSVSNEYTLLGSGPNTWSHNNSPNGIADLVGNRWEWVRGFKMVDGRILLTPDNDPALAENAWVDTGWDMPSNRTWSTVDSAGAPQSVKRALIVPNGVSDPDGYLYTNLSGERFPLRGGYRSTGAYAGLAALFLIIARSSSNAYLGLRLSRLV
>REF_DGR_[t224]JQ680353.1_12843_13870_3514-4617_CLec1
MSKFYGYDEAMENDIAKITTPKLALMSDVVASDKKFIRMENGSLTVIAGVLIAVGNSVFKTEKTTLTASNLDGTATKFEVGKDYCIYICDPTGGDATNFAAEQYRISLNTTYPNGYTAVTSRKIGGFHYGVVRKTNSSGIPISASGAALGSGWETNVAEGIVPNSVWTLLHRPTCDPTGMVFIGPFWGDIYLSSDNGASGLQSKKGVVPITGTEGLNWYIANERAMRVGKRLPTYAEFCKGAYGSPQGEDGNNTYAWSATSNTARTTCGNVKNAVSATNVRDLVGNVWKWLDEFIHDPTGSAWNCYDVMSGQKVGQLYMANNTGLHALLGGGRWNGGVHDGSRTVYCNSYPWHVGTDVGVWCVCDSL
>REF_DGR_[t225]NZ_JH376517.1_194316_195376_8135-9277_CLec1
MSRLLVDDVTKTDARALLNVNKMATISDIVAPSNEYIYASGANELTVVEGCVIAVGGAGIFKTANTILTAANLDAGSAFAVGKDYYVYICDSRIDSADEKYVISLNSTYPTGWNATNSRKIGGFHYGRCRKVDSNLQPLNGSSVIFGTGWESAVSNGIVPRSVWTLGHRPKCSPEGMVYLGGGTWVDIYLNSDDGAKGLKSEYGCAPMTGTESMNWYNFVERLAKSGKRLPNYAEFCAYAFGSPAGLDNANTNAWSATSNTGRGVTGSVVNAVSSVGVVDAVGRVWEWLDELITRAEHATNADYHASVAWGWDKKSPLNTGEKSYDVGNIYQYYAYSLAALIAGGDWDDGANCGARAVDCGLYPWYVNTNVGARGACDSL
>REF_DGR_[t226]JQ680350.1_16233_17254_8071-9171_CLec1
MSRLFIYDENMVDERAKITVAKMAAVSDIVAPEKQYIQYTNKGEVTVLAGCVIAVGENAVFKTVEKALTKANLDQGADFEHGKDYYIYICDPGTNSQDEVYLISLNSTFPDGETWDDTNTRKIGGFHYGRVRNTDEHGRAINTSGSVRGSGWESNTRVDILPNSVWTTKHRPKCDPSGMVYLGNALWGDIYLSSDDGANGLQSVYNSTPITGTEGLNWYIAGERARRVGKRLPDYMEFTVAADGSPQGLDNSNANGWTATTNKARTAVGKIANAVSALNICDLVGNVWKWLNELMHDPTAASGAWYDVFGGGYGQAWMYSSTGLRALIGGGYWGDGVYCGSRAVYCHDYPWSVGTGFGVWCVCDSL
>REF_DGR_[t227]JQ680358.1_5923_6944_4007-5107_CLec1
MSRLFIYDENMTDERAKITVAKMAAISDIVAPEKEYIQYSAQGAVTIMAGCVIAVGENAVFKTAETVLTKANLDQGSDFVHGSDYYIYICDPGTDAQDELYLISLNSSWPDGDAWDDTNTRKIGGFHYGRVRNTDDYGRAVNASGSVRGSGWESNTRVDILPNSVWTTKHRPKCDPSGMVYLGNALWGDIYLSSDDGANGLQSVYGGTPITGTEGLNWYIAGERARRVGKRLPDYMEFTVAADGSPQGLDASNANGHTATTNKARTAVGKIANAISALNICDLVGNVWKWLNELLHDPTAASAAWYDVFGGGYGQAYMYSSTGLHALIGGGGWNGGVRCGSRTVGCNYCPWNVNTYVGVWCVCDSL
>REF_DGR_[t228]NZ_DS480690.1_146509_147548_8100-9194_CLec1
MGRLFVYDENMTDERAKITVAKMAAVSDIVASEKAFIQYSAAGQLTVLAGAVIAVGDAIFQTEETTLSAANLDGASSFAHGKDYYIYLCNNGKDSSNEVYLISENSTFPDGVEWDDTNTRKIGGFHYGFVRNVDEYGREVNTSGSVRGSGWESNVHEDIAPNSVWTALHRPKCDPSGMAYLGNGLWADIYLASDDGANGLQSVYNATPITGTEGLNWYIANEKAARVGKRLPDLAEWLIAAEGSPQGLDGSNTNGWTATTNTARTAVGKIKNAISVKNIMDIAGNVWEWINELCLDPTAASWNWYNVMSGYGQIYMPSQTALHALVGGGHWGSGVHCGSRAVGCSDYPWYVTASIGVRCVCDSL
>REF_DGR_[t229]NZ_DS499697.1_157005_157933_7974-9086_CLec1
MKHFLYDETMLNTKARITTAKLAAISDIVAQKAQYITATGSAAPDEVTVEAGVIISVGPSIFETALTKLTAANLDTGTGFEAGSDYYIYCCDPSNGSDTLDQDEIFVISKNTTYPSGYTAENSRKVGGFHYGIVRNVNSKGNPISSAGTENGSGWEGNVYTGIVPNSVWTTKHRPKCDDPSGMVYLGNGLWGDIYLSSDNGNDGLQSKYNANPITGTEGLNWYIANEKARRVGKRLPTYAEFCQAAFGSPEGKDDNNTYAWSATGNTGRQKTGYVKNAISALNIRDLVGNVWKWLDEFCLDPTATTWAWHDVLGAGHGDAYMPSSTALRALLAGGNWSNGVRGGDRAVTCNNYPWYVGASVGVWCVCDAL
>REF_DGR_[t230]CALI01000035.1_1945_2988_8587-9315_Ig2
MNVNDLLIAHGFTDLKAKNIYDDKIGAPGERKLLKGTMDAGWFGEVASNDFISGDALANMLGITAGTSQYSNEPWLKFAYEGDVYLMAKKPYRHTISWDQINAANAVYGNRKVTIKGKSYEVMIPRGIGKDVQPNPKTFYKPYDGTSNYQSMWNALMLPIHTKAPSSWAYSNNVKSPTDNWGIGYTDADLLTNNLYTWCQETTYAENCRSIRGYNCVSYANAASSGNAYSNYGWRPCLKIVG
>REF_DGR_[t231]NZ_GL982998.1_553569_554653_11493-13817_Ig2
MSILANGDLHKLGTLFMGSTKIARPTRPWRNDSAPYSGAGNGDIQNYTAGAALEIRNTDASDAYKMQWNEVNDGGKKYFVADRNWLVNISWNDLNALGLVTGKEITIDGQQYKLRLLTGGSNYRSSSDAYSGGSPANNEWDRWITNEAGLSGLPTPTSADLGTNAFQNSAVMNGTHNSKWNWGMIYSWGQEVYTGNTATRVLRGYGSARVFNWNHATARSPTCGWRPVLEVLNSAPLISGGPQNIGNKTAPFSVEYQVSDPEKDAVNVVEKLNGTVIKSETGVAQGVPRKIELTNEQWASIPLNQESTIAIEATDSKGAKSTRVYTFTKTNAAPTATAVEPRGDLSNIGIVDTQTPIFVWSFTDPDPGDKQSSYQFIIEDTNGELIHDSGKKASTQSFYQLPELNKLAWGTRYKWKVKVWDRFDVPSEFSFQEFIMPNRPPNVSNVQPGTNDIESPAGSGLNPEITWDFEDLDLEAQAAYQVRIYKAADDALVYDSSRVGQNVHTHQVPAGRLTQGEKYYTIVTVWDPNGLQTDSDKAYFRTNATPSAPILTGPVDNYRTTLRPTLIGIVGTDPEDDGMHFRIQISTDPEFATYAFEKSSEKDRAGWQVNGYDIPEVGVKNDQQGQSVAYTMQVDLDYGKTYYWRMASVDAGTGARGVWSSARRIRAGNELIFEIKNPVNTANTAARRILFAADYQLPTDGTTKATLKVEFANNALDVSPTWEDATDAFLSMDYHDFTNGAKTAGEFAIGVRMTIKANDSMAPIGIEAIGLTFD
>REF_DGR_[t232]NZ_AKKB01000035.1_6128_7221_11181-13067_Ig2
MTNWNIGDTDAVEANQLYWHKITDGAKTLLVCDRVILVGVSWDDLNGDNRVFGKTITIDGQPYKLRLLTGGSNYRSGTDAYSGGTPTTNEWDRFITNEESIAGIPTPAASDLDSTLNSTDKTSAHNQLWNWMGVYSWAQETYTGNSAYRAHRGYNSARYWHYVTASNRNTYVGWRPVLEVLNAAPLTPGNLSPAGTSATPAMVETLTPTIAWSFSDPDVGNTQSAYQVIIKKKSDNTVVKNTGKVLSGSTTYAVPVSTLQPNTDYYYTVQVWDNADASSPVSAAQYFKTTQAPTATPTSPLGTIGAPAGSNTAPRLSWSYSDPEGHAQAKSQVLVKRASDNVTVYDSGLVANANPYWDVPAGNLVAGVTYYWQVKVQDATGMDNGSYTTAQYFLTNVPPPTPTPDPIPDMLRVSKRPVFVATAGDDVENDSQSFCLQLATDSGFIQGLLTFDSLVDITGWEYFDGTAWQPFPAGGKVSAANIEGKKLRYTLQQDLVEGTTYYWRMSAKDGTTGTASAWTGNTRIRCGNVFALKLKNPLVQSAPVNRVVFSKFMTVPAGATLKVEVCNNGLDASPTWEDCTAAFLSGDYYRLTNTNKTAAQWALDLRVTIEANDQLGAIEFDAFGVSYD
>REF_DGR_[t233]NZ_AKKB01000053.1_7656_8833_8848-10563_Ig2
MSKWVIGNTPGNAVQKLRWHKVKDGAKTLLICDRVILARVSWDDLNGQSLVTGKTITIDGQQYLCRLLSGGSSNRNGDYYAGGSPSSNEWDRFITREEAISGLPLPTSSDLDTSLTSADQSGTHNQTWNWMGMYSWVQETYTGNTPSRAVRGYGAARYWNYSTSSSRPGYVGWRPVLEVLNTAPLISDSDRNLGNKNANFSVTYQVNDTDAGDTLTVTEKLDGNVIRTISPAQRQLDYTININIGSVALGSHTITIEVSDGKGASATRTFTFTRVNAAPTISGTDQNLGDKNRGFQITYQVNDADNDALTVTEKLNGAVIRTLNNPPKNQNITLDFTDQQLYTLPLNSTNTLVIEAKDPAGAIAYRTYTFRRTNTAPLISGVDENLGLITEPFSRNYSVTDAEGDTVVVQEKIDGNLIRSYVATLGSTNTVALPLDVWFTLPNGHHVLTVEATDANVATTVRSFSFEKNEMKIKFELLHPFETDARATKILVTPSWETEGAEIKVEACNNAFDANPTWENITAQVIINRVFNFTNTVKTADKWGVNIRFEITKYPEYTGTVAIRGFGGAYE
>REF_DGR_[t234]ACIH01000097.1_15781_16785_11037-12905_Ig2
LAAEYLGIVELGGLYKNGVVQNRPTKPWRIDSEPVSGVGVGDIPDFTTLADMTKWTIGNTPGNAAQRLKWHKIKDGSKTLLISDRVILARVSWDDLNGQSLVTGKTITIDGQQYLCRLLTGGSDRRNGDYYAGGSPSANEWDRFITREEAISGLPVPTSTDLDTTLNTTDQSSTHNQTWNWFGMYSWVQETYTGNSSSRAIRGYYSARYWDYNTSSGRLDYLGWRPVLEVLNTAPLISDSDRNLGNKNANFSVTYQVNDTDAGDVLTVTEKLDGNVIRTISPAQRQYDYTINININSVSLGSHTITIEVNDGKGASATRTFTFTRVNAAPTITGTDQNLGDKNRGFQITYRVNDADGDSLTVTEKLNGNILRTLNNPPKNQDITLEITDQQLFALLLNSTNTIVIEAKDPAGATAYRTYTFRRTNTAPLISGADENLGLVTGPFSRDYSVTDAEGDTVVIQEKIDGNLIRSIVATLGDTYTVDLPQDVWFTLANGHHALTVEATDANAATSVRTFGFEKNETTIRFELQHPFETDARATKILVTPIWEVEGAEVAVYACNNAFDENPTWEDITAQVFINRVFNFINTTKTADKWGVNIRFEISKYPEYTGTVSIRGFGGAYE
>REF_DGR_[t235]NC_015172.1_550474_551639_11244-12962_Ig2
MSSWTIGNTPGTEANQLKWHKIKDGDKTLLICDRVILANVSWDDLNGDNRIFGKTITIDGAEYKLRALTGGSNYRSGTDAYSGGSPATNEWDRFVTREEVITGLPAPTSADLDSTLATADYTSTHGDFWHWAGMYSWCQETYTGNTATRALRGYISARYWNNNGQSNRTDIVGWRPVLEVLNTAPLISDIDRNLGDKNADFVITYTVNDTDASDVLTVTEYRDGVQTNTFTNAVRGQTYSINVPVTSLSLGTHTVSVTVNDGKGGTATRVWTFQRVNAAPTVSGSDQNLGDKNLGFQIEYTVNDTDGDTLTVVEKLNTETLRTINNAPKGQTLTLEITNEKLFSLALNSVNTARIEVSDGKGGTAYRTYTFKRVNAAPSISGVDEDLGQQTGAFSKTYIVNDVEGDAVIITEKIDDTVIRAYTAELGTEATITLTEEKWLMLTNGSHSLKIEAVDTNFATSIRVFNFSKNETEILFEFPTPFETDAMATKVLVTPTWHIEGAEAYVYACNNAFDDNPTWEDITAQVFINRVYNFINAEKTATRWGVNIRFHIVKNPGYEGEVSINGFGGAFE
>REF_DGR_[t236]JQ680365.1_32885_34218_11382-13106_Ig2
MSGSMANYTFGDTPSADANKLQWVKIKDGDKTLLICDRVILVSVSWDDLNSQGYITGKTVTIDGAKYKCRVLTGGSDYRNGDTYAGGTPTNNEWDRFITREEVISGLPAPVSSDLDTDQNSTDFNSTHNKFWNWFYVYSWCQEVYARDASRRVHRGYNSARSFNWYSSGYRYVYLGFRPVLEVLNTDPLISDSDRNLGDKNTNFTIEYTVDDADSGDVLTATESLDGRTTKSFAPTRKAKNTISINIKEVSLGQHTVKVVVTDGQGGTATRTWTFTRVNSAPVISGADTNLGDKNIGFTYTYTVDDADGDAVTVVEKLNDETLRTLNNAPKGEQLSISITSEKLYALGLNTVNNLVIEASDGQGGTSYRRLTFKRTNSAPSISGEDKDLGQQTGSFAETYTVTDVEGDNVVVTEFVDDQEIRSYQATLGEEETIELSREKWLTLTNGAHQLRVEAVDGNFATSVRVWNFSKKETVIKFQFAKPEETDARATKILITPTWKIEGSVAKVEACNNAFDAAPTWEDITAQVAINRVFNFTNETKTAEKWGVDVRFTITKNEGYEGEVSISGFGGAYE
>REF_DGR_[t237]JQ680355.1_2309_3570_4152-5876_Ig2
MSGSMANYTFGDTPSADANKLQWVKIKDGDKTLLICDRVILVSVSWDDLNGQGYVTGKTITIDGAKYKCRLLTGGSNRRNNDWYAGGTPTNNEWDRFITREEVITGLPAPVSSDLDTNLNTTDHNSPHNQLWHWAGVYSWCQETWAENASSRAIRGYYSARLWDDGSATGFGPLVGFRPVLEILNTDPLISDSDRDLGDKNSNFTITYTVDDADSGDVLTATESLDGQTTKSFAPTRNLVNTISVDVDSLSLGKHTVKVVVNDGQGGTATRTWTFTRTNSAPTISGSDGNLGDKNLGFTYAYTIDDADGDTLIVVEELNDETIRTINNAPKGEELTVTITSEKLYALGLNSVNTLKITVTDGKGGTAYRRVTFKRTNSAPTISGQDKALGLKNGSFAENYTVSDVEGDNVVVTEFVDDVQIRSYQATLGQQETIELTREKWLSLTNGQHQLRIEAVDGNFATSVRVFSFSKKETVIKFELVAPEETDAAATKVLVTPTWKIEGAVAKVEACNNGFDAVPTWEDITAMVQINRVYNFTNKTKTASKWGVNIRFTITKNEGFEGEVSISGFGGAYE
>REF_DGR_[t239]NZ_JH590866.1_567035_568236_11244-12968_Ig2
MSGSMSNYSFGSTPSADANKLQWHKIKDGSKTLLICDRVILVSVSWDDLNGAGFIFGKTITIDGAKYKCRSLTGGSAQRNGDAWAGGTPTNNEWDRFITREEVITGLPAPTSSDLDTNINATDRTSAHNKFWNWGYVYSWCQETYENNASNRAYRGYRSARYWTWYSQSSRYVTLGFRPVLEVLNTDPLISDTDRDLGDKNANFTIEYTVDDADAGDVLTATEYLDAQKTKSFAPTRKVKNTISVPVDTLSLGQHTVKVEVSDGQGGKASRTWTFRRTNSTPTISGTDTNLGDKNLGFTYEYTVDDADGDELTVTEQLNGDTLRTINNAPKKETLSLTIDAEKLYSLGLNTVNNIVITVTDGKGGTAYRRLTFKRTNSAPTISGQDKDVGLQTGGFSEKYTVNDVEGDNVVVTEFVDDKQIRSYKATLGQEETIELSRENWLVLTNGNHQLRIEAVDGNFATSVRVFAFQKKETVICFQLPEPEETDAMATKVLVTPTWTIEGATAKVEACNNAFDDVPTWEDITAQVMINRVFMFQNKTKTAEKWGVDIRFTITKNEGYEGEVSISGFGGAYE
>REF_DGR_[t240]AMQJ01003125.1_63673_64653_7784-9298_CLec1
MRQGGFDLRVRYSKAEIDAKLEALEQRTVYYGIGVPGTIGFGVAPARKEKYEAIGAVPYDGHDVDESPNRGLYLHTASGSTLCHIPKHYYKYVGNIATLSDYPQDGYVLDRSFINGGVELDGVFIFITHGSNNSGKLSARKGYAPLSTGTANNPINALSTAPANNLGGIYKAAKSCDASAFATPMWHFTMLARLAKAHGEASTSTAVCAFVDVLPKHPKGNNNNALKDYNDTSVTFTSAGNATYPNCALTGSGVPYPKTTHNGQQNGVADLNGNIWTACSGMTYRARTGATGISGTTAIALTAHGYAVGDKIAFGGTPAVGSTFDTVVYTVASVVDADNFTIDVALARDILATNGIYTGKTFYILKESVDITAMQDDSTTAGTGAFDMSLYDQVDLSDLINPSTKDQWKKLGNGTEQVFDFNTDRNTNAYKRASLGIPRLLGQSAGGTTEYGNDGIYSHLRHDCVPMAGGSWDYTSNAGPGAFYLSSYRTLSYYNVGVRASFPG
>REF_DGR_[t241]NC_010524.1_2458858_2459876_7729-9273_CLec1
MAASSRGVPLTGGVTPVSAPASNDIGMQGLQGFGVGICPSIPAGFALLPGTSDPASPNYGNYQCADGSVMVWVPAFWYRIGHAANPTYATWLLNSIDVEPYSAFADVAAAAAAGYALPRAFYNAGAIQPGFFVDKYQCSNNAGVASSLRYGNPLTASSAHAPFAGLTGAPANTLGGAFAAAKTRGARFFPTMRYMHVALALLAMAHAQASASTAWCAWWDGSTTGLAGPKGNNNNALKDANDGAVTYVGDGYLNCGKTGSGVPFAKTTHNGQDCGIADLNGNVWEVSPGITCVASGKSITAATQANPVQITVAAHGFATGAPVMIQSVAGMTQLNDKFYTVTVVDANNLTLDGVNGTAYGAYTSAGTLTSGVWHALNTAADAAALTGGNTLATDAFGVAGVAAHSSPVAYAWSPNAIFDLRYGNGAAQVISPATSGTEWTRANLGLMASAAAIGTSGISAFGQDRYYQFILNELCPLAGGGWAYSSTAGVWAVYWSNARSYSNGTVGLRAASYL
>REF_DGR_[t243]CP001339.1_1734059_1735090_8254-9309_CLec1
MADSILAVPGQAAGEFKLMGKIRTADEVRLAVPEGILNIGGNGKGFILQPRIDWDPTAPANQDGSLDNLALGDDVYLYAVQQANGRAHLVASKNITVPDGYGPDESRRIGGFHYGRWRPLSERYNAAYDPSVIVMPTSVWDLKHRPKCDPSGMVEFMPGWWVDIYLASEDGAPWPETVPLSRYNATPLTGTEGYSRYLDYPTLLANAGKRVPTLDQFYVYADGAPQGNDGNNDTAWSATTNSGRTATGTVAKAVSCAGVVDAAGNVWEMLQDHYDVGSTSSADYNYGRTIVENGKDAGHNRGEIYHRHWRMWLAGGQWGNGVRCGSRCAHAIHSPWYVNCNTGLRGVCDSL
>REF_DGR_[t244]HE576794.1_1250116_1251180_8201-9271_CLec1
MESFIIDKDRKAIEHASGGKNTLVYDNAGNPSVMVVVPKFNLEDVDPSGTLGTGTHPAFIVHGKEVPEIMISKYQNIVVSGRAYSLAHEDPANWINFDASKAACEAKGRGWHLMSRLEWAAIEQWCHKNGFMPRGNTNYGKAHDAAHEHGVIGRDSRTLTGSGPQSWNHDNTPYGISDLCGNVWEWNDGYKTVDGKLYAVGEDGVVMNNFDNQNAYKNLTGFVDLGACYNSTVAGDANKENHNIGKYNIAATVTNKQYTGGSTEEYYAENGSKITEVAAASGFTIPKSVYQLGIALPSTWTDVDDYSWVRNYGERLPIAGGDWLNGSDAGVFALYVSRHRSFAYGDIGFRSAYIAI
>REF_DGR_[t245]NC_013216.1_4423880_4424988_8281-9273_CLec1
MSFVFSIKDTYRQAVEAMTGGKNTVMYDDKGNPSIMVCIPKGKISDVISGGPNVVHPAFLVDGAEKSEIWVSKYLNIIHDGRAYSIPGQKAAHSMSFDSARAACFAKGPGWHLFTNAEWSYIAHWCIANNYQPRGNDNYGASYEAPWEHGVKESDDKTLVGTGPVTWNHDSSHGGIADLRGNLIEWVDGLKLIDGRIYVHNNNNFNTGNAEGNIIGWVDAGKYMDIIGNTITLNDQLTAASGTKYHAFKSMAVANGVTVPDLLRYLAIYPPVDVSKIKDDRIYVDVTGERLPFRGGARSLGAGAGLLCLDLNSTRTTAYTFRGFRSAYVL
>REF_DGR_[t247]NZ_CAKP01000036.1_50080_51140_8159-9277_CLec1
MAFTFSIKDTYRAAVEAATGGKNTVLYDDKGNPSIMVVIPKFKIKDVIDGYAGDEYHPAFIKNGVVKDYIFISKYQNIVYDGRAYSLPMQDPKTYITFDQALSSCYAKGDGWHLMTNAEWAAIALWCKKNGFMPRGNNNYGSDISAAHEKGKETYFDSGAGKTGRVATGSGPASWAHDNTNEGIFDLNGNVWEWVAGLRLKNGEIQIIKDNDAAILNADHTDTSALWKAILQDGSLVAPGTADTLKFDNTTAGSTNTTPADIGGDPQLNKTINNIMYTSGGQVDYGYSQCNFESLTAASGVTAPTLLKALGLFPIDASHGGDIFIVRNYGERFPLRGAHWLDGASAGVFALALNLPRSHASGNFGFRSAYCL
>REF_DGR_[t249]JQ680360.1_4929_6343_8205-9275_CLec1
MSNFDLSSLALASAFPTNKILTDDKGLPSVMVYIPKFKMSDVIDGAGDSTHPAFIVNGVEKDGIYISKYQNVAYNNRAYSLPGEDPKVSITADTARKYCEDKGAGWHMMSAMEWGALALWCKKNGWMPWGNNNYGKDTRETMKKGVPAKYESDGRTATILTGTGPVEYSHNKQLDGIYDLNGNVWEWSDGMRLVYGELQVLENNNAADSSNSKAASSAAWKAIDGTTGALIAPDGSGTTTNSLKLDMVSSKGKWITGTLSDKKDEGRGCSFASVTADTNVCDKAKAILYALAMLPDSTTFDYEGDYFYFNNGNAERFPIRGGGWAGGAHAGLFCTNLFNPRSLSYWSLGFRSAFYE
>REF_DGR_[t251]ADLQ01000071.1_120500_121576_8178-9230_CLec1
MGNYDQMAAAVSELSGGKNVVLLDDIGMPSIYVRIPKGKNSELVSGLSDNVHYAFNVDSVEKTAFYYSKYQNIIVNERAYSLGHRDPANSINWDAARKACENKGAGFHLATMAEWAYIALWCRKNGTMPHGNNNYGKDSAYTHEHGEESSKDSGKTGRCFTGSGPVTWNHNHHGDGICDLNGNVWEWNAGMRLVDGEIQIIPYNNAAMGSKCDMSASSTLWKAIKADGSLVEPGTAGTLKWDWVSGKIQLTSGAITYKTDSGVGGQYKDMTLASGLTAPEIAKMLLLYPDEPNGDYAGDYHWFNPVGERLPVCGGSWGSGASAGVFGLNLSDPRSDAGWSIGFRSAFVDL
>REF_DGR_[t252]FP929053.1_1242025_1243133_8070-9170_CLec1
MQYDLAEFALKMAAPNNKLIYDDKGIPSVMVYVPKFKMSDVIDGAGDSTHPAFIVNGKEVPGIWISKYQNIVNNGRAYSLPGQDPTVNITWDTARGYCESKGKGWHMMTKAEWAAIMLWCKKNGFQPWGNNNYGKDSRETLQQAIPATYGSGTDAGKIYHVLTGTGPLTWSHNKQPDGIWDLNGNVSEWTGALRTVKGELQLLENNNGANSDNPQTATSTAWKAIDATTGAFITPDGNGTTANSIKIDATGTGGAQWCKTITKTSENFSCALGALTCSADISDAAKAVLRAYGLLPVDGAKASDYDDDRLWFNNVADERLFYSGGNYGYGANAGVGYSSGVWTSRGYVSAGIGWRSAYVDLESVGL
>REF_DGR_[t253]JQ680370.1_24249_25561_8228-9325_CLec1
MANFDLTNLAVKIVCPNNVVKTDDTDLPSVLVYIPKFKNSDVLTGGNDSTHPAFIVNGVEIPGFYYGKYQAKVYNSVAYSLPGEDPTASINFDTARARCEAKGAGWHLSTNAEWAAIALWCKKNGFLPYGNNNYGKDSRESNYKAVPSYYESGKIARVATGTGPISWSHDKTMAGIWDLNGNVWEWQGGIRLVWGELQILANNDAADPDNPQNATSTCWKAINAADGALVDPESKTTDSSAHVSGKTVKLDYVNNKWTYSTSITNAKDESRSCAFYQVAADSSIGDAAKVMLRALALLPDSDVTTDVYEGDYMWWNNGVAERCVFRGGDWYNGANAGVFSLSGLNSRGLVGTYIGVRAAYIPEIR
>REF_DGR_[t254]NZ_BALG01000089.1_2068_3309_574-1539_CLec1
MPFVLSVKDAYRQAVEAATNGKNTVMYDDKGNPSIMVMVPRFNISDVISGGANTPHPAFIVNGVVKSEIWISKYQNILHDNRAYSIPGQDPRTSIQYDTAKSVCEAKGPGWHLMTNAEWAAIALWCKANGFQPRGNNNYGADHSAAYERGKETHKSDAEHTGRVATGSGPASWAHDGTPNGIYDLNGNIWEWVQGLKIVDGIAYVMNDNNFGDAETAWVNTGVNITTGMSSGNKILTMRTGAIPNTPRMVWDALGILATSNGAGSADYGLDVYWFDATNERLPIRGGNWGNGSAAGVFALNLNHARSYSHSNLGFRSAFIS
>REF_DGR_[t255]LBXL01000029.1_4321_5319_792-1808_Clec1
MQEEVDSRAISQESQPNTELEPTEIDEKKFVESFNQSWTALNKTGVLRILPGKNPVRQHLEIVKPRVRETLGIKDQNGIEYRLPEEEEIRHLYKLNEALIQKKHEQFGRKSRVLLTPMAMPIPLLIARAEREIVRHAQEGKIFQTKHSAQDQNIVIRVDANEPVWVWDTVREAIKTDEIVYFPYQLEGNHKGKSKSEIINDPKICAIPGWSVGLVEDTTILHQQGEGRTVDGRKQFETNLTPKDYLKTLQGGSYNGETGWTYEDFLSDFMVNLQNTNQVSHESYEHSAVWLVGSYLPSSAYVPIGYWFRGHGQLDVGAFDPVYRYGYWGVRSTVRLGI
>REF_DGR_[t256]LBOP01000015.1_5971_6933_8169-9212_Clec1
MFKFTKKEQELLEPSKDSRVSQDRVLLGGVQRNLLQNGRDVLNPFDPKFDRLVINPSRGPVDVMTEAVRDKLSSAISPELWKLPEDSRLNNYMEQFDQVASNQACKLDLNSLINSATDKELQISKLKGKGRDDLINATDEEKKNVAKYVIATRLLNDEVDVGPKNNRTKKKKIEVAQSLEKKGRFIGILDGKALFADDGPSFAPGTENMTCEKANTFVDEQGLEMFPHNKADKCDWISLKKENSDEFLSDAEILKKLLESKLFSKEVLLAMQATGKPIIECLKDGEWNGTWLYFEEDKVETQGDKTEEKSISPRSVVFRPDSGKVRVGESGPNGQRHGLGVRRLLRV
>REF_DGR_[t257]LBUP01000005.1_50626_51981_11534-14038_misc
MKRLDPLTVVTMMGILVVMIAAGVLLGSSKAFPETISNTNNVILSGTKDLSARLSYLTSVRDSSSDVHRTQNDKKETKTSTLKPNTSSQVLGSHIRAGKLSINTNTAIAGTLEVGGDIVLTGRLLGEGFVSSVIAGDNVTVTQRSNDDGSVSPIISVAIPTSVTSFQGSTGAVTLTAGTGITIDGTKITSSAKLSDIRSAGGCSGCITNDDVANDLTISSSGSVDVGALSGKVSETKGGTNQSTYTTGDILYSSASNILSKLGIGTAGQVLTVSGGIPAWADSGAGVSSLNSLTGALTISGTSNQISVSSSGTSITLSAPQSIGTSSSPAFSGLTLSGLNSAGIVHTDVNGLLSTSAIVNADVSSSAAIAYSKLNLASSITGSDLASILGVSYGGTGGATAADARVALGLVIGTDVQAYNSKLTDIAALAASSGNIIVGNGTTWVAESGATARASLGLGSLSTQNASSVSVTGGAIDGTTIGATSAAAGTFTTASATDLKITGQSSAPVSPSEGQVYYDSTNKEFYGYKNAKWSKLTASDRGSCPTGYILVPGSAAFGTNDFCIMKYEAKKDGSKNPVSEAAGTPWVSVDWYEARAACQRAGAHLVTNAQWMTVARNIESTTINDMDADAALQLATGHSDNSPANSLASTAGADPVVSGCNLNANMEDASNAYSGGSCEVKGSGAGGSTDADKGYYGTGQSWSDTGYSAGAANKSQLRTHILSNGNVIWDFAGNVWEWNDWQCGTGTWYSLGSWSEWNNANLTDYEQSAGGSTSNTSANGTGKYYGCTANGNAALRGGYWDEWRGWRSFYSGFEQCPIGCLHLRWVSLRTVIFV
>REF_DGR_[t258]LCRK01000008.1_9538_10833_8414-9265_misc
LGTSFVALEGYSIMERLIEIKQTELNPTLRVLSDAGVTVEDAAWIRQGNNASIVEDFIRRTRNRNPFEQSVDEQFAALRKQNTAGNWGIPEEVFDRLAMTAPAWPAGRDAHRSFTLRFGEGTEGMALTFEVHSAAIKRVHGEAKFWRWELLHSKPMPYQGKLVDRLRLLNGDATHHATVDWCIIPDLSAFRERQDITSVRGPKSLADEGLVLAWLNPKRVEAIDYKGWCAWYCGGYEANVPEDDGEGWRDVVVVDRNADSGEVSLRADWRSYDGPGCSVPSLG
>REF_DGR_[t259]LCKK01000004.1_7870_8955_2975-3730_UVR3
MFKREKVLVPATSGQVGEVAGALIGEMNFSKEEARAIIGNMGVFRKSARQFYAQFRINSVPDFSSDLTRWEGNYGKLFGLKQKPDLSAVRIPEKPEGIGPMRLIVVVLMDWMEERPFFHTQKALEEHFPCWQYTGDLDKEFTINDRHPKNGSYAVWVKDVQEAGEEFANKSVDDLVAEQYTGITVLERQLLEADVFFQKGEHLDRQNVTLCSGSRSRDGCVPSAFWLDRFRVRWCGASGRDPHLRSRRVWA
>REF_DGR_[t260]LCQJ01000030.1_4532_5605_2748-3503_UVR3
MAQDKIGGIVRALVGVPQERLTVLQKVVNGLNSAAQHGDDFQVELSKFVLGWKSNAVPVATMDNPDLARWSDNYYKLFDQRPDLSAIRIPEKPEGVGPVRLIVVVKELVEWTKGYPLEGVQEALKKHFPGWEYANDLDEAIPINDRDPKNGSYAVWVRDVREADEEFANKSADDLKVENHTGITTLERQLLEADYFFEKGEHLDQQNVTLCTGSRDRGGDVPYADWGGKFLVYWCGSADRSPYLRSRRVWA
>REF_DGR_[t261]LCRC01000045.1_337_1320_3122-3835_UVR3
MSNRGTVQKPLSDGEILEFGAAVMQQLGRGIDPEKARYYIGNKSQLGKDLRKLGIHQMPEFDSAEWERFYTKRFSHSVDLSGMHVPPKPGYSCRGIVIIPGVTNNIVFDACTKAFKSWRYTDDLNTVTDVVKRPDGPYVVWVRDVVEADEEMKDKSAEDIEKTGINTMTLKERMVLELKYFDETGKHLDIENWTLCSGSRGSGGGVPGALWRGGEFGVGWCFPDDRDSYLRARVAVS
>REF_DGR_[t262]LBXL01000035.1_3693_4643_2149-2832_UVR3
MGTQKVLVEGSSVTASQMKDFWRQVEDGSVNRTYLQMFLDHQFKFDLEKVNIDWAKVYKTLGMEFKPGDLAVSADPNHWDAYVMKGVTPNKVVAAFRELGVDVYTYVDDLDAGVPTNDRDPKNGSYRVRFKKTVEADPELAGKSAEMLEAESISGITLLERLLLEFGYFLATGEHLDVENVTLCSGSRSSGGSVPRVDWHADNRKLYVYWFYQWHADGYLRARAVVS
>REF_DGR_[t263]LBWL01000009.1_6753_7778_526-1203_UVR3
MAKQEVVGGVSSSMLGMLANLILKLRSEAISECELEMFVNRQNPFGVVEDTLAEWSRFFHEIFGLEADLSQIKIPAEKSSFGWLVVVLEGMTAQRLYDKCRELFGARKYTDRSLNEAVTSDRRGNYAVWFRDRVEADEELRNKSANDLKGAGVPGITLEERLMLELFYWWKTKKNLDIKNVTLCSGSRDSGGRVPYVDWDGDGLSVVWCSPGHRGDGLRSRQAVS
>REF_DGR_[t264]LCHS01000040.1_3189_4061_1-198_UVR3
LYEAKYFKETGKHLDISNWTLCSGSRYSDGGVPCVRWDSHYSEMGVDGADPSGAYGGLRSRQTVF
>REF_DGR_[t265]LBOS01000005.1_16717_17775_370-1110_UVR3
MSETPTQEKFKEYTYEPLVMKPEWLTPDIKKLAEQAHEDGNFSILPVITDALEERGCDDRILKHLKNPLCPHHKNCWALGLLRGQELEPQISDQLQLYATHFNRELDLSTVELPERTKEQEQEFTRLLIIDKKLTTEEVYQACKKEFHCYHYQEERSLDELIDQEQEERNPDELYHWDKNSSNPDQTQRHLDSTNTYTHCSGSRDVDGHVPYVCWDSFYRKMYVHWSDPGDPYAALRARSVVSCQS
>REF_DGR_[t266]LCGO01000005.1_18152_19192_8343-9263_misc
MGSSLEIMQGFTVGQIAAILNKVSSGDLEKLEALLRDELEVELVKRILKLVDKNGRCIPVKSLTAAVCDASKDFHLVQPKLKYTERFDRFQEVFSLVNPTMSSAIFEARSEGLISLIRTNKGLANLLNGVYLPIILPKLENFTDYGETLEEVFLPAIELGYKKEFPNRSFYNYRAGDLAGKVTIVSGTRHEKLIERMAQAFVVAIYFPNPLQGFSVFASRGQIAVLPESLILSGGFDALSAMAMYPDVLARDWHTPGYDLSALSWQSPVDSLYLDADDDRLGFGGRGDLGYASGRCSSGLLFLGSA
>REF_DGR_[t267]LCCQ01000001.1_23681_24700_8438-9127_UVR3
MEKSYVAGWTSESPTPAQLKEFFAQIESRRITKKRLQSFLRGEWEDISVLLADWQQFYREVFGLEVDLLGLSVPGREKGSDRLIVVAPEMTPQRLYNKCVELFPCRKWTDDDLDKIVQSERTAKNGAYSVWFRDVIEADEELKNLSANDLKKKSIPGITFEERLLMELKYFKETDSHLDINNWTLCSGSRYSDGDVPEVCWDSDAREFHVFWYHPESSDSLLRSRRAVS
>REF_DGR_[t268]LBOJ01000014.1_17779_18654_8381-9124_UVR3
MFCLHPFVSNKWEKEFFLRRKAMSNGDAVLARLFKLWAMVCKLVMDGKRSADQVCDALQAIVDEQQFEAKVKEWVVFYERFFGLELDVSRLKIPEQQQGFDRLIIVAQGMTPQRLFEKCKKLFPTWKWTEKNLDEIITSVRTAQNGAYAVWVRDRVEADEENKNCSANDFSGKGGTETLEERMLHELKYFRETGKHLDVQNWTLCASSRYSDGGVPCADWFSDEFRVYWDRPDRHFSRLRARSAVSQ
>REF_DGR_[t269]LBWH01000004.1_16374_17564_8166-9065_misc
MTMSMTLITSRDPKGLHAVGLFEAVYNKSKLDDARAQRLNERGGELQDGIAKLIAELSVSNQYASEEVRSSYMYPKEYKGPKPIADQIKALAKIFDLNPSHAIEFAKNLPALPEGAEGWFAIPSVDAMAKKHFSEVTDMAQKYCQSVQFVYAKIAASRSFYNYREGQITPARLRVHARTARALDLIAETQKGGILIIAAQLGMRHRGKSVRRAREVFVANEFGLGSFAVGSIVLTHPERLVRWEELDMDCPGDEFNSGAGGDFSSAPSLCFYGGRAGFGARWVVLAIGCYGSASFFLPQ
>REF_DGR_[t270]LBQA01000003.1_19911_20978_8121-9227_misc
MAKPYRPSLTAKHFIERYAMSNVANRPTEQELELSKQMSTIVGANRRIIEAGGFFLFQKIFDDPRFRKDLIAFAKDYAPSALSYGELLKWFQDNKLERFLSTGSLEKSIKEQELFYQKFYGEEFRIDRKKIFVDASRLPAIKAGLEVSSIKYAEIKATPDVLSEAEMRMTEAEFFFERIIKPLKEDFKIWAEKKGTDRWTNLRLAELLNRCNPTEPEEFDAEAFKTDWAKEIIRIIERKGAPSRVTAGTMEIIFTSNLVNIPSDQVIVNKDGEIVTPDNRSYISAIAKNVRILSQAEGIILESQLFCKDKVYLAPNTWEWRRDLVDHRDKKTSPDASVAHAYSNDREFCLRSSNADRSYDDDRLRFAL
>REF_DGR_[t271]AMFJ01005734.1_3180_4133_8482-9165_UVR3
MTTQIVTDEQLGKLSRRMHDLFERVRTGGVNFDEAMSGLQQLADTTSQTEVGRWQKFYNKVFGESLDFSNIHIPEKPGDDWWLIILAKGMTPEKLLQKCREKFGVWKWTNDSLDEIVISDRAAKDVHYAIWVKSNVEADEEFKNISANQLKEQGHNGITLEERLVLELLYFWRTKKHLDIQNWTLCSGSRYASGNVPSVSWSDDKMGVDWCDPDYAVGRLRSRQAVS
>REF_DGR_[t272]LCBN01000004.1_12069_13103_11113-14103_misc
MPDQTMVENLVHKTTKEIHPEEHTRRVHQLQRIIDGRVLSSSPDSQQIDIGNTFDTLPPRERADLLYDKLMAFAITERIIRQEGKSNPDVKPEPVDPYLVAEIRTLWQDPQTRNLFVESAGEALIDKKLYRVSETGKKWKEINADIADTRRVFEEETRRLFLQHVTRPDQISAATGRTARLAKELINLQQEKRKTITLDGLPHTAENTDVAANIMHETLSMYHNQLNQGFVWLPTRLDIHVSTLQSLQNARWPVLRGEAGTGKSEQADAAALVLTGEQPTHLAASDKTGERQLIADKEIDPSGGSYELYGQAMQAATGYNDSRQSESTFKTGRMVRIDESGRLGKDGYSTIKELRQKRPATPKDIQNFKEGKTIDPDKLLHGKPVLPGFAAILATNPEGSRYPDRTEPDAALRRELSYITVDYPDMSPTNPELYEFMLAALMDNNQHIAAAKEELAPAYTLMARNDKLPDGRQVQAEQQLIIDENAPMHGTLYRLSHAIRALQDSFIAGNQGIASGETLHFETQNDGVIKIMEVGGEPLTLSNSTITLGEISSWMQGFRDRRLKDDPNYQVDTLTEWVQLKLKTYLNQVDEIDKDKIEAIFNYFHLFDPVPDLSHARPLTPKDIGYLSPRVPRPLHLDLSAEAGRPMTEPPAQVPTPDLHTDISGLLEDSSRILIKPGVLDFEREGRAISLRNGSLVTLGGEKFRFAGFSPDGRPIVRLANEDLYRVVDLEQLKKEGEFNFVLQEAETLFGQDFLGPEQIEKAFGIKIDDVPEIQFSLDELRQAKDRGEMLVLYTDKAPDGQSLTMEKMFVLLKPQFDKDGKGGVLYNTEWCRDEDFFKKEAPKAKWGLVGKDFIPNSTDKNYLQQTEALADFVKNTVFKGQPIPPEYQEAIREFEIQKGDIGKLLGSDWGEAGKRLAALKLTQMTRTSPVEDAYRLLAYFQNSGDKLLPATVNWTNRRTSDGDFVYLGGFDSGGVSVSYWYPGLQNPGIGVCFSR
>REF_DGR_[t273]LBSY01000018.1_638_1690_11113-11322_misc
LNSIMAGWFIFKTGTRDYLKTNIIGPVRGRLMAALWALVAPLPVVRTWSTGSLTARMMTSASSFLGSFS
>REF_DGR_[t274]LCHM01000084.1_3203_4249_4341-4976_misc
MDTATTPKFFSADAISALFGPVQAPTAIEIFETSRARLADAKLAPIEMFDRFANRLPTDGTPFLLVPPQPKAVNNLDWTDLMARIELNGKVGQNYLAVGSLLDLDPIVSVQRMLVGLEDGRGRLNTKPSVSEANITAAGRFGYTVWTGYIHVVVFTEVLNHHYMDLIRSRCDSVCVPGLCLHDDEPTLSAFWVDDAYPFWGAPSFGSVIEN
>REF_DGR_[t275]LBXC01000004.1_33084_34151_8309-9223_misc
MTARITSGQRDRITEFAMAGTRKVVDTMALDIDQAQLVITNGDEFGQIVGDAVRLALTRLSVSQEYANEEVASTWVYPPEYTGPAPIGEQIETLARLYGISPNETMRFVEQVLPTLTLPDGAEGWFAIPSVNAIAARHFMSVTNPHERYCRASVVMFDLLKESRNFHNYREGQIAPDRLHQHARTAMMLERIAAEQQGDILVIPSQFGLRHAGRSVRRGRAVYAKTEFGHGTLAVGSMTLTHPTRFIRWGQLHTDCAGDDFTAVAVEFLRAPVFYFCDGRLWFGTARVGRAGESYGSASGFLPQ
>REF_DGR_[t276]LCKD01000002.1_27760_28812_8208-9068_UVR4
MGTNPKAPGLWTMPVGDREGSLKALENEIRRQGGQPVPLFDLFRTDNEYTRRIAQAMLRKGLIGSIESRMARMVLGRNIFDVADWMSYYDARFTKKQLRDAGKFPWGEDVLNSPCPFNKGMLVKDTHFAFLGLTAINGSPLTVAKWLKLHPTTGQPKFYFNSNPWHEGQPHTDVATMQLRWYLMLKDIVPGSTGQTPEEQVAMLPPEYEVPTTIAETTKDILVFRKTDVRPNGSRWAACTERTVKTDKAYAGRVSCVGCFGGGGLGVYAWDGYRYGYVGVGASRKS
>REF_DGR_[t277]LBOJ01000019.1_2371_3420_8352-9104_misc
MKWTEVPTGKTHSAFQHFMVALGEEADVAVERINSEAEFAKRLATYARNGGLEPSSSQKHAREIMDKNFFGVEEAISHFGINPTRRQLAALSEVPFSEATLQQAKDTHVLVAVFPLSLLEVRAKVQGKGLFYDQKWYNEEAFASERGEVSWQLVRKTPVDNSTSKNWTAQQALLGEDDEVPTTQVLVYTIIGHFLATGERLFEKIYVRTSSVDSGGYRVCVGHFGVGGLSVGSYWDDLSDDCLGVSSARK
>REF_DGR_[t278]LCLC01000018.1_4118_5167_2213-3106_misc
MSQTLITSRDPKGLHATGLFEAVYNKSKLDEARAQRLNERGGELQDGIAKLIADLSQSNQYANEEVRSNYTYPKEYKGPKPINDQIKAIAKIFGLDPSHALEFAKTLPELPNGAEGWFAIPSVDALAAKHFPEVTDPIQKYCQAVQIVHTKIADSRSFYNYREGQITPAQLRVHARTAHALDLIAETQKGDILIVAAQLGMRHRGKSVRRAREVFVANEFGLGSLAVGSIVLTHPERLVRWEELDMDCSGDEFSPVAFGGFSGSPYFRFHGGGVGFDAYFVGSPLDLFGSVSGFLSQ
>REF_DGR_[t279]LBYD01000002.1_212009_213058_8334-9107_misc
MESLVRIPQSELNATLERLSKLGVTQEHFKRVRSSRKYAKAVASAFLGDDGVVMSYNDVRTILGQDFITPEEIAIARKLTYGDDVLQYFTETLPSEEVLQWLRDNGFVLIAGPPSPMSLLEVRDLNAQLLYTKSGGWYAEAKQKFSRDDKVVSEWLMLRKGVVPKSTSKTWDEQQKLLSEAECVPNAPETTWGETTYKEVRNAWLFPSIYARTSSVDSDDNRVCVGDSAGGGVYVGSGWGDDRHDGLGLASAQKRNS
>REF_DGR_[t280]LCHC01000022.1_94_1140_8148-8984_misc
MSNSKEGTVWMVPAGKLAAAQTKLWNELNGQGAAIITQIDEDEHFRLKVADFMLRRGIEPSTDQRIVRAIMGKNYFGPEDWVKLYGASFTKKQLRELASFPWNEEILMSTCPLCGKTVHDCHFAHVGLPAIQASPLSIVKFREFYPETGQPKFYAYGNAWYNDNDFAKVTTLQLRWYLTHTEIVPKSENKTTQDQQAMLPAEYELPLAIEETFKSFHAFKKTDALLNPKRYARCRDLSSDGYRVDVGDFGSDRFNVSDCSDDGCGGDLGAGASRLPDR
>REF_DGR_[t281]LCIN01000007.1_40901_41896_8338-9213_UVR4
MAKLDVVGCLPSKVLGLQRDMLEKWSGPDGDLWVERIALTLQGKNPLEAVVRGPKWADEIRAQVRRKLKKFFRRRVQVDPIPGLWTSAFLENAAKYNMRPVFFPELVLAEDLKLKDYVMPESWLYKQIQEGKVSVDAITLKRRWCLADFSIGANYTDGSQIFPDDPWAPIIERLRRDLKVVGKYDNTPWGSRFVITPQEWNDVVLAHMASALQVTRAQIRLERAGEFNFIGNVYDSNRGRFNMWEWFEDVFGGSGRLCGGSRRSGGLARVSYSSASSRYDSFAARPLVSFT
>REF_DGR_[t282]LBSY01000044.1_7966_9009_6249-7133_UVR4
MVAGALKVRGKDIVASSAVPIEKQSAEVEASIIPNFYIKRPIEGLLFPSSDQLITTARKELKSHFGRDFEVPEPPQDLFVTLQNLAERDIKGFNEVYYQPKLELTEKDKFWKGKGIVKPEQYFWQQIRDGNFPAEAVMLEEGWYIGDSRAKPMYYNGKQMYGKRDYMEPLMAYLRASNKIKKYNGIADDSRFGASPEEIEEVIIPEFTVRSGAKGIVRNRKYMEFNVRGNITHPEYGKTNTWEWFSDHAFRDAGRLFGGRSGHGGLAFVNDNSVDCHDDSTGFSLVVGFPSKPQ
>REF_DGR_[t283]LCLM01000019.1_663_1664_6161-6769_misc
MMERFFGKRTTNIDLGGSERISEIATFSKEQKNGLARLGYEYFYPLTGQSIATLRNAGNSFWSSWHKGDEFENLPSMGAEVALNPRAFFLFRSNNKNLSDQLAMISKFSKELGKEVPGVVAKMGEAPDYSELAFAHERVTGVRLFGRDYNFDYARTKTPTSGSSVAVVGYFRGLGLFVNNGHRGDGIDHVWAVPLVVPEVAR
>REF_DGR_[t284]LBYL01000001.1_24275_25285_8413-9129_misc
MGMEWVERKLRVTNDPRDAERADVIAAMHKARGKDVPLPRREQVGKADKFTAVEKRALSKDGAIILKPLDQTIPSQREAQRQKEKPSFYFVANAEDGLLNVPSSLAEVAIYPDPDRFFIPGTGGKDLATQERMVSRDGETLRERLGLSGVDVRIPNEASTLTGITFDYLDQTGEWLFGPDYGYRYGRTKNPTTKSGSPAAIVGNASPGYGLDVLGFRPDGGSDDVRAVRLVVPNHGNK
>REF_DGR_[t285]LCML01000001.1_107977_108996_8474-9196_misc
MQYLETELRRGSPTDQALADVVAGVRKVRGKDIAFPDQSQAKKELPKTDLLQQAYETLSHLRQPTKQEKTAMEKRGFVFFPMERKSYAQDVAADPNYFLDGELDYANARPALQDFVPPVAAQIGLNPTHPALPEGFNKPRQRQLEMIETESQKLQQEFPDARLIMLPVTTYAQADYAYKEMTGKPLLPNFFARGIDTISGVGAAGVGRSGPAGPFSVRGWPADFGGPGVGAVPAVVFVRK
>REF_DGR_[t286]LBQP01000024.1_2225_3211_551-1360_misc
MGKELREVIDIQEQQAAAQNRGRGNQSRLRYLQTLRSMINFGEQEGHIEAQLSVEAGIVIPQSPKKEQTPVVDLRKQTYEILSQMREPTPEEKTALEAHGQVFLLIQSKTYAQVVAEDPAHFWRDELNFANGRPVLKDYAMPIAAEVGLNPSELAEPGSFDQSQQVQLEMAEVRSKALQQEFPDARVIMLPVTGYAQADQAYKGKTGKLLFRNFFARGLDMLSEAGAANAGRDDPSERFHVGGWGAQGGYSLVALVPAVVFVGNQGLVS
>REF_DGR_[t287]LBVX01000030.1_10948_11946_8345-9160_misc
MAAELDQLRRQADQLAKQFKQKGYPDLADTLSADAKSYGARAKIARKLGMPEHFSSPTAPVPLETPTVIEQLTIRESFTDVEREALIADGALIYTPLGETITAQKDSRAKKGKPSFAYLTTSENRLVAVPSRKVEIAIYPAPERAFVPDSFSKGVEGQDKAVAVDAVELRQRLGQEGLGQIIPGEASTVTDIVFQHEEATGQWLLGSEYAAAQGLNYVYTRTKNPTNSTGSDVAYVGDAGPGYGVFVDHWGRGSGRRDIGVLRMVVPIETK
>REF_DGR_[t288]LBZV01000004.1_41266_42306_5585-6367_misc
MVMERIRAAGKDLKNHGPLQQKGLELIKHIMRTHKIKDPGPKEQPARKSSKAENRQPIELNLAAEWQRQASRFVELGYHSELGLTEAAYLESLPRFKRQPKEYRGRFDAPMLVEVRIPWEKQAQLAGIDVSEYLVARIDQTNPCDERSETPEVPYAGWFSKWGQEFPNKIKPFDARNQLAADAVGGSPFEGVAQQVHHPEVTEGGKYFDLIGYKVGSDYVPCLDRWYGRPELDAHWGDGAYGYFRPLVRGKKIVTRQLAS
>REF_DGR_[t289]LCBC01000017.1_31906_32946_8368-9150_misc
MKEFKTLAQYLEESGHADAAIHTRNLGTALRKTGELPSKLGLEITDGKKGGVKEEDILVQIAGEYLIKPHTQELLTSVWQRFWELAASRANVDVEIPALEITEEEIKEIENSGDVLYFVPDNISLEDLGKMFPVIGSHWSVQKSSAVTVASSHKGWRRAEFDLESSHLKTNEDDLEKLFAEKGREGLDLMEFIILREFSKITRGHYLNETETTSRLLSSCIGGRVVGARSGSGGYLGVASGLTPGFRGSSIGGRSSAGVQ
>REF_DGR_[t290]LCEB01000007.1_1784_2785_4747-5505_UVR4
MAVEVLDAEKLAKSQAEKIACFFGAEIPEPGDWLFETAERNRQEELLAMAPFYLPKRQLAEGISFPGLKRPLDSWLYSQIKAGTVDPDADWLPGEWVLFDTTKRPDYNNGKQMYKDTPRFKGMLAMLRERSQITVPNAYEDVPRDSRFAVSADEIDGSSAAVARAVADILHIQVEQVSTPLYSSFNYIGNLAHPELGQANTWEWFRNNFGGGGRLCGGRSGGGGLSDVSYRWSGYRNGDIGFRLQVSSPAGA
>REF_DGR_[t291]AMFJ01011991.1_3581_4696_8459-9154_misc
MATNLEILAKEYSRSGQPGIADSLMGLAQISRQLGIEAFPTGLKTFSDGARQALIKDGAVIYPLRGSTIETQREMQREKGKPSFYYVVNGDERLVGRPSRLSEVAIYPDPKKFFIPNTGGKDLETQEALAAEDANKLRKRLKQNGMDVVIPEQAATLTELTFKHLDETGVWLFGENYDYLFGRTKNPTNESGSLAAYVGFANPDIGLRVVDWDRGDGDGSIRVVRLVVPKD
>REF_DGR_[t292]LCLC01000004.1_15933_16946_6747-7565_misc
MPFEAYKIYEEYEPDKYKTSTQKKVEQALNSAKKEGLVPEGKEASIEFEEAREIFGKDLLGPEAAEATFGVELSQDEIEQIEEIPFSREELEQAKQLGMMLVLRVPRIGKDKNAKSFSINSVREAFKDDDKLGDPKKKKSNIFYDQDWYDNESFAAQDTPSLGWGLVMKEVLQESRSKNWDEQEEVLKAWAKENNIDPSKVRRRKPVEIIYDTLLYYGTNKESLLENSYDWTGVQSSDGHFVFVGVFASAGLLVLSDTRDRTVSILGVCPSR
>REF_DGR_[t293]LCHE01000003.1_7781_8833_5652-6470_misc
MPFEAYKIYEEYEPDKFKTTTQKKVEQALDTAKKEGLVPEAKEAHVEFEEAKEIFGADFLGPESVGTTFGVEFSQEELNQIENIPFTREELEKAKELGMMLVLRVPRVGKDKTAKPLTIKQMRGVFKGEDKLGDPKKKKSQIFYDQDWYNKEEFATKDTPSLGWGLVMKKILEESRSKNWDQQQEVLKKWAEENGIDSTSIKRRTPVEIAYDTLLYYGANKESLLSDTWDWTGVQSSDGHSVYVGFFGSVGLVVYSGSRGGAYSSLGVCPSR
>REF_DGR_[t294]LBPL01000003.1_23013_24038_5705-8089_UVR4
MSSTEMENINFDPKNKAKIENVGTQEGGNFIDDVIFEEQQKKSGEKEYKSSSPSRKIIILAKSSPVPEPGYPYKVRVVEDTNPEDPMSGKLFVEIIPITENSIEETESSVSYLGVGLEKAKNGNGQFIPRREQYQDFINDKEVALPLQRDIAVAFVSGEPLLVDGGTSLGKTTTVKKMAAELGWEIHYANLNGATDVEDLMGRYIPNPHKNKPEDPEYIFADGKVTSGLRQEEGKTKIIILDEFNASAPNILIRLHEVLDSLERGGDVVLSEDASEAVAVNKEKTKIIALMNPPGKGYFGREPLDPAQLRRWVYKKLPTELPEGTFSFSTDALFGIGAGTQNITPDMFLRARGEGLTTEQLQDIQGLPEVLEKFKEFHKAAKELLKNRKIAEDQPQPFTYDDRMEPRRVRDFILRFYNGDINETMQQALRYYYANKLESDADRKKLGELIRLVEYKPKPGESKRKSLETAGISPEKAGLIKDIEKLKAEVEASGKLSKPERRTSPDTLLKKMELAKEMLGKDYMGPEKIEKTFGIKVALEDIPDMPYSPDDLEKAKENGEMLVLGVDKDSEGKFLTISHMLEMIPELIDPATGEKIKVLYGQDKSGAAKLESSCWYKDEPFYTGINKDGTPIPNTHPRLKWRLTTKAPLPESVTTSYGGKAEGSTNYIEQTKILREYLISLGSLTEDEAKECSDKVLEEINEIMKSDWQEAARRLSELTVNKNHRRLPPEVLYDILLSIKGNNERILEKTYDWTAALSSYGELVDLGSADRDGVDVNNDYPGLRYDYLGVVSLR
>REF_DGR_[t294]LBPL01000003.1_23013_24038_8186-9169_UVR4
MEGAPKTTNPEKESELGSKIVEEITVIQKGRELNSLSVQELKAIKEKYIKLKQELGVGNKKTSEGIETSYEQAQEIMSDSFYGVEEIKSTFRFEFPQEKVPAIPYSPEILEKAKGNGEMLVLRVESDGEGSPMTMERMNGLMQAILEEDSEEEQEKLLYDIGWYQTEDFFKNASLRTEWKLVGKNFVPDSTSKNYIEQTKVLRDYLMGLDSVSKEEQEECTDELLEGLQKMLDEDYDKNWKEVARKLSELLINKNHRRIPAEILYDWVLQFRNRKERGILEANYDWSNTLSSDGRLVDLGDAGRSGVDVNDDDPGHRDGNLGVVSLR
>REF_DGR_[t295]LBWC01000004.1_61579_62604_2859-5030_UVR4
MKFGESQFNALNTENPNKNEGLKNPEPLDNTDPIAEDEDSMSYLGVTLEKAKSGHDQFVPKREQYGDFINDKEVALPLQRDVAVAFMSGEPLLVDGGTSLGKTTTIRKMASELGWEVHYANLNGATDVEDLMGRYIPNPHKNKPEDPEYIFADGKVTSGLRQEEGKVKVIILDEFNASAPNILIRLHEVLDSLERGGDVILSEDASEAVAVNKGVTKIVALMNPPGKGYFGREPLDPAQLRRWVYKKLPSELPANTFSYATDSLFGLASEQQNITPDMFLRARGEGLTHEQLQDIPGLPEVLEKYKEFHKASKELLKNRKIAEDQPQPFTYDDRMEPRRVRDFILRFYNGDLNETMQQALRYYYANKLESDADRKKLGELIRLVEYKAKPGESKRKGLEVGVSKEKAGLINDIEKLKAEVEASGKLPKTESKDSPDTLLKKMELAKEMLGKDFMGPEKIEKAFGIKLATEDIPDMPYSIEDLERAKENGEMLVLGVDKDSSGKLLTIAHMLEMIPELKDPTTGEKIKVLYGQEKPGSKLADDCWYRNEPFYTGVNKDGTIIPDAHPRLRWRLTSKAPLPESIATSYGGTAEKSTNYVEQTKILREYLTSVGSLSEDEAKESSDKVLTEISKLMESDWKEAAKRLSELTINKNHRRLPPEVIYDILLSIKGNDERIMEQVYDWTAALSSGGELVSVGGAYRGGVGVSADGPDGRDGPLGVVSLR
>REF_DGR_[t295]LBWC01000004.1_61579_62604_5128-6123_UVR4
MEGIPTTPSKEKSLEKDEFSGSKTLEEIARIQKGRDLSALSVKELSSIREKYIRLKQELNIGGKEVKEGMETSYEQAQEIMGESFYGTEEIKNTFGFEFPKEKIPHVPYTPEVLEKAKENGEMLVLRVESDGSGSSITMQRMNEIMQTILEKDSEEEQEKLLYDTNWYHEEDFFKNASLKTEWRIVGKEFIPDSTSKNYIEQTKILRDYLFGLESLSEEEKSECTDELLEGLQKMLDDDYDKNWQEVAKKLSELLVNKNHRRIPAEILYDWVLQFRNRKDRGILEENYDWSNTLSSDGGLVYVGYADRGGVDVGAVGPGDRGGILGVVSLR
>REF_DGR_[t296]LBUU01000007.1_88584_89618_11042-11995_UVR4
MPKEQFEMTIPPTPDSADVAEIRKEQKQRASELNSEIKNIQGEKSLEDLSIDELRKVLALYEDIKNIATAETVPSTPEFAQAKLELQKSETEAVSKYFGKKIEVLPVPTQITVEQFEFWKQNQFELHYCPGTEIKEDSKFPGMKKGLDEDIYKRIKDGSITPDSATLPKGWILIDARPKPNYDNGDQMYENDILEEVMEKLRIAGQIEDFKHKGSRFNCSWDELDKEIVKKAVAEVLKVRPEQLEMPSAALFNYIGNKTHSEWGKTDTWEWFQDKFKSGYRLDGGDSDDGGLSDAGYASSGDRYDYLGFRPSVRFSV
>REF_DGR_[t296]LBUU01000007.1_88584_89618_7199-9286_UVR4
MKYMKNESQFNMTTLVEAEDVQVNKKTENPERKEGLSKKYFEEREDVCVYLGVEVPKGEGGDLVPNKSAFENYYLTKEDYILRREIATSLVLNKPLLLEGGTGIGKTSAVANMCADLNTNYCKVAFGRNTTVEDVIGNKDVDIVDGKEVFLWHDGKLLKAIREGGIAFLDEYNFQGSKIAGHVNPIIDAILNGYKTVSIPENNHEQVTVHPNFRLVAAQNPPGTEEGQEFPGREVLGSETFGRWAYHKMPLKMSKEMRLNRRKGTMGKKIGINITDSEFRFLGNDIPTSELIDIPGMEHWAEKSVEIIEMLEEKSSGAGKDMAKDQRQKLSFNPRLEQGIDRYVAKFYRGDVNQVWSDALEYFLVNMYKSDIDKEKVREAIRQSYYIPPKTESKRKGLDENDEEDEEKEKQDLIDRIKKAKGEIPSWIVGDTEDSSVKAEIETAPSTPEFAKAKLELQKSETEAIKKYFGKTAEAIEVPPIPAEITAEQFEFWKNNKFKLHYSPGIEIKKDNEFPGMKERLSDNIYEWMKKDDKGKSKINIDSAILPKGWILIDERPKPQYDNGNQMYEDDILAPVLEDLRKKGLIAGYKEKGSRNVSNDEFNKPEVKETFAKALKIKPEQLELPKAVLFNYIGNKSHPEWGNTNTWEWFQDEYTSGSRLNGGDSGNGGLSYADYASSGFRFDSLGFRPSVRFSV
>REF_DGR_[t297]LBRC01000027.1_4560_5564_103-2850_UVR4
MPQFNTLQEGNLEKVRIDPIALYLEQLNASQEFGEIFPQVVDLSFMSREQKAETLWALFQEVKRGVNASKVHKRNETVQQQVSELAGSISLLKALYADEDVRVTYLQANQHHLQEVKGINGDWEKYKALQQQIHEAMSAVDVTAKKIFSSRGASLSESDAILFEVNRRRLMALRQELAVVISENPQLAAYAQYDNLREYSQELASDGFLWLPSRRAALEEMETAALGGKPVLLSGESGTGKTRLVEEVAMTLTGRPVNQTPGKDVRFQDLIAKRDIAADGTLMNTYYRYAEIGEAVTGKATTLEQKPSHAGSIVADDEFNLLPAAEQTERLARIAAWTPGKRIKMPVTNEDVVVGSHFLYTAMVNLASERYSRTKIPPEVLRKFAKVDLDYLKQTDEEPELYEAMLSALMDDNGRLRAATSEVAPQFEDREELETVFESGQEVKRTVRLRELCQEKVDAAGRTMPAGAFLWRFAGAINEINKSYSHRETVLKVKGEGQFVKDLIIDIGSLVNWLKEYRTIGYSQNLESFVISKLDKEFLSKQAYSVEDRVLVKEFFRHFGIDVSPAGIEQAAIAEHQFENLTPVELGKFSPRVHYKELVSEEPVLTESYLINAEGERVEYRLAPYAEGSRQLTPGQVIQAKSDGEFVQYRGLAKKTGDPIFVPYKPHVIESRPSKTSFEIELIATEKQSLEAFFGQVIDIPPIPAEITKEKIAHWESLGFKLRYLPAMDMSKSQNYPGWKTKPETWFYEQITKGNLVANGQTLTAGWVLVDASPKPAYDNGEQMYKDDPFATAITKLRQAGVIEDYKLPGSRFNISADELAKPELKIALAKVLAIDPAQLSYLRAIEFNILGNAFYPEWGETDTWEWFEDQGIKDLSGRRLGGGDSGSGGLSRVSYDSSGGRCDYLGFRPLVRFS
>REF_DGR_[t298]LCMF01000033.1_3495_4391_1813-2598_UVR4
MATQLDFARNLFQRGTECFGPDEIAKVFGASLAPAADEVPRFPFIEEELKRARELGQFLVLCGPISMAEMNKVFDNKLGDGKLLYDTDWYRGEDFYLQEKTSWHWRLTTREVIPGSTSQNYLQQTKIIATYLTDQVYAGQELPSIYAEAIAELDRREAELKKLMDTDWQKAAEELAGLALNHLCRETPAQVLQSVALSKCINHEYLLSDRWTWTMARSTGGYLVRVGCAVSGGVGVGSGGPRGSSGDLGVRFSRSVQSLIC
>REF_DGR_[t298]LCMF01000033.1_3495_4391_4462-5262_UVR4
MAVQIAATQPATFEDATRLLARGTDFLGPREVVQVFGASLAPDVSNLPPLPSVAEIGLAKELGHRLILCGPVSMKQAHDVLGNKLGNGKLLCDTAWYANEDFFLKPPVTDWHWRFTGETVIEGTLGKNYLDQTRLLAKHAKEQAFGDQPLPPAYLVAIEEFNRHESELSELMKSDWQKAAEQLAGLKLNQLCRETPDQVLWDVALHFKVNGGYLLQDKYTWTSQRSTVGYLVYVGYADSVGVGVGDGLPWSSRDDLGVRFSRRIQV
>REF_DGR_[t299]LCQW01000004.1_25166_26104_5412-8057_UVR4
MEGPKNQTGEHLHEVFKKRRELRNEFKEAVGKSWRESKSDQAESPEVVSLTSMREAIERGETIPALGETGDARTERVSHLTHTLRDLDKEAADFKPEHRGTLEDVARPDHRTEARDRDFERRYENVSAELSRLRVVHDEMDRKEFALLRERRSKLSAADLDLIKQYQGVRDAVALREARLRTDPETFAPARAFELRSYREELGKERYAVTPSRRAYEDDIQRLWEEGKSVMTTGPTGTGKTEMLIHLSKRLYGENPEVLRSTERTGPSEIFGKPLLRATPEGGTETYFQPGRYTFAVDRDVPFIADEFNMLDTKARFQFKELYNRKAGDSVVIQEDSGHPHRIGNKFAFAATANLKSEKYKERFELDPAESRVFEMRRIDYLPKDELYDLCVATLMDAKGRVHASRADATETIKHLAEATEQVQQAFLGVGSFYEEGSGGTKKKWVLEKAVLDPGKVLSMLGGWQAAEARGGSFYEYLNDQLRDFINKEDFPEKDRALLLKVFLAKGFFAGRSPKEFQTNLTAEKLRTYGLKDKKRAAETDVNPLRPSEVALLDPFDKRAAELARIGKEFLDEEYERVPYKEGRKEYKPGALLIDEGGNVFRYVGLNKEGKPGLMPYERKLGGSPEKNEVFEAIIERERSSLREFFGKDIDVPALPDSITAEQYERWKEMKFELHYLPPEEMSDNKKYPGWKKKPGKKYSPNKEWGIEFLDETAASKNGLSPDNLKLPGKWILVDTREKPVYQGGNQKYPDDAELGAAIKELRDRGVIQNFKHSDSRFNISWDELHKPEVRAKLAEVLGVDLEQVRLPRAAEWNFLGNAHYPKWGDTNTWERFEDSYQQGSGRLAGGHSDYGGLSHVSSVTPAYRHGYCGFRPLIAFPQSG
>REF_DGR_[t299]LCQW01000004.1_25166_26104_8120-8995_UVR4
MTALETASRRRLPTEGPFVVESFKAAGLRALTVEEEKKIAQGGVSVEGMEQRGFDEVEERERESLRAFFGSDVDVPSVPGSVTMEQYEQWKEMGLELHYMPDMEMSENKNYPGWKKKPTSNINLFNAVKDKNSKLAADTLKLPGAWVVVDTREKPQYQNGNQMYANDPFKDAIEELRKQKVIGGTKAGSRFEISWDELHKPEVKRKLAEILGVAPDNLRLPRAIEWNFMGNAHYQKWGDTNTWEWFEDSYQGSRRLAGGYSALGGLSHVCWASPDYRNGNGGFRPLIVIPS
>REF_DGR_[t300]LCDS01000041.1_1483_2559_1570-2190_UVR5
MTQIMTATEMTDGQIENAVNKFRDAMRKHRSEITSDVAQQVLGVENLGMMMFTPFRERAEAVSNLIVRTAKMNRGRSQQEAIEATGRVQYTDRKVVDNMPKGEGDEVEVVFFKPDLSNRNGFISDDDLEKEFELRGLKPADPISVAAVNESDPAFADEKPHGTHWKDAKGNWCYATFYRWRDERKVYIYRYDFDWDGVWWFAGVRK
>REF_DGR_[t301]LCES01000001.1_6886_7887_8393-9082_UVR2
MSKAGEVSERRLRKVHGVLLTNADPEGIPDEVAEWVIQHPVEAGQQFALWLKNRCRLIVGEPKILRFQPSVTFSPSGFLSEGWTIWKGPKDGNGLEGGEDCDRREDNLSEIDFSQALFETCLEEGETTITGEEKLMRMKASGHLRLGGRTFLSLWQDYQANKGNSILEWLYQNGQITYMDFFGLVLRSPLGDRYVLYLCRYDDSQWYWHQSWLGRGWDADNRSVSLASD
>REF_DGR_[t302]LCES01000001.1_68854_69879_5279-7117_UVR1
MLNLIHMEKHPLHLKNPELQTSPEVDRAVERQERRTDQKVPNDPTERIEAYLDRLENIFLNPDERKRERNLEMFRDKIYDTLVIKPEQVPESYFELQKQVAREHGQAIENIPLNVRDQMIETIIADQKHSLDQWIDYLTSEDVAYPPWFKYLVWRNVIKLSQFDKTLGKFKDRTESTVAPYPDIYRAPLAKILDIYEQAIKDKTNLRDSEVQANFSKRFAKLYAELISESLAVRIENKEEVKGVWVKYSKGNMAEADKLFESVQAKGTGWCVEGRTTAQNYIKQGDFYVYYTEDNNGLPTQPRMAIQMNGTQIGQIRGVLNHQELEPIMADVLETKLKEFGPEADSYQKKNSDMKKMTAIEKKSQSGIALSKDDLVFLYEIGAPIEGFGYDRDPRIAELRQGRNPEEDMMTIFECAKEQIAHSAAEIDDDTIAYVGPWNVAVYQIIKKYPQIQHLYESFPDQKIFMMTQETDQRINSLAKAEEVLKAKNIYISNWAQDILQKTDFSREAKTYKLVQFTVEQLGFSSGATTDQIYAKAQELGLKLCPAEVGPRLRLQYDGKDWKLIAMKQITDRGGLPSVFYLLAGGGQLGLYADDAHPDRGWGSGRRFVFLS
>REF_DGR_[t303]LCOP01000017.1_8617_9624_6014-7822_misc
MRGPEQKFEAVIPPGEGKEMPEHSTAESKETETEKETPRSPEEPYIVINEKSVSYLGIEVPKGQGSRLVPKAEEFKEEYFYLEGHHTTMREVATALVLNKPILLEGGTGVYNKTTTIARMCRDLNMNYCKVNFDRETAREDVIGGHTLKIDENGKEKLEWYDGDLMYAIRNGGVAFLDEYNRQSKLSGIINPIIDAILNGRKEITNPYNENERVRVHSDFRLVGAQNPPGFEEGHEYTDRSQLPAETFGRWIYKKLPIEYSEIEQNKLFAGVIGEKVDINLPEAEFRHTGEGLSVRELAEIPGMTHWRREIINIVRVIEAKSSGAKREMAKGQRQNLYFNPRLVMSTVPQYIARFYRGDINETVKNAFETCVIGMYSSETDKQKVRLMLDQASYKPKTAESKRRGHERTGKESENTLEKALEEKMITGKEKYPVSVELESVLARLRDAGYLDTSFEGKEEHELVMRALSKDEAIDGYKTSGGKTYVWDELEKNMPYTVPKAETLNVMIMNFNKSIGSDEALAEMDKLGVRPLTYEELIQYGIAHPTHQEEKWLIGLGSKHTLVGRPHTPVLGVNGVERDLGAHYWDGVWGDRYRFPVVRKSA
>REF_DGR_[t304]LCDH01000011.1_19636_20640_8362-9045_misc
LSPLASPERRPVMSKAPSEGQARTLIASFAVDTPWAEIEADVQPFVELTPRERGDRFAAFLRAECNIEAPPAKPVEPVVKFGLLADLGIIVVPEDYKLVTEFAGMDFSNPTRVLKPGDRLWVRAHKQTVGGMTTSEERLAFLKSIGSHLVGPQGIEVIYPKRRQLPDGYWYSSFDEKERLPLDARSPRVPGVDRRFEHGFYRDLGNFESPWLDDRALLSFCDEPSGT
>REF_DGR_[t305]LCEI01000004.1_10547_11527_1753-2418_misc
MSAKSMCDKISYTQGHELFLALVRAGLTPEIAQEVINSKGNKKAKAMVAAVWQESKKDDRFQSVSSFDIIVPEDYDHATHLDAFKRERGKEFYYYNDAITDENFGKASIKITPGRKFKVEVFQITKTMSSEACLKFLAEQGAILTGAQGASLVYEQAKDKLPKGRWHVSFDKKDCLWVDSGGRHRVPFVDACSDGDFKFNLGDFESDWGSDNCLLCFCDCD
>REF_DGR_[t306]LCHF01000020.1_345_1769_7598-9583_UVR1
MGRTTLIVLILSCFFYIMIAMEHEFLKEKYGLHKSSEVEKAAERTKQRTGEKVPQNPDARIQNYLDRLERLALDPEKKQERKMFGDEPRPRALSLLREMVMNKYVRPHKEKMAEGAARVEERAAREMGIETRYGEQELEQRGEIAVEDLEKSLDNWIAYLSDANEPYPVWFRYYAFRNVLDLGDYDKDKGEFTKRSQGSTRLFPDIDRGALAYVEQIIEAAKDPTMLERLRRAQEATGTPRDQLLTKEKAGEFAKLSFAKQYVEGIKAAGEITPEMREETRGRWVKYGKGTEPTALWASLQNKGTAWCTKGFATAETQLKGGDFYVYYTHDRQGRPTIPRIAIRMQEEAIGEVRGIADNNQNLEGNMAAIAEEKMKDLPGAERYKKASADMKTLTTIEKKTSRGENLNKDDLVFLYEINAPIEGFGYQCDPRIAELRGQRNPEEDMPIVFECGKEQIAHTIGEIKQGTKAYVGPLVPGIFDKIQEYDIEHVYTSFPEGKIRKETIEIGGKNVKTLIKEMQEKKINVSDYAMDMLKSKDFKVLKETEDAILIRLKVGDLGFPKGKHPTTDEVYKRIEELGLELCPAETGPRCRLKYLNKSMGDWFWIGMKQITDRDGYPDVFFLERGESVLWLDGYWAEPSFGWNPDDEFVFRLRKLKNLKT
>REF_DGR_[t307]LBYZ01000002.1_34327_35337_8728-9123_misc
LGKIVSSEKIVDGATGVKVYLRRLFADETITYGDVKVVIFELVQNGNFQKMFGELGEKRRCWKNKEEALAFAEQNTEKLGPNSNFFELEGGFVANVNLDGDGQPYVNFVSPLSNDSAWYAGFQPRVFYPQQ
>REF_DGR_[t308]LBTF01000004.1_2164_3204_736-1392_UVR2
MATKPTSLDQFGSFITSLLTLLMALITGKSKKIAEIDGDKVQELIDREDKQSIINELIKFINNGWKMTYLIAARVLDLDAPAKMPFSGATLKERSGMSGRIVLDLQKIKVIHKLQEGESYITGYEFKKRLIDDKETLFNSNLIDSLVAGQDEPDMKAFLDQHRGKVLVDFGDTFSDSHGRLYVRCAIVDDERWVSDCHWLDYDFHGHSLALVSANNTK
>REF_DGR_[t309]LCKI01000003.1_5826_6689_7081-9015_UVR1
MEKHFLPQKYPDLAGSKPVERAVAKNLREGEPGPENKQERVDTYLDRLEAIVENDHGYELLKRRILSRFTLNVENPETLEKIAEGLYESEKRIAIEQGRGADIQKFGSTQEIVEKYKPLVMEKAEIQRKTLSAWLDYLKQNDSKHPMWFRYFVMRSIEKMGILSKETLEFSKRAKSTVAPFPELNSEALGWVFKKLDEGIDQKEFEPWEGQSDEEKTKLAEKKNTLEKLLNAKDFSKLYAFALVETAGKAMELNGEKIEGEWRKYDQGSDHYILENDLKNKGTGWCTATGSAQAHLQGGDFYVYYLKGENGGYTEPRVAIRMDGDKVGEVRGVNHRQELEPELVDIAQEKYHSLPGGESYDKKASDMKKVTELVKKQEIGEHFSKEDLLFLYEINHAIEGFGYDKDPRIEQLRKQRIAQEDAPVVFERDPSEIAWKKEDIDENTKTYVGPLFEGIFSKGIEHIHTSFPEGKISGFDAWMGGESKENIIRELESRKKAEGDDKIYISSGVETMLKRDEFFTLENKEQVKFVKLKVKDLGFLAGATTDQIYKRAEELGLDLCPPETGPHLRLHYEDIFGRQQSPGDYFWIAMKQIVDSDGSPHVFFVYRYCDGESWLSDDWAESDDRWSAGDEFVFRFRKLNSLES
>REF_DGR_[t310]LCES01000003.1_41140_42144_7139-9106_misc
MAGVEKQFNMMPSAEEGSKSKRKSKAMPVLDSLELPSEDREVLLPVKESEGSVYFLGVEVPKGRGGDRVPNPERFSADVLTDFDFRLMRDIAVALKLNQPVLIEGGSGIGKSRTIDRMCSQLDRESYYANCHEFDADVLIGKMTTTEEAKSGFGWRDGLVVGAIRNGGVLFLDEYNFMKGGTRAALHEIIDAILQGKDEITLVDNHGERVPVHPDFRIIAAQNPPGGKHGDREVLDPAQYTRFSHVKLPENLPKDSKRARALGFLGKDNKITIDQTEYLFSGGLSLEALKEIPGIEELVDKYIEFTETVEAMAEKGELGADQSQPAYFSFQRDYDRVINFVQSFYRGDVNDTFQRALRYYFANRFESISDRAKVEEMIAHIKYVAPTNSRRLALDEISFEKSKTEEGIDYLVKSFGKGKEKIMPGQLLKGPDGKISVFVGVSKTDGSPVLLPHKSVESDMAEIPADILEKQTDFLKEVFSSWGVSDEKITKADITPAWQDPKSLKPEDWEKLKSNVDEEKFGEYTLNPEMGGFSDADFESLSKSEKFKRFKTEKLPDDWNGKPLAEVVTYIMETYGDRYYLPGIEYWQWLSANPDKSPAELKDGDYQFLFGSTLRHSRGHWSVPCVSWNGSKWNRSADWLDNSWYSHSRVVLLER
>REF_DGR_[t311]LBYE01000042.1_11417_12412_8505-9167_misc
MSTKSVCDMGCGKMHEFGLVLDKAGFDADLVQEIINSKDNKYAKTMYTALTGGVKDISLLRKPIISSILNCLSGTPIIIPACDGTHTLARAKKVFKSYIDSDFKNWGLDKPGKRTEEIAVAVYEMVKDATFAQMFGSIGIDLDKLCFTQHQIEIFCEEHPEWFRTNSCNTFFLFKEYEQFFVASVYVLSDGLDVSIHRLGYDNVWGSGGSRRLVAPQLGA
>REF_DGR_[t312]LBQM01000001.1_36457_37389_7139-9103_misc
MENPNFLKQKFNLHNAKEVKAAAKHPDEKIPNNPDDQIQNYLNRLENLVIDSEKKQKRKMLDGEQRPRALFLLREMLLNKYVRQNKEKMAEGAVRVEERAARELGIDAHYGEDEIEQRGNIAVSDLEKSLDNWITYLTDANESYPTWFRYYAFRSILGLGDYDKDKGEFPNRSQGTAKLFPDIDRGALAYIRDIIEAEKDPIILERLKKAQQANQTPEDQQITKEKAEKFAKLSFAKQYKEGIKQAGEITPEMREITEGKWVKYQKDTDPTALWVSLQNKGTAWCTKGFATAETQLQGGDFYVYYTLDKQGKPTIPRIAIRMQDNQIFETRGVSDNQQNLESNMIDIAEKKMDELPGKEKYKKTSADMKQLTEIEKKTKSNQELTKEELVFLYEIDDKIQGFGYNEDPRIKEIREQRKPNIQKDASIILECESNQIANKPEDINENTKAYIGELKSEIFESIQKYNIENIYTSFPEGKIEKFEMELGGRTKPEIESELEKRKKAEGDEKIYTSDYAESMLKKPEFFVQEKKEQSSFVKIKVGDLGFPNGATVQEIYEKAEKLGLELCPPETGPTIRLDYEKIFQKEQPRREYFWIAMKQIAACSVWVAAMAASRGWVTVGRGLTASGVLALGLSFASANLKLKFFEFLIRQLAD
>REF_DGR_[t313]LCFI01000001.1_301934_303028_11164-12765_misc
METRPSTEHSMGDSRVIEKMNKGYEEALAPFSPEKRQKKEQLINNTFQSLSQRIATRGDFELTPERQAVLRLKLARHFQKTDEVDPSTLFDALVETPKFIDTDKGSLMRLMEVHQQKTLQRIAEARKRRAELGDKESFNPYENLFTTKSGNYYMARLLNMPHLEAESAYMKHCVGTSDSYINQIKRGDIEILSFRNVPKINQRTQKLEGDTPIITIEYNLRTNTIEQMKKKGDEYLDPSDPYYKDVIDALKQLRTTRTDAGKLRNFVKIQPSELENIKVRDGYVLTESGETSFRNFNPDSGLFVFKLGKMPIEARTSRQDASKIVRLVEGLNFQPEEIAITREQVTSRTKIFIGKPFPGFFKWLPDSIQHVYTSFPEGKVVRESVVAGGKTGKEYEQVFTQRGINISGWAKDMMGKPEFVTLRRSEKIDLVRLTIGGLGFTDNPTTDQLYQKAQELGLELCPPEVGPELRLKYQDQPLYEWTYIGMKQIADSDGYPYVFGLERSDDGLWLYGRWAEPTDQWALGHRCVFRIRK
>REF_DGR_[t314]LBZO01000013.1_5317_6300_6369-7970_misc
METRPSTEHSMGDSRVIEKMNKGYEEALAPFSPEKRQKKEQLINNTFQSLSQRIATRGDFELTPERQAVLRLKLARHFQKTDEVDPSTLFDALVETPKFIDTDKGSLMRLMEVHQQKTLQRIAEARKRRAELGDKESFNPYENLFTTKSGNYYMARLLNMPHLEAESAYMKHCVGTSDSYINQIKRGDIEILSFRNVPKINQRTQKLEGDTPIITIEYNLRTNTIEQMKKKGDEYLDPSDPYYKDVIDALKQLRTTRTDAGKLRNFVKIQPSELENIKVRDGYVLTESGETSFRNFNPDSGLFVFKLGKMPIEARTSRQDASKIVRLVEGLNFQPEEIAITREQVTSRTKIFIGKPFPGFFKWLPDSIQHVYTSFPEGKVVRESVVAGGKTGKEYEQVFTQRGINISGWAKDMMGKPEFVTLRRSEKIDLVRLTIGGLGFTDNPTTDQLYQKAQELGLELCPPEVGPELRLKYQDQPLYEWTYIGMKQIADSDGYPYVFGLERSDDGLWLYGRWAEPTDQWALGHRCVFRIRK
>REF_DGR_[t315]LBVH01000036.1_2650_3507_969-1676_UVR1
MIERAFNEALLHKGNKKDALREFAISQARHILQAAGVVDPAIKDHGVAVKPEESVEKPFYMIPEGEVVKFIQEIGGKSAEQLEAEVKSTGREVTIYASDSIHSPKFEVLDEVTPQELAKFPVRALRFRGNPTTRQLYEKIPQTRCRIDGEEYILELPRAEVGPHKAIADKDQALNDWYYVMHEPITGRHGDPGVFEVEHDSVGRFLDGRWASPGSRWYPDCQLVVALRKLESVKP
>REF_DGR_[t316]LBXP01000008.1_9570_10571_8101-8748_UVR6
MSDKLTLDVVQAAEIKYGAERNGATNADLKALSSGDMFALILPILRGYGRVVVDILQKIGETNFPGAKKFVAKENFKLKKDGGICSYLGSNFTAWFMGKVEDDVAPSTLTYAKLTKNSKDDAIVASLGGEDKAKTSLVEIFHRISLQPNGETGSLLTSGWANIFYVEDVNGVLRTVLVHWSGGGWGVDAIPVVSPVDWGADRLVFSRNPLGTQAV
>REF_DGR_[t317]LBQO01000039.1_3482_4519_2008-2616_misc
MTQIMTPSTTIGQIDKAVANYRAMLEKHAHEFSAEAVQTVLGQSELAGEQFAVFRKRVEMASKMVVRHFKVDRTKTPAGLLAACKRVPWYIDEAVLANMPMDGPEEGDLVFFPLERNTPVADISRALDEQGLIPDYAAQMQVNADDPAFADEHPNGMQWGGKNSYACFRRFSGERKVSVDRNDHDWGGDIWFAGRRKVSSQS
>REF_DGR_[t318]LBVD01000002.1_37705_38709_8478-9083_misc
MEQKTIATTETMTQEQARQIGDRFVAKFPKAGTNFPKDIVQGVSDDEMEELIAEFIESLKTRVEHRAKVIIRHFKVDRTKTPAQLLSACNRVPWYVDETVLATMPMDGPEEGDLLFFPLEKDTPVADISRVFEERGLVPDYAAQMQVNADDQAFADKHPNGMQWAKNSYVYFYRRGDGRKVHVDSLVSFWLGSLWFAGRRK
>REF_DGR_[t319]LCGW01000009.1_12378_13322_186-869_UVR1
MGRITTDQSHQVMATLAVNTNWEDIDFSASGLQDLVVRDPKEAGRRFTDFLKNGCQATVNISSFPIWKTITIGEVSKDELLQQLAEKKFYISDWAKDIMSKPEFTTLPEKKTINLARIKVRDLGFSTQPTTVELWARIKQVGSLCPAEVGPHLRLELADQVKGDYFWLAMNTITDSDGYPNVFKVKHDDYGKFWLHGNYANPGPHWNLENELVFVLASSTLLSESKS
>REF_DGR_[t320]LCEP01000014.1_2451_3284_8428-9102_UVR6
MKNHGTPTQWWTVTNAFITALCTAVMDFSIPDLIKAIDKKGEKITQHLRLVLNAIMSGQDLALVDTKKDSNELLEPISTVSVSAVSKFVARDHFKLGEVEGVKIGYIGDSFKSHFLKKVEDNVPEAQLKVLRLKQYSLDPPIITALGDNHETYLAQLWELLKAQPKGENGTLLTNSYMNIFYIRDTDNILWAVLVGWGVGSWSVGADSIDRPYGWRGGNRVFSR
>REF_DGR_[t321]LCPM01000004.1_11746_12786_7420-8196_UVR1
MKKETDWNLVGRLIARLNLLFGLVRETLQKLEADLQIQQFVEWCLDDGRQQFVESLVVLGQSFVASRTKAAPDALLPIKEVKEIAKRKLAVWKSIEVGGKSLTRLIAKAATIGEVSKWARDIMSKPAFTVIEKPEKVNLTILTIAELGFSQAPRTDAWLTKQFLADWSAKNLDGQIIELCQPEDGLQLRIQYEDQLNGETLWMAMEPITDSDRGPGVLSVERHSRGGRWLGTGCAGPGGIWYLGLRIVFRLRAVSPQP
>REF_DGR_[t322]LCOR01000029.1_4676_5704_1811-2494_UVR1
MGCKGDKGLFVTAKVEPGKLNALVKNLMSQMDTTDPNEAVRRVNSGEWVVQPDPRWREMDGVIYFSVTTNGTSGSDWGSRLEKKGLRIWEWAKDVLNSPDFKPMKAGITLEIAVIRGTRFIDSDRTTKNVRAEGNRRGWKHGNDISPEIACLIREKFTDEELEAMGLWWIVVMHEPINDSDGDPNLLSAFRYDDGRWLDADVDRPGYEWDDDGGFAFVIPQVAGTQH
>REF_DGR_[t323]LCEZ01000045.1_2817_3845_3754-4374_UVR5
MTTSTPSTQTDLGITEGHIGKINELNGAVLRKRGGNFHPSDVQLMLERSGSVLQDRFFSLVEELVIATTNVIIRTVKVNRSRSPKEMVAVTNRTEYTDNSVVKAIPRGEGDEVTVEFFKLGKYVSDDDLAREYEKRGLTPDPYAQAAVNEADPVFADEHPNGTHWKDEDGNWCYVAFHRRVGKRVVGVYRNSRGWDDSWWFGGVRK
>REF_DGR_[t324]LCRU01000019.1_798_1676_3470-4087_UVR6
MSEQQPQVSKMAGALVEHQRAFEVMPTEDRQWVIMNTVTAIGLFAEAVKNRSFSAVKKLLEFVKTVSLPAIGTFVVADKLRPGKTIDGIEVGWLGDNIKKYFLSKIEKNVVAAEELKVSKLLKGSRDPAIITEFGGEEKVEITFGQYWEFLKTADQNSWYVAYIRDVNGVLWAVCGRWHGGGWRFEAGPLDSPGGWGAGGRFLSR
>REF_DGR_[t325]LCRW01000003.1_19002_19865_210-809_UVR2
MKTATYHQIKDVAVRLLNLSTDGVDGDAIQKGTEGYSTDDVNRRLKAFLNNGLSFIMKGPGALIVDRAKPFDEGKYLPIWRGPKDGNGLKGKEEQDARSLALTEFDFAKVLFTACLKDGESVITGEEKLMRHIATKHIRLDAKTFDITWFELPGTVLRNDRGSRYFLFLYRSGDGRWYWSYYWLDNFRVAENPSAVLAS
>REF_DGR_[t326]LCOL01000016.1_7709_8572_5643-6317_UVR2
MVVDLFKIITTTFKEQKTGPEILEWITGAGQKAFAEKFLVPLGEAYQAHLQREQKREKPEPLRMKANLNADPSLPFDGAKFEGNKGEKHLRQGEVELEYRSDEDELYVNRRNLVPFLSDKQLDGKTVKGFKLHPEAEANSPTNATLADVLYAHQEFIPKKYRDRVWFFWATIFSGADGNLFVRSLYWGGERWSRGYVWLGDDWYERDPSASLAKQNLDLEVKSF
>REF_DGR_[t327]LCNL01000022.1_5698_6732_4244-4870_UVR2
MAFKVAGEQYESITGQLFEIGRQLRQPNGYPFDPMQLKDFLQLAIEGKFNGVSAPVAMPEQIVLSVDYSCSLEKMIAAGQYDWTNSDITAKRFPVVGNGTVQFEAKLFHFDRNTASQDNVDAIKADDPANSWDPGKIEHLLSFGEKYSEEQRKYPIVALGSVAKVVGDRYVPYLSRFDRGRGLDLGWWGDDWGGGCRFLAVRKLSSAA
>REF_DGR_[t328]LCQW01000004.1_10322_11452_8643-9260_UVR6
MSKYPNMLGRLEALINKLGGEGGVDLLLAGKLVLVNPASKKGKAVVDSLFTFAGSFKTVGTEEFVAAKNYVIDTSERARVRISWLGGNFKTYLLPKIEHNIAASDLKLQTLRRSSIDLPKNAEEPGTIAGLGGLEKAETSLYEFFETLAHKQATQDFTWLIGYVRDDNNVLWAVSAHWYGGGWGVEAYSLRLPFGWRAGREFVSR
>REF_DGR_[t329]LCSB01000002.1_12728_13675_8498-9142_misc
MEKMSVGQARELHSRLVRCAPDDLDTDLAQALNDASPEIIREFLAGLKTLQVFCSVPEDGEEFELSLDGNAVDPLAMVRKDGYSGEWQFNGPKVEGVQTRRFQLVRLGYCPNLDEAKAKAQTRGYRLAEGEWREAFRKRFLRPAVGDLIAFGGSEWTHPNGDRHFPYLDEDDGAWDSDFDWAGLGASGAWRSIGPSVPSASHGQYDVRGLSFYR
>REF_DGR_[t330]LBRT01000013.1_8507_9496_7033-7635_UVR2
MTATAVTNDQKQKPTAEQVDTYTRRESELRQRYLKGILHIDGVLALLQQALELVKNFINCDYEPEIPSWADQENPISQHLRCGMVDPERLTTISVFGEKENTLDGEDFIARAQKLDSMNACAFDFYAKPENWKYLPKDVDVIVFPKTVFCYSLGYRFVRSLCRDGAGWGRCYDWLDDGFLRRYRVAVLASSTQNSDPKLS
>REF_DGR_[t331]LCGL01000001.1_113132_114130_8564-9151_UVR1
MTQTGITEPEEAVRMMNSGELQISVIKSKWTEKDNVIRFSVISDGTTGEQWIARLEGKGFRVGDYAKSVLRSRSFKPTSGITYEIAVLKGEFFSDSDRITKTIRKEAKNRKFSTPNAEVACLIREKLSDKELEAMGLYWIVAMHEPIKDSGGDPRLLSAFRDGDGSWLGAGWSSPDGKWGRSGGFAFVVSQVSNS
>REF_DGR_[t332]LCHU01000008.1_139_1131_6006-6683_misc
MRIPITNHYEYTNEFISKLVKNLKEDILLRGFLEKRLKGMLVDGVDIERSPAVLNIIIKTARPGLLIGRGGEGIEKLKGEITVFLVKKGSGFLKKDVKGAKPPTLKLTVEEVKVPEEHANIMVEQIAVDLEKRMPFRRVMKQNISKISGSREVKGVKIALSGRLDGAEMARYEWLKDGQIPLQTLRADVDFARGRAHLPYGDLGIKVWIYKGEVFKNKNAVSKTG
>REF_DGR_[t333]LCDE01000016.1_1809_2849_402-1019_UVR2
MSNLYSVGQMNQLGDAFEAEGFRPDDVTKLKQFGNLAGVLSVLRGLAKIKPVAEDTARVITLNPTTIAVNLGAAPELPFNGARVDQHIGDGWAVVEKRADGLYVNGRKVVLHLSKRQLGGKWLKGHELCEELADKPVLNANLLDAFYDNPHLIPEDWKKDEQGNARYIFFWGTISRGSGGCLCVRYLCFGGGTWGRLGSSWILGI
>REF_DGR_[t334]LCAF01000001.1_561409_562380_8512-9108_UVR1
MKYRELNLGQVEAIVNKLGGMKGVRRFLSDETVVKAIEKTFPIWKTIKLGTGLKTADDFRKALQQSGCKIGTWGSGILGEPAFTASDTETEVDLANVSVAELGFKEGARRKDIYERAISLGLELCPNEVGPQLRLQYKDQPSGEWLRIAMEPISDSDGYLGIFEVERGDDDLWLYGNDGDSDAFWHDRSRFVFVRPRK
>REF_DGR_[t335]LCDB01000024.1_1946_2926_472-1059_UVR1
MKYGELNLGQIEAIANKLGGMEGVQRFLSGELVVKVVEKSFAIWKTIVLGRNTSPGEYRNALKANGCHIGDYADQILNKVKVSETETQLDLIVMTVAELGFKKGAIRKQIYDRAIELGLELCPAEVGPALRLRYPDQPYGEWLRISMDPITDSDGDPGVFGVDRDGDERWLYCDFGSPDGFWDAGSRWVFVVPRK
>REF_DGR_[t336]LCGO01000017.1_5413_6429_3968-4555_UVR1
MKYGELNLGQVEAIVNKLGGMEGVQRFLSGELVVKVAEKSFAIWKTITLGINKSPGEYRKALKASGYRIGDYADQILNKVKVSETEVQIDLVVKTVAELGFKNGATRKQIYDRAIELGLELCPAEVGPALRLQYPGQPYGEWLRIAMEPITDSGGHLEVFGVYLGHALRWLRSIYGYPDSFWFAYGRWVFVAPRK
>REF_DGR_[t337]LCOG01000012.1_5870_6943_8590-9213_misc
LAGSTALKRAERSTIMATATARSLEGLMHDLTDEELLALTDSNNRPLLKKFLAEHIAQMWHPVSYDQSLGLVALIKRAVGERNLGNINSNITPERFKLAGTGVRRVLCRVEPYLDNETSEQAAVRLTAAGHILGNTGDLAGFLHDHLEQVAKWPGWVLAISQDSRWTYPDGRVYVPYASVNGAYRDFGLYGFRGRLDSNYGVLVVSE
>REF_DGR_[t338]LBUR01000007.1_43988_44989_1-280_UVR1
DGATRQRIYGRANELGLDLCPAEVGPQLRLQYKDQPEEERLIVAMNPIAGSGGALEMFIVWRDASGLWLGCGYDYPGDIWFAGLRFVFARRK
>REF_DGR_[t339]LBOJ01000006.1_9756_10739_8242-8913_UVR6
MNDHGTALIGQWTELVAELFRQLPRADDPRLPAILAKYSNGQGGFQGALLKKDLDEALLLPKKEPKLLRRVGMANVTAVAKFVVNEVALKAANVGYTGSNFDSLFRGKVEENVPAGVVGLNLLERNSKDSPIMAELGDKAVSPVVYLFDSIRQTNEAMARGEDGPLLTDGYKANVLYAIGSDGNIWAVSACWCFDDRCWSVLAFSVVSPYDWDAGVQILSRDS
>REF_DGR_[t340]LCEC01000049.1_5195_6196_3657-4304_UVR1
MGQVNELKDFTRGQLDAALMKIGQDAGMGTADGIRAFLSGELVISRPSYSWRGQDGMIYLSVTSDGATGAQWIKRLKKKGFRIGDYAKQVLCSPDFKPTSGVTYEIAVLKGMLFEDNNRITLKIRAEAEKRGWTKPNAEITCLIREKFSDEEMESMGLWRIVVMHEPIKDSDGVPILLGAYRGGDGQWLYACCDNPGGRWDRDYGFAFVASQVGA
>REF_DGR_[t341]LBXA01000009.1_12254_13252_8500-9141_UVR1
MAKYSDLDLGTIEAVVNKLGGMNGVQRFLRGELTVSELVRSWREEDGVIYFSVTSNAMTGSQWIEHLEKQGFRVSNESKFILNSSDFVPTNGVTTEIAVLKGMLWSDSNRITKNIRAEADKRSLIKPNAEVACLIREMFTDKELEVMGLWWIVAMHEPINDSGGNPLLLSAYRRGAGRWLFTFYVKPDDGWRRCGGFAFAVAQVSTQDSAAQS
>REF_DGR_[t342]AMFJ01005865.1_1752_2783_264-914_misc
MNRATLELTQKIQMHFPLDIDLDVLRAWNGCQKEFLQSCLMEVFSKMPKMKKLLELIGTIDISATLEPFIAKEKFVVNTDSDAKVKIYSLGENFENNFLGKVENPIGKSTLYYFKLLKRLVDDSIMEELGGKDKVESSLYEMYSLMEKQGHGQAGILLTNGYANIFYIRDNVGVLWAVGCGWDVDGWRVNAYSVAGPDEWGGGSQVFSRNPPVSQS
>REF_DGR_[t343]LBQD01000003.1_96895_97932_8544-9209_misc
MSKSKKQVEAIVSAMGVFTAIISTLVELVKKFGGTMENIYRLAIPEGLVTLEEVARVIVGAVKVKNEFLCLIFGGENLIIDECNGREILADASDVFDWIDSDFRSWGADEQGPATKKTPVQVYELEKDGKFPQIYGAHSSDLDKLCLTQHQIKKFVQKCRDWLRTDGYGTFFLFKSKGHYFVAGVGFDSGGRLWVSVHRLENVYVWDAENRYRFVFPQLDI
>REF_DGR_[t344]LBSI01000002.1_13876_14961_8414-9097_UVR2
MKNKISAGQSRSIVASLLTDTPWESIDADVQIFIELPAEQRGKMFAAFIANKFHLNVGDPKTLLTKLFDPASFIGKGWTTWKGPVNGDGLAGEEDIDSRSLALTEIELANFIFETCLRKRENSILGEEKLRRLKEEKPEFIRFAGNIFLGLWLDYQANKENSILEWFHRNFKINFMDFPGQVLRNPSGGRRILYLNRSDDGLWDWHYRWLGSQWDADIPSAGCASQS
>REF_DGR_[t345]LBRD01000004.1_799_1854_8528-9082_UVR2
MLDVGQANEIKLAARRAGATNADLKRLSEGDVFAKLLPYLRGMAEVVLTKHIIDCDAEPFIPDGLKVEKHCKDGQFEWDIDKVSLHLSKEQACGNSIEGNKLRKKLEKMPILNANVLDYLLKNSQLIPEDWKGKAIFFWGTIYRRSDGGLYVRCLYWRGGQWDWFYDWLGHDFNSSRPALLRAS
>REF_DGR_[t346]AMFJ01002827.1_6101_7135_4539-5189_UVR2
MRSKKNVHVLMSAVGWVTSFVSALLEALLEKGISAEKIHEFVTSSGKVSIAKIVDALAGDINGVVDVPVETVGAENAYAVSVDYNMSVEEAVKLGSYDWSNSDVTTKNFPTKLSGKTDVEIKLFHFDRNISSENAIMEMDKTGYRPAETHELLALGAKYPDLQREFSIIALGSVWRHLDGSRYVAYLRRRDSRRKLHLRNFGIDWLGRCRFAAVRK
>REF_DGR_[t347]LCCW01000010.1_4570_5592_5595-6209_UVR2
MARKNVSLLVSAAGWIGSFVGELIPALRERGIQDDQIHALVTGNGLLLGKIADAIVEAIKQVKNLYTVCVDYTMRIDDLVVEGNYDWSNGDITSDHFPSSRTSKADVEIELIHLNRIISSDEAVKELDRVGLRPAKAHELLAFGAKYPEIQREFPIVALGSVWRDSDDGRRVVFLGGGGAERGASLLWFEDGWGGRCRFAAVRK
>REF_DGR_[t348]LCHJ01000007.1_55421_56461_8512-9111_UVR6
MQAIIESGFLADLRDGNIARVDRDEFRQILGLMALTPKPDSLLKFIRIIAIPSTKKFIARDHFVANIKEGARAKISYLGDNFRQEFLDKIEKPAGKNSLRCHELLKPSVDGSIFAELGGEKKVASTLAQIYWLMEQQPNGEDGTMLNDGRWNIFYIPNTAGVLRAVCVFWSGGGWGVDAGSVEFPFRWDVGSQVFSRNS
>REF_DGR_[t349]LCMK01000005.1_17080_18120_8572-9156_UVR2
MAKLGAFIDEHVGPELEKKGVTEADIESVIEKGGVSAVGMFVDAFMMCLQQARNAFRIMTGGTRTTDEVIEAGNYGWTNDMVNGKNFPMRPMPEGPREIVFLEFDHDPGSEEVLVEAQRQGLERPLYEDALFFGEQYPEEQRNAPIVFLHKPWQSPGGFLFVLVLGCDGRHRRLFLYYFDVSWFQRCRFAFVRK
>REF_DGR_[t350]LCDF01000006.1_56669_57559_2958-3647_misc
MSDKALITDEELELAQKFLRQFPRGVHPNIIKELNGSPKEIFDMNFRQFLQNKGRMQFITTGIAPPPNGIVILLTIPVNESREWNGAVKAAGPDTDRNSGIWKVGDQFPGSAGTVERLEQIWLVNFGKGSVTSSQNALDWGEEQHLVPDSPRANFAIAEHFPKLNTYLGMDLMAIISLRTCSFEGDDHATRVWFLGAERIAYLVWFENVWSDDYWFAFVRELGVGNLGS
>REF_DGR_[t351]LBWF01000003.1_35916_36947_8481-9140_UVR2
VSQRREKVMAKSKKDTSAIVSALGVLMSIITALVFAVRKQGGTDADIYRLATPEGESLLDKIAALIVQAGKPIEKLAENCYKVPVDYGQTLQQMIANGKYDYVNSDINASNFPTQGSGQQNVVVELVHFGRDMASEAVLKEFEARGLRAATLPELLAFGATYPEKQREFPIIALGSVWRSRNGVRSVPFLGRLGSRRELNLYWYDDRWYDDCRFAAVRK
>REF_DGR_[t352]LCBQ01000036.1_2540_3460_1041-1637_UVR6
MRITDVSKLRGPLGELNDQLFGENGEERLQEFNLWLKGVTAKLLKHVGDIVLGSIETFDASKKFTKANVKVKFYGFGTNFEKNFGTKVENNVGAETIAVYRLEESARDPEIMTELGPEKRTIKLAQFYGAIEAQGQGQKGLLRVDGYANIAYIEDMNRIVWAVCASWDAGDGWDVDADSVVSPDAWSEGFQVLARKSA
>REF_DGR_[t353]LCFO01000002.1_110954_111940_8736-9323_UVR6
MPAITGQKGKRCSMAANTDQKARLFDLQTTVSELLLELVGTTKIPATAGRFVVSEKFVRDTSQNAPVKIGFIGSNFSKWFFGKVEEPQEETELRYQKLRKSSRDIPIINELGGEEKAETSLTEIYAIMERQKSGEKGVLLTDGHANIFYARDINGILRAVDVFWDDWRGLWHVRADGVGSPDGWSGGSRVFSRNS
>REF_DGR_[t354]LBPL01000001.1_46258_47253_8404-9009_UVR2
MNSASEFGKDLGLMHEVVVTGRKAGFTSEDWAMLAHDESKIRQVLDLIRGNATLQLDSMICVDRSVRPTYPDWVRIVMHPDLENVGPSEFDAAKLELWLHDDQKGLKWIKGQVIYEYLKEKKMLENCLGLSDLIAIQAKGIDFFRRYLAGKAVFAWKSVVRNRNGYLNVPYLCERGDKVVLNWIWLDNDWGGNSPALCFAS
>REF_DGR_[t355]LCCP01000016.1_39804_40850_8539-9138_misc
MSNSTLKQKFDYTLDEQAALLSQFGHVMEAVNERQRPAARVSLALQAAISDDDIVVVPKVTTTPTGKVFHVTGNAQSAKEAIDALNCPVKWGLAETPEKIPLIIQPVDCRARFIPLGRVRTTEEIYNFPKILPPTEFFALGAKFPKEQCEAPILDVWLDAVGRFWYAILTVNGVQRDVDVRQAHPVGQWRGHYRVPVRE
>REF_DGR_[t356]LCPI01000003.1_234171_235154_8556-9251_misc
MAKKTDELVQFAGHFQSLATAVSRNLEERGVNVVEAIAEAAKPQGARAVAKIVDALAELVENGKRVVGALNLIVADIAVKTELFTKNSFFGEGSPVKLYIWDNFRNWVLTAILENIPAFQGMLVKHQLTKGMYDSEILSGLGHPTPFSPTEFAAVIRDLISKQSRGEEGLLLTNGYANIFYVQLPAGAGGEDARVVAVRVTWNAGDDDWHLDAYGLDDDGWGDGVCVFSRS
>REF_DGR_[t357]LCJR01000002.1_32221_33267_8616-9251_UVR1
MANDKFVMSSRQAAELDHAFERNKLTPADVKTLSSGDLLGKVLGVIRGAMEIVPRKLPTWRTITIGAHSSLATLGQSLANGGFRVSDFANRLLGKMKLVRAAKKLELVVVTVAELGFPNGATFAQIVKVAKQLGLSLCPAEVGPALRLDYKDQPNGEWLRIAMKPVTDSGGGLRVFGVGHDSGGLWLGTLWFRPECVWGPGARWVFVRSRK
>REF_DGR_[t358]LCLQ01000001.1_16208_17227_8574-9185_UVR1
MSDQLIEFAGQVVRALPRDLGQDTMQGWISNLESLRQALRKALAPTNVFPVWKTITLGTYKSASALQKALKSGGYQVSGWAKDLMSRPDFTLATKQVKVNLYRVTGKELGFQNARPLREIYARAAEYGLKPCPAEAGPLVRLGYPEQPQGEVVTMAMEPVTGSGGYLRLFYVDRGFDERWLDTGWSSPGDVWNPEYEFVFAGS
>REF_DGR_[t359]LCRK01000003.1_86678_87700_8427-9065_UVR2
MVPKIGQPATPRKWSLVMTTSVVSDEQLGIFHRRTMDLSRRLREGTLPIEQVLAGMQDLIEGNFDKLPQSMRCLIDCDAQPYVPNGWKVEEHRKGGQIEFDPAKVELYLSNGQLGDKTIEGNKLRKELESKPVMNACVLDHLLANTNLIPESWKQDEQGRTRYIYFWGTIYRVGVGSLFVRCLYWDDGEWYWRYSWLGLQWDDRSPAAVSAS
>REF_DGR_[t360]LBSX01000014.1_41689_42816_8143-9159_misc
MCYDNLLVLFKFLVFFLLCHREAEGHGHPNGIASFLVMTCRKKAGITISRQKGGKPQPDMESGKGKPHSWEVRNMDRKFKGSQSRQIEKLVGDVLASLAPDKDELQERVLAAPERSALFQQRVREVLVAMLARYFISLTDEEAFAWLMEDAGQEELYARQIITGCRKGAREQGFADNVPCHYAVEAGATLKFTIPTLGLCVDDFRYLQGWAFPDTPTERCLVSGVPTALREAASQNITTQLRTLAAVEVHWGVPTGFFSQELLPTVYTAGVALMHHKVTKRDMFNGLWVRTGTCIAGGRRLRLDWRGGRLACGIWRWGADGFPGLAVAALGVTKALEH
>REF_DGR_[t361]LBPO01000002.1_21003_22181_8619-9224_UVR2
MARKKSEFLSAIGIVFQIWGKIVDAVLKLGGGDDDFRRILTDPDLPDRIAQVIVDNKAADALSPSQRLAADLIPANWTVVKGEDVEPSQFKTADLRPVSYLKNGDGGWINTDKMRKRAVELQGNLGLSDGKRIVHEQDELSAEFNGVSYIPLPGTVLRSPDGRLCVPYLYRDGGRLVVFFDWVGCDWRDRGRFACSESSRP
>REF_DGR_[t362]LCAV01000017.1_6708_7766_5252-5818_UVR2
MRVTIEQMFELNDQVRNGRISGEVIQRLMENPDRYDDKLGRFGRRYDIMVNYDLGVDRLVAANKFNWKNNDVTSAHFPVERKGVREVVVEFYEFDRVVTGEEAAAQIEADGFVNEDVPTLLTFGKEHPIEQLRRPIVALGSRWLGSGGRWDVAFLDRLGGRRVLNLNWLHFDFYPDYRFLVFSKSAAL
>REF_DGR_[t363]LFCO01000003.1_78748_79728_8571-9170_misc
MATTPPRVRGKIFWATKPKETAMNWTTKDWTQGELNALVKKIGGGQVARGILDDTVKFTVTEMPAPYYHEFFQTRSDLFIYDGFRDLVLAKVGKGEQAKPIVSKSVALPRDMTDKEIEEMLGNGHIFTEVEVCAVIQKLITEQEGGKEGELLNNGFANLFYTSSCVVVVRWLADVGRWNVGTWRRDVIGWSAGDRAFSR
>REF_DGR_[t364]LBVK01000014.1_3978_4949_8543-9133_UVR6
MPSIMTSRQSAELDHAFERNGWTSEDVKKLSGGDILATFLLVIRDRAEVVVRSILTLLRTVHIASQPAGITSEKYFEEVGVQRTSSNFKSQFYGLEVAATDEVELTVYKLEENSLDASILAELGDKTETSVSQFHAFLAANSKSSEWFIFYLRGKDGNLWVVYARWNSGYGGWYVSAYSVESLNRWLAGHLVVSRN
>REF_DGR_[t365]LCNF01000002.1_88892_89929_8668-9234_UVR5
MSIMTSRQASELDFAFERNGWTSEDVKRVSGGDLLATLLLVVRGAAEVVVKIITRTVKVDRSRTAAEVIDATGRVKWYIDQEALAEMPLDGKSEDTVEFFELNYDPSVDELDREYEARGLRPDPAAVAQAMADDPALADERPVGVQWRDARDRACYAIFDRHDGGRGVHVSRIDDGWDRYYRFAGVRK
>REF_DGR_[t366]LCQC01000006.1_16023_16868_8456-9070_UVR5
MAKTMIPSEQQVTTAGQINKAVANYRALLEKHAGEFQAETVQTVLGMQELASEMFALFQKRVEMVSNIIRRAVKVDRTKTAAQVVDATGRIKWYIDEEVLAEMPLEGLAKDRVEFFELDYDPTVDELDREYEAHGLRPDPAAVAQVMADDPAFADERPVAVQWRDKRGRACYAIFGRGGGRRGVDVRRRGSRWYRHYRFAGVRK
>REF_DGR_[t367]LCGK01000002.1_14337_15302_8650-9225_UVR6
LAFSRREIIMAKYSNVTAGQTEACINRMGGWENFLRFIGGQGRIVFETILTIIRTVVVFSKPAVTTSKEYFKEAGVRWMGKNFETQFLGLEVEATEEVELAVRKLEQASLDAPILAELGGKAELTVSQFQTFLAANRGSSEWFVFYLKGKDGNLWAVDALWSADDVGWSVNANSVGSPRRWDADRQVVSRN
>REF_DGR_[t368]LCQY01000001.1_148690_149733_8514-9134_UVR2
MKLLAALKFVVELLTQLVTLGEEGLGRIMERMNYIREITGRVHLPTIQEFTQFLDQAVGHIVDCDADPTIPSDYNWTIERHIKSGKVRLERRGDTLYVDGKKVILHLVKQQTRNGVILGHELCKELEKGKLVLLSANLLDYLLEHPELIPDTWKGKAVFFWGTVYRGSDGSLNVRYLGWDDGGWSWDYYWLDYGWYSNRPAAVLAS
>REF_DGR_[t369]LBPW01000029.1_6965_8005_1354-2088_misc
MNDMLARQKARAVGKITTALLLNDPSEEDLRVINSLPDATIKRRVKTIYFPGVKGLVKKVEGVYPESLLEFHDGWVEFYKNFGITIDLNDFPLPKNIILEPEQNYWSIVVPDMNPQKAFELRKQITSVYEYTSVSKIIDVYPRIKVSVIKANLDTKVEYPNVSLNKSMELGLFGTTFTEGCLIDGRVFKDSGVHLDVSSWTLHTGSRGSDGRVPRSRWLDVEFNVRSYNPDYASPYLSLRQKQF
>REF_DGR_[t370]LCCB01000054.1_1533_2492_1-772_UVR3
EFENLDGKKEKIEFDFEKETRHWAKFYENHKIGFPPDFAEQVTDVLGRNRVEMEKSIEKMGYDKVIIVPPGLDAAILHKKITEGYVETAQWNSFKNAGGFGGITTPNADKLRIVLVHEKNAQNNNGHPILKELRGKSVTKLAGLAGLTKEKVQELLDSGGEIFMQAEIKGRTFNFNGLDVLAYLIWQKDYCERNSGQHIDENSWSALSGSSIGKTTAGCLVPELRWHPGPGRLNAIAPEPDHAYGDLAPRPAAVFV
>REF_DGR_[t371]LBSG01000027.1_1618_2652_4820-5770_UVR3
MLECQQLKSEYSQLETLKQEFETAFDEAVKTGNTEKAKQLKTEIQEKLKSLKEKIVPREIKAIFINPETSEQKEIIINIQEKTQEAQEFYKKHNLPIPNEQEIMSVWRKNHKEIKEEIEKYGYDNVLIIPEDLPDTENLHNQMTEGYNASWTSGNFDQGGGFAGSKHTEQQKVKIILCHNDQNIYQNQEANVFEKATLNKNIMQLSGLTEQEINQKIQNQENIPINFETEINNQKIQIQAEGLSLNEYFIFQRQYFEKNQKHLDENGWTWLLKTFSASRVVNSYWYSGAARLRVYALDLDDSGGDLACRLSRSFSN
>REF_DGR_[t372]LBOS01000002.1_38294_39379_4202-5635_UVR3
MNIDPEKVKIVALTNPPGKGYQAVNVISPPLMRRFTYFKALSELPEKSVSSYISALFEKEEVLMEIPGIGEVIAKYKEFHRAAKEFLKNRTIADDQPQPFTYGDRTEPKRFRDFIAKRYRGDINETVRQALIFYYVNKLENQADKKQLEQLIPYIEYRPPVVESKRRVLEARGGAEAEKKRKLIDEIETLKSEIEDSGKLPEGFGVSETGRGENPIIKAKTEKGEPIEFNFEQIKSKVVDFYKKNNLEKLAGAVESATIFLTKEQKRAMVEMVEKEGFDSAWIFPGDEVMQANSVSIKQETEKEMPWLDKKHQYKEKDEKGKLVGTYLSSEVKSAFPDKIQNDKRPNKPYVMFYKSSREVDPEIRQPLIIDGKTVINSQENIEKNFKERKIVLQILNEYLILQRVETENNKDKGKPHPDTDFTTWLGSRLSGVFGGPGRVLRAHWLPGPQQVGVFSSAPGLSLSDVGARSSAIFEIL
>REF_DGR_[t372]LBOS01000002.1_38294_39379_5716-6945_UVR3
MPESFKRGESSKPDQIETLTTADILDRFRANPEAQKQVFGKKLSAKEFERRFSKGVSAKDIGKITEAIGMKVASLEDLGIDAPELPTEKKRESEQSLAEKLMTEIDALQAGRKLETLSADDLEKIKEKYIAVKKALGLKQETGAGFVLEAKNEKGEPVEFNFEQIKNYWVDFYKENNLPELAEAIEKVDITLTKEQQDRIKELAEKEGFDKMIIFAGNELMQDNSVTIKQETEKEMEGLKKQQYSEIDKDDKLIGTYLSDTVKPAFPEKIKNNNRPDKPYILFCKDAPEVEEKTRKPIRRGHGGEMNNSAENLRAYFKEKGLTGYTLEEYLIFQREHTANNKEAEKPHPDSGYITWLLDSELSEEASVPGRVLQADWYPDNRRVRVISDTPGYSHSDIGARSSAIFEIL
>REF_DGR_[t083]NC_008312.1_1615715_1616580_13626-15479_CLec1
MRCLNCHTDGIPLETKICYNCGAYLPSLIRGLLTPGTQLGDKPYQIDYPLGRGGFGVTYRGHHTLLKQIVAIKEYYPQNYALRHPTTGGFTIPRNQQEIFQQGLRRFLQEGKILAQLNHPHVVRVIDLFEENETAYLVMELVRGKSLRKELDSQPEKKFPPQKVKEIITDLVSALSAVHQQGIFHLDIKPDNILLTPEGRLVLTDFGSAKQTFGTSMGTSSTESFAESYAAPEVLARGEVGVESDIFEVGMMVYEMLSGQLPPNVLERSLSKEKSWEPEGLESSWQKLLMSALVLAKEGRPGNIEEWWEMNFHKKSTERTQESGWKTKEFKNRKKDISSPPRQKFGFEVIKVNSRGKEIDRRSYEAEFLAENLDSGLVLEMVYIPGGSFLMGSPEYEDERFDSESPQHQVNIKPFLMSKYPITQDQYQAIMGDNPSYFKGGKRPVERVSWHDATKFCEKLSSKTGKIYRLPSESQWEYACRAGTSTPFYFGETMTSELVNYDGNYPYGNAPFGEYREQTTDVGSFLPNAFGLYDMHGNVSEWCLDAWHHNYYGAPTNGSAWKTGGSNRKRVLRGGCWDSYSTNCRSAWRFYYNADDLYYYRGFRVVSSSPVVSAFNS
>REF_DGR_[t083]NC_008312.1_1615715_1616580_8436-8999_CLec1
MGNNPSYFKGGKRPVEKVSWHDATKFCQKLSSKTGKIYTLPSESQWKYACRAGTTAPFYFGETITPGLVNYSGNYPYANAPKGKYRGETTDIGSFPPNAFGLYDMHGNVWEWCLDTCHDNYNGAPTDGSSWESGGDSNDRLLRGGCWIHNSRFCRSAWRNYLYADYLSNDRGFRVISSSPVVSGFHS
>REF_DGR_[t023]NC_010814.1_2208027_2209255_11245-11745_CLec2
MKARTNRQMMTTKPALLAALFLLGLLLMSASAWADRYSYSTDGSQVIDSTTGLTWQRCVAGMSWSGTTCTGTAATYTHQAALAYAKTQTGWKLPNIKELGSIVDRTRSNPAIDTTAFPATPAGYTWSASPYAGNSYGAWYVSFDHGLVDYSNRGYSVYVRLVRAGQ
>REF_DGR_[t023]NC_010814.1_2208027_2209255_8284-9237_CLec2
MKKKQQYFVHGLCVAATLLLAACGGSSSATTTTTTSTVSAVTPASTATIGTAVSITVTGANLPLTAVFTLQDGTCDSPTVNSATTITQSCTPGGSAGTKTITVLTASGGTVIDASQTITVAAAFVASLPDTGITDQQCYQAGSDTLISCSSAGAIALNDQQDGMITPGTSGMSYSAVGAYPLTSCVQDNKTGLIWEGKTDDGGLRDKDNTYTNYGDSRAGDASAYVTAVNATSLCGYTDWRLPTADELQMIVDYSIAYPAPTINSTWFPNTVGSAYWSASPYAGYSDYAWVVHFSFGGVNGGGRGNAVYVRLVRAGQ
>REF_DGR_[t058]NC_008639.1_507049_508079_11067-13964_CLec1
MMYARFFMTFLVALCMAANTAGVAYGEQGERKVGGQVAENAGAPVVQNVLRERAVTRESGLPESHEDTAEKNFLDYVPAAALVALLVGVGIPIYRRWEKKHKDRLQEKRYRSSLHEELCWIRMPGLPGGIESIQVNLDDDTFVQLRFSESSSEGEPSMSDDLLKQRNELSAERLPHEIIQRAFTSNRRLLLVLGDPGAGKTTLLQYYALCALDQKRYRKLGFTKPPKVFYLPLRELTNHGSTLPENLSQHAKKWYQQDIDSRIIDKWLQNETVTSLVLLDGLDEISDTVKRQEACKWIDRILTGFQHVHIVVTSRRTGYGREDALKPQVVLTSDHKRASVQDFSREQQELFLKNWFNAAFLREERPDNVDEKIWKEQQLAKAKNRSDRIIAVLKEEKHKALRQLAAVPMILQLMALLWKNNEFLPGSRMELYHSVLNYMLELRDKQKEIDSQLSAERARKVLAPVALWMQEELKQDEADKQLMQKQMQQWLDTLVDRQYVPPTADDFCDHLVLRAGLLAKIGESRYVFRHKSFREYLASIELVKKTLRSTCYIDTLISSFGDPWWNEPMRFFIAQTDAVQFDCFMDKLVASVGEEEFSPDKMPLLYTLIEEAPQKKVQALSERLLAEATTASCQRVILDCLNAIGQPIALETLQSFVNLKRAKNSSVASRAEEVMLALLPAAGVTSSSGSAADAHSENSGSYRNRFEQYAEYIRIPGGSFRYSVTGGIENVSELRVARYPVTNKRYRAFISYLQSRKPEDEALNKFYRKVLGEIARDHTWDSGFSDYYHKGSKDLAGLFRSKLDEDRKFGGDDHPVVGVTWYAAKGYCLWLSLLESEGRERQLYRLPTDLEWEFAAAGEEGRNYPWGNEEPTPQRANFNENIGATTPVENYPEGATPEGLYDMAGNVWEWTNSWYDEVKKESFSLRGGSWLNLSANLSCSARIFVNPVSRNYGFGFRVVRPSHLL
>REF_DGR_[t058]NC_008639.1_507049_508079_6117-9266_CLec1
MADISARVVKILIASPSDIKEERDIAELVIHRLKIQSEDSVRLVLEPKRWELDAASEMGLSPQEIINRQMVDECDCAICIFWTRIGTPTEIAPGGAVEELELMLKREKLVMPYFSDVKVSLSGIDRDQWNRLEEWKKTLVTEKRGFIKSYRDIYEFKEMLTHDLEKQLRARFCQPASGGDDTVDKSKKKGSRVIDDSVFRYQTTLKRQLETITLAGSPAFESLPVKLSEIFVSLRIANRSTGETSLNGHEEEEAHRSLSPEKIMQQAFKQHNLLLVIGDPGSGKTTLLKYYALSCLDDERYKELGFNEPVPVIFLSLRDLVQLDNGYAPLPENLRELFRKHSFGRHDEEDLSRWLDDNTTLFLLDGLDEISDTEDRKKVCRWIDDTARRFAKACFVVTSRITGYRKSDGIELEFSHFRADIMDFTDSQQEEFLHRWFAAVGEQDVGSSQQANASQTAESIILFLRQSANEGLRTLARVPLLLQIMAILWKNCGYLPNSRTELYDAALNYLLDYRDRQRGKNPLLPKKEARLVLGPVSLWMQESVERDEVGKDAMHRRMQSQLDDLRNPPSAEDFCENLVDRAGLLVEIGDDDYRFCHKTFREYLAGVQLVMEHSDEQLNTLVAHFGDDWWQEPLRFFMAHVDAKLFDAFMQRLFASPVSKTLTPKQQSLLKLLVEEASGRKIDALKSKLHDPNTVSDRKTDDDLKEADNQKRYVLECLKTIGSPEAIAAIREFVHAEPKLTGDREIIRLAARISGDLVDDAPADIGATIPRKDIPSVLQSSHEQNAHYILIKGGSFIYSVTKKAQQVSDLYVATYTVTNALYRRFITFLQTGVVPGFDHLPVSVFSDALHELASRHETKGFTEYLKEKSDPAERFRSPYDDDKQFNGDDQPVVGVSWYDATAYCLWLSLMESKGVDAKRYRLPSEIEWEWAAGGRRDMPRKLLKVRSYPWGEEEPSPQRANFNLNEGQTTPVGRYPEGATPEGLYDMAGNVWEWTNSWYDEVKKESFSLRGGSWGNKSANLSCSARVVVNPDLRNGVIGFRVVRPSHLL
>REF_DGR_[t067]NZ_AAVW01000008.1_906_1963_6294-9524_CLec1
MSEKFDQLIRVLQKELKLTGTEIAEILWLAQQTSSNFSGQKTQDSSHDPETRVKDITRVKDITEDITEDITNKLSDSTLTNSLVSTAVVTPQTSKTFSGSSLSIKLPDRSSLPYPLKIAKALRPLIQYIAFGKAVLLDENATVELIAELNGVCIPVLKPRLELRFDLTVVIDKSDSMIFWQSITKELEQILKHYGIFRNIQTFGMVENEQGDICLKQETSKKNYSPQKLIDPSGRRLILVVSDCVSQIWRNGKAFDLLKIWGKHNVVAIVQMLPEKMWLRTGLSLGTMVQLDSLIPAVSNRNLFIREILIWDYIDKNSIKVPVFSLTQDSIETWSQMVTGKGNMGAGGFAFSSLQEQEKEIDEQSQLTAEERIYNFRVSSSPAARKLASLLASAPVINLPVVRLIQNLINKNKNSELPQIHVIAEVFLGGILKPTEEITPDTEPDYVQYHFIDEKIRDSLLPDSSRVKSREIIEIISEYFAKQLGKNLKEFYALLKKPDELEKLKTEKNVTDFDVKHFATITTKVLKRLGGDYARFAEEIEQSQNPQRKDTEPSIFQVFAGEYTCSVKWGGETGTWRKESEPEHLLISPQGEVQFRSRFGLAVIQNLTVDEQRLSWNFGDNQTAASITFKVNSEDSYFWEDNQTGKLFQGWLNYPNEGRIDFRGRLVISEPLPGFPPIQELTFEAVTISVEDDDLNYNLQSFDFEVALITVNESNITNPIEVADNLVFSQTEKHLTEVEQLIIQETISNKTYEQIAASSNYSTQELRDVAGKLWKILSTALGAKVNKTNFKNVIQRQANNYRIEILRSRKTANCFIEDVNGVQLEMVSIPEGNFKMGSLEDEPERFSDESPQHPVTVPAFFMGKYTVTQAQWKAVVSLPQVNRELKPDPSRFKGANRPVERVSWYDAVEFCQRLTAHTKREYRLPSEAEWEYACRAGTTTPFHFGETITSELANYDANSIYGRGVKGTYREQTTPVGSFNAANNFGLYDMHGNVWEWCLDDWHDNYEGAPIDGIAWFNDNDNLSQKQGRAVLRGGSWVDLPRDCRSASRDDYPRAERDFGNDLGFRVVCAVGRILQ
>REF_DGR_[t089]NZ_AAVW01000038.1_35003_36060_5334-6827_CLec1
MNTPLSDELIQEIAEQQINRFVGRFEPSYEYLAAHCALPLVLTPELVNYIRVQFLLNEEVPWIAEADLLLSDLCRPVGYELYAMTPVVRSNLLAKFTQEPFQDKFGRNRLKSIAQLLLDYVTYLMRTHPHKPDQLQAQQWAAMVYLDEQRTQAEEEIRNALQALVEGGKNGQAELARLQRLITEFQPQLSQYDSLRELAEEVGRLLKGEIPPPRPMVFEYQTPTVNRRGEIIKTETKTAQYFSEHLPNNVTLEMVSIPGGQFFMGSPKNEAQSYDDERPQHEVTVPPFFMGKYPITQAQWRAVAALPQVNRELKPDPSNFKGDNLPVEQISWYEAVEFCDRLKAHTKKDYRLPSEAEWEYACRAGTTTPFHFGETITSDLANYSAETTYGDEPKGKSVGQTSPVGSYVANAFGLYDMHGNVWEWCYDHWHENYKGAPNNGSAWLTKNNDNDNQSRLLRGGSWNFNPGYCRSAYRLNLDPDHRSNGIGFRVVVSAART
>REF_DGR_[t177]NC_008750.1_2844803_2846076_8386-9591_CLec1
MAIATVNLGTSPSGAGGDTARNLAEKFNANFSAPTHSASREVGTSNDNHVIDKAGLQILIKDPRRQEVEALSGGRNTVIYDSQGNPNVMVVVPRFTYESLGLTDLQLGTGTPTAFLTNGAPRGEILIAKYLASAGGTTCSVVGGVQPLTSVTYDQAKSRCTGKGANWHLMSMHEWAAIALWSLANGTVPRGNTNFGRAHDKLFETARRADNGVPGDASGTGRTDTGKGPATWSHDHTVHGIMDLVGNVWEWQDQTMLSEGQIKTTIDNNPSVAEVDWVSHPAFYDSTSAAGGAPRLNSQVINRLGAIGDSANAGNSASVEFKLLTKEAAYTPSELMRRLLIETATANNLQGRVYVRNFGQRLPIRGGDWSSGVSAGLGALNLNYSRSSSSIYVGFRPAYFA
>REF_DGR_[t022]NC_009036.1_9909_11212_12086-16036_CLec2
MTKVFKYFVSIIVLPLLMLLTGCDSGGDFTAKLERIDISASPLTTLGVSQLTLAAGNKQAFEAVGYYSDGSSHALTDLSVSDWHTSDQDVGYFNDPGVLIGGDTPGIVTVYASKDGITSNVVSVTVTDAVITAIQVTPSPVVVPKGEYQALQAIATYSDGSSANVTRVVTWTPTDTAVAVVTDGVLRGVGVGDTELTASRGDITSDTVAVTVTDAVITAIQVTPSPVVVPKGEYQALQAIATYSDGSSANVTSVVTWTPTDTAVAVVTDGVLRGVGVGDTELTASRGDITSDTVAVTVTDAVITAIQVTPSPVVVPKGEYQALQAIATYSDGSSANVTRVVTWTSADTAVAVVTPDGFLSGVEVGSTTVTATKDGITSNVVAVTVTDAVITAIQVTPSPVVVPKGEYQALQAIATYSDGSSANVTRVVTWTSADTAVAVVTPDGFLSGVEVGSTTVTATKDGITSNVVAVTVTDAVITAIQVTPLPVVVPKGEYQALQAIATYSDGSSANVTSVVTWTSADTAVAVVTPDGFLSGVEVGSTTVTATKDGITSNVVAVTVTDAVITAIQVTPATVNVAKGQTAQLVATATYSDTTSSDVTSSVAWTVGATATATVSPAGLLSGVEVGSTTVTATKDGITSNVVAVTVTDAVITAIQVTPSPVVVPKGEYQALQAIATYSDGSSANVTSVVTWTPTDTAVAVVTPDGFLSGVEVGSTTVTATKDGITSNVVAVTVTDAVITAIQVTPSPVVVPKGEYQALQAIATYSDGSSANVTRVVTWTSADTAVAVVTPDGFLSGVEVGSTTVTATKDGITSNVVAVTVTDAVITAIQVTPLPVVVPKGEYQALQAIATYSDGSSANVTRVVTWTSADTAVAVVTPDGFLSGVEVGSTTVTATKDGITSNVVAVTVTDAVITAIQVTPATVNVAKGQTAQLVATATYSDTTSSDVTSSVAWTVGATATATVSPAGLLSGVEVGSTTVTATKDGITSNVVAVTVTDAVITAIQVTPSPVVVPKGEYQALQAIATYSDGSSANVTSVVTWTPTDTAVAVVTPDGFLSGVEVGSTTVTATKDGITSNVVAVTVTADAVITAIQVTPSPVVVPKGEYQALQAIATYSDGSSANVTRVVTWTSADTAVAVVTPDGFLSGVEVGSTTVTATKDVITSNTVNVTVCSSLAGACIDIFDTGGGKLFTSSPSVAYLDSIDGSATNNTNTENGTYGPAGNFYLFDWTNAKTLCNTYNTLHLGERTNWRLATKDELKKELFGTYNNMFSARGWPANTYYWSVTPDGSGYYGVDLSNGYVSSNGPGDTYYASCVSNP
>REF_DGR_[t082]NZ_AAXW01000031.1_40745_41811_11419-12282_CLec1
MAQLRIKREPKQVQGFVEDLNGVPLDMILIPSGSFMMGSPSSEESSFDRERPQHRVTVPLFFMGRYPITQAQWKAVAAMPEVGKELKSNPSEFKGDKRPVERVNWYDAIEFCARLSVQTKRNYRLPSEAEWEYACRAGTTTPFHFGDTISTNLANYNGTDEKYGAYGKGEKGEYRRETTEVDQFDAANPFGLSDMHGNVFEWCLDPWHDNYNDAPTDGRVWDEEDYYDDIVKNIKQILTDERNRVRRGGSWFPDPYRCRSAYRDGFNPRFDFYDFGLRVVCCPPRTS
>REF_DGR_[t082]NZ_AAXW01000031.1_40745_41811_7566-9416_CLec1
MTKVELTPQEIAAKERIEAFCEQYGKDGQSYFNLACYAAFPLVLTPDLLYQIWAIFCVKDTPWIAVAHILLSPLCQEMGYETYEMELETRNQLLRVLNEQQLTEMGQFMLQYLEKRLVGTDPHTQNIKERQKITALTYTKPSLAAKELAQKLSQGIKSENIREAFRWTTFLKTLARPLIERGFEPLLTYNDIILNTAYQRTNTSEHNALVQKFEQQKLAFSQKIKLKDPLTLPSDNASPSLSTQLNIKLITFDINVATIVVDDNGKDEKEEEKAQLGEFETVFVNRRGETIKTQPCEAYYYKEPLDFNNLDEASENSEVEGDNNLDGEAKPTVEPITMIYIPEGEFIMGSHSEEKNRDDSESPQHRVKIPPFFMAQTPITQAQWRAIASLPQVERELKPDPSSFKGDNNPVDSINWYDAIEWCARLSVHTGREYRLPSEAEWEYACRGFERPPVDVPETDTEENSINEKVYPPFHFGDTITDKLANYDASYTYGDEQKGQYREKTIPVRSFKPNAFGLYDMHGNVFEWCLDPWYDSYKNAPTDGRVWDEENQQEDYYDHIVKNITQMLTDERSRVLRGGSWIGIPYLCRSAFRNYDAPRDGSYGFGLRVVCCPPRT
>REF_DGR_[t064]NZ_AAXW01000046.1_21226_22283_11373-12302_CLec1
MATTLETIHTTKTVYHFTEDLGVPLTLPLQMIQIPRGTFIMGASTREEGSSKDEQPEHQVTLNSFFMARYPVTQEQWKAIAEQEELRVSIELEPDPSDFKDDYQEGEQQITRWKRPVENVSWQEAMEYCARLSKLTGKTYSLPSEAQWEYACRAGTVTPFHFGETITTELANYDGIGDEEEGWKGNYGQGPKGIYRQQTTPVDYFNAPNAFGLSDMHGNVWEWCLDPWHPNYEDAPSNGQVWDQGKEDLYDNIQKNLDVLLEENRTRVFRGGSWFGYPRYCRSAFRYNNDRDVRLYNFGFRVMCDAERT
>REF_DGR_[t064]NZ_AAXW01000046.1_21226_22283_6594-9455_CLec1
MTSPLLELFYQLRDEEGFSLSIEQYNCAKNYIVQKFSDHPNSNLITNPNLTNLKTKRICESLWVKSQEEKQKFNEAWEKMLQNDREVKLTTNRDNSIINQQDFAQPIDSKNNYENSTITISQFPQEPPLPPSPSSPLPSPQLTLKDPKIGTALEIRKRWNVLSKNNPDYYPIATAKLQESWEQLHPLPFESPRRQWDLKSTVIEAAKRGFFERVIYQKKQLYRRQIVIFIDRSDSMIPFVGFARLLLHCWQEAASYYFDNVISEEVLTSETGWDSQSLNRTLLNYTPESTSCLIFSDAGAARKRYVEERFSETENILRRLTRRFSRVAWLNPLPYQRWFGTTALDIADLSEDIPNFAMFGLEIKDFDRLIPWLKEEAIPTRHFQPDFSQQWEPYLSDDDFFSPEDRLKLFEQDYDANTCDLLKRSAFPLSLSPDLLYYLRHHQDKNKQPSWYAIADILLSGLVRRVDRELYEMSPDIRKILLEKLSKEQLKTLAHQLQTYIRAQIAENSLLPPNLQHQEWLSLAYLQPSQAVDQLKQALKQALDHNNRVRLVGLTTLLESLSSALEGYEPLLMVTEPLNAYSRGDLTALANALERDIDNEQDLQNGLIEQIQTISPFKFSQLEPLTLNIPTLQFVFTAETVFVDNTGKIIKKQPIKAYYYDEILEGETEENKDDNFANIRMIYIPAGQFFMGTPDEEIEQLSKKYDADYFNQEKLQHLVNVPSFYLSQTPITQAQWKVIASREDLKVEQDLQLEPSNFKGKNRPVEKVSWEEAVEFCQRLSKWTGKGYKLPSEAKWEYACRSVINSPSSVNNEELTLKQWNQQYHQPFHFGPTLTSKIANYRADKTFADEPTGQYRKKTIPVGQFSPNAFGLYDMHGNVWEWCEDDYHSSYDGAPNDGSAWIDENSTRTKILRGGGWIYNPHYCRSAFRNLSNRDNHENDVGFRVMCDAGKTQ
>REF_DGR_[t217]NC_009253.1_1302699_1303726_7747-9249_CLec1
MNVSKLSLAALRDRIAAGTREVDVHHNSKSDGSGSTVVSKMVYIPKFRVPANLWDSGAFPAQDLLLGGFLIDKYQASQPDATNASRGSTSANNPGLIAATSQQGVVPWTDISQTNALVAAANRKVNGRSCHLVTMKEWATICFLTKLLGHDIRGNNSSGRDYRDADLWENYGVADPVQSGRLLTGSGPVSWSHNGMANGVFDIVGNVWEWLDFVIDCGRYQAVLPAAINDADGITTTDTAIVIDNVKNPELWPATNGLVLIKAEGANTDEYVTYANFTDNGNGTYTISGCARGVNGTAASAHADNAVVNRIVDYCVIPGGYTAKVSDAGLNNTDNPATFTYSNLVLGPGGVNPAVGDVLQVESEQVTITAVNGASVTVSRGSNGSTIAAHAQNIGIAKLSPQMGNSNPTATGDNAAYQSSSFLTMRTETELQALALPATVGSATNEWKDIFYIRNYGQRAARRGGIWSDGSSARSGFALNLDTLPSYTGYNIGFRAALSL
>REF_DGR_[t222]NC_009428.1_1351110_1352209_8242-9294_CLec1
MAVSVDIKSDLRQQIETASQGQMTVRFTAKGQPSYFYRLRKFAVETLDPSLGTGTHPAFIVGGVEKDEILIGVHQAAEVAGEMVSQAGYVPRAGINHDAAVTLARNTGPGFCVATNAMYAALALQCRAAYRYPRGNNAYGVATGAPDEWGVNDAGLPTSGGQAAGNTVIRAGSGPVAWNHPPNPWGIQNLNGNVWEWSPGMRHVDGEIQIIPDNDAVLALADLSATSSAWRAIDAATGNLVAPGSAGTVKYATAGTAEGTLVRASGQSFAGMVSYGVSEAALRRLKVLGLFPPGAPMGGDRFDINLAGERMPIRGGNWANGASAGVWALGATYARSIANTSLGFRPAFVI
>REF_DGR_[t002]NC_009494.2_2804625_2805823_7698-9221_CLec2
MQRKKRHFFRNTILTAFFSCLMLSSVQAAKPLWTFVPQTPTDITVAKGGSAQVVYTVQNQSSKAKTLMMKLIAGISQSAPCNLPAKGSCTLTLNVNGATLQGNVVGGPILCQQGNDLQCYQPSSANILRIRLTEHPPVQQFTVTPSAGANGSISPATPQVVNAGSSLTFTATPNTGFGVNQWLLDGNVVQNGGTTFQLNNIQANHTVGVTFNQTTLSPLTQNLALSINSPGADPALSGNARIIRIENTGSIPANNVQVSTSGFPAGTSITNNDCTGTLNAGATCDITITPGGAASPDNSANACTTSPGTEPEPTIVTVSADNAPSTNVNVLVLGYGCIYQGGFLFSVDDTTTDTGSIGGKVAALTDEPSPFYQWSTIFNDTAADSITDGFTNTNALANPAGQYPAAQACLNKNDQGFTNWFMPSICELGRFVGLGSDAGCGTTNPNLYTTLHTNNLGGFASVYYWGSTEFSGNPTVFAWDQFFGDGFRFGVNKVFNLRVRCVRAFTP
>REF_DGR_[t248]JQ680366.1_7391_8604_2305-3348_CLec1
MANFDDLQGAVAQFGANNKVIFDDTGMPSIMVAVPKAKYSDVITGGTDETLPFWIMDGEEKSVIYVSKFLNIVENDRAYSLGGYLPRNYINFDQSVAACKKKGAGWHLNQTGVFAYLNLLSQKMGTVPHGNTNYGKDYYHPYERGTMPQGETQRTLTGSGQPTWYHNHDTSGIADINGNLWEWTGGLRLMDGEIQIIPYGNSMKLDCDMSAESTLWKAIKPDGTLVEPGTAGTLKLDQASASAGIRVNTKVEFPTSGDTYRNIAFKSLGAASGVTIPKLLIALGLYPDSGVTGYGNDQIWMRCHGERLPLRGSAFHNTSHSGPSALHLLNPRSGSNDDVGFRSAFVE
>REF_DGR_[t250]NZ_DS264311.1_59202_60340_8085-9131_CLec1
MPNFDDLKLSIEALSGGKNTVLFDDLGMPSVMVPFPKLKMSDLIAGGSENIHPAFSVDGVEKSVIYVSKYQNIVLNERGYSLPMRDPRASLNFDQAVTYCRNKGKGWSLTPYSLWSAIALWCRKNGTMPRGNNNYGADHAYGHEKGVPTYYESGKIARCATGSGPNTWNHNWMPDGIADLNGNVWEWCAGMRLMNGEIQIIPYANCMAADASMGASSTLWKAIAADGTLVEPGTAGTLKYNYVSGHIQLTSGDITPEDTWRGDTYQNMTLDSALTVPEIAKALLIYPDEPGGDYGGDGHYMNNSGERLPICGGRWLSTSSAGVFSVYLGNPRSSSDASIGFRSAYCEL
>REF_DGR_[t125]NC_009615.1_1032388_1033901_8038-9510_CLec3
MSLTTAEEEKVRAIITAFDNGKTIDQLPLADTSQPSKYLIEGVSKETGESVKIPFADAVSIVNKHVAIRRWKRGQGTPVGEAYGNIDFLRDLPSVIGLGCYLVSVDRSRRKLDPTNHRRFADGSPAALDGTMGDYLWCWNAHYYSWWVDSTYYYEAVSPTPIEGHLNYYIPAGGTSALGAGVMDRTSGTLVSVVSDDPRYRGGNNDATRDGKHNTQLGMVATNMNAAAFGTAARKKGEGWESGWFVANSVVGYLYRLIMGTRDCQSALNPVKDSNGLYQGGTGKGVTEWSWDPWSSHNGGYPIIPTSVGIELGDSVGVSDYAVKGSDGGTVHQAHVPCFLGLKNFYGHIGLIERGALINKLSDGSGDYYVAPSLYSAFNINSIEGLIKAAKVPKNDPSGWKYITELSMQNLCSAPTVASGSSSTYYCDGWYNDNAISGLRCPFRRGHAHYGAFAGLAYLYGSIAVSHAYVDWSSPLCYFAEDVSPVPVQY
>REF_DGR_[t246]NC_009633.1_2592000_2593081_8205-9263_CLec1
MNYDMLKLAVEGLSGGKNTIILDDRGMPSFMVRVPRLRNSDVVAGATQNTHPAWIIDGVEKNNIYISKYQNIVKGDRAYSLPLMDPRHSLNFDQAKQFCENKGMGWHLMTNAERAALALWSKKNGTMPRGNNNYGSDHSAAHERGIASTGLDSSGRIQRVATGSGPASWAHDGTTDGIYDLNGNVWEWFGGYRLVDGEIQIIPYNNAAMHVNQSVNSTLWKAIMPDGSFVDPGTTGTLKLDAATSSPSGIRINTSIQNPTGGSSSANETFETISAASGVDIPEILKTLALFPQDNSDHGQDRVYMRNEGERLPYFGGRWDLTSNAGVFAVSLGNPRSHVSTLIGFRSAYVDL
>REF_DGR_[t106]NZ_ABEA02000065.1_17927_19002_7100-8107_CLec1
MISAGPLWRALLVPLAGALMTLGAVTTAFAATPGSQLITMPTVTVGDIGNVADSTGFGSVSYEYQIGKYEVTNGQYAAFLNAVGVTSTNNALGLYNSNMGSNASYGGITWNAGSSQYEAKTGWENKAVNYVSFYDAARFTNWLTTGDTENGLYTFNGATSITINPDHAASSGWAVASEDEWYKAAYYNGDGTYHTYPVTGSLNQTTANYYSGGYAMPGGTYIADVDYYDDVTGAGSTYGTFQQGGNVYEWSDTLINGTARGVRGGSFDI*RYAPRLFGPLPRRSRRRVLDSIGFRVVSLSSLDGPQVPEPNDIAAIIGVLMLGVVLMRKGGRRTL
>REF_DGR_[t066]BA000019.2_4211334_4212380_7736-8491_CLec1
MVAIPGGTFNMGSPKNEPNRSHHESPQHTVTVQPFFMSKYPITQAQWRFVAQLPQINREISSEPSRFKGDTLPVEQVSWYNAVEFCHRLSKYTGRPYTLPTEAEWEYACRAGTTTPFYFGKTITGDLANYDATSNYLNEPKGQYKERTNPVGQFPPNAFGLYDMHGNVWEWCLDDWHNNYKGAPTDGSAWLDNNDNLYQKQGSAVLRGGSWDDLPEGCRSASRLSLNRAVRDLILYSFGFRVVCAFGRILQ
>REF_DGR_[t066]BA000019.2_4211334_4212380_8590-9429_CLec1
MAQTIIEHHRRTGLHFVEDLGNGVQLEMMLIKGDIFTMGAPKTEEASRDSERPQHEVTIQTFFMGKYQVTQEQWKAVAVLPQVNRKLNPDPSNFKGANRPVEQVSWYDAVEFCDRLTAHTKRPYRLPTEAEWEYACRAGTTTPFHFGETITSELANYDATKTYGAGVKGTYRQETTDVGSFGVANHFGLYDMHGNVWEWCLDDWHSSYEGAPTDGSAWFDNNDNLSQKQGQAVLRGGSWSSSPVVCRSASRGNNDRAGRVYRYYAVGFRVVCAFGRTFQ
>REF_DGR_[t065]NC_010628.1_6059506_6060563_6588-8534_CLec1
MTDLANAGQLREQAKQAVDRFVRRFDKSYRLLAYHAALPLVLTPELVNYLRNEFLRSEQVPWVAEVDLLLSDLCSQVGYELYAMETHVREYLLEQMQQDSSFGKQRMQEVAQVLYSYVSYLSRLNPGRRQQEIEAQRWAAMVYLGDEQCKKAASEIVQRLIETISGTDSEILSDSGIRAELARLARITKELSPQLQQEPTLLESARLVQQVLRTSQKVPALEELAKILTSSKQIVANLEGFPPIQTFEFQVASITIQSDDIEAFNLQIFEFEVATITGINESNISSTINSVEIVDNLVFSQIEKHLSRVEELIIQAAISNQSYKKITIQGYTTNYLSNVASKLWKVLSAALGEKVNKSNLKNVIQRWVNYSQIDIHRSLGQAQYFIEDFGNGIWLEMVQIPGGTFVMGSPEDELERHDDEDPQHTVTVQQFCMGKHPVTQAQWRAVAALPQFNRELDADPSEFKGANRPVEQVSWYDAVEFCDRISQHTGKSYRLPSEAEWEYACRAGTTTPFHFGETITSKLANYNASYTYGAGVEGIYRQETTVVGSFGVANAFGLYDMHGNIDEWCLDDWHDNYEGAPTDGSAWLDENDNLYQKQGRAVLRGGSWFNNPDFCRSASRVINSWAERDNVVSNVGFRVVCAFGRILQ
>REF_DGR_[t065]NC_010628.1_6059506_6060563_8687-9526_CLec1
MPKIVISHTQKTAQYYVEDLGNGINLEMVVIPADSFMMGSSEDELERSDSESPQHLVNVKQFCMGKYPVTQAQWKAVAALPGVNRELEADPSNFKGDQRPVEKVSWYDAVEFCDRLAAHTKRQYRLPSEAEWEYACRAGTTTPFHFGETITSKLANYDANYTYVAGEKGTYRQETTPVGSFGVANAFGLYDMHGNVLEWCLDDWHDNYERAPTDGSPWFNDNDSLYQRQGNAVLRGGSWIFDPDYCRSASRNLSYRAERDGILSTLGFRVVCAFGRILQ
>REF_DGR_[t180]NC_004456.1_29054_29964_8102-9334_CLec1
MGTITEQIESLKTASAEQTAASQALAQEVSGKMAAIDKKTNDSIAKVKSTYDQKANGLTIIATDGYRKAVEHNXGGRNTVIYDAQGNPNIMCVIPRFNIEDLGLTELDLGTGVHPAFVTNGAPRGEILVGKYLASSAAGGSAVIGGPQPRTSVNYDTAKQLCTQKGDNWHLMSIHEWAAIALWSLANGTVPRGNTNYGRSHEAKWETARRADNGLPGDTSGTGRTDTGKGPATWNHDHTEFGVCDLVGNVWEWIDQMKLDDGQILTTLDNNPGVAEANWHRHPAYFDSTSDNQSGAGNNGSPVLSNSVTKRNGPADDDSHDYPYMHNPHFAAITKSAGYTPNELLRRLLIESATATTVGGGLWCRNYGDRFPLRGGYWNNGSSAGLGALYLSYARSNSNSSIGFRPAFFV
>REF_DGR_[t221]NC_005357.1_1756_2741_8160-9305_CLec1
MSTAVQFRGGTTAQHATFTGAAREITVDTDKNTVVVHDGATAGGFPLARHDLVKTAFIKADKSAVAFTRTGNATASIKAGTIVEVNGKLVQFTADTAITMPALTAGTDYAIYVCDDGTVRADSNFSAPTGYTSTTARKVGGFHYAPGSNAAAQAGGNTTAQINEYSLWDIKFRPAALDPRGMTLVAGAFWADIYLLGVNHLTDGTSKYNVTIADGSASPKKSTKFGGDGSAAYSDGAWYNFAEVMTHHGKRLPNYNEFQALAFGTTEATSSGGTDVPTTGVNGTGATSAWNIFTSKWGVVQASGCLWTWGNEFGGVNGASEYTANTGGRGSVYAQPAAALFGGAWNGTSLSGSRAALWYSGPSFSFAFFGARGVCDHLILE
>REF_DGR_[t097]NC_002967.9_2303132_2304117_8109-9098_CLec1
MKNTNSKLKTKVLNRAISITALLLAAGVLLTGCPTGQGKSGGGESSEVTPNTPVDKTYTVGSVEFTMKGIAAVNAQLGHNDYSINQPHTVSLSAYLIGETEVTQELWQAVMGNNPSHFNGSPAVGETQGKRPVENVNWYQAIAFCNKLSIKLNLEPCYTVNVGGNPVDFAALSFDQIPDSNNADWDKAELDINKKGFRLPTEAEWEWAAKGGTDDKWSGTNTEAELKNYAWYGSNSGSKTHEVKKKKPNWYGLYDIAGNVAEWCWDWRADIHTGDSFPQDYPGPASGSGRVLRGGSWAGSADYCAVGERVNISPGVRCSDLGFRLACRP
>REF_DGR_[t059]NC_011060.1_2273019_2274049_12955-15978_CLec1
MIERMSDKNIRIIKVLVASPSDVVAEREMAEDVIKKWNARPQRPLMLEAVLWESHAAPETGGRVQGILNKQIVDECDFAIGIFWTRIGTGTGVAPGGAVEEVERMMAAGKLVMLYFSNVPYRRKDVTIEQIEALDRFRESLQSNALIEEYDERHEFREKLAHQLDIQVHRWFCSKECGDDTSMKNRYQPLDFNTDSLLQLYHSTLTEQLGNTNLSGSPAIESFSVRHKDTFVSLSLSDTWRCEARSHTEGDLCEPKKEERVRAPEEVMSFVFQKHHLLLVIGDPGSGKTTLLKYYALSCLDNGRCHEFGFSEPVNVFYLPLRDINKSDTGYPSLPAALSAWSEKYFLKIKENLFAGWLGEDSTLVLLDGLDEISNVDDRKAACDWIDRTVSRFTNARFVVTSRSTGYRKGDGIELEASHLRADIMDFTKEKQAEFLHLWFSAAFFREIPLSARDEPELRARQEQQAAQKAAQKADAVITFLAQEKNRSMHSLAGVPLLLQIMAMLWKEREFLPAGRSELYDAALNYMLDYRDRRRGIYPLLAAKDARRVLSPVSLWMQEELKTDEADRIAMQQKMQKLLDTLYNSLPAGEFCKNLVDRAGVLVEYGDKEYVFRHKSFREYLAGVQLLKNMYRPDYLDTIVTRFGDDWWQEPLRFFIGHVENEELFDSFMQKLFDSPVTENLTSKQQDLLVTLVEEAPQRKIDALQKKLFDLQTTPNRQRYIMECLKIIGKPEALAIVKTFIESGRNNVLFDKLHAEYILIKGGTFAFSLTEKLEKMPDLYVAKYTVTNELYRQFLNYLQSGKVPDIDAVTLELYHNHLQKMANSINGFSDYLQDKRDLAKLFRSESDDDKRFNKEEQPVMDISWYAAKAYCLWLSLLESEGRIANIYRLPKEIEWEYAAAGEDGREYPWGNTAPNSKLANFNQNEGATTPVGRYPEGATPEGLYDMAGNVWEWTDDIHEKYALARALRGGSWGYVPGVLRCSARYFSHPASWLSGFGFRVVRSSPSS
>REF_DGR_[t098]NC_011060.1_2417486_2418519_5789-9361_CLec1
MALTWLHVSDFHLSPLGSYDVNQVLKALVESVERFRQTTEWKPDLIFATGDIAGKGDVAIFKGGDDAPATKFFDKLLQAAGQGRERLFIVPGNHDVERDQGLVPPTFQTEVDINNYFEKSKRYHFLKLQAFSEWYNDYFEAVKPERTFPDKSTCELIPYTLRKNDDEVSLKLLLINSALFCEDASKDIGKLCIGRFCLNPLIEQLESERKKGDLSLVIAMIHHPFFVLHTLESIALKNVLSSQVDILLNGHLHQTEVNFGELVELGSGAAYFSANSSKNAMYCRFDGKKIEVYPICYYEKSSQWSDDPNVFYKTKEATRSFEILRLRNSAAPDPVVTTETNGHPENKYGTSYQEFLIAALDHVLPTAVQGFSAKVSQIFVSLSLSDTWQSEERYSPETKVYDRQKEVDGFTAEAVMRAAFKKNRLLLVIGDPGQGKTTLLQHYALSCIDKERCKDFGFPEPVMVFYLQLRDLKKGDTGYSALPVNILAWAHTVPSSEKERPENLETLIFESLCQKKSLVLLDGLDEISELEERKEVCEWIKNTITDFPKACFVVTSRPTGYRPVDDIEIQIPLKRADILDFKPVQQKTFLQNWFTEVFLSKIPTDSGDTEDPEWENRQKEKALDKASAVIKFLNKDENKSLLKLAGIPLMLQIMAMLWNEDDTLPESRATLYKKALDYLLGYQYKRRNIVPKLPEADAIGVLAPVALWMQEELKKDEADQEVMKTRMQKELNKIPKKQKPPKAKAFSDDLIDRAGLLVRYGQTDYAFRHKSFREYLTGFQLMKNPVMDLSLQKLIEHFSEPFWEEPIRFFFGQIDAESFNTFMQNFFDVVSEEVIQSKQELLQTIIEETPKEKRKIDTLCKKLLDSETTLRRQQVILDCLKTIGNPEALNTLYQFRAGKLAKNDDVADRAEEVILAFGGKALERNIEKSVSGNPLSFRNSNEENSEYILIPGGSYIYSVTEEIVSVPELYVAKYPVTNKLYRSFIAALEESVALQEELFKIALNNTEHSTVANFFKEGKNDLAALCRSTYDEDRKFSGAEQPVVGITWYAAQAYCFWLSLCAGKPDSYRLPNDIQREWAAGGKREPIPQKVREYPWSDEKGEPTPTLANFGMNVGYTTPVNRYPEGATPEGLYDMAGNVWEWCNDSVGSDRVIRGGSWNYGAVRCRSAYRNGNTPGRRRSGVGFRPVFVP
>REF_DGR_[t095]NC_011061.1_45728_46740_11783-12574_CLec1
MKKVKSLLTVLLLTTTVTSQLILTQMAQAADYTNSIGMEFVKISAGCFNMGRDPNFEDGSDDELPRHRVCITKPFYIGKTEVTQAQWVAVMGSNPSNFKGRNNPVETVSWNDVQTFIRRLNQKEGGNKYRLPTEAEWEYAARAGSSSTYHFGDDKGMVGQYGWYLDNSSERTHPVAQKRPNQWGLYDMHGNVWEWVQDWYDENYYRNSPMNDPKGPSSGRARVHRGGSWYVAAGNLRSACRSRLIFSPGSRYDDLGFRLVRQP
>REF_DGR_[t095]NC_011061.1_45728_46740_8060-8941_CLec1
MLIVWFAAALFSEAVQAADYTNSIGMKFKNIPPGSFYMGSCKLSEADKEANEKRKFMGMAPKSAACSSGGPTDNSAQDDETPQHKVRISKGFQIGVYEVTLGQFKQFIASAGRDDLLTDDFMTRNSRGDNAAVTHVSWNDAQAFIRWLNQKEGGSAYRLPTEAEWEYAARAGTTTRYSWGNSESQAGEYAWYDKNAYDVGRSYAHGVGIKMPNPWGLYDMHGNVWEWVQDWYGENYYRNSPMNDPKGPSSGRYRVNRGGGWDYVARNLRSANRGNNSPGSRDDVLGFRLVRQP
>REF_DGR_[t242]NC_007204.1_557921_559008_7866-9332_CLec1
MQIQKINLGAEPSGIGGDSARTSNGKVNTNFDAVVAEFADVRASIPSVTSDLGQSTTIAISQKLFTDTLMSQFNDIGVQGALGFGTGITNKLPTGMSQMQGTAIKGHENWGNYQYSDGSVMVYVPRFYYRWGHVNSPNYAKYGVNALDVKSIYDFVDVVAANAAGYALHRAFYDDGQIKDGFFVDKYQCSNNAGKASSIKNGIPLSSSSANAPFSGLTGAPANTLAGAIDAAKTRGSAFFATTIFIQRALSLLSMAHAQAATSSAACAWYDATGVNNFPKGNNNNALRDVNDTAVLYEGTGYLTAGKTGSAQPFAKTTHNGQYSGVADLNGNMWEVALGLTQTAGSFYVLRTSAKASALTSGATLATDAWGTAAMTASYDSLGASYGELTGVVRNFAIGSTTNQVFSTANSGLAWSASCAGIPQLGGAGGTNAYGNDRFYDNRIEHLCPIVGGNWSYGAYAGVWAVHCYFSRTNGDHHFGVRAALYSV
>REF_DGR_[t099]NC_007514.1_2200966_2201999_11388-13643_CLec1
MEKIAEELLKLIPFSKLFELFGLSKEISLALSTIFSIGIVALLWYGVKMIYLRFQIAINAKDIKPYFNNANDIEKKLSLFIETWGQDKLPAREEEPIYTHESALNKSRLISHFIKKVFSADKSGEKFFLVLGDSGMGKTTFMVNLYVRCQSFINFRRKNKVKVKFFPFGYKGEILDKIKEIPQDEKINTILLLDAFDEYYKLLPPDIPDGLSDDKRFRKVLDEVIDVVQDFRKVVITGRTQYFPGEDDKSYILEIPTFDDNGFHKLNKFYISPFTEDDIRHYLYKKYGYIRFWNFKKREKALKLIFENLKETKFLLVRPMLLSYIDLFVNSNQIYKNIWDIYEALINEWIEREGNKRKHDSIACQQLKENLHNYSQKIAVTIYENRKGMQIVSLTKEEATENINDALKHYEVTGQSLLTRDAENKWKFAHRSILEFFIAKEAVKNQEFANKLDVTNLDMAKKFCIEKGLGYLFDYVPIKGGEFTMGSPDGEVDRSSTETQHQVKLHNFYIAKYVVTVAEFRKFIEECGYKTDAEKANSSRIWTGKEWKYKAGVNWRCGVGGQLRLQNEENHPVIHVSWNDAKAYCDWLSKKTGKKYRLPTEAEWEYACRAGTTTPFNTGDNLTTAQANYDGNYPYNGNAKGKYRQTTVPVDSFAPNAWGLYNMHGNVWEWCSDWYNDKYYEVCKAKGVVENPECTEEQSYRVLRGGSWGNDARSCRSAIRNLLRPRPPLQQRWLPPGFRPVASGVAHSTCF
>REF_DGR_[t050]AP007255.1_497668_499041_8439-8972_CLec2
MTHIDTPVPDTIGTPYGGGFYAGEFLLDGKLYALIVAPKAEGETTAQFKTRNTVTKGARSLRDGLANSNAMANGNHPAAAFCRDLEIGGFTDWYLPSRHEAALLAENLMPGEGYVPEQTTAEAFKKGGAEAFAQDWYWTSTEFGSGSAWVQLFDTGYQGSYGKDWSARVRAVRKCPL
>REF_DGR_[t050]AP007255.1_497668_499041_9038-9580_CLec2
MTHIDPSITGTLPAIGAPFGGGYFAGIYLEYGALMALIVAPKDEGEAESLEWGPSGKTDARSLIDGLANSEAINDGAHPAAQFCRSLRIGGFDDWHLPALDQMTVLRANLTPENDHVPEQTSAEAFKEGGSEAFEIDDCYWTSTEWGSGSAWVQRFGYGNQDGHGKGWSARVRAVRKYPL
>REF_DGR_[t051]NC_007626.1_1632862_1634273_8419-8991_CLec2
MSVIKTNLNADTAPISGSIIPVPALGTPMAGGFFGGVSRDGTWIIVSPKAEGESVLAWKTTMTASPGAMSFVDGLANTRDIADADHPAAAFCAALRIGGFDDWHLGSLDDMQTLMRNLMPLSGGNPAQTAVEAFQEGGAEAFEATWHWTSTQDRPGYAWLQDFGDGHQDFYGKDFRTRVRAVRKCLPFTP
>REF_DGR_[t051]NC_007626.1_1632862_1634273_9049-9588_CLec2
MSLITPAITPAIGTPMEGGFLGARYIDENGALAGLVVSRAEVGDFDPVPWLKKLRDVPGACSLLDGRANTRAMAEAGSEIAQTILDLEIDGVGGWHIPALDQMTALRATAMPRAGITPAQSLAEVFREGSPEAFRQEWYWTSTQYSSGSAWLQYFYYGYQDGSAKSFSYRVRAVRKCLL
>2264745529
MSSYYPSRLVHTLHNTILVTLLFVLFTAMPVHAAQDERAIRARAAQKGLS
VQAPGKYWALIIGIDRYRYVRPGLTTAVNDCRALEGLLVGRYGFSKDRVF
TLYDNNATRKGIIEKLTQLVRRAGPEDLVLIYYAGHGELWYKGRGSFEIH
DPKGLKRMKQYGVGFWIPVEAHPGKTDEYLANSTVRTYLSQLDVAHLLVI
SDSCYSGGLVHRTFDPDYTDRSLDEALGLRSRLLIASGGLHPVPDTSRIS
RCSGHSTFACYLLKFLGKPKEKYLTARMLYNRLYEPVVSNSRQEPHLSNF
MELGHEGGQFVFLAGGSMVVETPEERPAREERQRTGSMCVKTEPGGADVF
VNGRFEGKSPVTMPGRKPGRIKVRASKKGCVDQEETVYVRAGREVNVSLV
LERIKTSGTLVVKSKPSRAGWYLDGAFVGTTPDEMHSVEKGQHSIKVTKE
GFREWSRDVNVRGGEAVSLNAILEPAGPLAGKPWKDPVTGMEFVWVPGGC
YDMGQTEAEKANLIKKVGEEKYKKYFAGELPRHRVCVDGFWMAKCEVTRG
QFRRFVDATGYKTDADKKGWSWAWEGKAVKKDGNNWQKVGFDQDDRHPVV
NVSWNDAKAMADWLSSNGKGRFRLPTEAEWEYAARAGTSTARFWGDDPDE
ACRYANVHDQTSKRINKFKWQHHNCDDGYEQTAPVGSLRPNAFGLYDMLG
NVWEWCEDWYDKTYYTGSPEKSPAGPSGGSYRVLRGGSWLSRPRSVRCAN
RSWDNPDDRYYDLGFRLVFAP

>2264764977
MNKKIYEITRRKTLIKVPHGDLKYTFVFEKYGPNSYNLVAESLDKVELIK
PTMAMVTSLVHQAFLNPEEPEFKAIIQIMEGGLLWAFTRNRYEPKRGVFI
YPETYHKEFGDLPVKELEVMLGSKEEHSVVYSNDNVLRLVPFGFKTGEMT
SNQLSKNSYTIGLAGEEGAGKLAEVADKYKKKPYLHAFESVAEPKIRVSA
LDSDWSLDDSRLGVGGCGRGDYRNGFAFGVEKLAKPVASEN

>2264772851
MPFVFSIKDTYRQAVEAATGGKNTVLYDDKGNPSIMVVVPRFNIGDVITG
GSASPHPAFIVNGVVKSEIFISKYQNIVHDSRAYSIPMQDPKVYTTFDQA
LSYCAAKGAGWHLMSNAEWAALALWCKKNGFMPRGNNYAGADHGALYENG
RKTYDWIQTSNWNNRAYKVDGANYYHVGRVATGSGPASWAHDNTNDGIFD
LNGNVWEWVGGMRLKNGEIQVIQDNNVADNTVSQADASASWKAINLTNGG
YTNGTLVAPGTAGSAKYDSVSAGTVELVGAAQIDDMIDNSNAPASGDDGY
TYNTFETLAADAGITVPEIMKALGLAPVDASHGGDGLWARNYGERLPLRG
GGWNNAGAAGVFALYLRHPRTISSVRVGFRSAFVSL

>2264871781
MKKALLTKISLSVILLSLSLSLSVPLEAHASDWSVWEPATVYYDFEHSPG
STYVKDRNGSNDLTLTATSGSSPYIEAGGKEGSRVFFPRGYGQYGVADDS
AEFSQTGSFSVEAWVEFIKVSSSDGAIQTVLAKWDETSDDRSYRLIIETD
STGRAFPKFQISTDGTVANIKTVTGKTQIISQKWYLLQGYYDASGTGTIY
IYVNGVQEGSTVSVGVSITDEPSNFYLATTKTGSSTYANFINGSIDEVRL
LSGTRSEGSFAYSMWRGKPAAKISFDDGSGLQAIDDSPFNNRGALINFPT
DNSQWIQGYNNYGLQFDGTDDYVDLGSANSLQLGKAITISAWVYLSSLGD
YTIISQPHTNGYTFAITSGGEMTFGALGGTTVTSSGAGVSALDWTHIAVS
YNSSGVYFYKDGRVVSSGSLPLWSVATGGVFAGKAGSTPNYFAGKMDNLL
IYPYNRTLFEIYLDVNGGAIRLGKLKSLEPANAELACPEGYIWVPGDPLF
GTSDFCVMKYEAKYDKTGDGIGDTEGDCYYSSSYDTWDWGKTGGDCPASW
TADNVVSTAQGSPIAGITHTQAVDDACPSGTHLITNAEWMTIARDIEEFG
TNWCDLNGGGCGFSPGQSSKYLVSGHNDNSPATALQASTDDSQACYGTVT
KDVNTACGSSDTQKRTHTLSNGQVIWDFPGNVWEHVRRDEDDTLTDNLPN
DGGAGGWRWIEFTDITDYGELSYDIIRPFDSGFDADHRVGRLYTNSDLQS
SRVFLRGSYWNNGTDAGAFTLYLTWATSDQGNNVGFRCAR

>2264885743
MQKMKQGLFVLIGSLLFNSAVALTPDEEREQTKKKERQEKQRKQQADRQK
AAENARAERIRRQQEEDGRQAELARRRQIERDRIAREQAEQAAETERQAK
IARERAAQEQAERALGLYMVRIPAGSFIMGSCKESGSCLSGTSVDSEAYS
NEAPQHRVQIAAFELGKTEVTVGQFRAFVKATAYRTDAEKDTGGNKGCYA
WDASDGKWDWRAGYYWDKVGFSQSEQHPVACVSWNDAQAFITWLNSKTQA
GYRLPSEAEWEYAARAGTTTRRYWGDDADQACAYANVADKTTGPNGHSWT
TKHECSDGQFFSAAVGSYKPNEFKLHDMLGNVWEWTQDPSHSDYNGAPTD
GSVWQGSSVARVLRGGSWDYFPQNVRAAIRNWSVASDRVYYVGFRLARTL
P

>2264946785
METKAKRPVFNGKPLIAIPAVIPQAGFLEGDFGKAFLEEYQGRVKSDYKG
NFVLDVLKYGNDVVKGSNPFAVVLANQILRQEGLRTATQADLEKALRIGW
NLRGTYEDTGLVLRTKEDKDNPKNTPLAKDISSQLMARGIKFSPKNPVMV
PLTGLELANADNDYRLTFILREDAEAYEAPILTKEGKFNSEDIDEKTGLP
RQVKGGDRCIYARNSGLSGLCLGGGLVLSSSDGGLGGSYEDGRVVVVSAE
GTSQNS

>2264951372
MEINRKQAKEFYNSDMATALESCQKYGHALFMPELIDAKILATKGSSLLS
NWLTAPSIRATGRTKQGNPVVVYVHVDNYLSNPENIRNAERINGAGVMPV
DEFQRLLDLGDNKNVFVIDYDKLKSSSSGVIPVERALEHPQTIPFIGGEE
RAQRYLEKFKQVYGNNIGIWHCDDLKDEPLGRLLFVGDYCNNGLIGNYGI
GNYARFVGVRGSASAEGTAQKISAPTIEQILKVSKNFVPKATRKEYENKI
KALYK

>2264967961
MKYADWTRGQDEALLNIIGEENAKKLLRGEVSVKFEDIVKILFDKRGRRI
PKGLQTNVCDPDKDFHLIQPKLKKDVDFANRILRLHGCLGIDTGVTAEQL
KSETERLLAIVNGNPQIANIAKGVYLPVIMPKIVNNDLGAEMELYLAGVK
ESYGKAFDHRSFNNYRQGTLANNVSIVDGARHDQLIERMKEGPVIGLHFP
NPLQGFSVNADRKQMSTLPEGFILSGMDTAIAMVMYPDILARDWNTSGLD
LAALQWRSSGSSLYFKALDDLLAFDFTDDLACAYVSCSGGLVFLG

>2264968463
DWTTTDSDGSQRTAFLSKTDGTGICPAGYRVPSETELEATRSAENITNRA
SYFASVFKGVMSGNRTYSNASIGSLADVEYLWSSTVGGTRSRYLYVDSSS
QDLFSNGRALGFSVRCVED

>2265014200
MIIIKTKEEIEILREGGKRLATVLYKVKEMVKPGISTWELDKYAFELIKE
IDDTPAFLNYRPEGADFAYPASLCVSVNNEVVHGIPSKEKILQKGDIVSL
DLGLKHEGLFTDMAITVPVGETSPALKKIIEVTKKALQIGFC

>2265014763
MSRFKLISKFKPTGDQPAAIQKLSAGVLARVKHQTLLGVTGSGKTFTLAN
VINNVQKPTLVISHNKTLAWQLYQEFKDFFPENEVHYFVSYYDYYQPEAY
LPQTDTYIEKDAKINETIDKLRHAATQAILTRPDTIIVASVSCIYNIGDP
NEYQKIAVDVAAGSTLTRRDLMKRLTLMRFSRNEYSPLAGTFRMKGETVE
INLPTGEETIRITFSGSTIEKIWSSKSGGLNLLTLFPAKHFITEEAKLKL
ALANIETELNNRLKTLKKENKILEAARLEQRTHYDLEMLLETGYCSGIEN
YSRQLSFKKAGESPFSLIDFFGKVQPSMKVEPLKSADFLTIVDESHMTIP
QIRGMYNGDRARKQTLVEHGFRLPSALDNRPLKFDEWEKKINQVIFSSAT
PNDYEILHSHDRYKTYLAEQLIRPTHILDPVVEVRPTEHQIHDAIKEINK
RVKINQRVLITVITKRLAEDLAEHLAGAGIKAAYLHSEIKTLNRPEILND
LRSGKIDALVGVNLLREGLDLPEVSLILIFDADKEGFLRNETTMVQTIGR
AARHVEGRVIMYADKITGSMKAAIRETDRRRNYQAEFNRKNNLEPKTIIK
EIKIKEAVPEPEKIWLQTKTKKELERELKTAIADWNFEKAILLRDYLKTV
K

>2265015769
VAHESGQRAKPHSAEELRGRTHSANLRDGERETAATTPPAVGPAVARAEP
LPVATTVRGKQDRIAIRVVDGLVHDNNPHQAHCLNLRVRELLTDKAGDLG
IRIGKFPALHEGAGVGVRADGAGDASVVVPQHSLQNSDVRHDAIRRFEVR
RKKDVLRPLRQPEALLFETGDPLLSGRAVRGDTEIDHHVLLAVNYETP

>2265015888
MGDLIRTPHSEVTATLEVFDRLGVTPRDFEALRKGSSWNQEVVARVLRGD
PLLLAMLATENSGTKAGFTEEDFKKLASDEELMKKFFPVVRGIARVERIL
HLIDLDAEPYIPAGWKKEEHQKKGGQFEWNPENIQLYLSKKQKGGKYIEG
NALRTELAKKSVFNANLLDYLLAHPELIPDSWKGKAVFFWGTIYRNANGG
LVVRCLCWGDGQRCSYCLGLDGGWSEAGPSAVRAS

>2265023109
MINIVSQISVHQEHEFLVKLEAAGLTGPLAQKVIESRGNTLAKDIVALIR
GPQPAFPSYTVLVDYGQTVERLIRDGRYDWANDSITPRNFSSSERGNAQI
DIFLLDFDRNISSEDAIREMEKQGLRPATLKELLALGSAHPDLQRENPIV
ALGSRWRFPVGLVDVPYLGRDGGDRRLFLGWFGGDWYPHWRFAAVRRA

>2265025676
MERIGAAGKHLENQGQLQQEGVKLMKHIMRTHGIKDPGPKEQPVRKSSKA
ETRKPIELNLDAEWQRQTSRFVELGYHSELGLTEAAYLESLPRFKRQPKE
YRGRFDVPMLVEVRIPWKKQAQLSGINISEYFAARIDQICPYDERSETPE
VPFAGWFNKWGQEFPDKIKPFDASNQLAADAIGAGPSDGIAQQVHHPEVT
ENGKYFDLIGYKVGSGYVPYLYRWDGRPRLGARWGADAYGHFRPLVRGKK
IVIR

>2265031363
MKWLNCMVKVVAGLVLVFAIFAPRAYAGRAVSVSGGPWAINEVGLSVAKA
TTGDTFTVTNVGDETSTVYIKADGETLHPAASVGADAFVLKYDTSGSWSS
AITKVDSGIKLVNLTADGTQTFDLQFTAPSSTTASGEQTLTVTLTAGEWD
WAPGEPLTISHTVGDVAPSTVEITYGTVVTSLSGASKCWITQNLGATQQA
TKVDDATAASAGWYWQFNRKQGYSYDGSLFPSWGPTSIDETENYTDTGDN
ASNWNPALDPCTLLLGTGWRLPTLSEWTAAEGGWGDNWTLPYASVLKLHA
AGYLNASAGALGSRGVFGYYWSSTQFSGTDGYLLNFGSTNCGLCGSNKAN
GFSARCLRD

>2265095027
MYKRTGQVDILGLMRIVEWKSKTQITIKANIFKIGDYFWDLGTDTDYAIA
DILDTGSISNGKDYYVYACNDSGALTFKVSLASTYPAGFDADTSRKIGGF
HTLCASVGTISGHTLSGYVANYILPASVWDLKHRSANDNNIGMLWNPYNN
DWEQIYDASDDGAGGVQSVYGATILDTINWIDICTKAGVSKVQFFNDAQF
QIAAEGSNEGTNIAGSADPVTTGGHSDTAGRRMISNLGHEDMCGVVWQWL
LDQSYRFDAAANHTHQVTVSGDPETVSTGNPSGDVAPAYSYKDETGGKGQ
LYTQGTYGDVKPRAGGGWDGAANCGSRGRGADDSRWSAGSGLGGRFLSEP
KK

>2501411068
MQQIQIPELAAGEIYLCGFVDANGDIEHTVLLPGDNDDAAWQAQMEWAKS
VGGDLPTRAELVIAYEKHRDQFQKTAYWSNTPDDDPGYSGWAWYQYFDYG
IQDYYDQGNEFRARAVRRFKN

>2501411069
MQQLHLPPLAEGEVYVGAVGDKDGSGHHVILLPGDNNGASWKAQMEWAKS
IGGDLPSRIEQAMLWANFREQFKQDLYWSNEVHHRNSGWAWYQYFLYGNQ
YYFNQDYEFRARAVRRFIPSVI

>2501546999
MAKVALLIGISEYEPGLDPLPSAVKDVEAVRRVLVNPEMGGFAEADVTVL
KNPPRQEMEDAIYHLYANRQKDDLLLFYFSGHGVKVEDGNFYFSTRYTKK
NQGKLIPTSAVAATNVHSWMNDSKSKRLVVILDCCFSGAFAKGLTAKDGG
NIDLQQHLGGEGRAILTASTSTQYAFESDGLELSIYTHYLVEGIEKGAAD
VDGDGWIAVDELHGYAKSKVQEASPAMTPEFYPIKEGYRIFLAKSPKDDP
KLKYRKEVERRLNNGKFTIPARRLLNSLRLQLKLEAEIADAIEAEVLQPY
REYQRKLAEYEATLVETIKDEPKLSETTLNDLRDYQQHLGLRDEDVAPIE
ARIIGKPKDITPNLSLHVNKGVTEEVQTTNQFEFEIVKVNASGKIIDSSQ
GHAEFFTENLGNGIVLEMVAIPGGKFLMGSPENEEGRYDSESPQHNVTVQ
PFFMGKFPITQNQWQAVAALDKVNIDLNPDPSNFKGANRPVERVSWDDAI
EFCARLSHKTGKTYRLPSEAEWEYACRAGTTTPFYFGETITKDVANHGAI
GGETTDVGKFPANPFGLFDMCGNVWEWCQDEWHENYNNAPTDGSAWLVGN
DNKNRLLRGGSWFNDPRNCRSAIRVRRARDDRSDGVGFRVVMVRRRT

>2501712195
MFVFTLSACGGGSDEKPTQTQVKQFAITATSSAGGSISPQAINIDENKTT
TFTLTADDHYIIDSVTGCVGSLDGDVYTTAAVTADCSVEVSFSYVNQAPM
VNAGEDQAVEETATVTLQGSATDNDGSIASYQWAQVSGTSVVLNSPSHSA
ASFTIPTILKSETLIFSLTVTDNSGLQATDEISINVNHINIAPTLALGDD
ISVSEKSTITLTATTGDIDGEIAQYQWQQIAGDTLTISDDSASTLTLTIP
DLVEEKTATFQLTVTDDLGATATDSIIVTMINDSQAPNNVALVALTALSE
NSFNIDWLETTDNLSLTANIKYIIHVSEQIGFTPSASTNQLELTGRASAE
LLGFTANTTYYAIIVAEDEDNNISYSNQMSVTTMASAVVVNSSQVVHEVT
TVAVTDTQLIYTLGADEPEPQIGEIIVSSNEKGILRKITGVSINGDQVTV
DTENAALNEIYDELDLNTSIKLIDVPVSENVTQNNLRKMNLAGLSLKKSI
SISGNNINELKWQSSGLTLSQEIYSSPNPSKTSSKRSYKISATTAQSTAI
TSRHQEIKDVNLMVKGPLRVSFMPGKRGTFTISAAVINDSQNNYKVSELE
FIKISHNKIKPENTNYGVRVESTPYGTDNNKRDVTLSWTTKESHVDTQTA
QPYIATFKAKVRERDCIVYKCNKGSATISVKIYVGSTEIPKLNSVDFNKE
GDITIIGSASFKFEPKIDVGAKISFGKLQNAHAVVSGYLDFDADLQVIAN
VSGEVKGSQQFVKKSFVKVLVVGGVPVIIRGEFTLTGEFNAIATGELDLT
NHLNVGFDFSAGFKYVHGQWIAVRESRPSLSYKLTGSAKAEAYAELRLVP
ELKLYFYEFTSGHIKVEPYIYAEAGIEGEFVGLAALETGVDISSDYRFTK
LNAGIGMDLKLRAGFEVFDKSIAGWPSKNLDDFNTYAVLNKTPLFGLPVI
SLSPTDILGATNSCLMGVQAKVKAIKLPFTDNETLNDWEENSGHWTVFPT
ADNDSIVMQGNGFTYDAQALLTTKSEYRLRFSGHSELGSWANQYQDVVLD
FRDENQDSLPDYWATKYQVSSAHADIDNDGISNLEEFNACTFPNNADSDN
DGMPDGWEVTHGLMPTVDDASEDSDNDGRSNLSEFLDGTDPNVEDENPIP
TVSAGSDQSVDEQTLVTLTGSATDVGGAIATVLWQQTNGTNATLNSENSL
EATFIAPTVSEVEVLTFALTATDNSGAQAQDTIAITINPVNSAPIANAGI
DILITNGETVELDGSQSIDTDGNIVSYQWSFLNNQTLTIDNAESVMAGFV
APSVTANTRYELQLTVTDNQGATDTDTVIVEVTPNLANGGELTSIPLAEL
TNKVIVIREIDDEGLHSTLILKLTTSGPRVYFAGQSKDASTGEVSTDIVE
YPLTWQVANNDLILDSNAFGSLTLNFADGVVDLDENLTSLGNDIKIAELY
HYQTLTTNSLEGYRFTMMANEANVYFDFISATKLFIYTQGSNDITEASWE
YTEIDGQLRLLLDFGTGNPYVGTFNLFNTWNLVSNFRILNISTLPSITNP
ISALVFTDANLANCVAQAAQANHWQSVEQITTLDCSNLNITDATGIAQLI
ALVNLDLSNNQLTEIDLSSNINITHLNLDNNQLTSIDFTNNTLLQTVSLL
NNVFTQEALDYLASINWVNNLIYQVEEGLPPLLSFSSTAVNSVQITWSAQ
VGNIASYLITQDSGINVNHQLEDIDLATGLTLTFVLPEITEEIILEFTVT
VTDDAGRSTTRTISLTITPTGTPPTTSTGKLNDTGITTCSSGSSNGLGCP
VTDYNGQDAEYGRDAQATAGTLTKVGAGNAGFDFTKLDANGNTLPANAAQ
WSCVQDNHTGLMWEVKTNTTGLHHNNDRYNWYNTNASTNGGAAGYADNNG
NICYNYNSGDANSFCNTQAFVARVNSQSLCGATNWRLPNKNELSSIVDFG
TYSPAIDSNYFPNTVNSWYWSSSPIAYYGSYAWIVSFGDGGGFGDRKSSG
GRVRLVRGGQ

>2501762584
MVIGGFVPPATSYTERPTVNGDGHLSDYYVNDGAVGLRPAFHLNLESLLF
TSPAAGGKTGGVAAALQEQTYTSDDKGKYEHKLTLATNTYKLASANLTSG
DFSNDAVSLDVKVRYSGASTGVGYHLAAVVTSGDRAVYYGQIKNLEAAAD
KSGDVTFTIPEYKSGEEVYLFVEGRNNNGDNKTDFASVPICIAGTDRRIT
ALSEDVKEPRPETAVVKVEPSALTLAVGYARQLSLSFAPEGALEEITWSS
DKPDIAAVNAATGVVSALKKGSAEITATAKTSGKKATCAVTVTEKPQTEG
LILTPAAMTVSKGVTEKITAAFRGITEQPLTWSSSKESVATVDKEGKVTA
KSEGTCVITAVTEDGAYSASCEVKVTAATHSGGSGGCSTAGFGLFALLIS
MPLLFRKSAGRK

>2501762585
MVPVLPAMALTSADVVYYGTYPQSGTPADFKVEPVLWRVLDADGGLALLL
SERILDAMSFNPDYSNTDPYYSWWSESQIRKFLNGKEYVGSVSADVTKIT
VRNPKTYSFYEKAFSAGEGGGIIKAAVDNSVRYGYHERFAAGPETADKIF
LLSYADVDSSDPSSQPLAKGRKYGFVDNNSRKAELTDYGASQGVYSNTEG
NKKYGYWWLRSPGDFVY

>2502446739
VAEWNGVEVGCIMAHAVAGFFLWIGGSPRSHALRGNGFQTLCVLQDAERP
EGIPTQSVGTRFTRCCEVQEWEEVVIDL

>2503246113
MTTALPLRKLFNLLKKADFPLGIDQYNFAVEALTQSIDDGFDPTNFDKIK
YLCQAVWVKSPEEQHRFEDCWQELILSSKNPDKTPPTPLGNGGDGGKQQL
VTTPENSVETPPTPLGNGGDGELEEYLTIENQNLQVGTAISVNWQERYYF
PVSRQQLREGWETFKPQRPKTFFKEIDIPATVEQITKDGFFIKPVFAPTQ
TLEIPPKVLLLIDQKGSMAPFHPLCRHWVNLWSDATVYYFHNCPTDSLYL
DPQLRKGEDIEILSQFSPNNTVALIISDAGAAKQRSVPDRWDETVEFLNF
LTDTVSRVAWLNPLPRHRWLDTTAEDIAKIYPKQVPMFALTPAEYQKMLR
WLRWGDSFSPLTKGTNSNSPLNKGGWGGSSPETSQDSNSPLTNGGWGGSL
NWDFDATSRINSFTQQYGNSYLNLASHAAFPLTLTPDLLYRLWKKFLVPF
HPKLELPWYAVADILLSDFCQPVEEELIELYEIEPDIRNQLLIKLTDQEG
EKRLKELSDFIIKYLKKQLKSTLPHWLGSLYERQQWAALAYTDQQDEAVQ
QLAKSLKKAYLENNKSELVQWSELAQTLSSVLTDKKYQPLLIAAKGYGAE
ARGIRRETENAQREWEQYLGQEETVTLAGVELAKPGSVLGRIPLKTFSFE
TVTVNKKGEIIKQEPKRETKQARYFTEDLGDGVTLDMVYIPGGTFLMGSP
EGEGDDDEYPQHQVTVPPFFMAKYPITQAQWKAVANWPKIQRDLDPDCSE
FKDTPPTPPYQGGALGVSPQPPLTSKPPPTPPYKGGASKTSGSPPYQGGA
RGGSNRPPLETGASETSSSPPYQGGARGGSHRPVENVKWYDAVEFCARLL
QCTGRPYRLPSEAQWEYACRAGTTTPFYFGETLTSDLANYDGTETYAEEP
KGIYRQETTPVGQFPPNAFGLYDLHGNVWEWCADPWHENYEGAPTQGEVW
DEQNKNDNRYQIYSVENLVNLLSDERYHCLRGGSWFIYPVVCRSASRGRY
SPDDVLNLGFRVCWVVGASLVSVQAS

>2504719817
MSAAQQAAPAITIPEIGQAYGGGFFSGITRDPDTGKRYLNITAGAAHELS
GAWGEYGEKIEGANSFTSSRANTEAMAAAGSELAQQVLALDIGGFTDWAI
PARDVQELQYRLFKPTTETNWQYGRSGDNPNSEPVGLLHTEDSPAQTTME
AFQAGGAEAFKPTWYWSSSQRSADYAFLMLFDDGYSDTSGKSYELRVRPV
RSQLID

>2504719818
VPAHYLIIAAKDVGSLEWGGRGVEVEGLSKTDGYSNTQVLIGNDDERKYP
AADACAEHQADGHHDFYLPACAELYHCWVNVPELFAKDCYWSSSQRSASF
AFGMTFADGTQTYNDKGNELRVRPVRRFFI

>2504719836
MQLITVNHGATTLTTPCAALALQVLTGLVGAAPANTQATDFIPALGDYWP
GQGGVNGGPVPAREGAPFHYLILATEDVGEHAWGGRGIESGATSKWDGMR
NTEQLVSEGDRPAANAAAKYTADGHHDFFLGSPADMHQVWVNGLITKGAY
WTSTQRSADFAFTMVFGGGYSYYGGVKVNELRVRPVRRLFIR

>2505395492
MANYDDLKLAVESLSGGKNTVLFDDLGMPSIMVVVPKFKISDVIDGGPQN
THYAFIVNAVEKDSINISKYQNIVVNGRAYSLPFKDPAVYTTFDQAKSYC
EAKGAGWHLMTNAEWAAIALWCKKNGFMPRGNNQYGSDVSAAYEKGVQTY
FDSGAGKTGRVATGSGPASWAHDGTNNGIFDLNGNVWEWVGGLRLNKGEI
QIIPDNNAAAGVNQSDTSTLWKAILQDGSLVDPGTAGTLKYDNSVAGDAT
QTDHKVGGNIQLNNAVTNPMYTGDASTNPYYGQNYQTFESIAAASGITVP
TLLKALGLFPVDTSCGGDYIYVRNYGERLPLRGGHWSIGSGAGVFALHLS
HARSTSNNNIGFRSAFVSL

>2505784793
MGNNPFYFKGDKRPVERVSWYGAVEFCQRLSQYTGREYRLPTEAEWEYAC
RAGTTTPYHFGETIIRDVANYQSSETTPVNKFGIANDFGLCDMHGNVWEW
CKDDWHENYEGAPTDGSAWVDEASNIKVRRGGSWNSVPNDCRSATRFSNI
AEIDFIDFFGFRVVCEVPGTL

>2506382057
MTRALPGDTKMGLWDKVKRGFESVFLPQKYIADTQERNTKRIVANNAEME
EKRQQIQLAQYKLQCVQVANNAIIEEKRQEIQLEQIKLQYIQNQENRQFQ
AQQAELNHQRQKELQEYIQSVNLAIHKSNIEFQRWRFEQEQTLQKELATY
GRETQLIVAQYQRETALKVAHDQVEIQKIFANWPLTLPPAQILESYNNSL
IPLRIFIAPPKVQFERFATTPQNFPDIELTINQKMRDFFDQYSQQGRPIE
FLAGAWESKRFHSEASIKALFGMLKSEPTLILESEFDGDYINFRVAYWTI
GQPNYSYQTIISQLSYRDILYDSAKTRARKWKVTKDKLLALGKTQADIDK
RGGDNEINLKIWEEEQSLREEGIDDDELEIHYKINSKHFEDLYQFLITCH
CLVAGWIADTHHLFLHDFTPLLPQLLPDLTQNIPEGEVADSVIGMVISGY
EQIYKILETESSHRLPELILELAQGLVNLPNKSWAKNQLINSVESWLKLR
NPRNPVSQRNRVSELWDRVNSVVTAQDLDYIEKINNLLESLGETHRVNII
EACYQRGQNHCQQGEYTTAIDDFTQVLLLEPNSPDANYNRGLAYSKLGEY
SAAIEDYNQTLRLNPNYVGAYNNRANAYYKLGEYEKAIADYNSCLALNPN
LPDVAHNRDVAQGVWDEKRRQRQTEIETKRRQEEERKRQEEAEKRRQQKE
FEFDVITVNAQGKETKRERRRAEFFKQDLGNNISLEMVSIPGGTFMMGSP
ENNSEKPIHQVNIAAFSMAKYPITQAQWEAVLALDKIKIDLKRDPSDFKG
ANRPVDSVTWHEAQEFCQRLSKETGKTYRLPSEAEWEYACRAKTESPFHF
GETITADLANYGSNCGQTTDVGSFKKPNAFGLYDMHGNVWEWCADPWHEN
YTGAPDDGSVWESGGNTQYRVLRGGSWYYDPRVCRSANRNKYEPGSRNRY
YGFRVVSLPPAWTP

>2506717454
MPVRTILIVLVSALLLGSGIIVYPTAAQTPSPPATTPLPSTPTPVVSSTP
QTGALSADELGRCFNEPLVCLINLVVTGNLWPAVVLIGVVIALAVIEPWR
TRFVRWFDRLIGGQKRDIQDDAEREWEREKIVEQLSYEKRRQQAPAGRER
YLQRLERDMRRMAKIPALGREQRELNLEQVYIPLYVVEREQIERFQAYLL
GKDDSRREAYEAVNTSRPVFRLLSEQNLLPKTKSEKPADPEQTTTRLLLV
GRAGSGKTTTLHYGALVLAQAWRDKRGLHFWSLRHGHHPVLRLAQAWRDK
RGLHLIRERLELFTDRCPFPIYARLTELMTYVRNRYQAQDLVGAPASVLL
DALDELVRRDVPDLPTNMVSDWVKEGGCVLMLDGLDETGDAEERGHTIDL
INSLVREYPHNRYLLASRPFEGLSERLSGFVERHLRPLDADDIKRLLNNL
FRALRLPTEQAADEYHDPTTLVPEAAELWQSLERNPRLFDMATNPLLLTS
MAVLVEGREPLPVERAKIYEKLVRLTIEAWRKAQLSRDRPGVVVRLFEES
DDSVRLRLQLLAAAMLEKEQREVTLTQAREVLRPVYRANNPDWNDERCDA
YIRELLAQLALHSGLLQARDIDSLFSFAHFTLQEYLAARYYTEQGRDKEE
KVRRLVERWAEPRWRETILLAIGHEATSGSRETAQHMIRQLLATGDPEAI
ILAGDGLDEANARTVGELTPQRVEVANRLRELAALTPAWRQVAHPDPVVR
NRAALILDRLGEDNDRLGLDPTRADYWAERIEAGEFSMGDDEGLHDDEKP
QFIYRINRPFALARFPVTNRQYLRFLEALAGRGDRPTVNAAQQVLTEWRQ
AELSDDLLHPLLWSGARYRPGEGNLPVVGVTWYAASAFARWVDIWLHTIG
VLSTGEEVRLPSEAEWERAAAYPVVLPASAPRAGRRTFPWGEQLTETPAS
SIVSSIEANVRASGINHPSVVGIFPHGAAACGAEDMAGNVWEWCSTRYVR
YPLGADIKPESFYNRTWDRTFVLRGGSWRGTAANARCAYRYDYLPDNVYG
PWGFRLARLFS

>2506753388
MIGLRLSVAISLALLAGAVCAETKDVNLVQETQQFEQGSKVAIVVGVKSY
DQRLNGFRPLDYAGEDAKQVAAVLKNLGYQVELLVDGQASPNVILNRIRQ
KGKLPGIQNGTMLFYFSGHGFAVGHDNYLAAWDSVAEDLQDSGLGISKVV
DAIRSTQVRRAVLLVDACRNDPRPGRKGGSDSYMDVDTGEGVQIFYSTRF
GDVSWENDAFKHGVFSYFLMQGLSGQGAQNGLVTFNSLANYVEGEVSRWT
DSNMSQTQQPFRRSDGDFYGDFVLARLGETVKSPVIEINEEVHVEKQQSN
ERSIYDNAFATLLQEPKEAIPEFRSFLEKFPKSSLAASAHYWIGEALYAE
KDFQSAIQEFLIVLKDYKDSDKAADAALKMGYSFYELKDWDKARKTLEDV
QRFFPENKEVVALAGEKLAKIKNLSPDSGKKSKGLSDRALYDDAFATLLQ
EPKEAIPEFRNFLEKFPKSSLAASAHYWIGEALYAEKDFQSAIQEFLIVL
KDYKDSDKAADAALKMGYSFYELKDWDEARKTLEDVQRFFPENKEVIKLA
KEKLQIITEQSKK

>2507116219
MTEPSPVFLSYSRNDLQAAEHLHAQLEQSGVSVFKDDASIREGDQWLTRL
QDAVVGCSGFVVLIGRDGVSRWIGAETQVALIRYFGPHDETERLPIFPVL
LGAVRSDSLPAFLQLFQVTTWDGQAALAPTLLEQIRRRRLVASAEVPFEG
CPYVGLDAFRTDQARLFFGRQKETLEALACFDTRPGRPTVRWLEISGNSG
SGKSSLMNAGLLPLIDQGWLWPRTGIAHWLRIGPWMPGQHPIGMLAESLT
RFAREALEEPAEMAQVRTLLEKNDSGLADWLRGRKRDDSAFLLAIDQFEE
LFTFADERERRSLDRLLATALADDDCPLFLISTVRADFLDRFGEQLPALA
GMRNRRGKDWLLPPIGGEGLREVIEGPARLAGLTVSEVCDAIINDARNEP
GALPLVENALHWLWERRDGARLSGRVYFDQGQLAGILSRNADDLLDSLGR
NGRQAALELLFELVKVDPESRQHTRRRIAREEAERSAGGGQQGRDLVDIL
SGCRNLEVPHTTGSLRLITVTEEGANGQGPVQSHSWINLIHETLIRTKGL
DPEGRPQPYWPTLWDYIEANKERGPERERLERLALDWKDRSGLARLSGLA
GGRDRKRWKRLSVKGSREAERFLAWSRWTSHVQIALLVLLAAVVGESFLW
TRVNDLPVDSMVLQQRFRLGYAPLPELVGIPPGAFAMGEQDAAFVQRVPD
EYRSNVGIPGKSLEIAEAFDLGKYEVTYDELDFYVWEQHRLGHYDVKYPT
TAKGGRGRRPVVNISWLEANAYADWLGRRLGRACRLPTEAEWEYAARANS
STGYPWGDEVTLTAQGTEVVMANCRDCGSPWDSEESAPVGSFPENAFGLH
DTSGNVWEWTCSLWRDAFDGSEAHCAEAQDSDRRVVRGGSWLVNRSLARS
AARLRLAPDDRLSVLGFRVLCASPIPGH

>2507116223
MPGYDLFLSYNRRDRAIVDPLAGALCERGLKVFKDDWFLRPGEPWPLALE
KSLMASRAVAVAVGRNGLGPWQQREAAAALDLQARRPPDDGLPVIPVLLD
QDSARQAGLAFLLQNTWVEHWDPRAADLIVGAVQGKAPAELYDTRDADPR
TRVCPYRGLGVFREEDAGFYVGRESDLERLGDAIERHPVVAVVGASGSGK
SSLVRAGLIPRLRRASGTRVYQVADMMPGRGPFLALARALLPLREPERVL
SWSKGGIDDECERLSAKLDQNGAEHLTHVVGQILAEEPGTTQLLLLVDQW
EELYTYRPSEAAALRRHGERVRRFIGMLLEAARLCPLQVVLTLRADYWGE
VLNDEPLAAALCDPALVHLRALDRAALERVIRHPAERVGLQVPDALAEVL
LDAAAGQPGDLPLLEFTLQQLWAERADHGGTLTLDAYRAMGGLEKAIVSR
AETTLDRLAPAEREAVPGLFAALVQVGEARTDLRRRARLAELGEPARAAA
CQLANERLLVTGRDWTSGEEWVEVAHEALLRHWPKLEGWIDTRRGALLTV
RQLQADTRTWLESGKRSGFLWSHERAREAAKALTQLGMEVSLSSEEAEFL
GPIDPQAMLAELEQPQTDHQRRALIGARLDLLGDPRPGIGCTPGGTPDIA
WYPVPGGEVTIEVERLIRGGTKPKVKAIAPFHIARYPVTVTQYRAFLQAE
DGWRDPQWWANDLDRDPEGDSYDLGRYDNHPALYVSWFDAMAYCRWLSNR
LGLLIRLPDEWEWQQAATGGDAAQIFPWGAEWNPKTEPCRANTFEARLGG
VTAVGMYPAGASPGGVVDMAGTVWEWCLNKHDSPLATESRPDNFDRRVVR
GGSWYVVQSYARSAARYRSNPSSRDSGLGFRVLCASPIPGH

>2508525510
MKRFFPRPWLAGLLCALALPAWAAFTDNGDGTITDSTTGLVWDKCSRGQV
WDNTTPPGTCTGAASSYDWVAALAEATAANSASHRGHADWRLPNRTELES
LVKIDASAPAIDGTVFPATAAAWYWTSTTYAPLPAYAAWDVNFFNGDTDP
GDKTDTNRVRLVRSGQWFGPWDALTPAVNGACGGDHGVAVLAAPSASLCS
AGVTGSVTSAAAAFTWSCAGTGGGSTAACSAPRQYNVTSTAGAGGSISPG
SAQAVTYNASTSFTVTPSSGYGISTVSGCGGSLAGNTYTTGAVTTNCTVS
ASFSLLPPSTYPIHIAASAGGSVVCSPNPVPHGGNATCTATASSGYRFTG
WGGSCSGSASPCTLTNVTAPTNVSAQFAPASAQAIPTLGEWAMLLLTGLM
GLGAMVALRRR

>2508525513
MHHHTPFTLALAAALCAPLAQAQPTGRLNDTGQALCFDGATLVACTSANT
GDGATYPRQDGRFGRDRAGMAKVGGGAAGFDFTKMCWNGDAEGSGTCTGA
LVANTGASASGTPGTDWACTKDNHTNLIWSLQTIPGINWNDATNTAGGSP
IAAHNAATRCGFATGWRVPTRRELLSVVHHGAYSPTIDGAYFPATVSDGY
WTNDSYAPTPANAWYVRFGDGVTDTVNKTNPSRVWLVRSGQ

>2508533817
MIMDDNITTALPAIGAALDGGFFAGTFLLDGRVYGLIVAPKAEGETEAVW
RTKGKDKNPARSLRDGLANSEAINDSSHPATQFCRSLTIGGFTDWYLPSR
HEAALLAENLMPGDEFVPEQTTAEAFKEGGPEAFERVGYWTSTELEAGYA
WVQYFSDGYQLNLDKGWSRRVRAVRKFPL

>2508533818
MTHVATTTLPEIGAPYGGGFFAGIYLENGVLHALIVAPKAEGEAEDLEWG
PSGDTAARSLIDGLANSNAINDDDHPAAQFCRDLRIGGFDDWHLPALDQM
SVLRANLTPEDDHVPTQTTADAFKLGGPEAFSINDSYWTSTEWGNGFAWV
QLFASGYQGYDDKGWSRRVRAVRKSPL

>2509048660
MHPTRHLMAHPFLSVALAAVLPILLGVPVLGTPAEPAALAISWDRDLFNP
KPAYDDVLVPLPCGGAMAMRWVAASGVVPAEVRGASRALYALEGPFTRRD
PVTGREDRALLIGKYEVSQIQYAALRHRAGDACPSLDAGGRQVQGGVGWT
DTMAAAAHWSGWLGAQADGLTDCAGAPLLCLPRVPGRRVVARLPTEAEWE
YAARGGRAVSLAQFDAPLSSMPGGLSAHAWYSINAEGRPRPIGFRAANPL
GLHDLYGNVEELQLGLYRNTRYPGQLGDAVIRGGSVHSAAADLSAGRRNE
APLYGPSGVVRGPDNGFRLVLDLAPAAPGGVLPALAALAPPRAERTPRGH
LQINVDVPARIRLDGTPVGEAAPGAPLALRGLTAGAHRVELVAEGYQEVR
EQPVVAADQWTQVVVALPVRATPLAWAEALLARLAESGPTGGWLPAVAVV
LLLGGLTVLRRRWHARAASTPRSTPTAGAAAPVPSAVPSAVAPRDSGAVR
AVAQLRLLKPTYPFEPVMIALPGGEFWMGSPEDEPGRKSNEGPRHRVSIR
PFAIGKTAVTFKQYDAFCEATGRGTPIGGWGRGERPVTGVSWHEVTAYAH
WLSTRTGKAYRLPSEAEWEYAARAGTQTPFWTGRCVHTDQANYCGKSDYN
GCGAKTGVFRWKTVPVGSLPANPWGLHEVHGNVDEWVQDCWHGNYVGAPA
DGSAWQENCVHAGRVLRGGSWSNDPRYLRVSNRHWANPGLRGDSSGVRLA
QDL

>2509048663
MTGIGRSARRVLRGGSWNNKPRNLRVSNRNRNNPDNRNDNSGVRLAQSAR
AAPIGGRLGPEPRRSRSAGVWCAGVHEPVSSLVRAERTNSCARTVGGGAS
SPERKGRPVSPGVAVPRSWISGRLPAVLLLLAAVAPVGVLAADPTIAGPA
AADPPPGAVTWPAAAYNPQAQPDDLLVPLPCGGALALRRVSTPGPEQGYA
VSGAFSDGAGATALLVGKYEVTERQARAGAGGACPEPEVSPEAAGERPVL
LSFAEALILSEQVSAWLATQAAVLPACRDAEPKPGPCLPRVDGVPAALRL
PSAAEWEYAARGGLAVAAEVFGAADARAGAAEVWSAANARGAVQPIGTRQ
ANPLGLHDLLGNAAEWVLEAEDPERPGRPLLGVARGGDARSPADAPLLAE
ARLWPLLARPPEALTGVRLVASVPIFTSVEKVRAAQQGGPVSDTAPPEPP
PVLLTGRLRVAVDRPAEVWVDGVRVGAATPEVPFEGEAITAGERRVGVRG
KGYTAKEQIVVVSVHRPGAAGFTLRPLTPAEREAALMLDGAARAVLRAEL
ELVGHAAGAGGDGLAASERAAVRAFQAQVGLEATGYVDATTRTRLAAAAE
AAVKVKAEAEAKAKAEAEAKAKAEAEAKAKAEILRGLADTMIEIPGGTFR
MGCSPGDKSCSEAEKPAYEVRIASFRIGKYEVTQAQWRAVMGKNPSRFTG
DDRPVERVSWNDVQAFLGRLNAGHAGTPYRLPSEAEWEYAARAGTRPPYW
WGASIGTGRANCDGCGSRWDARVTAPVGSFQANAFGLHDTAGNVWEWVQD
CWHDDYVGAPAVGSVWQENCPDPRRVLRGGSWSYSPWFLRVSLRLRYNPD
FRIDDLGVRLAQDL

>2509056928
MHTLRPFLALALLTSSPVLFSVATADIPSARDDCAGDLVETTPSAEFTPL
EGGAVVRHERTGLEWRRCPEGMNWNGSGCDGNASWMNWQTALQHAHDLQG
WRLPNINELRSIVEFCRRGPAVNQHVFPDTPSSIFWSASPVAGYSDRAWS
VHFARGNDFWNPRGNDTRRVRLVRGGQ

>2509056931
MVHLIVPLRKTLIISLALVVMTQGAPAQATPELSVENYELVSSQRISRFE
FEYTYKAEVTNSGSGAMDVVATVSVDAPGLTVLDDTVSFGDVPADTSVKS
ADTFSIRHDRRHSFGVDALTWSVTFQPVLLEVSTFAGEGGQISPSSRSVA
QGETATFEVIPDSGFAIASVTGCDGSWDGGTYTTGVITERCNISADFAAM
PDSGVGLTIAPELVSASSVGTDTASLSWLPSDQRGPESVRYTVHISDEPG
FVPDSTTAAAEVADQLFARLQDLAPNRRYYAKISVPHPDDGMIWSNELSF
ATGSIPTTLNPEQDFEVISASTVKAVEEDHVLLFDSSGIAVDSILISDTN
GGFFRRVVAVDDRTGRVETVSASLNDLFDDLHLSSETRLASLPSITNTQI
LRLQSLSEDVGERREFHWPETELRLVQETESSPISTEPEILGDGGGLLTP
RSTDAGDLEQWVNDRIRLRAPERILVEPGSTVEFDVIADLVNDADMEYEV
SELELRRIREPRGTPDANVSVRLVSGGIGARERIMRLNWTPRPEHFDGQG
RPYTLEFRATARQQDCIFWRCNDRVTVEVPIYVGWSLPEDEDVRIDEVRG
DGITFNGDMRLNFDPTLRVDKKITGASLESAEVIAAGPVTFDLNARIQAA
RADNVETEQRLLTKRFVKVFAAGPVPVVMAGEFTLTAKLKATANAELDIN
QNITVGYDLEAGLTYKRGRDDRWELVREATPVYHYTLHGEAEAQADLDVR
VVPDLQITFYEVVTGQMKVEPYMLAALGLEGQFQYDQAFDERNFTSSGFD
AEYRFTKMDLSGGLDLKLRADFSPFDQTLAGYPSRDSDDFRVVQILEETL
ILGLADIDLEQKAATRDDYPGAVGIAATVTDRAPLFPFERGSERWDTFPS
PDDLRLLSDPEGDPAKVWICIDDDAANAETDYTVRFFGHSELNAFVQQYE
EIEVSLQRCMTDEPSPPDDPASPLEFATIHGEVCTDYGLCGLEFTIGDGV
GVETVTVSVTWGDNQSLDEMTLHQCVNAGICNSLGDSTFRIWHRYPAGEF
SGELLWETTTGLQGGGAFSVAVEQSQDLALQAQAGDGSVTLDWPALPADQ
YNLCRSEMSVSHFDNCHVEGGRHVEQDVGMPPHVVLGLTNSQDYYFRLEG
QFGDRRIMSNEITATPTGDGVELPATQALNDTGIDWCADGDTNFLDCPVA
GYPGQDGEFGRDAAARAGTLEKVGAGDAGFDYTKISNDGAELPASAELGN
GPNDWACTRDNVTGLIWEVKTSDGGLRDRINTYTWYQPDGPNKGNPGVED
GGSCVGSACDTHSFAQAVNAQGLCGATDWRLPTRDELRSIAHQGRTDPAI
DEAYFPNTRSSDFWSASPYAVDSDRAWRVRFHYGNGTWGYKSTLNRVRLV
RGGQ

>2509514681
MNAPTPTAVSVPQLAEGEIYVGIVTNTAGEQNHVVLLPGDNDDASWQAQM
EWAKSIGGDLPTRIEMLFLLENHRGEFEPDAYWSNQPDTDPGYAGWAWCQ
YFDLGYQDGYRQDDELRARAVRRLSI

>2509514691
MQIQLPTLADGEVYLGGFVDRNGDVTHTILLPGENDRGTWQEQMDWAKSR
GGDLPTRAELVIAYEQHRDLFEKAAYWSNTPDDDPDFAGWAWCQHFNGGY
QDGYHQGNELRARAVRRLSI

>2509514692
MTITLEQIEADHARIGAMIDEFKKQPRATEYHVDAVTIPLAAGERIAGPI
LLEDGSLSHYLILLPGGAEDLDWEAAKAWAAERGGELPTRREQSLLFANL
KGEFEPAYYWSGERHESNSGWAWYQYFGDGHQYGSRQYDELRARAVRRFI
PSVF

>2509514766
MQIQIPPAAEGEVYLGGFVDKNGDVTHTYLLPGDNGRATWQEQMEWAKSI
GGDLPTRAELVIAYEQHRDLFEKAAYWSNTPDDDPDFAGWAWSQYFANGF
QYGDLQSSELRARAVRRLSI

>2509514767
MTITLEQIEADHARIGAMIDEFKKQPRATEYYVDAVTVPLAAGERIAGQI
LLEDGSLSHYLILLPGEAEDLDWEAAKTWAAERGGELPTRREQSLLFANL
KAEFEPTYYWSGERHESNSGWAWYQDFSHGTQRNTRQNCELRARAVRRFI
PSVF

>2509795703
MAEVQRFRSVFTPYGKEVSINAFNSGDKVQISFMGIGDGNGAEYTPEFGQ
EDLKREWVEIPINNISIDENNPFWLVTEGIIPENIGGNWIREVSIKDSTH
RVIAVATVAATYKPVLEEGSATASVIRVVIAVNDTNVFELTVDPSVALVA
RDEFLRRVEEIERRIIPEAPIDGRIYGRRNGVWQRIVISNAFIDPRDGKN
YRTVEMPNGKIWMAENLNYAGSDPLNPIGVYYGSGTTPGNAEPFAKAGRL
YTYDEALTVAPPGWHLPSDEEWEELVTAIGGAAGGGTKLKATAGWNMNGA
VSGNGTDDYQFTGLPGGYRYTDSTFSNVGNYGHWWSSTATGASNAYYRRL
HYTNSDVYRSTYTKAASFSVRCLKD

>2510027357
MPNSPSVNQLSKREDLTTRRLRVIVQRYGEEKHKEQVLLLAYHAAFPLTL
TSDLLYCLRETFVKDCPWYAVADILLSGLCETIGYDLYEMEAETRNALLR
CLEEKLGKQRLRELDNFMFQYISNRLDQKDNDYRWTPLTYLIADDEKFDT
LKRKLRKLILSLSKEDIEWRKLSEKYDDFLQERGFKPLLSKDELHPLDEE
EQKIAAALGVELKPFEYYVAVITDDELEELKPFQFATVTVDTHGQIIKRE
KKEAFFFTEYLGETPGKPAALGIEMVAIPGGSFIMGAPENEQGHRDNESP
QHKVTVQPFFIGKYPITQAQWKFVAQLPQINRELKLDPSEFKGDNRPVEC
VSWNSAVEFCSRLSEYTGRTYTLPSEAEWEYACRAGTTTPFHFGETITSE
LASYNGSETYANAPKGKSRRKTTPVGSFRVANAFGLYDMHGNVWEWCLDD
WHNSYEGAPNDGSAWLDDKNDNSSQAHRYTVARGGSWYTEAQYIRSAYRD
FNDGSERVNYFDDVVGFRVVCGVGRILQ

>2510129600
MATKGLGNETLVTSILRSNTVLVEVGGSVRRITVENFMNAINNGDEQMLR
QVAWGIPIKQSTQSSTNYGVIGNTAAWTEYKLYCGRYLVTNDGRAAKMSP
TNSAVFADGTAVDETKGHVMWIGPRLYYRVQTDSVSGVPVLWLSMLPIGG
EFIGGANGGMYNCIGAYKGSMSGSALVSRSGVAPAGSKTINAFWNAAQVN
GKEWGLTDYDQRKLIMMLGLSQYGDTNIQAKLGYGVGGSSSKDLWAAAAA
LQTGATKSLGDNWGKIAISVVNGSNTGVDCSRVNMMGIEDPYGWQWEFLQ
GVFCGSSNNSAQSGTEIFIYKGNRLPTTAELAAHPNGEYRQATRQTASGQ
VQEIILGEHFDIFPKKIGGNSTSYWADYSWANTTGQLVLWGGAAYDGAYC
GLASAYSSYDWSASYASIGSRLAYFGNLTFVSGASLMAA

>2510129634
MSELKITQEKVTAAFSEANDCPKAISILTALFGKQKPDYTDYHNIKTYED
ACEAIGVKPIVRLLVEDEDGHKEEVADIAHLAYIKLCTIARALNNDPDFP
RFTKDEYRYTPWFYLYNQKEIDEMDEEDRNRLVLWGGSAYFGAYCGLASA
YSYYVWSYSTANIGSRLAVKSSEIAIYFGEQFKELWKDFLIGKK

>2510279326
MPTIFTKDTLRASVEAATGGHVTVLYDDKGYPSYMYKIPKFTIGFAFKSL
LGDSWANSALASRENETFPAFVKNGVEKSELYIGCYKGKLYDGRLCSVPG
VDPTTYINFDAASKSATDKGEGWHIMSIWERAALIHWCANNKKIPRGNTY
YGRHHSATYEFGARQDGGKPGDTTGDPAARTLTGSGPASWRHNAEQFGID
DLCGNIYEWLVGFKLVDGVIKMISDNYFDQAETSWPGSLGALDSTGGTTD
GTGVTDAGAPVFASAVTKKTGEEKYAVQPTYSSRAAATGYTVPIGLILAG
IAPATRISGTYDTDGAPNGALYMRNVGERLPLAGGSWSNTSDAGVACLDL
DNLRSTSGSSVGARPCFVA

>2510288045
MSAAAQEVPVVTIPEIGQAFGGGFFSGITRDPATGKRYLNITAGAEHELV
GAWGKYGEKIEGADSFTDSRANTEAMAASGSEVAQKVLALDIGGFTDWAI
PARDVQELQYRHFKPTTEENWQYGRSGDNPNSEPVGLLYTEESPTQTSIE
SFQEGGPEAFQDRAYWSSSQRSAYYAFGMYFGGGDQYYGGKTNELRVRPV
RSQLID

>2510288046
MKSEMVKLEHKGIHFKVARPRLAEIAIAAVFASSLPPVANVAPAVPGTTP
ALGEYWPGQGGVNGGLVAARGDVPAHYLIFAAKDAGSFEWGGRGIEVKGL
SKTDGYTNTQVLIGNDDERKYPAADACAEYQADGHHDFYLPAAAELYQGW
LNCPDVFAQDCYYWSSSQRSASYAFLMFFDDGYQFHYGKHRELRVRPVRR
FFI

>2510288057
MQANQLTTYTRGDLMISSPDESMVLKLATLSMGAQPTPATFSAPAIGEYW
PGQGGVNAGLMRGENGTPDYWLIVPTHESVKGKKLAFGGYEVDEPEAASR
RDGLANTLHLVEGSGQKHPAAQWCDDLTVEGHKDLYLPAIDELALCMANV
PELFDKEWHWSSSQRSAHYAFGMLFADGYQVRAATARTTSSASAPSADCL
FIDPFIAFHRR

>2510320558
MNTSTTPLKVLADGTEVPATDPRTDHVAILFPDTGWMVARDALTNADGEA
HANADAVDADARQLHLLGFNDWFNAPLDEVWLRHVLKHDRYAPAVDTNLF
PDLPTDDWYWTGTAAPWSSGSAFSVLLLGGGVGFLRRDSSGFGLACRRAR
Q

>2510409163
IMSQFFLPTRDDMLNLISIQQDLYNYLTGKGTGMYGVEYNIQTDTFTRID
DAAGLTQPDFNNIFPWAGMRRCNVADDGRVLAYYGDPTYKEDGSNGQVMV
EIPKFYYKSMRTSTGYRWWVSPNPLPGFQVHPAFIRNNVTKQYIYIAAYE
GSIYDVSAGAYLLNDEQVADFTTGTGDKLCSRAGAKPCSGLTQNLTLPNS
RILAHNRGSNWELQDFLTICAVQLLFVVEYASFDTQGKIGSGVTNITDDR
STNMAINTGYTSTLGNNSGSVSVTHYQTGQATNAVSYRGIENLWGNIWKW
VDGINIKTDHIPWSADHGFGSDYFTDPYKPLNVVLPAVNGYVKDIAYNDV
FNYGFLPSNVAGSSSTYLHDYYNQLTGNRVAVLGGDWLSGSDAGAFNWNM
TVSSGYWGRDVGARLLYIP

>2510552445
MAKTYNNLYPDIYSFESLHAAYMLARRGKRERREVQKFEQDLEGNLIQLQ
NELIWGMYQTGHYRQFIVNEPKERLVAALPFRDRVLQHSLVSVIEPIWER
RFIFDSYACRPGKGTHKGADRAEAMLRKVKREHSHVYVLKADISKFFYSI
DHGVMKSLVRRRIRCRRTLKLIDGIIDSTAMPGDPHPVGLPIGNLTSQLF
ANVYLNELDEFVKHVLREKNYLRYMDDFLIVHHDKAHLHRIRAQIERFLW
ERLRLKTNSKTQVFPVGERFGRAVDFLGYRIWTTHRRIRKSSISRITRTL
KRLRRQYAAGKIDLSKIRESVMSWIAHASHAETYGLRRKLLASTPFTRGE
GRPQ

>2510552446
MIEYGHTAVRQFPKMERHVLGAEIRATMWAVLRLIVVCNKRYHKKTTLQD
LDAELDLLRSQVRMAKNMGYIDFKKYEHWSRLNDEIGRMVGGWVKAFAGD
GNGGAR

>2510917494
LTKHLSSLLQNSAKAKTKAGGRLVGDSERLPLGRFYTLNKPMQQAENTEH
LKRLPEQFPHPLAIEWGEDDFGLYQMVELFGVEHVFRWIPPGLFQMGSPT
DEEGRFENETLHWVTLTDGFWLGETVISQQQWKAVMDENRSETAEDNLPQ
VDVSWDDCADFIDAINQEHEGLGARFPTEAEWEYACRAGSKMAYWWGEKP
DLGKANYRGDPKDEALGQACPVKSYLPNAWGLYQMHGNVWEWCWDYFSDY
PAGNSENPEGPEEEVVSEDYKLNGRAERVLRGGSWSIEGLYLRSACRSWG
RPDERVITIGFRLALGRELGRGGAANKKSEPQALRSSE

>2512979580
MIHSTSLEPDPKIQAAKERIDAWSQSRHVTLEHLEFAYHAAFPLALTPDL
LYRLRDYLITELKLQVPWVAVTDLLLSGFCYEVGQELYEIDITVRQVLLS
YLASERLKQLSKFLLNYIELQINHGDNNLIQAQKWTALSYVEPTQAAKQI
TEKLAKMLQQRHQDDWSQIAFLVETLEKPLEDAGFEPLLTLAQSMGQSAR
GDDSGAKAQLNKLRHELGNSPTIAEVTFSFVPAQTFTFEVVTVNRRGKII
KRETKQAKYFTENLGNDVTLEMVAIPGGTFMMGSPETEAERYDDESPQHE
VTVPPFFMGKYPVTQAQWRAVAALEQINRKLNPDPSYFKGDNLPVEQISW
YEAVEFCDRLSKYTGKYYRLPSEAEWEYACRAGTTTPFHFGETITSDLAN
YNAEETYADSPKGKSRNQTTSVGSFKVANAFGLFDMHGNVWEWCVDHWRD
SYEEAPQDGSAWIDINNDENDNHARMLRGGSWSNHPRNCRSAYRSSSAYP
AVRYDYYGFRVVVSAART

>2512981303
MAKIVINHTQKTAQYFIEKLGNGVQLEMVLIPEGSFIMGSPENELERRDS
ESPQHLVNIQQFCMGRYPVTQAQWKAVAALPQINKELERDPSHFKGDNRP
VECVSWYDAVEFCDRLTSHTTRQYRLPSEAEWEYACRAGTTTPFHFGETI
TTDLANYDGTDDKDGKWSGSYGRGPKGIYREETTPVGSFGVANAFGLYDM
HGNVWEWCLDHWHENYKGAPTDGSAWLDKNDNDNQSRLLRGGSWLNFPGH
CRSAFRSLNSPDVVSYDIGFRVVCGVAPRTLQ

>2512981304
MIGRLIARLEQAGLELNAEEIADILWLANQMEQAATKPAQIEQPSEQPLQ
PSTPITSTSANTAQTPPSSPTPSKEQQPAVSAYSSDTIPESGSSDKSSPT
AEGLPFKAPSAPALRNSLALGRSLRPLMRKVPSRTELVLDEEATARQIAE
YQVWSPVLQPARERWLELVLVVEETRTTVVWQETIAEFQKLMERHGAFRN
VYTWSLQTKTETKIETKTETKTETKTGVTPQLFPFQQKLQRKQRSRSPKE
LLDATGRRLILLISDCISPLWWQGEIHKLLELWGNHVPVAVLQLLPEQLW
ERTVLGLGTSVQLGALAPGVLNSQLIETGLPIWQEQKPTIALKFPVVTLE
PESLTEWARVVAGVGSVQTLGVLFEPNWRELVPKSPSPNGQQSTEPKLLV
KRFHATASPLARKLAGLMAAAPVSLPVIHLIQQELLSESSQIHLAEIFMS
GLLQLVQGHKQIQPEHWHYKFVDGVRSILLSSVRITEIDAVLEAVSQYIA
RKAGLQIKSFAALLVPNPNWDISIQKEVIPFAEITMQVLRQLGEDYAALA
EQLERKSPVIREDLEASDNSPKFLTFEFEVATITIKAEIETSTDIDLEPF
EFDVALIELNQPAQITTSSPLEIVNEAIFTKTGKRLNNVEQLVLEGTLVN
QTYEQIAASAAYSVRHLKNIGIKLWEVLSEVLGEKVTKRNLQNVLEQWAA
RRRLTINRHRQQAQCFIEDLGNGVQLEMVAIPGGSFAMGSPEDELERRDS
ESPQHQVTVQSFFMGKYPVTQAQWQAVASLPQVNRELNPNPSNFKEENRP
VESVSWYDAVEFCLRLSRKTGKPYRLPSEAEWEYACRASTTTPFHFGETI
TSELANYNANYTYGAGVKGIYRGETTPVGSFGVANAFGLYDMHGNVWEWC
LDHWHENYKGAPTDGSAWLSDNDNQFRLLRGGSWHYYPELCRSADRDSCT
PDVAYLYIGFRVVCGVALRTLQ

>2513780089
MRDNTLGWVSHPLTRIALIAAVTMGASTPAWSVVLSNPTGQIKGRTPTAA
GSVSILKPGATPLVDNDQVLGSKKPNEFTLAPLSPGVTFTDLDGDAQATP
GLAIAPAGVTWTWMNGVTPLTPTQLTQTLATNFAHNTTLTVQANAPVLST
SLTGFPTTSGTPVPLTSPVYRVRVNIPATPVIYVNGTTFAWNSGFPTTGF
VGAKFQLYMNGVDATANSNYTYKENGNQTWVDIPTSNASGTEGTFTFTGT
PTSANKTLKLIATNKTDSSDKHTLNITLGRWFVNGGATTRTAANADAYCT
GLGGGYSTPPYATMTNAAYGAAGTRAPAAGLWSQWGAMGTFGSGWLSNFY
WALEPNGTIRHNVDLNYGNLRSVNPSYNSYVACSRVL

>2515425833
MLTPLFQKIILPSLISNTVGEVDFNMRILPGAENFPIGNNKGEEDSYEDE
QPRHSRSIAPFALAEYPVTQTLWTAVYNLAEERNLKFDDDLLRPNPSNFL
GPNRPVEKVSWNDAHEFCRILNLLCGKPEKYFRLPSEAEWEYAARAGKRE
TLYAGSNQLNEVGWYGENNKKETMPVGLLTPNVFGLYDLSGNVFEWCEDD
WHGNYENHPSDGQAWIDDPEKRASIRVRRGGSWYNLARYCRCALRIGNGP
DLRDRVYGFRLAAPVQ

>2515425837
MSLTALFAPANSQQKVFTIGSTSFRMITLPGKEGFWMGEDESARDSEKPR
HQRDIAPFALAEFLVTQQLWEAVVAKGLQHPQARTLVQGHAEEQTLPLNP
AYFRGKNRPVEYVNWHEARRFCAVLSMLTVGKPDFFRLPSEAEWEYAART
GARETVYAGSNQLGEVAWHDGNNEKETMPVGLLLPNAFGLYDLSGNVWEW
CEDDWHDDYKNHPGNSAAWKDGETEEARASLRVLRGGSWDYVARNCRCAN
RYWFRPGNRGRYYGFRLAAPVSDSV

>2515441862
MSYESKHIDGDVSVGRNTAIGGDATVQGKTHLKGNVMVDGWLEAKNIKGV
SKGLFTTIEKLKAAYPLPHDGWWALVGVSLPAPIYVGDGGEWVPTGQSGG
NPTIDSGQYNEAVEKLQEDITKLQDDITDIEARNKAQDTNLTTLGDSVNS
LQDQVNTTKDTANKANNKANEVGSQLNSFKDSKGENGGIAPLDEQGKVPS
RHLPGYIDDVVDFYGISVGITVKNESIDKNSNDEGCKVVYDKEHGCFVLA
YVPTIGESEAATYYNNWLNADVFGTASTNGRIPSSGKVFLCEEDGKSYRW
SGKQLTSIGSDLALGHTSSTAFPGDEGAKLQEDMKQVEENKKAILSLNKQ
VVSRSVVNVNHLFDLSDREITFSVALDRCATSEYASALQIPGVVLIFLTE
AGWVSKQWTNTSDWSKESNWTDFGTSGGGNVGNTINVNDLCGDGEYTLGT
AIKAVVDLEKESGFSYLKSGIVLTFKTAESDKNGAPVWLAYQFTRDKSDI
SPDDLKPWVAFGSGGSKVETSDKPVEGGKDALSTGGAYIMQEKAIGGFDE
ESDEDYIYYKATNLNGGQIEDIVLKIPKNGGGGGSSEDSTLSIYFEEAAP
IMAFGSEIKINVALRSVSYPDGNEVLGVIRNITIIDASTGLILSSEDMNT
VGSASATDYKFELDFTSYFSSAASKSFFVQATDSDGNTKKKAITIMAVDI
TVEQPMALNYTSDTILVAGGPAKNIGQFYKFPNNTSSILAVVEMFYNGEW
KKLGEATVSDSYTKGISVNPTNVFGGGERLSHGAYPVRIYGTEKKSGVKG
NTIYSAIMCVDENSNTPIVAIRFNDKNNGTLRLYDNLTVEVAAYTSGKTE
THVDVFYSEEKVTAVEAMIAETVTVNKQISGYSTDGSQSITVHAESGGVS
TNEIKVTIKGSAIDIAIKDGALFGYDFSTRSNSESDHTITHNGVTMDVRG
ANWSSNGFVDFLKERSLRIAENVTAEILDYHPFGNASVETTSGCAIQFAF
ATKNIKEADSKLIECYDPDSGAGFYVCGNKAAIYCKTGQPALVERSFRQG
EKITMAVVVEPSTIYVSRGGSNYSCIKLYLNGEEVGCIGYISNSGAILNS
KTITFDGTEGDLYLYYVLAYNSHYEWAQAFRNYLCKLTDTSAMIQEYEAE
NVLDTQNRPTIEALSAKGIPYYVVVSDQQTFDTFDSDIDTSKKFKCTLFY
YHPTMPWRSFKAINVQWRRQGTTSAKRPIKNDRFYLQKNDGWEVTPIYPD
YDSEDAQISYKLMKIGYVRVGEDSIPVKIITVKVDYSDSSNANDCGVCGL
MNATFRALGSNYLTPAQRSFDGTWAKSDISLKGLEMNHSTANHPIAAFRA
TQESLTDAWFHAKGNWKEDKGEQVALGFKDTPGYNKGCVNYGDFVEYFGQ
NGESLDQIETRFKNDITTDKEKLYLLSLYCGQDYRFMSYERGEWTRQAGE
MKQENGKWKITGKVLNPVSGYELLTYDGMNWWQGVGSVEDMMEPTTAESS
WVTKLKLGQDTYPMWTRYFECMIDDDQLQIDLAMGRKVPYDLYQVLKFCD
SCDYAKEELAGKWQEIWKTQMWKYINPYSLVSYYLFTDYLAAVDQQAKNM
QPMFFLEDGCSVKDGVYSGANGMEARRMYLNKVYDCDTCNGKDNDGGQTI
DPEVDPGDLTNSAYAGRGSVLWNDIRGQQTMDVDQNANTITLPAIADTMR
SLPDTLGIGAGPFSPKGADYYFVKQIMKKWPKVVSSYDGERKYIKYTGYN
DLYFYALQGLGLTSLPAFIEQRWRIRDGYYRCGDFKAESGYIGGRIGAKE
GAVIRFKAAKSGYFGIGNDSGNITQGIFLKAGESGTFTDFQHGENIMLYI
YQADRMSMIDLSEVSIDPQFGNTLSKMSLLQELYLGSENHKEWKMSPGNT
GFLTNLDLGDMPFLTTLDIRNTEIITVNCSKCPRMESVHADNTSLSAITF
AETSPISTLALPGTITELVLNNLPNLTYPGGLSLGGVSKVTKIFVNECPY
IETMTLLEQVVNASELKTVRIPNVNATASVEMLRSIKNGGAIGLDANGNA
YDEKGQCSGITGRWILVELIEQNEIEELVRYFPQLELHNSQFSIVKISDT
VDNDSCEKYSNPENKTGADYGNTYIPSGHTLAIKKGCHAYKCSFNTKKNQ
MEGVQLSDTDFNYLKNGSSFDITDTAGEGFDIFWHAPHHWYKGVNDYKNQ
VKYFFPSITETEPLSTALHSRKSLLSELLYMENTGVYAIDAVVGEVIGED
VITTASNTNSYKMDVRGMKQVRWPGLNHARLGGVFTDENNRVLSTFIMSV
SHTYFDFNIGDYVFCDIPNGAKWFYFTSFRDIGDIECLVVDSSSIEAIEP
EWTEHTVGDNDSLVGVYPITVDGLKMPRSLSGDIRSKKGNGTSVTSNEWK
YDSEGNPIEMPIGGLNYTAKDFQNICRLRGVGYQLQDYEQHKEISNLWWA
LSGTTNEQSVVGNGGHDSILNKLDSIGMADSNNTGNTLNSILGLKHYVGC
DSEWMDYIAFNVPSYEAFYKAKCTENDSSYPIDYTAHIYDPVNKTERTVK
TVDASNGNCVVRIVHGAKCDVLPSRVHKGDTSMYVTHYAAGFWISGSRGR
CVLRSGNSSSAYGGLAFAHASYASSFSNTSYGARLAFRGKFVIIE

>2515509870
MPNISKLSLAALRDQINAGTREVTFKTDDGALTQMVYIPKFRIPAGIWDN
GQFPPQDLLLGGFFVDKYPCSHKNATSTSRGIGTNPTVTAGSTTDVAVSL
PGKVPWTEITLDNAKKACENRKINGVSCHLMTMKEWATLAFLIKLLGHDI
RGNNYFGRDIRDPDSFEYYGVPDVSIGGTPGSSGYPYYGHQFARVLTGTG
PISWSHNGMANGVFDLVGNVWEFIDFTIDTGIYTAKKTAVIQDADGITAT
DTAIVIANVQNPEFWPATNGLVLIKAEGTNTDEYVRYSNFVDNGNGTYTL
TGCQRGQEGTTAGPHGNGAQVIQMTDYCLIPGGYSAVIADSGLNNTTNPA
TFTYSKLVLGPGKTGPAVGDVLQVENEQMTVTAVDGNQLTVNRGANGSAI
AAHAQGVKFACISPQMSNNDAASTDATWGAWQFGLFLTMRTEPELAALAL
PASVNASAGNEEWKDGFWARWKGQRVALRGGRWDDGGPARAAFALDLRPP
VGHWGGGIGFRAALSL

>2515881226
GVTKVVTEANISSGIIWGGYGYEVGGINQNSTVSGGDPCDGKNDGGCNTT
RIINCLTNQDNCVNTPSSSIDIATYAAGICDQYNGGTFNDWYLPAICEWS
NSGNSCSIDNIYTNLRQHGFGGIVXGXYWSSTEXSXXPQXXAWYQXFAAS
GXSFQGXXXKXXQXGXRCVRGF

>2515955023
MPNFDDFKLAIEAMSGGKNTVLFDDMEMPSVMVPFPKMMISEIMTGGSQN
VHPAFKVNGVDKDKIYVSKFQNIVLNDRAYSLPMRDPKVYVTFDQALTFC
RNKGNGWSLNPYSLWSAIALWCRKNGTMPRGNNYWGKDYSYQHEKGIPTA
YEGASHESHPNEPTRVATGSGPATWYHNWMPDGIADLNGNVWEWCAGMRL
KDGEIQIIPYANSLLAETNMSATSTEWKAIKADGSLVEPGTAGTLKWDWV
SSKIQLTSGNVTYTTDQGNGIQYKDMTLASGLTAPELAKALLLYPDEPGG
DYGSDYHWMNTRGERLPICGGGWSDSSSAGVFNVRLIYSRSHSSGLIGFR
SAFVEL

>2515955055
MEVICGRDCRKAIGGKCIREALKIDSSGICTGYEKYRDFYREDNVVIYDD
AGLPSVMVKISRPKDTEKIHPMFIIGGEVYDEIYISKYKNCIINGKAYSL
PMQKPATDVNLEEAEQACFSKGEGWHLLTAAERGFLAQFCYDNNTLPHGN
TNRGEWHGNPEEKCKTYDGYRMLTGSGPETWTHDHSVFGIDGLCGDIWEW
FRGLRLMNGRLGIVPNNDAAMNIDLSENSPKWIPVEIGEDSVYMVTEGGI
ICFTTEAPEEDDYDGCRWEEVEFDFEIPEEMKNLGLFNGEPKAYIYVDTE
GERLPICGGWWAGASGAGVFYVDLGNSRSHSGSHIGFRSAYYRKRKD

>2516020416
MSIVTLDHIESEHARIGALIAQFKQQAVATEYVIERVVIPLSAGARLAGP
IFKEDGSLDYYLILHAGEGGELNHDDATGYAVERGLKLPTRREGRLLQAA
FPEFCAEGSIWLEEEYEDDSACAWYQFYGIGLQFSLHKSAALRAVAVSRF
IPSVI

>2516020417
MQQIQLPPIAVGHTYLYGRINKNGDVEHTVVAAVNDERLPRELQREWAKS
VGGVLYNRVDALIIYNERRELVKPEAYWTDDDVEWDSACAWCQSYSLGHQ
YGYRKSAALRAVAVSRFTA

>2517467763
VGLGSATITTPKTEYVVSLTYNGTNIQGKINNTSNKLIVKIPYTNGSGSY
TKVTSQAVTTAVGQNNDTNTLTLNIPQGNFGVNGYLDATITVSGRDQEYL
VKQMAPGKSYTIATIPYQLNGKSYQLVLKGIGGIPDKKFGVQTNGKLEHQ
FVYIPIMGSDGKLWLNNNLGADYSNLNSSAFNPLQQATSLSDKNAYGSHF
QWGRDADGHELITYPTSTSGQRVHQNIPLYRYDQLQTYTNPCPAGYHVPT
KDEWQAYLNLLSSKNAAGWFADPLKLTYAGDLNQQGSWHPAPGANSGWFW
SSSPNSSGYAWYLTFNGSDSYTSSNNYGNRNRYWGRPLRCRQD

>2517695866
MALLSDPTLTDLKDQGLTGQEIAEAIWLATQTDDGAPFVWDVVSEAVEDP
EAPTESDSSPPADISAPPPREPQADIVPAPVEKKASLALPDNYRPIPVPD
APALSQALQLARSLRPLARQVAVGLPALIDAEATVERIAETGVWQPVLRP
ASELWLDVALVFDASPSMCLWQRLGKDLHRLLSRYGEFRDVRVWQLRQVD
GRVELTARNGAIHQPRELLTGDRRRLVVIVSDCVSRPWYDGTMHDLVKVW
SDHLPTVIFQVFPERLWSRTALTRSLTVEFKRKRNGLLNHTLHPIPRSVW
QRERLANSLQTSPVHLPVVTPDDPDSLADWANLIAGNRRVRSLGIVWDAT
AVAPPSSRQAAKPSASLIQDRVDNFLLTASPISIDLAALLASAPVITLPI
VRLIKQSNLRQASAVHIAEVFMSGLLKVCGDNTPDFENAERMAYELVDDE
VRDRLRAGSLVADALTVYRKVSNYVAQGLGRSVDEFWALLRTPSQAAAED
DDLPEFLEAFATVTGDILRGLGGEFEAIADALAPLPAPAETTVEDTEAWP
PLRTLEFMTAEVVDLEADPEADAEAPGLEPFDFEMATVIRRQRKWVIERQ
PRSTDRFIEVLSNDPAALGLELVAIPSGTFTMGSPTTEPNRASDEGPQHK
VSIQPFFMGRYPVTQAQWRFVASLERVDLDLDPDPSRFKGDQRPVERVSW
YEAVEFCQRLCRYTGRDYRLPSEAEWEYACRAGTTTPFHFGETITPEVAN
YDGNSTYNNGPKGDYRKETTPVDHFKIANSFGLSDMHGNVREWCQDHWHS
SYEGAPTDGSAWLTDNEGARRIRRGGSWYLNPRLCRSAYRDYDNPGFRNY
FIGFRVVCRAP

>2517695872
MPSFTVRKSPGTTRCFTEPLDGLGDAIPLDMVLINGGTFTMGSPAEEPNR
DEDEGPQHEVAVPPFFMGRYPVTQAQWRIVVAMPQVSCALEAEPAHFKGA
NRPVEQVSWYEAVEFCQRLSRYTERDYRLPTEAEWEYACRAGTTTPFHFG
ETITPEVANYRGTSTYSNGPKGDYREETTPVDHFGIANGWGLCDMHGNVR
EWCQDHWHSNYEGAPTDGSAWLTDNEGASRVRRGGSWDVVPRICRSAYRF
DYYPGNRSYYIGFRVVCRAPTTLQDETR

>2517922281
MPFILSVKDAYRQAVEAASNGKNTVMYDDKGNPSIMVMVPRFNISDVIQG
GASTPHPAFIVNGVVKSEIWISKYQNILHDNRAYSIPGQDPRASIQYDTA
KSACEAKGPGWHLMTNAEWAAIALWCKANGFQPRGNNNYGADTSAPYERG
KETHKSDATRTGRVATGSGPASWAHDNTPAGIYDLNGNVWEWVQGLKIID
GIAYVMTDNNFTDAESAWVNTGVNITTGMSSGNRILTMREGAIPNTPSMD
WSTLAVPATSSSSGSADYGTDAYWFNAEGERLPIRGGSWIYGANAGVFAL
YLSYPRSDSGTSLGFRSAFVSL

>2518641108
MIVIQANNFPQYSIGADAVFEPLFLPPDGNRTRFCIGWSGLGRYTAGTLR
LWRNGVSLAPNVDFIEEDNGMFYKFTTAPTGKLLEYMVSYVPRATDKAFA
TGTDEMFLFPNWLGAVGIGDAFWIGRHAASRSDASNTAVGTSNVPSSRRS
VVPWCSVDFATAKSACFAKGTGWHIVQNREWANIARWCKLLDIYPTGNSA
SGVDGMGVAHAPDPTVSGRALTSTGPTTSSHNLLPSGIYDLVGNVWEWID
GVQLQGGVLWIFDGNNALVTTGINPTFGSSGGAFSYLRTDANLVNECIPA
TTGESCRGNDGFWFSASGVTQLLRGGGWGNGALGGLFTFGVNGAPSGSGT
SVGFRLAKSM

>2518922044
MQKATAFAERDPATPATEQGLIHKFNVSRVDGRDAPGGDRHGARYFVLDL
DHDPHAKPALRAYAESCEDNYPQLAADLLAQIDRIELGAFVTVPETTLPS
GLVVPAFQASQYLCSQSKDGAPWVEINYHDARAACERADTRLITETQALA
IAHDIAQQDINWTGGKVGEGSIYQGLRKGSVSAAQGSSLEPIDPDERRWH
LLSNGERIYDFAGNAFTWVFDDVQGDEQGLTTRIAADSISLTTAPLPSLE
KGMGWRPQDGANWSGFALLRGGYWDSRSRAGVFYLSNDWPDYERGSVGFR
CTK

>2518922045
MHNFFITVPETTLPDGTIVPAFQVGQYACSRSKDGQAVVTAEGTPWVRIN
YRAAIEDCKAAGFALITERQWLAIAHNVAAQACNWTGGAVGEGELFQGLR
NWMVEEAQPGTYQPTDESERRWLTLSNGERICDLNGNVYQWIFDDLQGDE
EGVVAHPFAEASPSIKAPFERMQKGMGWRPQAGADWSGYALIRGGYWDSD
SLAGVFRLSYVWPDREYDIVGFRCTKPIGL

>2518937975
MSGLIISIKDTARQAVEAATGGRVTIMYDDKGYPSYMVRIPKFNIEDIDA
SLGSGVHPAFLVNGVEKSEIWVGQYQAVVHDGRALALPGQDPRVYTDADQ
ARGYCSAKGAGWHLLTNAEWAAIALWAHKNGTMPNGNNNYGRDHAATYET
GTRQDGDQYAPGQAIGSARILTGSGPATWRHDHTFAGIADLNGNVWEWVG
GLRLVDGEIQILASNNAADNSKDQSAGSSEWKAIAQDGSLVAPGTSGTLK
YDATGATGSGDVLLNDTVTSQSDGSTSASMDFESMTADAGITVPDLAKQL
GLFPGLTSLGGDNIYMRNVGERLPFRGGYWHIAAVAGVFALHLNSLRSYS
SHIFGFRPAFVGI

>2519043822
MANVTIRIRRDTTANWTANNPVLASGEWAAEILTGTTLVNIKIGDGITSW
VNLAYSVNFPSIEAAEQAASQYATNAASSAAAAAASANAAANVAKLYRQN
ATAYAVGDVVLGADGLSKSLRLVCKTAGTTASAAPTWTAVNTTVTDGTVI
WEIKNAYDLMPIISVSAAATIADYQLESCVVLSGSTTYTVTLPAPTAPGH
TLLVRNAGSVAMTLSTPSGIFDGPNGTSLSAMSLPSGVVCGLLSDGTNWV
IERYQVNWNNYYTKTEVDALVGADKNIYGSSFDGVNYTGTRLYASSGLSW
APSTDAAAGTDQFTGKSVWNGFDVLVKYDSASSTAKIVAYEGTSAFDTYK
NDDSYGADVFHMFPKGYFQRIATDSVGAETKLVSTKEYANFSPSPMHYRG
GVLHDYIGITKYGWCDDGNGGICSRSGKPPKISITENNFETLARAKGLRV
GGINDVSWLQHIGCIKYNSLNWQNSVGQGVVNIYATGTATVTESGASRII
VSNTDAAKFSVGTLVHISSVGSGYWWPISAIATYDTSNMAITVTSGTTFN
TTSGSTTIETSCFESGGTDTVLGQDGAVSAGTDGKRSILTMGIENFYGND
YKLLSGACRIGSNIYINPTPDTQYAWPSSDSDALSKGWVKYDGTYCSSSG
YISTFGYDSNYPHILLPATVGGSSAVPVGDYYYTNTDTNAKVVLFGGCLG
SGSGAGPFCASLNGVVGYASWNFGALGVFIP

>2519810885
MSLTIEQLEAEQVKLARMIAELKQSAPTFFHIPESHIELKPGQQYAGLVL
KDDGSPSHHLILLPGEAEEVNWADAKAWAAKAGGELPTRQEQSLLFANLK
GEFKEAWYWSGEQHESSPSCAWGQGFGSGSQGHGHQGSEFRARAVSRLFI

>2519810886
MDNQLQAPCIGAKWPGAIDGIYAGVSRGENGEPDGHLVLLSAKPEEDLTW
KDAKAWAESLGNGARLPTRFESALLYANLRDQFDLDEWYWTGTVYQSSPS
YAWGQDFGGGGQDGNRQDDEFRARAVSRFPINS

>2519860468
MPTVFVKDDLRAAVEAATGGLVSVHYTQQGQPTFMRWIPKFNLEDLGADY
GTGVHPAFVVDGVTRDGIWIGVYPGIVRNGELLSLPGVAPTVSQPYTSFV
TAARAAGPGFHVMTNAEWSAIALWCARNGYQPRGNTNWGRAHDAPWETGT
RVDGGTPGSASGNGNTLTGSGPVSWRHDNSPAGIADLVGNIWEFTPGVRL
VEGEIQILPNNNAASAALFDDTAPWQAIRASDGALVAPGTAGTLKYDSTV
AYSDNGVVNDLGAFQIDDVVDFRNGPSGDDSNSYDNNSIAFSSLAADTGI
TVPAILRALCLAPGSLSLKGRIWMRNHGKRYPLRGGSRSYGAYAGLGALN
LYNPASNAYSDVGARLAKV

>2519885417
MATKGLGNETLVTSILRSNTVLVEVGGSVRRITIENFMNAINNGDEQMLR
QVAWGIPIKQSIQSSTNYGVIGNTAAWTEYKLYCGRYLVTNDGRAAKLSP
TNSAVFADGTTVDETKGHVMWIGPRLYYRVQTDSVSGVPILWLSMLPIGG
EFIGGANGGMYNCIGAYKGSMSGSALVSRSGVAPAGSKTINAFWTAAQVN
GKEWGLTDYDQRKLIMMLGLSQYGDTNIQAKLGYGVGGSSSKDLWAAAAA
LKTGATKSLGDNWGKIAISVVNGSNTGVDCSRVNMMGIEDPYGWQWEFLQ
GVFCGSSNNSAQSGTEIFIYKGNRLPTTAELAAHPNGEYRQATRQTVSGQ
VQEIILGEHFDIFPKKIGGNSTSYWADYSWANTTGQLVLWGGAANNGASC
GLASANSNNAWSSSNANLGSRLAYFGDLTFVSGASLMAA

>2519885451
MSELKITQEKVTAAFSEANDCPKAISILTALFGKQKPDYTDYHNIKTYED
ACEAIGVKPIVRLLVEDEDGHKEEVADIAHLAYIKLCTIARALNNDPDFP
RFTKDEYRYTPWFYLYNQKEIDEMDEEDRNQLVLWGGFADIGANCGLACA
YSVDAWSGSVASVGSRLAVKSSEIAIYFGEQFKELWKDFLIGKK

>2521908845
MISIEAAKMPGFASLLGRVKAAGDFTLDIPDMALNIGGHGQGFIVHEALD
WDPTANEDGTLGGSLSLGDDVYLYAVADPSGVATLVASKNITVPDGHTAE
TTRRIGGFHVGRHRPLAERYSTTFNPPTVIVPNSVWDHHHRPTCDPTGMV
EVIPDQLWADIYLSSEDGGLWPSTIPLSRHGATPLSGSEGYSRYLDLPYL
AANAGKRLPTLAEFFRYADGAPQGGENDNDTAWSSSSNSGRTATGTVAKA
VSCLGVVDAAGNLWEPTLDHNDVGSMSSVDYEWDRLILENGRDSTENRGE
MYHRRWRFWMAGGRFDNGARCGSRCADSHNGPGAVPSLTGLRCVAPARRQ

>2522284882
SDYAWCQVFSGGYQDYDHKYGELRARAVRRLTF

>2523569850
MKAEMITLKHGDATIKMPASSLAKLAMASIFAQVLPPAANVQPAASGPIP
ALGEYWPGQGGLNGGLAAEHGGIPAHYLIIAKEDIGDFEWGGRGKESAAT
SKTDGRANTAILSGESEDHPAAKAAFAYQADGHSDFYLPACAELYHCWVN
VPDLFAKDTWYWSSTHRSANNAFVMFFDDGFQLSFVKVTELRVRPVRRFF
I

>2523569851
MTAAAKAVPAVNIPEIGQPFGGGFFSGITRDPDTGKRYLNITAGAAHELV
GAWGEYGEKIEGADSFTNSLANTVAMAAAGSELAQKVLALDIGGFTDWAI
PARDVQELQYRHFKPTTEENWAGRRDGDNPNSDPVGLLYSEESPAQTTLT
AFQAGGAEAFRDTWYWSSSQRSAYYAFSLHFEGGTQGSFGKSYELRVRPV
RSELID

>2523740938
MEQVSISIDAGVASRIIQREFDRLLNYAAQDAAPSGVPALGSYWPGQGGY
NAGLVRGEDGGPDYYLIVPTLSEQLRAEWGGRGEECEGASSMSDGLANTR
ALLADSNEHPAAKLASEFTADEHNDFYLPARRELQVAEANVPELFEKAYH
WSSSQFSAYFAYIMGFEVGWLYYDGKINERLVRPVRRFIP

>2523740939
MTQSALQSIAAAELPERGQPLAGGIFVTRYWLNGQERALVLLPDELSGKW
GEYGVEIKGASSYSDGEANTRDMAEAGSEIAVKALELGAFIPSCLEGQLV
MAAKADGLVTLREDRFHWLSSQFSADYAYYVDFEDGWLIGYGKDVERLVR
PVRSLILQ

>2523836780
METLTADKGAVLKAYNKAKSGKKLLLENIFGAKTFQPNIMERIKCFEDVC
KEMGVSPKKYICDSDDPDDIAANALRQSLLISRCFNADTKEEIDWSNSNQ
YKYFHVYVYSPSSGWSLFGVDYWHSFTFSGSRQAFLKREHAEYAWETFKE
IYINLIK

>2523836781
MDSTINTIEKAFIADGTDIKLMPDVSHLKREKDQQAIINNYKADVVIRAL
NSEGQEKEWEPDYSDPSQIKYENWYVFSPSSGWSLLNVVIWHAHTRSCSR
RAFRTRAIARYFAETFPELVNAIL

>2523904649
MLVEQVITATVPGYFEAMGRMAKGTGDTLDIPAGAVNIGGISKGYMFEGQ
TDWDPTAAGNHDGTVSSLTLGDDVYIYACQPSSGSPPEAVLVASKNATYP
DGGYDETDSRKIGGFHFGKVRTIAQAYSSGATLATQIVPNSVWDLKHRPT
CDPTGMVEVIDGKLWVDIYLASEDGTAWPETVPLSRYGATPMSGAEGYAS
GLDYPRLTHKAGKRVWSYDEFLVAAYGVPQGAAGGTSRHTTGDHSGYGFD
AVSCLNVDQPSGNLWQATSLYFDRGEAANAWNDTLNTGKDSAVAHGQWHG
GQFRFALVGGYWGPAAEVGARCVTLRDNPWNVSSTNGLRAVCDSL

>2523907274
MALVKRAVPADGPGHINLMGRLAKGTGDTLDIPAGIINVGGAGEGFRLAS
ATDWDPTANDDGTVTALALGDDVYIYAVQDSSGTAGLVASKNATYPDGYT
ADNSRKLGGFHYGRVRPLSDRYSAGATLPVQIVPNSVWDLKHRPTCDPTG
MVEIWDGGPWIDIYLNSADGATWPDTMGLSVYDAAPVRNDNSPYAVWDFY
WMAANAGKRLAMATEMMVAAYGIPGGAQGGSGPNNTGDDTGYGFEAVSCK
NIDQPSGALWHVTWDIGNTDGSYNGTSQGQDSAFATGSARHHTALTGGTW
ADGSTAGARCSHYGLLWFVGGLYGFRAACDPL

>2524007915
MGLLWQDSSSYPLNAAYLSRPHNIRPGAGDHYLEPNAQLNGVVLKAGTIV
PLFNGTVWKVYEFTGDVNIVALDVGSFQFGKDYYVYLCDDGSTSGLLLIS
LNSTVPSGYNANNSRKIGGFHYGRKRNSFTVSDITNNVVVPNSVWDLVHR
PRCSPEGMVYIGNGVWVDIYLVSVSETITFSAGNGSPIITGTCKSTYNSV
PLTGTEGLCGYNFVELAGRTGKRLLSYAEWLRAAWGSPQGNNSDNNNAWS
ATTNTSRQNTGYVNNATSLMNVIDCAGNIWEWLDEYTIRQDSTSWAWYDV
MQGWNVGQQYLPNNIGVSQCISGGMWSDGARCGSRTIRLIDYPSTVSANC
GSRFACDSL

>2524165236
MFCPKCGNEVAEGSAFCGKCGASVGAPVGGVARAEAGAQGAAAGAGVGAP
APKKGGAKVGIIAAAAVVVVVLVAGFATNWFGLAGVQPKEAVDVPAASQG
AGDADGDVAGATSAGDQGGEAATVKSAVEAYTWDELSQISDEIGAAGDEA
AAIEVAKKYNLCTPEGKLDGTQVKLVTLTNNMTVPVQIVGFAHDDKTAGG
KAGITFIFGECIGEMPMNAEMTNAGGWEASQMRAYLNGDGMALLPEDLKK
VVAPVDKLTNNAGETQDVSAVTTTSDSLWLPSFAELVGWLPDDASSDAPV
FNAEGSQYKLYRDTNVVWENIENPILVKNYQNSPIIWWERSPNPGISGGF
QGVYSDGYPGSYGGASNSGGVVPGFCL

>2524195295
MKKLYTFLVAGLLAATTFAQTPEKMSYQAVVRDSGDALVTNLAVGMQISI
LQTTATGTAVYIETQTPTTNINGLVTLEIGTGSVVSGDFTTIDWSTGLYF
IKTETDPTGGSSYTITGTSQLLSVPYALHAKTVTQPTYNVNTFYAELGGY
VIEINTDGTHGLVAAMQDQGASNWYEANDLLSNAANHDVNGAKFKDWRLP
TKRELNLMYVQRTNIGATSYYWSSTEDGNDNAWDQNFANGNQGASNKYYT
DGVRAVRAF

>2524236857
MPTISLQELRDQIMSGTREQVFLHNSKSDGSGVTVASHMVYVPKFRVPTG
IWESGNFPPKDLMLGGFWFDKYQCSQPDATSLSRGTTGANAPGLVAAASR
AGVVPWTDIDWNNAKTACANRVINGRACHLVTMREWAAVCFLIKLLGHDI
RGNNFWGRDYRDPDSYEYYGVTDPILASYNASYSKACSRVLTGSGPVTWA
HNGMANGIFDIVGNVFEWVDFLINAGVYQHQKQALLNDADGITAADSAIV
IDNIQDIDSWPAANGLILIKAEGVNTDEYIIYGNMVKNGDGSATLTGCLR
GQNGTAASAHADNATIIQLTDYCIIPGGYSAKINGVGLNNTDAVSTFDYE
SLVLGPGAANPAVNDVLQIENEQVTVTAVNGTSLTVTRGSNGSTIAAHAD
GVAIAKLSPQMSNNSPSSTGDYGASQSASFLTLRTETNLVGMGLPATVSS
GGSEEYKDIFYTSIYGQRAAHRGGNWSNGSGARSGFALYLYFLPSSTSLS
VGFRAALSL

>2524280799
MIFSIKDTYRQAVEAASGGKNTVLYDDLGYPSIMVIIPRFKLSDIDPTWP
SDPHPAFVVNGRIVDEIFISKFQNVVVGGRALSLPMQDPKVYVNFDQARG
YCTAKGKGWHLMTNAEWAAIALWCWKNGFLPRGNNYAGADHGALYENGRK
TYDWILTYNWNNRAYKIDGANYYHVGRVATGSGPASWYHDNTPFGIADLN
GNVWEWVDGLKLHDGKIYVHGAGGVAQNNFETQNNSHDVTGWVDTGAFFD
STVAGDTTQTSHEIAGDPILSADLTNPMYTTDPTSDAYYGYEYVDFESLT
AETGFTPPAMLKHLAIQPPGTGLGGDGLWVRNYGERLPLRGGGWGGGSHA
GVFALNLGDARSASANNIGFRAAFIPV

>2524365403
MAELVIRKESRTAYYFPEQLRDGLNLDMIEVPGGTFVMGSPENEPERESD
EGPQHEVKVPPFFLGRYPVTQAQWQFVATELPQVKIELDPDPSEFKGSDR
PVEQVTWYEAVEFCDRLAARTGRPYRLPSEAEWEYACRARTKTPFYFGKT
ISTELANYDGNYTYHNGPEGEYRQETTPVGHFGIANGFGLSDMHGNVYEW
CQDHWHDRYEEGVVPLDGSAWEDRGEGAERIIRGGSWLDDPRGCRSAYRF
YFNPGVRDSDLGLRVACAAPRT

>2524912167
MGLLIGVGGTKPQFAYDYYYGIEWDITVSNPKPTRIGKMELHKELPLQSL
MRRCILNDDGSVNYYLHANDSTKRDNGAVANLTGKDGQYMVELPDMYVRF
EMDGNKCRHLQSTQPLPGFHLWRKGYVSAVEATVQRSTNKLAAVCSMDAD
YRGGNNDASRDGTAKTQLGMPATAISLTNFRAYARKRGTTEWNCNLYHTH
RKLWWLYAVEYCTFDSQDTFNAALDESGYRQGGLGAGVTNLNWGKWSNLN
GNYPVVPCGKTNSLGNKTGVVEYTLPNEYDPGKETKVSVPSYRGVENPFG
HVWKWTDGCKCLIQSEADGGLSEFYVCDDPATFTSSGVANYKFRGNLPRK
EGYVKKLILGEDGEIMPLEVGGGSTTYLCDYFYTSIPESGVSERGVLFGG
PAYSGANAGFVSAYTTHTATYAHAYFGSRLCFDPQIEAE

>2525217687
MSKTLKINIPEGFKIDSFNQETGDISFAPIPKDIMEQIQSFEDVCALTGK
NPEDYVCNSDDQDDIAANALKMALLISRAYNESCNKKLDWDNDNQPKYCH
CYYKSSAGWSLSFVDIWRSNAICGSRLYFVESKHAQDAWNKFSHIYINLI
K

>2525217688
MKSNITTIQEAFIAQGIDPNVRPDVSMLPEIDKVPTLHEFERSVLIRALN
SEGLDKTWEPDYTDYDQDKFEHVYYYDEQAGWSLHGVGDWRSYTLCGSRR
VFRTREIANYAWEQFPEYFKNL

>2525345478
MSDNIPQFIAASDLPERGQLLIGGTFVERYWLNGRERALILLPASAEFTG
AWGEYGQDIEGARSYSDGEANTRAMAEAGSAIAVKALELGAHIPSCLEAQ
LVMAAKHAGLITDLREDRFYWLSTQFSSYRAYSLVFVDGWQDCYGEDCER
LVRPVRSVPIQ

>2525345479
MDMKNVPALKIDRLDSLTINFFSESSRGEFIEGAEINTISGIMPPLGEYW
SGEGGHNAGLVRGENGAPDYYLIVPAGSEAESTLAYGGYGHETEGAGSAS
DGLANTRALLADSEDHPAAKLASEFTADGHRDFYLPARRELQLAEANVPE
LFSKAYHWSSTQFSSTSAYYVDFEDGWQGCCGKDCERLVRPVRRKFL

>2525419581
MKKRKALLSIVLTIVMAISTFTGFVPGACLKVQAEGTTYSPASEYNDYGT
LNSNGTTVQIEGVRYDGTNVADWYVIGYDSAGQTVTLLSKQSFGSQAFNS
SPSNSYENSTIKGFVEGLIGDGKQLAGIKDALANISGKVTGTPDTISGSV
PYLLSYAEANDLNATKKSGAADSWWLRSPGIYDSFAACVYGGIAVEYGFI
VIVCLLFVPL

>2525496164
MKRFLVETLILAAALLLTACSEDTFDNLSRGEGKIGASTTLTESVDVVGE
TRAGTQAQTRTMKGSRGKMFLRFTAAQGIHATDWQRVKDGEGLPVTGAKG
GTRGRPVTTDNFHDDYRLFLYKYPRSAKFDAVAAATMPWIVDEQVQRDRS
WMTSEYWPGGGSHLTFICYAPYDAAGITGQPTLSTKGFPVIHYTVPTDAT
KQSDLLVDTTKDVPGDYNQIKQLHFKHACTAVQFAVGEKMAPCNVTSIAI
KGVYGEGDFDYSTMQWSNLSSTKDFSLSASLPVRATDHNKVINSGDYTFM
MLPQTLPDDAQVEITVNDGAEHKLTCDIGGQVWKPGYTVTYYLSTSRTDD
DYFLSVTPSASTVARKGGTVSFSVKSYRMTFYGSEVAVPWTGSYTSTDEF
DGTSGTTSLGSGVGTASGETNTLSFTASSTLPRSRSWRNSHTMTLQNASD
ASCNLIKRDGQSANCYVISAPGTYTFPLVYGNALNYANGSYVDNSTSYSS
STFVDYEGNHITSPYIATADGGKHEPDNACIVWQDAPGLVDPSSLKLVTA
DGKKSLQFTVDKKHICPGNSVLAVRNKNGQILWSWHIWVTDHDVSTKNTI
DITNRPTTGGSITSKFMEVPLGWCDAETRVYNERSFTFNFRQSSAESSVT
AACTVLQNSGDSTYVYGDNAPYYQFGRKDPMLPSNGATNNSASDAGIDKP
YYDYNYLWSINNSQVSTATGIQNPFTFYYAVNDDWSTSHNYDYWNINFTS
AAGVNNTAVVKTIYDPAPAGFHEPCTAAFTSFTTTGGNTVSSGQFNVSGS
FNQGWNFYNVSRTKTIFFKALGCRSSYSGDANGVAIWTNVRGYYWSAGAS
SAVDARFLSFGSGYVYPQCEGCRAYGFTCRPVSE

>2526082257
LAEYLGVVELGALYKNGIAQNRPSKPWRISSEPVSGIGVGDISDFESLID
MSKWTLGDTPSDSAKKLKWVKIKDGDKTLLICDRVILVNVSWNDLNSENY
ITGKTITIDGQQCKVRLLTGGSNKRNDNYYAGGTPIDNEWDRFITREESI
SGLPSPTSSDLDTTRDMTDKNSTHNQFWNWMGVYTWCQEVYSSNTSYRAI
RGGSSARWWFYGTASGRTGDLGWRPVLEILNSAPLLSGSDTNFGDKNSDF
QITYQVNDTDSEDVLTIREKLDGVEQKVISPAQRNFQYTIDVDIDSLSLG
THTVSIEVSDGKGASATRTYTFKRTNAAPTISGQDQNLGDKNIGFQVVYQ
VTDSDNDSITVKEKLNGDIIRILSNAPKGQDITIDIDNDTLYALPLLSSN
TVTIEADDGNGGVSYRTYTFRRTNTAPLISGTDEELGEIAAPMTRDYIVT
DAEGDTVVITEKIDDIVIKSFVATLGASNTVTIPKEEWLKLTNGSHTLKV
EATDSNGSTSIRNFNFMKSETKIKLALKEPFETDAKASKILVTPSWNIEG
ATATVEACNNGFDEIPTWEDITSQVAQNRHFNFTNEVKTAEKWGVNIKIT
IDKNPDNENEVSIRGFGGAFE

>2526116331
MTKHLSSLLQNSAKAKTKAGGRLVGDSERLPLGRFYRLNKPMQQAENTEH
LKRLPEQFPHPLAIEWGEDDFGLYQMVELFGVEHVFRWIPPGLFQLGSPK
NEEGRFERETLHWVTLTEGFWLGETVISQQQWKAVMDENRSETAEDNLPQ
VRISWDDCARFIEAINSEHKGLGARFPTEAEWEYACRAGSNTTVCWGEKL
DLSNANFLGTWDFGVNREGGALQKICPVKSYLPNAWGLYQMHGNVWEWCW
DYFSDYPAGNSENPEGPEEETVSEDYKLNGRAVRVLRGGSWGSRGRNLRS
AYRGRNRPDERNNYIGFRLALGRELGRGGAANKKAEPQALRSSE

>2526116334
MAAWGRLALLQVAQQRESALYAFAEKFGYQLKPEYRFDRDDLEISSLGTV
PQVEKDKQPDVTRRPTPPQIPPASFIVVSSKTSFKQNNEVPSELSASPTL
KPSHKKGTFIFESPSELMPASCYLPQLQNVLGYLGKTNRIHSTKVVDAYG
KAKTLQRVPTYEKQRWPNRLLIVVDTSRNLEPFWKDFERIVLTLKKLLGG
SSVKAIAYDEATLNTQQCRYRHWPAGESNAFFSDNPLSKSEAVLVLSDQG
VAQRIAGIVAKHNLSVYLTRAKPQSTRVLCLCPALHSELSVGRYLALNPS
QFMDSVRMARRPRNTPMGKPAKTEQVEDMLALLSYLPVFDVGLLRKVRTK
LGMGGSDLDLLVWNHKCVERNQIGCRVAPQYAEVYQDRYQHLFSGEKGIG
KKVWKLTREHHKNSYMGLRWLEVLLQYEAEPPNTAAQLKVLEKAIGYFQS
LASASQQQSIPERQSLLDAQCKTVFHSLPLKFTNWRLAGQLAVMAYKNEI
GPDKWPEALPQSMRAEVQWAIGSNTVEVTHWEVDQQSLRGDCVLSEQPRL
TSHEEINEFSFSVEKNLGLDCYAYTTEISGEAKLVDSKKNCFAGERFTVP
KQGFCVLESSLGKLELKSLIRPPWASKMGFRKGQLFSTIRHFPEKDKARW
AVNSSKETWAWHFPEPIEKIDQDQYGYYADINLTGFNQRFRWIERGTFMM
GSSEEERDIEKGDRDSDETLHRVTLTQGFWLADTALSQAQWQPLMGDNPS
HFKGHDKPVENVSWEDAQACIHSLTSQTGVNFRLPTEAEWEYACRAGTSS
AYCWGKKISAEHANFFETEARGTVPVKTYTANPWGLYQMHGNVWEWCNDR
YEAYSGGAQTDPEGSEEGAMRVLRGGSWYLMGRLLRSASRNRLRPDRRNI
NVGFRLALGRELRRGGAANAAEQLPSGLEARENSLRKEKKLSKRKE

>2526261427
MRQYELMRMVARLREMGFRLETFEHNANSDGSGATVSSVMAYIPKITTSG
WPQSAHNGIKVGGFWLDAYEASQPDASDTSPGTTTLNAPGTVAACSSANK
VPWASISWLNARIAASNRIINGRPCHMVTPFERFAALSLVMKSGLWGQLR
GNNNSGKDTRDPAEAAYYGTADPTVSGRCLTGTGPSTWYHNLEVALGIHN
LVANTYEWENCRIESGFIQPKAYLAGAASYGQAYIDYDDNAGGDGVDICH
LTPGTYTITDAVNGNEDVVVEKVIITGRFTGRVILASGLSASHGDNCVIQ
LKTAIDLCNGVTTGWSAIGKLLEGADSKQMALPDFSDTSTHYATYLDSAY
KYDNNDSRALQRCGYWGTGSNARSGLLVPTSAHPTNSSTRISFRAALSDG
DL

>2526269319
MNNYNFDALKFATEGLTGAGCTVIMDDANLPSFMVPVNKRTNAQLFTGGS
EKTHSAFVVDDVEYSRFLYSKFINCIINGMAYSWPNMDPRASINYDDSHK
ACNAKGQGWHLGSIAERAVIDHLIYKSGFTPRGNTQYGKSHSYTYEVGDR
TASESDGAGGIRTTRTATGSGPATWCHDGTRQGIADWVGNVWKWVSGLRI
VNGEIQIFVGNLAAKQVAHGDTSTYWKAIMPNGSLVAPGTAGTLKFTSTL
TIGTDRVSAATPSKAFKDIAAATGVNMPEILKELHLIPDTTVTTHQGTVY
LNTDGERLPFVGGSSGDTSGAGPSALYLRTPRSGVYTALGFFSAFMEL

>2526272779
MISDKESYLAKLLEIQNSNIDDTYIFSQTPIEDRFAINGNTRVINIPTQF
KNIGVINDHNAETVFFEIDRYFDNEDLSTHTCIVQYINANGEDDIYLVTK
KDLSEDGKYVFGWTISNHVTKYAGSVKFAVRFFTIGGQEILYYKYNWNTI
VGQFNVEDGLNVTNSTTIQTDFLGQWMTMMQDATDDCINATNESKSATLL
SNIATQAANTATTKANTATTNANDKATLAKDAADRVNAVIDLYGDKGENI
ELAYTPRLYDVEQRVGNIEGYIGYTDADIYGVEWDVPNRTVTRLAGSKNL
TAGANFDNLMPWKRRRCILNDAGAVLAYYGEAAYTETGKLTQAVTIGETT
YPIGTTCQVMVEQPLFYYKAVPIDFRKIDGQRGLSVKKIRYYVSGFPHTG
FKPHPQFVRAGKIISKIYKAAFEACAYDVSASSYLLTDEQIADFTATTGD
KLSSIAGAKPYSGRTQDATRAKTRILAKNRGEGWGQADFISNSGTQLLFL
IEYASFDSQSVIGQGVVNVVEDSNDANSSINTGSTSFLGNASGMAPGTNG
LVSISYRGEENFWGNIWGWEDAINVRNISITDFGYAYFNQPDYRTVNPAD
STDTNYKEVGFQIAPTTGYASAIGWSEDCDFAFLATETAGSSSIPLNDYF
YQNKDYIGWLVSRWGGSWNYGLNAGAFCRIVGTAPSARYIGGRVLFVPAA

>2526433654
MPQEISLSVGDSSLRTSSPALALQVLQHLCPSVVKELPLFVAATLETITA
EGTVEIGSRIDGHVVFARHWVDGVEYALIDLGIAAEIEGAWGNRDQEVDT
NHGDGLANTKAMADAGSALAKQAIEAGAYIPSAAECHLLMYAKQKGLVTD
LREDIRYWTSSQFSAYSACYMAFEDGWQYSSDKLNERPARLVRRIPIIR

>2526433655
MQLPENIHADILPAIGAELAGGKLVTLYMLAGIEFALVDLGAGAEIEGAW
GEYGQEVETTHGDGEKNTHAMAEAGSTIAIKALESGAYIPSALECHLLMH
AKETGVIEDLREDRFYWSSTQFSAYFA

>2528318198
MAIIDLTVPTKAHLPHLNQTYSSNFDSVYPWKDMGRWVADTTTGALKYKL
HKTDSSKKTDGSAANLTGTDGDVMVKIPAYAYRVTYSSTGKPRYEVDTTV
PDKYGSNIRAGFKVHPYFKNPDGSVAPYRTMGAFPGYVDANNQMRSIAGV
IPTRSITQAAALDKSRQGRNTRFSIDCKYGIAAVTLLFLVEFQSLNSQDV
AGRGKVDYDYQTVVDNGYVELTTGDTIALGDRTGYLEVRGETNGKTSMSY
RGIEDYYGGIWRHVTGFYVTDEGYHHTGDYTKFGTIGSYTLTKANPLMGV
EDGKEVSGYVTGMERISALDFDFLPNAIGGAASTYYCDNFWSHRKGQTNI
ALFGGSWYYGSACGVFCWAWTHVASSAHVYLGARLVFRPE

>2529421985
AALPRVRRDLDPDPSRFKGDNRPVESVSWFDATEFCERLSNYTKREYRLP
SEVEWEYGCRAGTTTPFHFGKTITTDLANYNGKEYTYGNAPKGEYREQTT
PVGSFSPNGFGLYDMHGNVWEWCADSWHSNYEGAPTDGSAWVLFADNDND
NHPRVLRGGSWYFLPAYCRSAYRVNNDPDNDDDLFNGFRVVCGVARTI

>2532997714
MASKTLGSETIVQSMLRSNSVLVEIDGNVRRISLENLMNAINTGNEQLLR
QVAWGIPLKHKVQSSTAYGVVGNTAAWAEYKRMSGRYLVNNAGKASKLSP
TNSGVFADGTALDESKGHVMFISPRLYFLVKTDSVSGIPYLWLSMYPIGG
HYIGGANGGEYNCIGAYKGSMSGSALVSRSGVSPAGSKTINAFWSAAQVN
GKDWGLTDYDQRKLIMMLGLSEYGDTNIQAKLGYGVSGSSNLDLWGAAAS
LKTGATKSLGDNWGKIGISLVNGSITGVNCSRVNMMGIEDPYGWQWEDIQ
GVYCGNSANDTQDGTEIFIYKGNRLPTTAEVSTHPNGEYRQATRLTTSGY
VQEIMAGDNFDIFPAKIGGGSTSYWADYSWANNTGQLVFWGGNASFGAYC
GLAYAYSNYAWSLSYADVGSRLAYYGNLTFVTGAELMAS

>2532997744
MKAIEIKQENVTEAFKSADGCEVAINILTNLFGKQKPDYTDFHNIKTYED
ACEALGIKPVSRLLIEYGDGQKEEVIDIAHIAYVKLSTIARALNNDPEFP
RFTENEYRWFPWYYLYSQEEIDDMDEEKRKELVFWGGNADYGAYCGLACA
YSKYAWSVSTASVGSRLAVKSEEIAKYFGNQFKELWRDFLIGKR

>2533776920
MANGDVIKLGTLYMGGTRIPRPTNPWRNDSEPYTGAGVGNIQNYSVGATL
EIRNTETNYEMQWIEVNDGGKKYLICDRVMLVNISWDDLNAQQLVTGKTV
TIDGQQYKLRLLTGGSNYRSGTDAYSGGSPSSNEWDRWVVNEAGLSGLPT
PASSDLDSTLNSTDKNSMHNQKWNWMGVYSWAQETYTGGSASRAVRGCGS
ARFWHYGSSGNRYTIIGWRPVLEVLNSAPVVSGSDSNLGNKSAPFTINYS
VGDTDTGDTLTVTEKVDATTIRTINNAVRGQTYTLDLSSVWSSLSLGSHT
ITITVTDGKGGTATRTYTFTKTDDRIKFTLKNTIETSIAAKKLVVSGVMT
VPNGATLSIKACNNGFDASPTWEDITTAFLNRQAYSFANTTKTAAKWGIN
IQFEILKGTATDQIIVDGFGFSFE

>2535908249
MSNIESPERRLPAIGAPFGGGYFVDTVTNNGQTYALVVAPKSEDAGGKTW
KQAQKLAAACRAGGHEDWQLPSRRDALAMAEKLLPTGSQTPEAFREGGEQ
ALERSWYWTAAEVDGEPGYAWLQYFGYGCQSSSKGLRDRVRAVRKHPL

>2535908254
MPDTAPNPGLTIPVPAIGTPIAGGFFGGVSRDGTWIIVSPKAEGETVLAW
KTTMTASPGALSFVDGLANTRDIADADHPAAAFCAALRIGGYDDWHLGSL
DDMQTLMRNLMPLSGGNPAQTAVEAFQEGGAEAFEAAWHWTSTQDSPGYA
WLQDFGYGLQYYTKYDRHRVRAVRKCLL

>2536072253
MRPSHFTLHSCRDAFSHFLLFTLVSGSICLSSCEDDMDRPSPSSHVSFTT
EISSSRTPSTRSTTDTDTPQGTVTALQGGNTPLYLHTLYTDSIALPPSDS
RPDRGVLTRATPIKDANMYESFGVSAYSYTGSWSEDKTPNYFYNATASKS
DGGYTLSSTYYWPGSSYKMKFFAYAPTANTQYVLSGRTHAGSPTISVTIP
GDVNDQKDLLVAKTDELAGNTNTAVALSFNHALTAIRFVCGDDMQVGTVK
SVSLKNVYSKGTYHMGTQSWSNVGTPATFPQTLNKSTTGTAGEALTTDAQ
TFMMVPQTLPDGAQLEVVFTDNSSIDHTLTADIKGTSWPVGKTVTYKISS
NSINWSYTLTVSGPADFTYTGGTRQYSVTSYRENSKGVQEAAPWTAQYSV
DNGVSWTDTRPEWLTAFTASGAGGTSAQPYDATVIAQTDTDNSSHTTALQ
NATAKGTADTPYNLSNQTDGGPTDENTANCYVVSAPGYYSFPLVYGNALK
NRSTNESAYKTSNTGSNILSHFINHAGNAITDPYIRNNADCTPAKAELVW
QDAPNLVTDIKYNNTGNGNISFTVDKNTIRQGNAIIAIKDAGDNVLWSWH
IWVTDEDINNAIEITNFQGKKYKLMSVNLGWCDGSTTNYAERSCKVKFTA
GGESQTITVKQASNSITTDGNHPYYQWGRKDPFLPSDGLSNTNKTWYDKD
GNAHTKSPKTENFSTGATCIMNYILKPDVMQNQSVGDNTYANLWSADNNV
YTANDENVIKTIYDPSPVGFKLPASNAFTGFTTTGTSSGNGYKVNGTWDS
SLKGWNFYTDSSKNKTIFFPASGCRLYSDGGMLYVGGAGYCRSAVPYSQN
YGLTLYFNSSSVIPLHKFARACGCGVRSSQE

>2538441110
MAYGSVNILGVSASELETVRALAQDAKELAESASEAITDLTNTINVVPSP
SGTLTFTGRQQSPTWLNYDESKLTLGGTTQATNAGTYEATFTPKSGLKWS
DDTETAKTVQWTINRASIATPTPNGSLTYTGSPQSPTWTDYDTGKMSISG
TNSATNAGTYGAIFTPGSNYKWADGTTTAKTVNWTIGKAAGSLSLNPTNM
TLNNTTKTGTITVTRAGDGAISAVSGSSGIAQVSVSGNKITVTGKSSGVA
TITVKVAAGTNHTAPTDKTCRVEVNFVNIYGASWDGTSTTKWTRTDKAAG
FIDPVPYVAGAGSYSSPFDNLQPWAGMTKTTRSGNSMVAIPKFWYKLTKS
GSSIKIQIADQATAGFSVSPAHMNRGDGRGERDVVYIGRYHCASDYKSKT
GVSPKNNITRSAARSGIHGLGANFWQMDFAMRFTIWLLYIVEFADWNSQA
KIGYGCGNNSDVQNMGASDSMPYHTGTMQTSRTTYGVGVQYRNIEGLWDN
VLDWMDGCYYNGNGLNLILNPNNFSDSSGGTSVGTPSSGYPSAFNVATAG
GFPMFYPTAASGSDSTYSCDYWYFGSSYPCLFVGGYYSRNTNRGLFCVYC
NGVSYSHSSIGCRLQELP

>2538442773
MTNQIIKLLCFDAMEPANGNSDRRNYGNNRYIYSNLRQWLNSDAAAGQWY
TAQHSADQAPDSSHVWNGYNPYNTIAGFLNGFTANERAALLSTTITVGKS
STDGGGTETCVDKIFPLSCTEVNLSGDHVCGSKLAIFSDNSSRIATVTAS
CVANSNYGSNPSANQAWYYWLRDAYAGSAFSARYVGDDGTLSGYGAYNGR
HGLRPACNLSSDLLVSDTTDSDGCYTIVYNQPPTAPGTITVPSEVIGGEN
LSISWGQSTDPDGNLAGYKLERKVDDGTWAQIYSGSSRSYTDSITYGWTS
VQYRVKAYDTAGAESAYTTSAVRTVTNNRPPVISGSDTDLGSFTATPPSY
EYTVTDADGHQVTVVEKLDTTTLRTYTATLGDTNELEITADQWLKLLNGD
HTLTITATDAKNESTVRTLSFDKAMHSVEFEQTVAMAADDMPTKALVNIQ
GSFPTGSTLQVWICNNGNDAEPTWEDITTKALTSQKHFFTNQTKTAASWG
VKIKVKLLRGSAEGDCYIQSVGGNFA

>2540876920
MALSTDEENKVREIIEAFTNGKRLSDLPNVSGNNPFNLLCEVLEDGESKK
AALATMLPYMEEQCMYGIERDKTVSSRLVTRIGNTALHKSLPVHNRMRGC
LLDDDGNVVEYLNPRDWTGHVRDGSRGQVMVEFGDFYCRFETSANIERVK
FSLFPLPGYRYVPLMYVSAYEATVQRSTNKLSSVVNTTADYRGGANQADW
DTLSKTVLGRPATQISRTNFRTYARNRKAGSTKWNCMTYDVQKMLYWLFV
VEYATLNSQEAFNTQLTAEGYRQGGLGDGVTTLDSGKWNTFNGYYPFIPC
GYTDELGNGTGEKEYTMPTEYDASSKKVKVCRYRGIENPFGHIWQWTDGI
NVRINPGSNGLSEVFVCSDPSKFNDSNYNGYSHVGNEARAEGYVKEIIFG
ESGEIIPALVGGGSTTYFCDYHYTNIPASVALRGVLFGGDANDGAYAGLA
YAYSASAPSTANAHFGSRLCFIPTSA

>2541350663
MNVHIGTNTAPIFLLSSPEGLGGISPEALVSMERLMQSLDRGESIPASVE
LRSDPMRPAIGDYWEGQGGHYAGDFRGSDGSIYGLIVAPGEDAGRAAWGP
TGERELSDWDGLANTARLRNECPAAKLAVGFESDEHSDFYLPARRELQLA
AANVPHLFGKESWYWSSTPYSEDYAWAVDFEYGFTVYRNRFNEFRVRPFR
RFIY

>2541350664
MSKSIPAIGQAWPEQGGIYIGARLIDGAVHHVVIPGGVEHDIKDVAFKGV
QTCIPTELNGQGDWRAPDQEDLMLAWINAREHFEKSGLASYYWSRTERDG
WAWAVVFEYGDTTSGNRNDEFRVRPFRSFPDSAL

>2541359677
MQGNSSREEKYEVTVSAGSNGKVTVAPEVPTDKKVAKGQELTITATANTG
YKVDTWTVTPHSALQSGGKAGSNVAVVKISADTTVNVTFKPVGGTPSTPP
SGDVGSFEDTGDGFIKISPPAAGITGKDPTYTLPGTGEEYWKGVFRAGRK
VKLSPYKLGKTEVPYKLWKEVYDWATQPANGYKFANAGVKGKDGSGTEEE
PVTSVSWRDCIVWCNAYTQKIKGEGECVYRKKDDHTVVLKGATDGDACDN
ASADMRKKGYRLPTEAEWEYAARWQGSDNTNADKYGEVWLTKLNSASGAK
ADWNNADETKAVAWYGDNSDSKTHPAGEKRKNALGLHDMSGNVWEWCFDG
YDNDPRANDAAYTSGGFVVDPQGGAAGVGRVGRCGGWYDDAELCVVGSRV
NCYPGDSDDDVGFRLACRP

>2541447329
MANTQKVMTLADTAQLIAKVHANAAKGVRFEYDGTKGEYGNIAAYFAAHK
DGKVYGVRFPKYTYSNTPTGVKTRDNANLTIEISTNDKAGRDDYAPLNAF
RVWDVNATVDDDGVPHVTAIDGIDTRFKRDGSNGDVYVMTCPGYYRLDST
GTHNEFLYSDTQYDGYAPLPGVLLPDGSKRPCLLFAKYAASLDSQQRPLS
VSGKEIDREFGSQNRAIDYALKKGKGYAGRCAGDTFYIQLMLMLKYATKN
SDVLGGCWQYTPQAAVTKAETGVKRVIIATSAANNFDVGSTVNVGTDKER
NNTDNYSAARARTILSKTSLDTNNTALNLDGTPITTTTACFVSSMPWKTG
GTDKILGTDGRPSAAFAANRQPIRLQGIELFNGIYESDADLIVNAVKESD
DKGRLDIYRVFDITKASKTSTANYTKIGEFAARDKTTDNSWRYAEDFTLS
NGVIIPTGLGATSTTGICDGIGANPLTSQGLRQVLRFGGLGDGVQYGAFA
AYLWTDLANRWWSFGGRLSALGRTKA

>2541838051
MQAAEKSQVTIPEIGVVWPGQGGIYAGFMPARNGAEGYHLILGEELGRFE
WGQYGDESPATSLIDGRANTLALIESGGQYPAATAAHEHEADGHADFYLP
AAAELYEIWLNLNGKLSGWVWSSSQRSASYAFYVYFGDGSQLSYGKTNEL
RVRPVRRFI

>2541838060
MKPEMITLKHGDASIKMPASALAKLAMASVFAQVLPPAANVQIAAASSVP
AIGTYWPGQGGINGGYVEARGDVPAHYLIFGDKDLGEFVWGRYREESEAI
SKWDGKANTDALIAAGGHPAAEAARAYTADGHSDFDLPAATQLYQAWAHD
LISEGYYWSSSQRSAYVAFHMLFVGGSQGISAKDDELRVRPVRRLFL

>2541838061
MSATAQAASAQTIPAIGQAYGGGFVTGITRDPVTGKRSLHITAGAAHELV
GKWGEYGEKIEGADSFTDSLANTQAMAAAGSDLAVKVLTLNIDGFTDWAI
PARDVQELQYRHFKPTTEENWAGRRDGDNPNSVPIGQLYSEKSPLQTVHT
DFQEGGAEAFRDTWYWSSSQRSAYGAFCVGFVDGSQDFYGKYGELRVRPV
RSEFLD

>2543475366
MTVIQPIFYGGSGNGDIKLKSLTASASSLILAKNMSVDLQLTPTVDLSRA
ELYDVSCDDSRVQLVKQPNHGLRVITPDEKFPSTTRTVIHFRATDDSGVS
LDVPLTLQAGLNPTEAREWFNSHTSPKQLSPSFEPLPGWKPFKDYSSGAE
IIARAIRDGKRYMVNTGDYFDETVDGNTYRWTIAEFNHYGQNEALMVPDK
RIPGDIAFSISNNTYSGSNLESVLNNFYNAMPSSLKSYVLNMSLPWTNKD
GSLSYLREYVFPPSEIEAFGKTIYSKESSNYYSKWACFSDDSSRSKLGNY
YWLRSTYSGDSTIVPVAFGGSYYHSLYSITYGACPCFCIA

>2545533660
MGIVLGIGQTRPQTPYDYFYGIEWDVTVSNPKPTRIGKMELHASLPVQSL
MRRCVLRDNGTIAYYLHANDSTKRDNSAEAKLDGTDGQVMVEIPTCYVKF
EADGNKRRFLMSTHELPGFQRWERCFVSAYEATIQRSTSKLSSVVNATAD
YRGGNNDASKDDKFTSQLGRPATNFNTTNARTYARNRGSANWNCNTYNVQ
KALFWFFAVEYCNFNSQDTFNASLDDNGYRQGGLGKGITDLGNWDKFGYY
PPVPCGITNSLGNKSGYVEYVCAKSDDGSLAPQTLQAISYRGVENPFGHC
WAITDGAKCLIQSDADGGRSEFYVCNDKEKWNSNGVADYEFRGVLPRKEG
YVKELVLGEFGEIMPLNIGAGSTTYFCDYFYTNIPGSGVSERVLLFGGNA
YHGAAAGFVYAYANWAASAAFASVGSRLCFIP

>2545648701
MNIEVNKTNIKVEGNNLVIELTEELRKSLGMRHSKPLYECKVGEIIVDNI
GNEWYVVEQDIENMKAKVWRKELLEKTYRFDKKSNDFRNSEIKNILNDEN
GNILNDIYKGFGKESVLVDTVDLLSLDGLNTYGTCDYKVHLGTFDDYRKA
RRNGMFREENKNSFWLDTPDSTNEGYSSSYVLIVYGNGRVYCNGCGWNDR
GVRPFCSLDSSICVSAG

>2545648735
MCEFKSGIIFKNRVELAPLGNESHSSLLEKLGVKDNEFNASKKFVRAELI
PPEKYVITSDISKWTYKVDQDIVPEWYSNDPERYEEEFRESVKDFMNKHF
KEEFGYYWTNIRMDGKIYHFMYGVLTKMSFGSNNNYAESSVRKYLKEYKL
AKDIKDKYGNSIVPFENNLLSMDGYDDYDVIKDDVLSIPNFDLFRKCGNR
LPLIDCLYWLSTPNQTPLRKDSSCVQIVGSNGNVIYGVCGWYDHGVRPFF
ITES

>2545789159
MANKTTNYKLTKPLESEFYDVGVQNENMDKIDTQMKANADAVEALQKGQS
GKADLVDGKVPAEQLPNMNYDPKGTAQNKVSEHNLDQTAHPYLLNQIGTC
VEAAQNAQDAANAALDAVSGIVYTINVLPSQNGTLTYNGQAQSPSWNAYN
PDALTLGGVTTGTNAGTYTATFTPKGKYKWADGTQTAKEVTWTINAATMT
IPTQRNSLTYTGSAQSPTWNNYDSGKMTLGGTTSGTNAGSYNATFTPKTN
YKWADGSTGVKTVAWSIAKAAGSLSLNKTSIKLTAAKTTDTITVTRAGDG
KITATSSAPTVASVSVSGSVVTVTAKAKGSATITVSVGAGTNHTAPANKT
CSVEVTLPTKVLNDNSWATIREVSSAGLGANYWAVGDVKSIVLNGTVRNY
TFSNLTVNAFILGFNHNSAKEGANKIHFQIGKIGSTAVALCDSNYNNTGD
GFRMNTSQTNSGGWNASHMRKTVLGNSNTPTSPLANSLMAALPADLRAVM
QPVTKYTDNTANGGGNVQTYVTATTDYLFLLAEFEVFGTRSYANSYEQNY
QAQYDYYKAGNSRVAYNHSAVSTAVWWWLRSPRYNDNHYFQTVYTDGNGS
RDNACYCAGVRPGFAA

>2545789719
MSNVGKVFNLSGGGGSGSPKMESLTIATTPNKTVYKSGETFDPTGMVVVA
NYGEGLMANVTGYTVSPSVLTDGVSEVVITYTEGRITKTATVAVTVKKVL
ISIAITTQPAKTVYQYQESLDPTGMVVTATFSDGSTAAVLDYTYPTTNFS
TLGRQVMKLEYTYEGVTKSTDLVVTVQGKTIAIPTQTNIPTYNGSDKTPS
WNGYDPLKMEISGVTSASDAGSYTAIFKLSYGYLFPDGTDEARVKWTIDR
AVISALPTQTGTLVADGTSKTPSWNGYDTNKMTIGGDTSGTAAGEYTATF
TPTSNYKWSDGSTGAKEVKWTIISVLVSIPSQSGTLTYNGSAQTPKWQNF
DNENSSVNVSAKTNAGDYTATFTLKKGMWTDGTTAAKTIKWTIGRATIAA
VPAQNGTLVYDGNPKTPSWNTAYDSAKMTVSVTAATNAGTYSATFTPTSN
YKWSDGSTGGKTASWTIAKAANSVTNSPSSIVLKSSAKTATFTVNRKGNG
TITATSNNTSVAKIKSINQSTGVVTVESVNDTTGTAKITVKVAEGTNYKA
ASDTTVNVTAAFVTIYGVEWDWTSGGSTRGKRTDAAAGFAEPNPAVNNGG
GSSPFDNLMPWSGMVKETRSGGVEVKEPKYWFKWTKTGKKLKLQIADGYV
EGFSVDPVNRDRGDGLGELDYSYIGRYHCASGYKSTTGAAQQVNITRSQA
RTGIHNLGANFWQMDFAQFWYVNMLFLVEFADWNGERIGRGCSTSNSKMN
NGQTDAMGYHTGTTAASRDSYGFTQYRNIEGWWDNVYDWMDGCYYNNNGL
NVISNPNNFSDSANGTLVGTPSSGYPSDFTIPTASGLEWALFPSAANGSQ
TTYVPDNWSFNGSSPCLFHGGSYSQVQDHGPFCVGCSRASYSDGDIGCRL
QERPPKAA

>2546426873
MATDIVNFPRREDYTRIAAAIESQNDIFRNHFKTAGESAVRSWEGFRNLC
RAGGIRTYYSVGDQLQCKKGDTTLTWDIVHIGDVEETGGNYVILQTHDCL
PMDTMEFDSREAIFRTKTELPAGTYHFTTVTSGIADLNWTDSSKSGWTKS
WQFTTTKAVPAGGQINFAKGMDWDTSLAPLGIATYSTPSDTTALETVALA
EGTDGTDLATLGTVNHAQRICYGYNRWSQSGLRQWLNSKAGAGAWWSPRN
DFDRPEHYATWAGFMNDLDADFLTVIAKSNLITDINKISDAGGHETTQDY
FFLPAMVNLNGGDNFYNTPGSAVQDIEDTVIWDYYTKFRRDGKTGTNVEQ
DDNRRKYKQGTSTEWSWWERSPGCDNAYNVRFVTDGGRTWWHIVAHGLYG
VAPACRIE

>2546427292
MSDTTDTVVAQGVLPSLKGQTETNEHLKGIQTALEDIAKSQAIANSETLD
PYVLACIDGTATGFKRAMKLYFQLHKVVNTAADDGTVTYPTAAAITACAT
NFYNLLQSSFSWDGGTKFSDPAVSSVSTGTKFGDNTKLTCTPSTADVAGQ
DDYAGLPLFACIDCNWIINQDTLDVQITAIEGVTGNFKRYDKDVYVGVLQ
MTGYHYYTNPCENSSQEYTEGYRIGYDASKPHCQPLPESVRLDGTVRPWV
VHGKYAAGVNTAGGYSCCSGAVPAHDVSHNSAHTSAALNGKGYAGECSTD
NSFLQLMTHVILGSLTLDGILNGCYSYYTECENLVAETNTHRLLTKASDY
DIFVVGSVLKLHNQTGSDNHDGVCQGTSSISGKDGYVIKNVEKVTISGTE
YTAIYFDETFNTAVRAASGAQKGATVGYTYFWRTGSCDNVLGNTGSLNPT
DAKHPCKLQGIEFGWGQWQVVADTILNGFQDSGDTTNYYWTPYICKNATK
YSTAITSDYKATDIKYLGTESWQYIKANKYSDGIYYPDSVGASSSTFTCD
AVYTNKATDLRALFRSGGLGDGLPLCGLSSAYCAYGLGASWWRDGSRLSA
AGCRGEWTA

>2551561084
PSVRFLGALGYDGYSSTNTENGTNGPTGSFALFTWSQANALCAEYNTIGL
YSRTNWRLAIRDELSSLHSHYGNMFNAKGWATYYYYWSATPNGSNYYYVL
LRNGHVSNGPPSYQDYASCVSDS

>2551956478
MIEQAIAILKKVNSNLTAREIAEILWLAVHIEESEQSQQQSSGAQQKLPT
PEKPTTPESDSQAETPTPSELPEPSVQVYLPSRTSRSTTATSTNQGTSIK
VPAAIALRNSLELGRSLRPLKRKFPSPIEKILDEEATVRRIAEEKIWTPV
LKPAPQRWLELALVVEQTRSTAIWKKTITELERLLKHHGAFRDVRTWELR
ITPKVISKKEEKFERRLFAQDSNGNYSSTPHHPKELIDPKGRRLILLVSD
CISPAWREKFIYPVLEFWGRNGLLTVLQLLPERLWERTALASEIPVQLRS
LTPGVFNSQLIVENWDEDDFADDVPEDKQIIQNPLIQNPKSKIQNSIPVP
IITLEPEPLLAWSRAIAGLGNIGTVGFKFFSPKNLVPLGETQQDSEQSET
QLSASALVSRFRATASPIARRLAGLMAAAPVSLSVVHLIQQTLLKESQQI
HVAEVFMSGLLKSSQSKGSGYIEYEFIDGIRELLLESVPVSKANSVLEEV
SEFIARRVGVSVRDFEAVLQKPLYQAEDNLATKIRPFAELKVKVLRQLGG
VYAQLADELETNLQKGKEELVPDTNSQPLSAFNFKFVTVNPRGEILIEEI
KKAQYFAENLGKDITLDMVYIPGGTFTMGASENEERSRDSERPQHQVTIK
PFFMGKYPVTQAQWKAVAALPKVERDLKPDPSRFKGDNRPVECVSWFDAV
EFCARLSKYSEQEYRLPSEAEWEYACRAGTTTPFHFGETITTDLTNYDGT
DDKDGKWKGSYGQGPLGEYRQETTKVGIFPANAFGLHDMHGNIWQWCADD
WHESYESAPSDGSVWAKKENNDNQRKLLRGGSWSDNPGYCRSAYRDWDDP
VNDILLNSIGFRVVCVLAPRT

>2551962371
MTKVVINRSRQTAQYFIEELGYGVQLEIVLIPGGSFLMGSPEEELERLSW
ESPQHSVTVKPFGMGKYPVTQAQWRAVAFLPQVNRELKPDPSYFKGKNRP
VERVSWYDCVEFCDRLSNYTKRTYRLPSEAEWEYACRAGTTTPFHFGETI
STDLANYRGTDDEEYKWSGSYGKGNKGIYRQETTPVGSFGVANAFGLYDM
HGQVWEWCADHWHESYEGAPTDGEAWIDLGNNDNQSRLQRGGSWYLNPVY
CRSACRLYYNPDNGYDLIGFRVVCVVLPRTQ

>2551963792
NEVGQELYEMNITVRQVLLKHLTQRYGQERLNKLSEFLLEYVARQMNHLD
SGIIQAQTWTALAYVNTTEAAKQITLKLTKMLQQYNQSDWLQMTFLVETL
TEPLKTEGFQPLLALAQGMEQSARGDLFGAEKQFDELRHQLGSSPTIAGV
SISIPPPPIPAKRFSFDVVTVNAVGEIVQQESCKADYFKEDLGNSVTLEM
VYIPEGTFLMGSPETEEGHMERESPQHEVTLQPFFMGKYPITQAQWRAIA
ALPQVNRELDPDPSEFKGSDRPVESVSWYEAVEFCDRLSIYSKRNYRLPS
EAEWEYACRAGTTTPFHFGETITPELANYDGNFTYGSGSKGEDRERTTPV
GSFKVANAFGLFDMHGNVWEWCADNWHEKYENTPLDNANSSNIDNDNRLL
RGGSWVNNPRNCRSAYRNDALPDYRIDFTGFRVVLSGART

>2552240181
MSAVEKAAPAVTTPAIGQAYGGGFVTGITRDPATGKRSLHITASASHELV
GKWGEYGEKIEGADSFTDSLANTQAMAAAGSELAAKVLALNIEGLTDWAI
PARDVQELQYRHFKPTTEENWENSRNGDNPHSEPVGQLYSAEDPLQTVHT
ALQEGGAEAFRDTWYWSSSQRSADNAFYMTFGDGTQSSLGKSYELRVRPV
RSELID

>2552240182
MKAKTISIEADGLKIKGTAERMVQLLAVSLFAQALPPVANVQPMLGTAIP
EIGQPWPGQGGIYGGYVHAHGDVPAHYLIIAAKDVGSLEWGGRGIEVKGL
SKTDGYTNTQVLIGNDDERQYPAANACAEYRADGHHDFYLPAAAELYHCW
VNCPEVFAQDCYYWSSSQRSANTAFHMLFDDGSQTSYDKFYELRVRPVRR
FFI

>2554442932
MTAITAVETQAIQKTITQAAADALQFGQPVGGGFFAGKIRKADGVHVLVS
APKDGGERLRVAWHTSDDNIVGATSFFDGRANTLAMAEAGSELAKWAIDL
QLNGLDDWHVPARDEAELLHRNLKPSAGNIASFRDGENPSSVPAGYPYTE
DSPTQTAAEAFQAGGPEAFEEGYYFTSTQNAEYPSYAWVQGFGSGYQYVN
RKGYRFHARVVRSMLIIQ

>2554442933
MTQVAENVTFKLGEAHVTIPAKSFMKVWLDSLTTTIAPSAHAVRPLLAAG
ESYAGIMLGKNRAADYRLILLPSVAKDVTYDEAVEWAASTGGVLPDPSEQ
CLLRANLNEEFLPACYWSGKQDAEDPSFAWIQGFGHGTQGYGRKDDRFHA
RVVRRELIE

>2554660208
MKAKNISIEIDDFKLKGPAERMVQLFALGMLAQTLPPAANVQPVTVSGAP
AIGEYWIGQGGINAGYVAACGDVPAHYLILGDEDLGEFKWGRYQEESAAT
SKWDGKANTDALIAAGNHPAAESARAYTADGHSDFDLPAAAQLHQAWAYD
LISKGYYWSSSQRSAYSAFGLHFGAGVQYGDGKDGELRVRPVRRYFI

>2554660209
MSAVEKAAVTTPAIGQAYGGGFVTGITRDPVTGQLSLHITAGAEHELIGK
WGEYGEKIEGADSFTDSLANTQAMAAAGSELAAKVLAMDIGGFADWAIPA
RDVQELQYRYFKPTTEENWANSRNGDNPHSEPVGQLYSEENPLQTAHEAF
QEGGAEAFRDTWYWSSTQRSAYHAFTMLFDDGYQGTSAKTDELRVRPVRS
ELLD

>2555608128
MNNMIPLDPGGLRLEIPASTLLNALSSYLSSRPAAPVHQAKIGEYLPGQG
GVYAGDILGDDGVVYGLVVASEDLDGTYAWGPEDGERQASTWDGLVNTND
LLRHNGTHAAARAAKAYSADGHADFYLPAKRELQIIGANLPHLFQPKPYW
TSTPCGSCTAWAVLFEHGFVYNWTRTFEFRVRPVRRFTY

>2555608129
MTATATSTPAIGQEWPEQGGVFIGTRLIDGVAHHIIIPGGAEFDLVDVAF
EGLASAVAERGNVNGHGDWRAPDQEDMMLAYINVPDLFEKDDWYWTNKPC
GSYYAWAVNFENGHVFLWSRLNEFRVRPVRRFTY

>2555608130
MTATATTAPAIGQEWPEQGGIYIGSRLIDGATHHVIIPGGKEFDLVDVEF
KDLTSALAERGEVNGHADWRAPGQEDMMLAYINVPDLFEKDDWYWTNKPC
GSYDAWAVDFELGTVYCWSRSGEVRVRPVRSIIA

>2557354384
MPKAAQLPETLRPLARRVAHEITDKRWDYDVGELVKALKKSGLGGGGPKP
DPEPLVVRPSEWLPGKVFRDGDGFPEMVVIPAGEFVMGSPESERGRRDNE
GPQHKVRIGKPFALGRYAVTVGDFKRFVLASGYRSEAERNPDEGIWAWDA
AKGDWGPSKDRNWRDPGVAQDDRHPVVGVSWKDALAYVKWLGEKSGKTYR
LPSEAEWEYAARAGTTTAYPWGDDPGSRCGNFFGSGSAWSGKGTAPVGSF
AANAFGLHDMIGNVWEWTQDCWSESYVGAPDDGRSWESGDCGRRVVRGRS
WGDGSGVARAAFRGRSGPGSRDVNLGFRLARTL

>2557354387
VVRGGSWNNKPENARAAYRNRNEPGXXXXRRLRGVPLEVHGEEVAAVAWN
PDGKGLASVGRSGMVVLWSFSDAGPAADERVFRDCDQCPEMVVVPAGSFM
MGSPGTEGFADERPQQRVTFAKPFAVGKYELTFDEWDACVADRGCKYKPG
DEGWRRGRQPVINVSWDDAQAYVAWLAKKTGKPYRLLSESEWEYAARAGT
RTRYPWGNEPGTNRANFFGSGSQWNGKRAAPVGSFAPNAFGLYDMIGNVW
EWTQDCWNDSYAGAPMDGLPWLKGDCGRRVVRGGSWSSKPEVARAAFRYW
DEPGLRNDDLGFRLARTL

>2557354390
MMKSTRPAAASVNAAKPLTTLHLAAAGTRAAGQRNDSRVRTGADWRDLIG
VAVSAALSLGVAGAAWAVLPDELKPVVKSEPKPPAKSRSKAETTQAASSA
RKVGEVFRDCSDCPEMVVIPAGRFLMGSPEGELGRRNEEGPQHEVTMARP
FAVGKYEVSFAEWDACVAAGGCLHRPNDEGWGRSRRPVVNVSWEDARTYI
VWLAKKTGKGYRMLSEAEWEYAARAGTTRAYPWGSEPGQGRANFLGSGSQ
WSGKQTAPVGSFTSNDFGLYDMIGNAWEWTEDCWNESYTGAPADGSPWLK
GDCGRRVVRGGSWGIDSGYARAAYRSRVEPGNRYDVLGFRLARTL

>2557355475
MPNPFLADDRAAIFLPECFPLRWASAWGEDEYGLWMTLELVEAQQRFRWI
APGSFRMGSPEDEPERYGNEVQHEVTLSEGYWLADTACTQALWEAVTGRN
PSAFTDQPGQPVEQVSWDDVQGFLGELNRRLPGLEARLPSEAEWEYACRA
GTTTPFSFGENITPEQVNYDGNHPYAGGAKGVYREKTVPVGSLPANPWGL
YEMHGNVWEWCADWYGDYPTTQQVDPRGAASGGARVLRGGSWHSYGRDVR
SACRSRIEPGGRLNNIGFRFALGPGKPAKPSQGNSAAEPPN

>2557355476
LSAGARGAGAGXXXXEWCADWYGDYPTTPQVDPRGAASGDARVLRGGSWN
GNGRFVRSAYRYGDEPGGLSSFIGFRLALGPGKAAEPAWQVGRQLPAEPA
KPSQ

>2557359617
MFGMKKMAAILAGIGLLASGAAQATLWDRGGGLIYDDVLNITWLKDANYA
KTSGYDADGLMNWTAANAWAAGLSYFDSVRSVTWTDWRLPTVGPVGAVFD
YGFSNNGTTDVGYGNTSQNSEMAYMYYVNLGNLGYCTPDNGNPTSCVEQA
GWGLAHTAPFDNLQSDVYWSGTAYAPVPASLAWLFGAYYGIQGSFHQGYE
LFAWAVRPGDVAAAGAVPEPMSLALLGAGWAGLALGRRRRPLGAS

>2557360906
SALEALDRERSLVLMGGPGSGKTTFLNFVALCLAGELLGLPAANLKLLRQ
PIPREPDAARGSKAKRQRWTHGALLPVCVVLRDFAASLPADAAVDADTLW
RFIFGQWPEPLRPYAAPLQRELLGRGGLILLDGLDEVPDAENRRAQVKQA
VQSFAGLYGQCRFLVTSRTYAYQRQDWKLIGFAERELLPFTRGQIERFID
AWYAHMAHDLARLSASQAADGAARLKRASERPELSELAARPLLLTLMARL
QTRGGGALPESREKLYAESVDMLLDEWERHKPRFDRSGQRVDEPCLGEWL
GASRESIRREIDRLAYEVHLAQPSLTGTADIHEAALTAALRAASRDRPDA
RLMRLEEYLRDRAGLLSAHGEGWYQFPHRSFQEYLAACHLARFKFPDRLS
ELAKADPDRWREVLLLAAASVSNAPGSIWELVDALCPDGVDADPEAPEAD
GGTQWGALLAGQALHETGLAAADPDLQVRHETKRRRVRDWQRRLLRSRVL
PARERALAGDLLAALGDPRHELLDVDHLRFAFVPRGAFWMGDERNSDAPL
HRNETLDYDYWIAESPVTVAQFAQFVASAGGEVGYPEALRDPPNRPVAWV
SWHDALAFCAWLGERWRDRLPAGWLVALPSEAEWEKAARGGVELPVAAQY
ATVGPGFALAGPARRKNPQPQRAWPWGDEWESDRANAERNVGASSTPGCF
EAGRSPYGCLDMAGNVWEWTRSLWGTEGWQPAFVYPYDARDRQREDLNAP
DDVWRVVRGGSWSIHRGDARCASRYWDRPGSRNDALGFRVVLRSSPVL

>2557360907
MIITRKIFLASSQELEDDRRQFEIFIARENKSWVKQGVELELVLWEDFLD
AVSRTRLQDEYNEAVRSCDLFVLLFFTKVGPYTAEEFAVAYEHFQATGKP
LLYTYFKDAPHNAARADLLSLWAFQDKLEALRHFPTKYSNVDQLKLHFRQ
QLDKLAANGFGDSPPDRAAPTAPGGGSFEALLTGDGAIAQGAGAIAVAAG
GQFTQIVKKKVQRRDKSADDRAIIADYLAALASELSGLKLGEIDVAASDA
RREPLQLADVYVPLATHLRLPAQMTLAQWLASDRQRTHGERADLETAAHD
SRPVPALEALAQHRQLTLLGAAGSGKSTFGASVLLTLAQAWPGQADRLVD
LGDSWTHGALLPVRVVLRRFAEALPAGGTPSCAGDLWAFIGRSLDAAGYG
LSPATCQTIRRVARDQGALFLFDGLDECGSEAACRRVLGAVEEFMRSAGR
HCGFLLTARPYAWPGGADPAQGVYALADLDDEQIEQFIRAWYAALAKRQW
LSPGDAGRKCDDLLAARQRPDLRPLAQNPLLLTLMASLHANRGRLPDDRA
DLYDDSIHLLLLRWNRQIGADQALLDALAIPTLKLADLRGVLEELAFAVH
AGSAVGPVVLHAGPAAAGAPADIGEGRLLAAFRPLLQGSLDKAAIVVDYI
EKRAGLLVGQGFRNGERQFAFPHRSFQEFLAACHLAARPDFATECARLAR
QAPGHWQLVLPLAARLAKAERGASAADELIGGQAVADCRRQRPVVAVDWT
CALLAGRQLLEIGVGAIRQRERTAAIAARVAGWLAASLPLHPGDGGVTRT
LRAQAGDVLAQLGDPRFDAQRFFLPADDGLGFVRVAADPGFMIGTRPGDR
ERVSRIVGYRVPDDEINDALTPTPEFYIARHPVTVAQFRAFVEATGYPIG
NSDALRDPDSRPVRRVSWDEALAWCGWLTEVLATSGVFAGHPIASLVREH
AWRVALPSELEWEKAARGGLAGAVFPWGDEADPERANYDAAEINDSSAVG
CFPANGFGLYDLAGNVWEWTRSLLGDDWEKPTFAYPYEANDPRREALDAA
DGILRVVRGGSWSDHRVNARCAYRYWDLPGSRFDFLGFRVVLRSSPVP

>2557365147
MSAADSAASFFPDPFPLPWASDWGEDDDYGLWLALTVGEARQVFRWISPG
CFLMGSPVDEPERFDNEVLHEVTLSRGFWLADTACTQAFWQAVTGSNPSH
FQDDPRNPVDQVSWDDVQTFIAEMGRRLPGLPVRLPTEAEWEYACRAGTT
TPFSLGNNLTPDLVNYDGNYPYAGGEKGFYRQKTVPVASLPANPWGLYEM
HGNVWEWCADWDGDYPTEPQVNPQGPQTGDFRVLRGGSWGGSGRYVRSAA
RFRGEPGDRYHDFGFRLALGPGERVGSPAEPVTWKGLSAEPTSLRSRTAE
PSSTAPPEHRRPVID

>2557365151
MKALHTRTAVGRADLLRVYAKQGEQALEQAAAALGYERRLPPETVVASAA
VTLSPIIHGVAEAGPPPPERPAVLPAARFFHVTEHRQTDVQTGDDADDAP
PWLADAQVLSEDNRPLPGSVRLPAPQPLTRWSRMWPFLRRTLGQTVDSRQ
PDLPRLVDRLTRGEVLQRIPMHRRHGWSPRIAILADYNRQTQPFHGDFNR
LCRALEKRHGELGLDRRVLASEPGRQPLVRRPMQSATQRWQVPPAATPLL
ILSDLGLLDGTPETLLGWQKFGARLRSAACPALVLCPVPADLHPGSLQRC
FELVEWDRHSLLRRSAAGAQPAEAAAERSAAAVEKLLSLLAPAVVVEPPL
LRAMRHLLPAAETDVLAEAMLWQHPDVLAGAQGVQFAGLGAIEEYQSRFA
QLPPEQQDAAIGLIIAHHAGLPESARLAERAACQRLAPASLPAADAQAIE
QWQHAIARTALERGDSPGLQQWLRRHVGRQSDKVLAADEAQAALWALAQR
ERLARGEVVELPAGVRQDAVRFFLDPEPARQRTACALRQRSEELRLEPLE
MKVPGLPAAGSHYADLTLVDGGVFVRVIRSAATGTATSADAYVAAAALPQ
TLARLTRDVERIELYAPHLDLVVSAFERPPWARALGRDARGLFAEVIWLG
QRCRLDWLPPQAGEAGRWSSEQALGVDAFGLFGEISVGGVSQRFRWIAPG
RFLMGSPPDEPERIEVEVQHEVTLSRGFWLADTACTQAFWQTVTGSNPSS
FKDDPRNPVEQVSWDDVQTFIAELQRRLPGLPVRLPTEAEWEYACRAGTT
TPFSFGENITPELVNYDGNYPYAGGEKGLYRQKTVPVASLPANPWGLYEM
HGNVYEWCADRYGDYTTEPQVDPQRPQTGDNRVLRGGSWDDFGRLVRSAN
RSRNEPGLRNHCIGFRLALGPGEEGVSPAEPVTRKGLSAAPTTQRSRTAE
PSSTAQEKRSTWDRLTSLFKRRM

>2557367201
LLLGQGERHGERQFAFPHRTFQEFLAACHLAARPDFAADCARLAREAPGH
WQIVLTLAARIARAERGATAADELIGGTSIDDFRRERTPAAADWSCALLA
GMQLLEIGVDAVRQRDRTRAIATRVAGWLAASLPVVPADGGVAARQRALA
GDVLARLSDPRRQLLEVDAMRFAHVPAGAFWMGDQDSDDAPLHRNETLDC
DYWIAEAPVSVAQFAEFVTASGATGHDADALRALANRPVVNVSWHDARAF
CAWLNEHWRQRLPAGWIVSLPSEPEWKKAARGGLQIPRAIRLESIAQGFA
ASDAPLQDNPLPKRSYPWGDDQEEERANVEMSIGDTSTPGIFSGGQSPYG
CEDLAGNVWXXXRSLWGTDWQKPDFGYPYDAHDRRREDPDAPDEVWRVVR
GGSWLDPRGDARCGVRRWYRPDGRDGSLGFRVVLRSSXVLPL

>2557367209
IAEAPVSVAQFAEFVTASGHTGHGADALRPPANRPVVNVSWHDARAFCAW
LNERWRQRLPAGWIVSLPSEPEWEKAARGGLQIPRTIRLANIAQGFAASD
APLQDNPLPKRSYPWGDDWEEENANAQMGIGDTSTPGIFSGGQSPYGCED
LAGNVWEWTRSLWGTDWKPDFGYPYDANDRLRENPGAPDKVSRVVRGGSW
LDHRDDARCGIRSRYRPGFRLVSLGFRVVLRSSXVLPL

>2557367213
AGIVRLEADRRRRLGESAPRLVDSPLLVRLLLIVHLNNRTLPDQRADLFD
KAXXXLLQVDYGHDETDKRELSLDWMLYRDMAQHLAFHMHQQGADQGREI
EEPALRAILRGEAEFLPRIDDFLRQARQRGSVLEERDGAYRFLHLALQEF
LVARYLSEVIGRESRERMLDFLAGRLTDPWWREPILLLGGYQATHAARSA
RELLRALAVAGEDADARFAAAELAATAASEWRESGEPLRADCARRIVALL
DDADALAGARAVLRARAGDRLSQLGDPRFDAQRFFLPADDMLGFVRIAAD
PEFVIGTRSVDRERVARIAGGEVYDDEVNELPTPTREFHIARYPVTVAQF
RAFVTATGFAIGDADALADQDSRPVRWVSWHEALAWCDWLNEMLATSPAL
AGSHVAALVREHGWRVALPSELEWEKAARGGLRGAVFPWGDDADADDGDG
RRANHAGSAIGDTSVVGCFAANAYGLHDMAGNVWEWTRSLWGTDSGRPDF
AYPYQVDDPRREDLRAGDEVWRVVRGGSWHLRRDDARCGFRDRSPPDLRL
DDFGFRVVLRSSXVLPL

>2557371672
ETGLAAADPDLQPRHETKRRRVRDWQRWLLRSRCLPARERALAGDLLAAL
GDPRRELLDVDHLRFAFVPRGAFWMGDEGDSDAPLHRNETLDYDYWIAES
PVTVAQFAQFVASTGGEAPDSQALRDPPNRPLATVSWHDALAFCAWLGER
WRDRLPVGWSVALPSEAEWEKAARGGVELPVVAQYATVGQGLALADPARW
KNPQAQRAWPWGDEWGLDRANTERIVGASSTPGCFEAGRSPTGCLDMAGN
VWEWTRSLWGTDWLQPAFVYPYDARDRKREDLNAPEDVLRVVRGGSWRFH
RDVARCAFRGWLLPGARDGSCGFRVVLRSSPVP

>2557371674
ILLLAGYQATHAARSAREFLRALTASGSVADAQFSAAELAATAAIEWRES
GEPLRADCARRIVSLLGDADALATSRPTVRARAGDRLAQLGDPRFDSQRF
YLPADGMLGFVRIAADPGFAIGTRRSDMQEVSQIAGYPVSENEVDDALTP
TPEFYIARYPVTVAQFRVFVEATGFAIGERNALRDPDSRPVRYVSWHEAL
AWCDWLNEVLMKNQAFAGHPIARLVRENGWRVALPSELEWEKAARGGLCR
AVFPWGDDADPNAANHDDSRIGDTSVVGCFASNAFGLFDMVGNVWEWTRS
LYLDYPYDPADPKREDLLAGDDFSRVVRGGSWGDLRGDARCAARSRFLPG
SRLAYGGFRVVLRSSPVS

>2557375811
LPARAAFRRRQRHDLRSPLRWPLPDGFAGYRLPTEAEWEYAARAGRETRY
SFGDDDKDLGRHAWYGDNSGNQAHAVAGKDPNPWGLYDMHGNAWEWVQDC
YHDTYRGAPADGSAWEDANCDKRVLRGGSFNNPAEILRSAYRYRSWPEDW
YQFIGFRCVRGPRRQP

>2557375816
MSSGKPVATAAFQSLLRRLDYLPGGLGMALGLGAGALLGGGVALASPLVA
VGGFVALLGLAVALAFSGEPITVIDSPAEPEGGRGVGEAPNAPPAAPAME
AIPVLAPPIAGEVAMVSIPGGTFLMGSPDDEAGRGNDEGPVHEQRIAAFE
CMPHPVTRRLYREWMGKDPGWPEGEADERPVNNVSWYDALAFCNELSKRA
GLAPCYRLDAPSRAEWDQAANGYRLPTEAEWEYACRAGSRTRYSFGDDQR
QLAEHAWYADNSGNVPHPVGQKEPNRWGLHDMHGNVWEWCWSDYEPYPSK
AGDRPIGATRVLRGGSFGNPAVFLRSAYRVRFRPENRGQGIGFRCVRGPR
RQP

>2557376820
MASASLSSEPPFPPEALRRPPVLPLPCASAWGDDEHGLWVKVEIAGVVQC
FRWIEPGESWMGSPENEAERFADEGPRHRVRLTAGYWLADTACTQALWQA
VMGHNPSHFKDDRLNPVELVNWDDVQAFLGKAQAMLSGVTLELPTEAEWE
YACRAGSETPFSFGATISPAQANYDGNDPYDGGEKGLYREKTVPVKSFAP
NDWGLYEMHGNVWEWCADGPRQYDGELHENPRGPEEDEAPRVVRGGSWLD
GAGWLRSAYRILRPRDLRSRSLGFRFSLRSTGQAAGAERLPPAAGGAPEA

>2557376823
MAAGGVAGRADLLRALVAVHGKVATDVACESEKRLAGVLMLTLDAQPEQA
LTIPSADTEDDRPADDVNGQASPPTPAKSIRQRPPLSAAHFALVEYRVDQ
SPSEPVPDARLLQPLKLADCRPRETSGEAPFVPLVSRTRLWPALQRALAR
PHLGPPDVPALVGALSRGRTPLRLPRRRLTHWGGELLVVIDIADRLLPYE
KDYAQLWREVSRRHGDGNLSLWVVNESPFVTLSVQRGRGRAVATRRPIPL
PAPGTQVLLLGDLGLLAGDPGKAQAWQTFMQGLAEHGTPPVAWVPMSPSL
VPEEAARHGRVHCLNGEHGMRPVRPQGAVNSANTAHLRETLLARIACCVR
VEPGLLRSLRSISPASAAEPGLEAIVWSYAPVVAAGYRFCEIAPDHVATY
RDRFQKEIGPAEQQEILRRTLYAHAWRGRSTENAELLIWRAHVPPELARS
PEFEAPVKQAEKWFARFAAHPQDTPGDAPDYARDLLYRHGKDSGWVEANS
TLLAPLWALTGNSEIPDGFQAADIAAARNAGRQGMAERRCWLQQQDDRFF
LHPAPDEAVRWPGILYQGGVVCESSPAAGRRNSWIEAGDIPLPLPVGLAT
ELSSISLYSAGRSYRFVRTPRPAWAKAMARDRHGLYLDVDFAGVVQRFRW
IEPGEFSMGSPDNEAERHSDEGPRHRVRLTAGYWLADTACTQALWQAVMG
RNPSHFKDAPLNPVEQVNWDDVQAFLEKAQGMLPGVKVDLPTEAEWEYAC
RAGSETPFSFGATITPAQANYNGDRPYDGGAKGLSRNKTVPVKSFAPNDW
GLYEMHGNVDEWCADGQRPYDGELHENPRGPEDREAPRVVRGGSWFYAAG
RLRSAYRDQWPRVYRSLYLGFRFSLRSAGQAAGAERLRHEKRSEAPEGPQ
DLPALPGRQGHGGSAAAEPPRSGVDKLLEKLGGAFRRSPGKKK

>2557378686
MPTKIFLASSSELLEERKEFEILVNRKNKLWQPQGAFVELIVWEDFLDAL
SRTRLQDEYNKAIRDCDIFVMLFSTKVGRYTAEEFETAFEQFKATGKPHI
FTYFKTALIDLDKVVQEDLMSLWAFQKKLDDLGHFRTPYRNIGELKFEFN
QQLDKLVASGFIVLNSGPGDGPPPDEDSAEANSVIALYLHALATDLAGLK
LGEIDASADPARQTPLQLADIYVPLDTTLQIAQETTLAEWLARAASRQRD
DVHQQRSGQRETRPVSALEALAAHRQLTLLGKPGSGKSTFGASVLLALAQ
AWQGHLEELASLGDTWTHGKLLPIRVILRRFAEQLPPGDKPARASELWDF
IARDLDAAGYGMSPETMKYVQRIARKRGALILFDGLDECGNRASRERVLA
AVDELMGSAGKACRFVLCARPYAWPGGADPAQGVYALADLDDGQIERFIR
AWYAALVTRGWRSPGDAERKIDDLLAARQRPDLLPLARNPLLLTLMATLH
TNRGRLPDDRADLYEESVELLMLRWNRQIGADKALLDELAIPGLKLSDLR
EVLEEVAFKVHAGNVGREGTADIGEDRLVRAFCPLLGKDRNKAAVVVEYI
EKRAGLLIGQGEKDGERQFTFPHRTFQEFLAASFLAAQGDFAAQCAGLAR
AAPTHWQVVLPLAARLAKAERGASAADELVGGKSIVDFRKRGRPEEADWT
CALLAGTQLQEIGLGAINKSARTQAIAERVAGWLAASLPVHPDDGGAPNR
QRAQAGDVLAVLGDLRFDPERFYLPADEMLGFVRIAADSEFRIGTRKADA
QRLAKIVGNEVDNDEINDEPTPTPEFLIARYPVTVAQFRAFVEATQYEIG
DADALRDAASRPVRWVSWHEAIAYCDWLNDELTSSPLLQDSEPSRLVRQR
RWQVALPSELEWEKAARGGLPDAVFSWGNEVDPARANYGDSEIGDTSAVG
CFPASDFGLHDMIGNVYEWTRSLWGTDWQKPDFGYPYRFDDGKREALDAR
NDILRVVRGGSWYDARYVARCASRSGNVPGGRSNGLGFRVVLRSSPEA

>2557378689
MITIKLFLASSSEFCEERKEFERFIGRKNKQLLPRGGFIEVVLWEDFLDA
MSKTRLQNEYNQAIRECDLFVMLFGSKVGRYTDEEFKTAYAQFTATGMPL
IFTYFKDVQISSVSANRAGLASLWAFEDKLRALEHFPTVYTNTAELENHF
GEQLEKLVAGGLIEVASGKSYQSPSGDARPPAGKTYPVDGYLRWLRSHTE
CIELRGIERAGGARVVSLPLEAAYVPLRARPIPRPGDAQEREATQRSSRS
RANAGEKTAPDERVGDNDIDLNQVLGLGNRLVIIGGPGSGKTTVLLHMAW
ALASSLLTGQAEPARSRLGLAVAASEIPLPIFVPLASFARFRRQLPASAP
ARERTLAHFISYHLIRKQADVDLPDDFFVQLLRDGRPVILLLDGLDEVAN
EEERAEVRASVEDLVSGQARMRVVVTCRTIAYRSGGTALGAKFREIAVQP
LGFEQHVAPMVRQAYACIHPQDADLRNERVQDLLSGIARLEDERRARLGS
DAHVLVDSPLMVRLLLIVHVSNRTLPDGRAELFDKAISALLQVDYGREQA
DIRELASDWKVFREMAQHLAFHMHRHGRDQGREIGERALRKVLCEEAEFR
PHVDRFLSHARQRGSVLEERQEAYRFIHLAFQEFLVARYLREVIGGEARE
AILSVLGDRLDDPWWREPILLLAGYWASNAAKPAREFLGELGRAGGNPNV
QFSAAELAGTAALEWRERGEATRADCARRIVDLLADASTLLGAGPVVRAR
AGDVLSALGDPRFDAQRFWLPADEMLGFVRMPADPEFRIGTRKADAQRLA
KTVGGEVGKDEINDAPTPTPEFLIARYPVTVAQFRAFVEAAHYEIGDADA
LRDPDSRPVRRVSWHEAIAYCDWLNEALAVSPLLEGTKAAGLVRQRQWRV
ALPSELEWEKAARGGLRDAVFSWGNDADPARANYGDSGIDDTSVVGCFLA
NDFGLYDMIGNVLEWTRSTYQPYPYQPDDGCEDLQAAANVERVVRGGSWF
SNRSGARCASRSRSGPDVRLSGIGFRVVLRSSPEA

>2557380493
SLPEALRSGLQQALLARSRDPAADLRARIAAARALGGLGDPRFTGHRGAY
GDYLLPPLLDIAAGSYPIGSDEGLYDDEAPVHPVQLTAFSIARFPVTNAE
WRLFMAAGAYDDERWWEDKAAQDWRRGEGTAEGPKQQWREIRQLLNDDPQ
RIKNLLSEGRITSQAAKDWEERLLMSEDEFEAQLDDWYPPGRQTQPSNWN
DPAYNDLAQPVVGICWYEARAYCAWLSAQTRQCWRLPSEVEWEAAARGTA
ARRYAWGEDFDAGSCNAFETHVRGTTPVGVFPGGDTPEELVDMSGNVWEW
TSSAYHPYPYAADARREGPEQKESRRVLRGGSWDDARGLRAAPSAFTTTQ
AIATTLSVCGWCVSPPS

>2558015326
MAQRTYAIPAQGAGHFGLMGSIVAAGAMRLDIPEGVLNIGGNGKGYVLEE
RTNWDPTAMANQDGSLDGLALGDDVYLYAVQGDDGRADLVASTNITVPGG
YTAATSRKVGGFHYGRVRTVAQRYDTGITPAVQIVPNSVWDLGHRPTCDP
TGMVEVVPGSLWVDIYLNSEGSGTWPENVPVSRYGAQPIRNDIYAAVDFH
LLARNAGKRLPTVEEFLTYAEGAPQGANANNNTAWAAATNTGPTTTGAIA
RAVSMFNVTDAAGNLWDYIDNHHDIGIENIIMWKADIVNVGKDAARARGQ
SYVYVFDASSAASWRCFVGGGPFNYGAYCGARCLHSGAIPWVAGGSVGLR
CVCGAL

>2558745130
MAQALSTLAVGALVKDTGTLYNGKPIIWKIADKNHAGYPANSVTLITERI
ISLKCFDAIEAGSSDSNRRSYGNNRWIYSNIRQWLNSQAAAGKWYSAQHS
ADAAPTNANVWSNYNEYDAEAGFLAGFSANFLAALLNTTHTVGKASVDGG
GTETCVDKIFFMSSTEAGLTGDVTCGSKLALFTNDASRQAKPTAECVSKS
EYTNSSFNVNSAWYYWLCDAYASNSSDVRGVNSSGALNWNYAYGGSGGAR
PLCNLKSEILVSDNPDSDGAYTIIWNRAPSAPGSISVPAQILSGQNVAVT
WGISTDEDGSVSGYILERKTNDGSWGQVYKGINRTYTDTASATWQTVAYR
VKAYDNNGAESAYTTSPARAVTHNTPPTISGANTNLGEKTGAFSQAYTVT
DQDSGQTLTVTEKIDGTVKRTYTATSGKEYSFSLTAAEWVKLANGSHTLT
ITADDGTGGTADRTYTFSKNVSEIEFQLATPLATDDAVTKAIMSVARQIP
AGAEFTVEACNNGNDASPTWEDVTQAVNSGSKFFFSNTTKTAAEWGFNFR
IKVKRNEAVGDCFISSVGGNFE

>2558951795
MGFADDFYYGQCKVVATSTASADNGKAVTITSSGGRTWSGTMAGGKCEFM
LPPRDKYTVELVNSGVTQFSTEIYCGYGECKYVEVGMDPATPLGIKAIVN
AGLEANFFTAGDEIYVKEGADSVKYRVLHVGYKTGTYGHNVILGRDVCLG
STRQMQTSNTNAGGYGATLVASYLDGTFYEGLGEDWQDVISDYTFQASVG
SQSTNLKSEQHKVWLPLEYNIFGATSYAAGTEVTTGHAEQFAYFATAANR
VKTVNNAASLWWLASPRVSNSAGFCTVDATGAASVDNASDSIGVLPCFMI
AADA

>2558951814
MIKEVKFNELPDVKIKVRFNNAEDLVTAGKLGVLEVGYELVTEDIDGVAV
FEVADIRKKKIILCRKYLLKDERAMGAEGELLTWLDNEYYESLPTDLKEL
MKARKDSMVFLPKEVEVFGEHVYSSEEEKGRQWEIFKRVKKRIRAFSAED
EHSRWYWLASPYVSTSTDFCAVNAAGAAGNTNASASHGVLPCFCLSLQ

>2558968558
MAFIYSIKDTYRAAVEAATGGKNTVIYDDKGNPSIMVVIPKFYLDEVITG
APHTVHPAFIVNGVEKSAIYIGKYQACVTDGRAYSLPGQDPAAYVNFDQA
LSYCYAKGQGWHLMSNAEWAAIALWCKKNNKMPRGNNYAGCDVDAQYEKG
VEKYDWILTYNWNGKSTKQDAAGYHHTGRVATGSGPASWSHDGTSDGIYD
LNGNVWEWNSGMRLKNGEIQIIPDNNAAILNSDHSDASTLWKAILAADGS
LVAPGTAGTLKFDYTSSPTAGTGNFQISDTITNAQPDDTAYGYKTFETLA
AKSGLTIPMIMKSLALYPLDASCGGDGLWMRNNGERLPFRGGSFNNSGAA
GAFALNLSFTRSHSNFFNGFRAAYVL

>2558976370
MSKKAMVTNDNFDSIGTSAKPLLNVFATNLYGDVKNADGTDKYTPANSAE
GAAAKEVGNILSTVGLSHNGIYRGKNLGTFTSVAAFEAFLTAHEVSSGKF
TDLYLGDYFTIQDGTYNKEWEIAGFDHYLHKGDTDFATHHLVLIPKTNLF
TAGMNDSNTTANGYAGSKMHTTHIPTINTKLATVLGNHLLTRRELLTTSM
STSLASMAGAGQTGASNNWAWSDVKAVLPNEVEIYGCTALSSSFYDVGIG
CEKLPLFNFKGHSHAREYYWLRAVASSTGFCYADNFGGAYPDDASDALGV
RPLICVG

>2559006155
MALTEQERQDLKQDILSQIKSESQSVTELQEVQSLDGVKTLPAMRGEELV
TAPVSLLGKPAIDAAAQALAAKQAADTAAEKAGQAATNADTKAQAAQEAA
QVANKAAEDLAAVKDSARQVIDRYEDVAVQALNGATARFDGILADVAIEQ
QSASAVTGVYFIASKGVFAGKHEGKYYGNWQGADLYLTEDRKEIQKDKLY
LLGSVLYAWNEQDGTLAEASGTGGGNTINVSETYPLETGYYTLATAIKAV
EEKLRAKGRCITFEVSQGRYLTKQFVGTNLATWESESSWDDFGGGGTVKS
VTLNGQKAVPDTQGNISLTVNETEVDETLDAESTNPVQNRAVSGKLSEIE
AGTLFDSDVTEEDDGKQTVTLKNKSGAAITQFTLAAGGGGGGGDTATAKI
VLGAGVDHSVIKEGGDCMLTYSYDHQYVGGEDAGQTTGQKAIIEIRVLRG
SILVYGQTTDGVSRGTYTLDLTKYLQVGTTDIYVKATATDPDTGKPQTKQ
AYVNVKAVSLTLGCDYALTDGTAGGGYGSADNAVIPYTVQGTGTKTVFLY
LDGKQHESRAVTRSGTTNGSFTIAMRPLAVGRHTVQLVAEMEAGGGLTLR
SESIYLDIYKAGSSSPLIATKQVFRDGRILTDGHLTPLLTAGQYEQLSFE
YAVYDAGATPAAMTVVLNGTAAQSVSVPRTVQTYTNRFTTQGTQKMKLVC
GATEYPLDIEVEKSGIDISEATLGLKLKLSAAGRSNGEADPAHWEYGNVK
TAFESVDWNTSGWTGDSLLLRNGARARIGYAPFTADAATAGCTVEVEMKV
SNITDKDAAVVSCMSGTKGFRITADKAMMYTGSTKEVVDEDGGRTTQQVG
VGRQYGEDMWVKIAFVIGRRSEGRLMELYVNGTRSAADIYGESDNFMQDS
PQGITIESAGADVEVRNVRVYDRALGDDEEMDNHIVDRRTLDEMAALFEE
NDVLGEDGRSIDFEKLRKKGKGIMLVVRQGGLDPVNAENNKKADFLADVH
LWLPDGRYIYLKNVYIRIQGTSSTKYPTKNYRIYCAKGESPEMYIDGVKQ
EELKLALRLGQKKVKVLCAKADYSDSSMAQNTGGAKLWNDMMKALGFLTP
AQQADSSVRTAIDGFPIDVFSAESMEDTPVYYGQYNLNHDKSDWHEIVGL
KGVAGLDTSKAVAFEFLNNTQPLCLFQGKADLDAQAAEEFDNALEFNYPK
DITWATATEEQKTAFKRLWGWIRDCVPEGATPADVSTFASEKFRSELEQY
INEDFLLCWWLFTDFFANVDQRAKNMIWATWNLLVWYILYYDGDTQIGDR
NDSMLAYLYDVTRETWDAEKSKYAFEGHDSWLWCLVLANLKEEIVAMAGK
MRAYLTEERASEVFDREQQGNWCGRAYNKSGELKYIKPQTEGVMVKGELV
KYPYIYALKGDKQAFRHWFIRKRFSLLDAKYGTGNFLSDNIDMYMSRAAD
APENTITVTAGDLYYFGYGTNNAPHLQASRRAEKGGKVTLTFKNAFTVND
PIRVYGASRIAELDMRGAADNLTGDVNLNKCKALRKLDLQTAASGSTGWC
LVLDQCRQLSDINLYGQKNARTGTLSSQELDFTAQTKLRTLDARGVEVQA
VLLAPGAPVQTVKLGGSIQTLRLEYLPELRDSGLTLQNWRTVRTLRFAAC
PNLDWQTVLGRCVSVERVRIEGIDAEDDGTLLGRFKALKGVDAEGNAVDY
CALVGTVHLTAYMEDEEYAAMKEKFPELNIRQPDYTMIAFDDTVADDANV
TNLDNGTGYGGGTAYVPSGHITAILKQRHRVLAKVTKKPSTHNVNMAGQE
VTVNNPDGEMTYYPLDDADSHKYADGTEAKLDGTEGDWMMYEPFFWSKGI
NDYLGGKHYSCYSSNDAAHKPASPEATVVSLEDIRGTQGGCLAGKKIMSG
KETLQNSYTNDTAYSVCKVSVEGYKRVRFPSVPGTNLIGSVFVDAEGKVV
KSVVVPTIGNKFEAGMYLIADVPATAVNLHFTILNTAEFDCVVLSNSTRI
EDMEPEWVANDEHLCAVVGSTVIGSKLRAAITGGSTTASMTWTDFHYYSV
QRGMQQIDALMHSRIANLFFAFYGRRNAQEQCGAGQHTNNRTTGGTASRG
MRDTIGYEEASSVNSGVTNSIVDYGVHQYAWYRSVDEYGGAAVSQVNNTC
CLGYEDIYGNKYDMMDGVDVPNDSGNYGKWRIWMPDGSVRWVKATTNSDY
WITAVAHGRYMDVIPVGNVSGSSSTYYGDKYWFSGAQSRVVSRGCYSAVA
AGGVSYSYASSDASYSFAFVGSRLAFRGWLVRAQSVAAYKSISEVA

>2559321195
MPTTFTTQEQALIQTLKTSTTLTQEHLATHASGGQSKLLELLESVYDYSQ
MGNGVKDESKKQRVLKALQNALYQAGISTDDKANAFVSKLTQARTFDPTH
QESGQESAPESQENQENGGDTQENGQDSQDTAPDSSDSQDQTQDQAPPPS
EQDTQANATNIAHRQEILDKLKELGAQAKSAEDLAYILKSFFELNTDRLE
RVAQAKATLLQKAQELASTATSARDLYLLGKYTQTLGENPPTTPAISFSH
QELLKLASGQLTISPSHSDTHGSNLTYELELTNLSAQATKDLQAGTYTLT
AINAARDTQATIKARAISPTGAASAWSAPINIAIKAAVFAGFIENIDTNK
SKRINTGTQEDTLWLDKVQERLNERSNDDPVTKFFDRADMPHSHIKRYAL
KNDGTLELLPEDATLESDSMQKYLDNATYQCVSKIPDHYVIDVEFEFNAQ
SYLLKLTSLAPFSYDLNKAGYQGYSNLQGRASDKAGILSSVKVEGFYLGS
WESVSLGGMEGSFFVRSSPKPTNNQTREWFRSRTQSFTRGMKIQNHHERE
AIALLYCIERGYMGSTADSKNTDQSKWSIHSWNTSAQNANSLYPAAHFGY
GNKTISIPVSSSDKRAQAHIYRGICNLAGNVWEFLDGCFLNDKLLYLATH
EQDYSDTTSPTTYTNTGKVVNITSGQQVKRVFAGTMIPKSTDGGTSSNGT
TDGGWIADGVRLLIHSGSLYDSAHAGVLCWVGNVAFSYAIWYIGSRPCFK
DPT

>2562557735
MYNISKLSLAALREQINAQTRTVEFQTDDGAVTQMVYVPKFTVPAGIFEN
GAYPKKDMNLGGFFIDKYSCSHKKATAFTRGIGDGASITSDDTTNIPVSL
PGKVVWTQIEWTNAKQACANRKINGQACHLVTMKEWATVCFLAKLMGHDI
RGNNSNGHDYRDTNDWQHNAVPDSTQPERVLSGTGPVSWSHNGLASGIFD
LVGGVWEWLDFTITDGVYTHKKKALINDSDGITAADKTITIDGMENGDTW
PAAGTIQIEDEIITYSTINYQGNGKAVLSDCTRAQQSTKAATHADNTTVY
QLTKYCITPGGATAYISNSAGLSTSDTAIVYTDLLNGPGNSGFAVGDTIQ
VENEQMKVTAVVSNTLTVTRAVNGSSAASHAKGVAVAKVSTQMDNNDPSN
DAWQFGHLTTMRTENDLECMALPSLANQQTDEWKDGFWIRNHGVRAALRG
GGWIDGADARSGFALSLVGLPSDRWVGGGFRAALSLENL

>2562561505
MNNYNFDALKFAVEGISGGANTVIMDNADLPSFMVPVYKRTNAQLFTGGS
EQTHPAFIVDTAEYNAFYFSQFINCVVDGRAYSWPLVDPAASLNYDAAHN
YCNKKGPGWHLGSIPEWACINHLIRKSGFEPHGNTNFGKAYQHEHEAGAV
TYTYEDSGTKIGRTATGSGPATWRHDGTFAGIADWVGDVWKWMSGARVVD
GEIQFFVGNLAAKQTSAAAGSSFWKAVLENGSLVDPGTADTLKYTKAFKI
AKDTGEKGNTSTPNFNVIAADEGVSAIPEILLALNLAPVAADKEKYKGGF
WINNEGERLPIVGAGWYYTSNAGSSALGFNSPRTNASHNLGFFSAFMEL

>2562672561
MIKDLSLKAIREQITSGMRDVTFVTDDGGTTEMVYIPKFTIPAGAYDGGA
FPAEALNLGGFFIDKYQCSHQTGDNANIPVSLPGRIPWANVNQTEAKTAC
AARLINGVACHLPTMKEWATVCFLTKLLGHDIHGNNNYGKDYRDSNAWGN
YGVPDKTCDGRVLTGTGPVSWSCDGTSKGVFDIVGNVWEWMDFNITDGIY
THKKTALINDADGITAVDTTITLDTVEDIDAWPETGLILIGSEYITYGAI
DKQTSTTAVLSGCTRGAKSSTAATHANDVTVYQLTDYCVIPGGATAYLTA
DISASATSFAFSGLVNGPDNDGFAVGDTLQMGTEQAVVTAVESNTLTVSR
GANGSTAIAHSTGDGFTKISPQMNNSDPAGDAYQYAKINTMRFESDLAPL
ALPKAVGVGTEEWKDGFWIRSKGSRAASVVATGTLAAMPVLAST

>2563292628
MPMSPQPVEHKNRIAFSDLGRKSDLGANWDNGVRAGLFACDLIESPANAN
ANIGCRLAIHARSRFFMENRTARDLGFALRSGQKNRRNTNRAGVASSLRA
NVAPTPYLGCKPDLGASWVDGVRAGLFACNLNNPASNANTNIGCRLAIRA
RSRLFMESRTARDLGFAFRSGQENRRNTNRAGAASSLRASAAPAPMFGA

>2563384381
MSKVYAIPATGAGHIELMGRVKKGAGSTLDIPEGLVNIGGNGKGFILQAQ
NGFDPLAHDDGSVVSLEVGDDIYVYAVWPDDDGPICQLKTSRNTTWPGGY
NADNSRRLAGFHYGRYRLLEHRYQAGEAAQEGIIPNSVWDLLHRPKCEPT
GMVEIIEGSVWMDIYLNSVDGASWPETKGESKINAQPVNCNDVARWDFFR
LARNAGKRLPTLGEMYIAAYGVPQGATGAGGRVNTGVHTDYGFDCVSCLG
LDQPSGNLWQFLDDGADDQGSYQGANQGQDSAHNHGQARMRHSIFGGYWT
NSSEAGARCATNSLPWNQGGGYGFRGACDSL

>2563939568
MTDHAAAAAIPETLSLTSLPPLRADLAGGTFRGVTTRKDGTHCAVILLPN
KATEQRNWQACVDWAREAGGELPTRSAFHLLRLSATKEELAEGGWYYTAD
LLSDDTGDEDDAAYAWGCHLDDGSTNDNRKSYEGLAVAVRLIPLTA

>2563939569
MTQVTLEAVYAKQTELAKLTASLLAAVATPKTTRIEIPAAVVELRPGEHY
AGEVLNEDGTLKHRLALVAVSPEAAHSWEGSAEFAKNLGYSRPTRAEARL
LLANCRPHLPKEGWFWTDDAYEQNAAYAWHCYLSYGYAYGTLKSYEGLAV
AVRRF

>2563941168
MSQVVIPTTIPETLSLSALPTLRAELADGTFRGVTTRKDGIHCAVILLPN
KATERRNWQGCVDWAREAGGELPTRSAFHLLRLSATKEELAEGGWYYTAD
LLSDDTGDEDDAAYAWVCDLHFGGTFNRLKSYEGLAVAVRLIPLTA

>2563941169
MTQVTLEAIRAKTSELAEMIATFATPQVKRIEIPAAVIDLRPGEHYAGEV
LNEDGTIKHRLALVAVSPEAEHSWDSAGEFAKNLGYSRPTVAEARLLLAN
CRPHLPKEGWFWTGEVHEQNAAYAWTCDLYYGRTGNDPKSYEGLAVAVRR
F

>2565658941
MALTAQQEADLLSMLDAYKNGEQIDDLPAASMDATDKKIEVFDTKSGASQ
CMDLTAAVDMANAPWCGRVWRTDLATPTAATYCGSLEMLKNFKDILELGG
YLVKNDHSRRKLDPTNHYRFANGETAKLDGSMGHYQWGWGKPFYFARWTQ
GNLEYEAVSLYPIKGQYNYRIPVGSICATGLAALDRTTDTLVSYINDDVR
YRGGNNNANYDGKYNSLLGHCATNRTTAQFAAAAHKNGTGWLAGTMRGAA
VVKILIEIIMGTRNVQAALNNKDANGLYQGGFGTGVTNWDWTSWSNHNGN
NPILHMSAGVDMADGLGVKEIPVVKADGTTAFTAKVPVFFGLKNFFGYIW
RISEDELAEANADKTMKHWVTPSIYGTYTYGSTAGMVLKSTAPTYSGGWI
KRMSYDGLEMWPTEVGGSESTYQCDHYWNGSNIVSGFRAVFRGASTYHGG
PAGCGAVYVDNAVANAYADLGSPLCEFAEEFPLVPEYYAVV

>2565666790
MALNANEEEKVRQLLTAFESGKRINELDAATGSMSDMQVAVVDESGETRR
MNLQEAVQTAGNPIAGRWWDETAATPTAAGYYGSLQALKELPAKLGLGRY
LVTDDRKRRKLDAADSTRFDDGSPAKLDGTMGQCMWCWNAHYFTTWTEGN
RRIQTVTFQPIKGKNSIYVPAGGISWIDAGVMDRTEQKLCSVISTDPRYR
GGNGNALGDNYPLAADAPQKTMLGMPATALSTTAFGTYARKRGEGWEANW
FVARAVVEYLFEIIMGTRNSQAAFNAQLDANGLRQGGFGAGATNMPDWGN
YNGWYPVIPTSVGLEMGDGVGLVDYSVTNADGVAVYQCKVPVFFGLVNAG
FGNLWRWVRGLTISQTAGEKTEVFVAKSMYAAFDPANIGEGMRKTCECPQ
REGYIIKKSYEGLCCMPTSVGGSASTYYCDYFWTNAATQTGLRVRAAGGS
VHNGTDAGASSSYAPTRLRLRMRAARRPSAFSRKTRKSGKTKKTNTGRSP
RKQTSFFEIFSYREIM

>2565681690
MSAIGKIINKQFVRFSTEDGQKEFVGTLEELQQALNADEIEEGTNVFVDD
DESYGDFLIQLDDELSDTSEHAIKNKVITSAINTLSNNCLLEGFEENNNL
LALSHNGIYRGKNITAYYSDGSLYTRISNGKFKDIYLGDYFVDSKNVTWL
VAGFDLFLNSGDTPLTSHHIVIIPKTVLGTSYMNSSNITTGGYKGSYMYA
TKLPEIMTTYVTPAFGSHALSHRVLISTSVNTTANSNAGAAIAGCSNNWE
WASVTADLMSEINVYGSVVCSSSFYDTGNKNMRFPLFNFDNQAVFAYRNW
YWLCAVASAPYFCIVYYYGDSSYNSASSASGGVRPYLLIG

>2565682140
MGNFDDLALAVASFGGHNKVILDDLGKPSIMVGVPKMKYSDIIAGGTQET
LPWWVVEGVEKNVIWVSKYLNCVVNDRAYSLPMKDPKAYVNFDDALRFSR
NKGEGWHLLQNGVFAALVLWCEKNKTIPRGNTNWDASYEKAWERGVNTYI
DGSHGGGRTATGSGPVTWNHDHSAAGIADLCGNCWEWVSGMRLVNGEIQI
IPYGNAMKSDCSMGVSSTEWKAIKPDGTLVEPGTVGTLKIDGTSQTSSPR
INTSVTVATTDEGNSYLRNQYFKSVEAVTGVTIPKILIAAGLFPEAGMTS
PGGYWARTNGERLPFRGSSFRSTSIGGVAALILDSARSIVNHHVSFRSAF
YE

>2565711887
MFVGDYWTIGGVNYRIAHLDYWLRCGDAECTKHHAVIVPDTCLYNAQMHN
TASGQYEAGAANTTEGGYIGSDMYKTGLNQAKAIINEAFGADHILSHREL
LVNAVTNGKPSNHAWYDSTVELMNECMVYGSYIFTPACDGTFISYRYTID
KSQLALFALRPDLICNRVNWWLRGVVSGADFAHVGWHGYAGCLNASYSFG
VRPAFGIC

>2565715511
MCNFKSGIILKNKVVLAPEGNESHSDLLESLGIEDTHMNASKTFVRAELI
PKNNDKMTNVKDWRYKVDQDIVPDWYEKDPERYKQDFRNAVEEYMNEWRK
QLKFICGHYWTSVQDGKRTYYFMNGILKKSDFGKTNNYAESYVRRDLINS
ELAEDLKKEFGDKLVPISLDLTSMDGFKDYGSVEGDILAIPNIQLLMKFG
ESIPLIDNWYWLANPNQTPKRNDAHCVQYVDSDGSVDYGGCRWYGGGVRP
FFILQS

>2565933450
MADETTTPEGTETETPDTPSTPTAPDTEAPVFDPTRTPVSVANMQAYEKQ
NKTRFEQLEQRDYDGRNLSEVFALEIVGYTDDAAWFNARIKAGNFDGIYV
KDYFDIKLSDGKVMRYRIGAIDPYLNCCDEEITDHHVMMVPDTVWPDSVV
WNTTNNNNGNASEKHPYLASNLHKWLNQTFFPLLPQKWKNVIANHRTLLE
ERYSSTAALTESTTWSWADMGKVWALSETEVYGFNVWGNGYSVGMDCHFP
IFPDTASRIRRNPDGDRFIWWLRGAHSGNSASACGVNGTGNAYTNTTSHT
GVRPLPCFRVGV

>2566031733
MTSGFIDNNIPPSPFPPLWASSWGQDQYGLYADLNIEGIIQVMRWIRPGT
FMMGSPEDEPKRSKNEIQHEVTLTKGYWLADTACTQELWEKVMGNNPSEF
KGNAQLPVETVSWDDCQEFIQTVNKRFQELNLKFPTEAEWEYGCRAGTDT
SFSFGVNITTEQVNYNGNYPYNDDPKGVSRGKTVPVKELPCNQWGLHQMH
GNVLEWCADWYGKYPERSVENPQGITDAGSRVLRGGSWDDYGGYVRSADR
SRSLPVYRYGDFGFRFSLGQKG

>2566031736
MSKSSKYFPSGAVGRGDLIRLLSYFPDAPHDILAGLLGYKRIPLKPTSSG
EDVDGGKNDEFTGRTPDGVLQKGWNSTLTPRFWHVNEREFLNDEHVVPSQ
IPNKKATSQPVVTRKPAPLKEPLIPWKRLWPFLKGVLEGEIYSRQPDERE
ALRILSKGEAFNSIPLKKRKTWASFSQIIMDTSKRLSVFRDDFHLLVDGV
EELTGSAHLQVCRLPYGPLNKAYYPKKEEFKEINIDQYGAPLLILSDLGS
YGSSYDRAQWLRFGESLYNTGIRPVVLNPAPQSMWDDKLTKLFRQVCWDT
SVNLPPIHGSKGGVMHCDVDGGKQDFVELLLSLLSPAIYIDLGLVRAMRK
LLPEASAEVEAFVWGHSAVDATYKSFAFKRSHLQYYRDKFNKLEVDFKEK
ALKVIEDCHTFLPSEVQLEERLSQHVLRRKYAPETSIPEDVKEYLEWLND
CLFSGGGDRGASTLAWVKRMSWRQLDEVRAVEGAEQLCAAAAKAFERELM
SKNSAELPTFLKEKDIVGFSEKEHPFKSWEVRQIGTEFYIFDESSHLLQS
YAQGSHITYIRGQRLLKIEAQNKVQQRTFADGLCIPTSANEVIVLSSSSE
SITLSSITKPDWADSIYRNSSGLYATLLLNDSKIKHVLSSEIKELNRFSN
YDKSSKDNVEKGFWLNLSQLNKTFEIGLPDISWAENYGFDQYGLYADLNI
EGVIQRMRWIHPGTFMMGSPEDEPARHDNEIQHEVTLTKGYWLADTPCTQ
ELWEKVMGNNRSEFKGNAQLPVERVSWDDCQEFIQTVNKRFQELNLKFPT
EAEWEYGCRAGTDTSFSFGVNITTEQVNYDGSHPYNDGPKGVSRGKTVLV
KELSCNQWGLYQMHGNVWEWCADWYGEYPERSIENPQGSTDDGLRVLRGG
GWSGNGRFVRSAIRIRRQPDSRDGCFGFRFSLGQKG

>2566068157
MANFDLTNLAVKMICPNNEVKLDDAGLPSVMVYIPKFKNSDVLSGGDSNT
HPAFIVNGQEIAGFWYGKYEACQSNGKAYSLPAEDPAQNLDFDECRTRCE
AKGAGWHVSTAAEWAAVALWCKKNGTQPLGNNNYGKDTSENGYKAIVTAM
DGTNRGRVATGTGPLTWSHDGTQAGIWDLNGNVWEWQGGIRLVWGELQIL
ANNDAADADNPQTAGSALWKAIKASDGTLVDPECSPTDTNPSISGNTVRL
DYVSSKWTYCKSITSAVDSARSCAFGDATCTGDISDAAKIRLRALALLPD
SGSQASDYNGDVMYWNNKQGERFVYRGGAWGSGAGAGVFSLGGNYARSDR
NWNIGFRAAYIPGI

>2566283109
MDIKKFKDGDSGKDVRQTIETNFNNLNEFKAGYQDKVDGPDGKSSILRAF
ASEADKDLYESDMEKYAAKLLYQVIIPAMNASSSIATLRVSVTEAPVAIV
AENARVTLGFTYYSFYDEITEPNATKGVVKFTINGTQVTDLTGELVHRES
YVFDLTPYLIVGDNSIVATINNNDGSQRTLSYNVSVRQLSVSLVGFNQTE
ARAGAFNITAKVVGSAATVFVQVDGQQVAAGTVNAGAQRAFSIPAQETNG
VHVISVYATATDVAITTETQTYEFISDVDGSPAIGVDFPVQAATIYDTVI
LKYWVFNKNGEGVTPVTMSIESSTGRELFTTEDNVIMTGGVSAVTTWNIP
LTNEEYVGDIILVLEAADVRRELPLHVNMIEGITLAPATDCRLFLTSAGR
SNTASDKAQWISREKDVPEIVAIFSENFDFSENGSGWNTDNDGNVACHIR
SGARVTIPYLPFDKNYGQGNDLDNPGTKTGKMIEVELATRNCVDMNAPVL
SCYDPVNGVGIQIFANGATFSSSGSSTFTDFKEETHIRLGFMVECDERAD
RCFMSVVADGVPQGIAVYSKADTFKQANPQQIVIGSDECDVDLYAIRVYD
KSLTIQEIIGNYAYDTPKAADKIAIARRNDVFDDAGNVNYAKLRKALPNL
PVMVLETASLPAVKGEKTPVPNTSFENPLSMGVEDAPSFTAENAVIDVQG
TSSSKIEATEPEGEFKYRNYKEDFKEGFLPVGLLEKLNKYPLSKRTPGES
KFCYKINYMSSEMCNNTVLAELYNRVAVAAGLLSGPQQEQADEAKEVTYR
QTIFGFPMCIYWKKPGESRMKYVSMFDFNNDKGNLNILGFDRKKYPKAEI
WEVSDNITFFDHSYRGCWVDDTGKTRNDITAEFESRLPGDSEINEGCIYG
EAKTEGQVEQANKECAALVRFCNWVHSTNQEQATGEALPQPFIDKDGKEY
TVDNASYRLAKFLTEKDDYLDWEKAVYYYNFTARHLMIDSRAKNMHLVTE
DGIRFYPIVYDADTGNGNDNNGKLSYPYYYEDTDLDAGGNVVFNGQRSAL
WINVREGLAEEIAAQDRTLRSSAGYSYEAEKALFDSHREQWCEALFAYAA
WALYKNNPAYIEAALGDKKHQRNYWMYYSYRYWDSKFHSGDAPKNNLVLR
VWGRGADLTVVPYCCLYPRAEWGSTNKVTTQRCLDLKNGVTFKNQIDSEV
SNFIIYIFSSDLIVDLGDLSQMGDIQIDDIGAAPRLRRLIIGKDEEGFIN
KRETTLSLNKNRMLEVLDITNCRGFGLQNDGSYKNYTLDLSANTLLKELR
AKGSTVTGFSLPQTDKLITLQLPEGLTTLALVNLPNLGKKGGVFSIDETS
SLVSVSIRNCPAVDSRAIIEDCLSHEVQKLANVNITDILWNDFSLDYLFR
LAEMKAELTGVINLKQDSANMPNFAQKRAMIEAFGDIDDPNNKLYVTYRV
MRMNAPVISGNGYYPDTGTYQMVYAATPSTANNFRRAKWSITTNSYADIT
EDGILTVKKVGGAGAAEVTLTMELLGGEEISSTRKIFFFLPEPKPGDYVY
YDGSYSDIYDANRSVIGICFYVNGNDRRMIALDNLATIPWGRNDLDIPDL
KNYTVADGANSSLTVSDETYRENDNTTFKEFISGSLSDWDGKRNTDKMHE
QALYALQSNGLYIPQNMRELVEEMGNITDNTVRCLYYPASFYCKMYEPKV
KLNEVLADKFKVGNWYLPSCAELARIVYYGMKGYIKGEEGTDLAIFADAS
TNGIFAKISTNWIWSSTEYNSNYAWIVNGASGQVTATIRRIAMWFAVSPH
FKLLTLNFDITRNIEYGESKRFESI

>2566300052
MKISEMDPANPLTGSELFEIVQDGQSRKCSVSEIISAAPDANGVYPDVPL
NRVTLKRFSGQTSATPVIIDNVGMINHIAATAYPVLIDRNSNIVAYLNGN
DILKTSDGLPATLNDWTLQSMLQCGGFYRKYEYNASTNEKIFKFSIHKVR
GYKYVRRRFLNLFGGTVETHDSKQVLLSNAGKWSTQNYNLTQYHQFAKNL
GDHFREIATQDREVYRMYFWLIEKTFNSQSVFAGISNVTWDWWGKFTQAA
NGGQSSYGQFHKTGETMSISGHKGEKSINVSNSDSAQVTVKPCKWLWREN
MLSGPYWIWETGYLKKDGVWYRCKDLSKIAFTVTADYESICEEPNVQSGY
SDGGYILEDFEDTLIPTMLGGSSTTGHCDRFWRVASSGSGTVYIPAGVGS
AHNGAALGVSVLLSSDVASSSGAYYGGALASDDPTDTIPDGAVVA

>2566302894
MATEITMETDWGAKGAQLTGAQVQAFIKEQLTALHEKDTSLQNQINDSEP
RLQAATDGCFVTYHRKSDNWPLAVPYWKWPALEQAGEKADGVLVLIDGQA
PIIVSPTGAQLKWSKNAVAVNANTGGDYSKAYVDYTGKTRTAAIMAKGTE
LFGENQNEWTQYAPAWCNAYDRSYDKGDEAHTKIGIGAGQWWLPSIAELI
IIWKHKYAINQCLSVISGASRLLRAGIGVLLSTRRRTLGACPWATAASAG
TLRCRTAAMCVPWQHFINPLSLQPLTLRSEATCELREHKRVEGVVYIQLN
TRDVAFWKVQYGSNLLYKMSIYEISN

>2566644721
MAKQTINQGTAPTGAGGDTFRSGSAKLQANDDELYAHLGAPDGTLTVPKT
RTALGIESNKSELTILIKDSLRQSVELASGGEQTVLYTAKGQPTYMNIIK
KFDMSTIDPSLSGTHPAFVVNGKEKAEIFIGTYQGRIVDGELLSLPNVDP
SAAINFDNFSTYARACGAGHHLMTNAEWSAVALQCYKNDTQPFGNTYYGR
SSENPLLIGRRQDGLNPGDTAGTARTLTGSGPVEWRHNRKPSGIADLSGN
VWEWSAGMRLMNGEIQVIADNNAALHTIDMSATSSQWEAIDAVTGNLVTP
DGNGTTARTVKFANSGTADYTINGTNFGAIRNLSTTKPVSAAALARLKAL
CLYPVVEDTAKFNSDGIWKTIDAGERVPVRGGVWGSAAGAGVFALSLGAA
RSYASTGIGARPAFVNL

>2568300998
MAKQTINQGTAPTGAGGDTFRSGSAKLQANDDELYAHLGAPDGALTVPKT
RTKLGIEADKSELTILIKDSLRQSVELASGGEQTVLYTAKGQPTYMNIIK
KFDMSTIDPSLSGTHPAFVVNGKEKAEIFIGTYQGRIVDGELLSLPNVEP
TASTNFENFLAAARASGAGHHLITNAEWSAIALQCFKDNKQPMGNTYYGR
SSENPLLIGRRADGLNPGDTSGSARTLTGSGPVEWRHNGKENGIADLAGN
VWEWSAGMRLVNGEIQIIADNNAALHTIDLSETSAQWKAIDGATGNLVTP
DGNGTTAGTVKFANSGTADYTINGSSFGAIRNLSTTKPVSAAALARLKAL
CLYPVVEDAAKFNSDGIWKTIDAGERVPLRGGHWYNAASAGVFALNLASA
RSLAYPNIGARPAFVNL

>2568546214
MAYYVEKPTEGTQKDIAKAINRLADIQEGVEKPKRYGIKINKYDSNPDTR
IEYILDAQGFVPARMNYDTGEFDYGSWGDIWFIKDNYPCMVKYDGTEDYR
LDPNDYSFKLDGNPSDVANVEYGGNAMSAIPLVWIKQYEIGGYEYIILCE
VQYDETYKAYAHTRSDGSIMDRIYLAMFRGSDDGTRLRSISGLQPMHTET
AQTEISKAEANGSLWTTRTWAHRNLINCLLTVISKHDNSQTAFGNGNLNY
TGIEPTCGVLQTGTLNTEGQFVGYNDNTHQVKVFHIEAWWADQYERIQGL
LNINGDIRVKMTPPYNLVGTDFISTGLTPAGKNGYLTESKMSEFGRIPVV
SGAGSSNTYQCDYFYFNNSTTTVARVGGHCNDGFYCGFSGVALNDSAASA
NWNIGAALSCEQPLVA

>2569113156
MTQVAESVSVEVAGALVTISKAAVVDAWLARVINGAAEALPQPIALGQLR
TGERYAGLILGKEGEPGYHLILLPGEAEGKTWEQAKEWAASAGGELPTRR
EQSLLFANLREEFQSAWYWSGEQSESFSYYAWFQDFGNGLQGNFHKNNEF
RARAVRRLPL

>2569145083
MARKFETEYRVSKAAEILKSENNFRRDADLRLDALETAIAGIGESERVLL
SRLLRVIETEISPRAAEIEALLTDYRSGVPAASVQEEASGRQFLTPDRRA
AILADLRGGVDPAYQTLAAIVALIATKATPADITAAIDALKGGVSTAYDT
LVEIAAKLTADDTALAGLLTSVGNRLRLDADQGATPAQKQQGLVNLGIWD
ASRGVFAKADRTSVAFTRTANATVSLKAGTVIELAGVIYTFAAATAVQMP
TLTAGTDYAIYLCNDGTLRADASFTAATGFTATTSRQIGGFHYAPGGSAT
GYNTGGNTTPQINPRSLWDLKWRPKAPDPRGWTLNLDGICWISIYGLIVD
HVASGPFRYNMAIADGASPPKIPAVLGGNGSTTYSDFTKYTANECLRAYG
AELASVDELMLAAYGVVENSTIGSDPVNNIWDAPRTSMIGATGITGNMWT
WTRDTSTRWDGTGGWAWRNLNGGRGQLYIGGDINLVTAIFGGNWGEPAAN
CGSRASFWNSSPWSSSGAVGARGRCDHLCHV

>2571093845
MSGQKQVNIHSADPPQFPPDWAGEWGQDQYGLWSALVYRGIAQVFRWIRP
GQFMMGSPDDEPERRDDETHHEVTLTRGFWLADTACTQALWQAVMEDNPS
EFKGNERPVDSVSWEDCRDFLERINGLLPGLNFNLPFEAQWEYACRAGTR
TPFSFGRGISTDQANFDGNYPYAGGEKGEYRETTVPAKALPCNNWGLYQM
HGNVWEWCQDWYGDYDLKHLVDLERPDTGGFRVLRGGSWSFNARDLRSAC
RFRNTTSYRSFSIGFRLAQGH

>2571245909
MAITNEEKEAIVKDVLNQVKANSQGVSELETVSSLTGVNSLPAMQGSKVV
VVPVSLLSKPATDAAVKAEDAAKEAKEKADYASQKGEDAAKKASVAEKAA
EEARKAALEAGNVINKYENTAGAALRGATARFSGIVENVTIQQLQSTDEG
GTVVYVRSSHVFAYFIGDKYYNDWNVQDVPAADLYMNAARTEMLKDKIYL
YDGILYVWDNEKGDLVKSSGSGSGSGFYNVTHLHPLENGYYTKATAIAAM
KDAEIEDEDKPGTIITFETSAGKWEDYRFEGTGTDSFLVPSAWSRHGGGD
AIKKLHVTMGTESKDITPDAEGTGTINIPVVNVDETLTPDGTNPVQGKAV
HAAIENIQAGASVLLNTIGEGDDKAFSISLLDKNGEVLSTTESFTGGGGG
SIATTKIVLTRITANPTVKLGDTVKLQFIYDQIDTASGNSTGNGAKATIT
VTRGAVSSSYELDIAAGSTTTLDVTKYIGTGSNTVRIRVVAGSGEEQQVS
SISWTVTAILLTLASSFNVAMVIHKGDTVSVPFALTGSGSKTLRMYIDGK
DTEDRTIGTSSANGSFSVNTSGLSHGSHSVQLVAELEQADGSLIKSNSIY
FDLAVREEGKNTPVFATRFDYSDGTVIKSGSRPYIPVSQYDNYTLVYAAY
NPKEIPTTVKVYEGGNLISSASVSFVRTELQSRAMNAGVVQCSMVCGTGQ
YVFSLEVSKSDLQITEPTDNMVLKLSATGRSNSDVNREEWRYNDIETVFT
GFKWGGDGWMNGALRMTDDARAEVRFQPLAAPESNATGAMAFMIRYKVTN
VMDENAEVVRCVDKNGTGFVITTQEAKMVSRGNSTVITKFATDEIYNIGF
VAYPKAGAQSTEDEKLNDNMLYLYVNGIMSGSVQRGASDSIYQDFPQYIA
MGSGGCTLDVYSMRAYTVYLTDSQMLDAYMMDLGGADELVGKYEENNVLD
GNGEISVDSLPYNLPYIIITGQQENGVPTVLQAAVNNNKKTKYDISEALY
VDRSNPAMNFRLVGGCISLQGTSSLAYPTKNYRLYIKNANKEAGQIYLGC
DAQGIGGVLQADAKYSFRAATSDQKQAAPVDCWCFKADYAESSSSHNTGM
AKMVHRVLKSAGELTPVQKHVSGDYPYDVRTTVDGFPCMLFYRNTVDDMP
QFLGKFNFNNDKSTEAVFGFLDIPGYHDQQWVADRFGGQNPTECWEFLNN
DYEMGMFLDDDFDALDEDGTPHWLKVFEARFPDDDDINAQYEAGTKKPEN
LMRVVKWVKSTQNDGAKFKAELPDYFDVDYLCDYYMFTEIFGCVDQRVKN
MMMAFWYDPDKAKMLAYMIFYDNDTILGVRNDGRLKYNWDLDNDTVDTEL
TTPEKTVYAYAGHDSVLWKNLREQFPDELGAAYKRLRARMTNELVFNIFD
DEQSGKFCERIYNIDALNKYVTPKTKGVEVNQNGQVSTVTYSYLEAMQGS
RKAHRHWWLTNRFGLFDARYMTGQYTVTDLTFKGNSAAGATIRAWATRDF
YFTFVREAAVLKQSKVSAGTEWSFTYDQMANVGTIFHFYGGEYARKIDLS
AWGGFTDLNLPRLPRLEELVMGRSGSIYNLTEIAIGDKLPMLQKLDVRNY
VLLPSLDLSECSRLVEVEAGGCSSLATMNFAEGCPLNKLHLPDGYQTLTL
RSLPGIKRSGITFDNMQSLTGLWVENCASLDGFALFKEVLGRTGSKLKYI
RITGLELEGDGSDLKKWYDAGLGGIDASGNTTGSRCKLCGTYKLTKYLND
DIYSKYAERFDELNIRQPQYTMIEFDDTVADDANISNLDNETGYKYGNSY
IPSAHITGIMNRRFRCLGKQGVKGTMTIYPLHDEDSNYYADAEQVTGCSP
AKLDSSEGDVFVYEPHYWYKGINDYLNNKKYSCFSTNEEMPDTPECTVIT
YEDIVAAKGIKTGNKIQVGKQDIQSSYVADTNYSCMTVAVIGYKRVRFPS
VLGSSLIGAVFADDSGRIIDSVMVDTLNAKFVDGMYLISEVPEGATKLHF
TTRNSSDFDCVVLSNSDKIEDLEPDWVEHSACLVGCFQAVTIGSKLYSAV
NGQTSVASLTQPDMTYYADQRGLQLIDWEMHKDIANLFFARYGRRDSQDQ
CGYGQNTNGRIMGTTSILGMRDTVNPDHKTEWCWYKTQDEYGADKYVQIA
SSNCLGYENIYGNKAEWVGKVGLPNTTANEQYKMVIEMPDGSTRKVKTGT
SGGYLTGVVHQKYMDVVCAMTQQGSSTTYYCDEFIPSSAAGRVVYRSNNN
ANANAGVCRANCGYDSSYTNTSIGSRLAFRGQIVVATSVGAFKALKPYA

>2573319139
METLQISKENAVKAFEATNAKGKKLLSNLFGKNVFIKNIRERIQTIQDIF
ELNNTTEEAFNEKWNGFELHEKANAFEILIVAAYCGGGMPDFTDDTRKYY
PRFVMGSPSGVGFSYDVFVYWYSFSYVGARLVFHGPEAYENMIDAVEKFL
PQYQQSRTT

>2574146102
MATENPTLTPGSPPEFSESLPALTVESVAHPDTWNPIHQRLLDNTVALRD
AVELTDENLDALGSRVDGLEETSSVSVQRAVTLDWLYRDNRIAFELWAPG
FTLIDAVDTAIVQGISGDDSVDVASTAQLRAGEYYVLADEEGSLLIKCTA
VLSENRIRIETNLPRTLGAGVLTRCSMEEVGAAYATCEVGDIWLSKPINI
GNDAEGGAVVIRRSLNSGEARLYFRDTSNPAWTERVWSVRRQGGDIPAGF
ADYEYILPMRGDGSLMIVTEGEAMQIRHIVALSAATGLGGYVNPAMRPNA
PAISSPADGAVGIFERPTLAIAGYSSPGGTPQAGIQFQVAVAGAQFATVL
HDSGEQPAGLSYQMPADVLEVSSSYELRARVKDLSGLWSDWSAVSGFATA
ASFAYVATPTLVSPANNATDVGETPLLQTGAFAVIDGSDTHAASRWRVRA
SGGTWAEPLWDSGEDAVNLLSLALPAGILEAGLRVYYLQVQHKGETRGWS
EWSSEVKVTTKQAFAYVSGVALITPGGDGGTWAYVDEDGNTVPDPGAAHF
STHPVWGGMQDVVVDGQYMVKIPKFYIRRATIGSGANTGKEAWWISDQPV
DGYVVHPAFKVGGSEVDQICVGKYQASMDGSKLGSKPGVLPAVSRTLTQF
LADAAARNVSGVSGFGLWSVYHWSAIQWLYLVENATMDSQSETGQGRVSA
SSAANVDASDVAQATYRGIVGLWGNVWQWMDGLKTISGVINLWDREGNQT
WVNTGQTPPNINNSTYPVTFMDASGSGYDMDDVFIGKTGPTSNSGATAPD
YQHWNNSAESFPIVGGSWSNGADAGLWCVHCPYAASTSAPHLGARLAKV

>2574156329
MQSGDYSIIPAMAAGFISLQGQIAKNADNTLSIPEGMVNIGGNGYGYILQ
ADAAFDPYNSANTDASYSGVILGDDIYIYACQAAGSPYAKLVCSKNATYP
TGYDATNSRKIGGFHVGRTRPIANRFDTAYVPTVEIVPNSVWDEGHRPES
LTEGMAEIAPGLWASIYLLSVVSGTWPDVRFGSVYGATPVRSAGGYCEAD
LNKGLRASGYFEPTYDDWKIGAYGAPQGNDGDNTLAWSMTSNTGPCTTGY
VEKAVSCQNIVDTSGNLWERLCHNFDQVGTYNWDTSVVNTGQDAAYGRGA
VYHSAWRYALAGGNWNEGARCGSACLYLNAGAWSTAGYVGVRGFSRSRRA

>2574167628
MLLRPGSLGGLSAGTVFRDCEDCPEMLRVPTGRFQMGSPSHEADRKTNEG
PMHEVRIDYALAVGKFEVTRGQWRQFLSESGRSGSTGCTVFDTSQNKWVL
QNDKSWRDPGFAQDDKHPVVCVKWNEVKAYAEWLGRKTGKRYRLLSEAEF
EYVNRAGTSTPWFWGSDPQQACRYANNADTQYAQWRGWPGVTGGAKCDDG
YANTGPVGRYQPNVFGLYDTTGNVWEWTEDCWNEGYVGAPTNGAVWAAGD
CTRRVVRGGSWVTLPANLRAAPRNWTSATAALNDRGFRLARTD

>2574167641
MCDWTTRFVALLLLLCMGGHAQAAQRVALVIGNGAYQHVTNLPNPANDAA
AMTRTLKGLGFQVTEVRDAGKGAMERGVLQFGRQASGADVALVYYAGHGM
QVDGRNYLIPVDARLEDDLSLRVEAVDLDLLLSSVSSAETRLIFLDACRD
NPFSRRMKMSNATRSVGRGLARVESAAGGTLIAFATDPDNVADDGSTGNS
PFAAALLEYLPQPGLEIRQVMGRVRLAVANATNRRQIPWENSSLFGDLYL
AGGAGETQVASLTRPRPVAPPPSSGGSAPAPVTQSQYGAGGVLLRPGSLG
GLSAGTVFRDCEDCPEMVRIPTGRFQMGSPSHEADRHGDEGPVREVRIDY
ALAVGKFEVTRGQWRQFLSESGRSGSTGCTMLDTTQNKWVLQNDKSWRDP
GFAQDDKHPVVCVKWNEVKAYAEWLGRKTGKRYRLLSEAEFEYVNRAGTS
TPWFWGSDPQQACRYANNADTQYAQWRGWPGVTGGAKCDDGYANTGPVGR
YQPNVFGLYDTTGNVWEWTEDCWNEGYVGAPTNGAVWAAGDCTRRVVRGG
SWVTLPANLRAAPRNWTSATAALNDRGFRLARTD

>2574192269
MANGDLKKLGSLYMNNIKYARPTSPWRNSSEPYTGAGVGNIPSYPGGNIE
IRNTLASEADQIYWREVNDGSRKLLIADRVLCVDVSWNTLHTQNLILGKT
ITIDGQQYLVRSLTGGSNYRNSDTYLGGTPTTNEWDRFITNEANVPGLPI
PVASDLDTTLNSTDKNSAHNQFWNWMGVYSWTQETYASDGSYRSSRGSYS
ARFWNGTSATSVSSNFGWRPVLEVLNSAPVISGTDSNLGSKAAPFTQAFT
INDADAGNTFGVTVRLNGVTKQTLTNQSNGAFSYDLAPDWANLSLGTHTL
SVTATDNSGASSVRTWTFTKTNSPAGKPQITNLANGMRVKSRPIVEFMIN
SDAESDSQSLKLQIANDINFTNSLSEQTGGFEILNDGIWTSITTLANEHV
GIPLRVRVDADLPLNTKRFLRITSVDSGSTSPSHSDPVEVKVGDSLDFET
IPEVMDFEPTRIFVLLERVIDPAAAIRVFASRSADQPEPVWEEMTSSYES
NVPYEFLEAGTRAVAVKVTVEANGATGMIDIKSIAIGVN

>2574215486
MANVSYTSFINDDGVREKREFVDAGARTLIQAQEQKIAALEEVDEDFRGG
PILLNTQQANNTFEGRDIEVLFEAEIANGYANAWEYLADRVDLAKTAGKK
AYAGLRERDFMNVPVESNTYPYEIGGFDYDRRCGDPEQGPSIIMVTHMAF
PERVKWNNTNDNNGTAAQPFPYLASNVYDYLNNTLLPKFPAEVRAVMKER
IALIESRYSASGKLTASNNWAWKPIGRLWLPSEPELFGRNQWGDPYGDAQ
GSQFPNFRDPSDRIFRTPAGERSGVWSRSVAAGGSVGACHAAACGYADPA
SAAGTWVGVAPCFLIG

>2574271974
MAEFTLPNAEQAERLIAAIGKGNETRTPDDPYGSPGPQYIERGNKQAGFY
GFVKPSEFGIIPDGENGMDFNGSNLAQAIGLSAGTLMESNTPWMKFSWNG
KILFVPLKPIRRSLSWDSIYQAGAVYGTGSGDPSDAESYMLENDSRYVAS
EDRVSQDASVTVGNLSYTVRLMRGAASDPQDSYYDSDRGSNGPENEWNHL
IPPLHERAPNSFRYNTHAGSPTADWDIGLTDFDLRTHHTLGVGSYTWCQE
FSDYIDTNEETGEEETRRRVFRGYYGASYLYAYRSSFVNNYRGWRPVLEL
S

>2574303003
MTDLSLYKVDLDTAQPNGRKGESPRSAFSKYNDLVEQIENGVTGQYVGVN
EPAAPFAFLEWIDSSTSPALIKRRNASNTAWNVIGSIDQKIGTAAGASLP
SGVTELKNTVGIETTQTASASKIPQANASGKLADDWLAKTAMADAVALVS
GGRNILRKDSFGNAQLVCRIPLCTYEDLNVPNCPFTGVVDAFRRQDGTLR
PYVDICVHEASNSGGKAVSQAGLDPWTSINTDTSRSRCEELGDSWHMAGA
YERALLGWIMLSKNFQPRGNTEYGRAYDAVNEFGMRQDGLVPNDRAGTAR
VLTGSGPDTWRHDGGPFGVSNWVGNVWERDEGWKMVNGQFYVSEYLGQPE
AEWIATGRYINSGHVFSMTAPPAAVASNQVWGSLTKSSDYEGHELLQRLL
IEPIDCTKSLKGRFYYNTDGERFPIRGGHWSYASNAGPAALYCNGPRSDA
YSYVGFRPSFAS

>2575379165
MTITEIKAAELPAIGQALADGVFYSRTWLNGKEYAYVDLGKAREFTGEWG
EYGFNIEGASSYRDGAANTIAMAEAGSPIAKLALEIGEGVFIPSAMELAA
LYAAKQAGEIDGFQDRWYWSSSQYSSHFAFSTVFTGGNTLYGGKDGEFRV
RAVRKIRILQ

>2575379166
MSLITINANGTTITTHDHQFATYVMALLEDQQDQGEPSDTPPIGADWPGQ
GGINGGLFRGRDGQPDYYLIFAKEDAADLKWGGYGNESKATSKWDGLANT
KALLEEGGHPAAEYAASVEADGHSDFYLPSQAELMMAWANVPELFSKEWY
WSSTQSSSNDAFSTYFPGGLTGNLGKRNEFRVRAVRRFIR

>2576065990
MIKQDNAGKLVRNLKIKLTMKTLQISEQKARELYKSGSSELKSILEESFG
KDFFSQKITDRVKTYEDACRELSTSPLDENKLMKLGLTKHDIAYQKLVTI
IKALNEGWVPDVCDSSVYRWYPWFKTNGSPSSFAFCDSLCAYVYADAGSG
SRLCLKSKELSEYCGKQFIDLWKQFII

>2576065991
MKKENKKITELVKTFEDARKLTGRPDVPDFSNLPTDMRKHFEAQYKMIVI
AEALNEGWIPDWDNYNEYKYYPWFEMSPSSFAFDGSFYDCAYAYAGSGSR
LKFRTRELANYAAEQFIDIWKDIQIG

>2576814975
MPSIYVKDELRAAVEAASGGKQTVLYTSGGQPSIMNVVPKFMMEDIDVSL
GTGVHPAFIVGGVEKSELFIGAYQGIIKNGELVSLAGVDPSASANHDTFV
SAARAAGPGFHLTTNAEYAALALWCQKNGFQPRGNSDYGRSHEATHETAR
RQDGGTPGASSGTARTLTGSGPASWRHDNTPNGISDLCGNIWEWSPGMRL
MDGEIQVIPNNDAALHTTDLARTSSAWRAIRASDGALVAPGTAGTLKYDA
SSPTGGNIVLSDAITNRLGELDDDANSGNSASVALKSMTAKAGLNVPAIA
KALGLYPAVPETMKSESAYMRNYGERLPFRGGSWHSGANARVFAVNLGSS
RGYSSTRIGGRPAFVI

>2577670637
MTTIQDSIHQNDLPEIGQPLADGTFFVRHWLNGKEYAYVDLGKSAEFAGE
WGEYDQDVDGAVSYRDGASNTVAMAEAGSPIAKQAMEIGEGVFIPSILEL
ALLFSAKQAGELSGFADRWYWSSSQYSADYAFGTDFDVGYTLSTGKGDDF
RVRPVRKILILQ

>2577670638
MTTITVNAGSTSLTTENPQFAAVVLQMISEEAGDASLAQVDGIPAIGAEW
PDQGGIYAGLMRGRDGHPDYHLIVASAESDGELQWGGYGSESSATSKWDG
LANTKALVEEGGHPAAEFAASVTISGHNDFYLPAQAELMLAWANVPEVFA
EGWHWSSTQYSASSAFSTGFSGGSTDGDDKDYDFRVRPVRRLLR

>2578051386
MPQAMSALAVGAKIEIPVKSGYQSQFGTKIVFRVADKNHSGYPANSVTLI
TDKIIQLLAFDAKEPSNANSDRQNYGNNNYNYSNLRQWLNSNAAAGAWYS
AKHAADASPASARVSDNAYDTRAGFLAIFDTPFVNALLNTTLTVVKNTVT
DGGSYETVTDKIFLASTTETGLANENGIAEGSILSWFNTAANRITQCTQA
AIDTSTYASDPTTSAAWYWWLRTPNSSNARNVRSVNTDGTLDISVAYYGY
LGVRPLCNLSSAILVSDTTNGDGNYEVIWNTAPSAPASITVPATIYSGQT
INVSWPQATDPDGDALTYVLERSYNGGGWTQVQNSAARTFSETVSASWNT
IKYRVKAVDPYSNASGYTTSGDVAVSHNQPPVISGNNADLGVKSTGFTYG
YSITDADGDIVNVVEKIDGVNYNTRNSITLGAPITFSISGNDFTAISNDE
HTISIVATDTAGNNATRTLTFTKLVTGFVITLAAPLPADEQPKRCSLKIN
REIPAGGSFLVEVCNNPFDVSPVWEDCTSAVIAGFAHVFENTVNTALEHG
FNVRVTVDRGGAITPCWVSGIGGNFE

>2579004052
MARKIALLIGVGEYGNGLKPLRCPANGVGAMQELLENPEIGGFDQVVPLI
NPDLFTMRSRISEVFTQNLTQHDMVLFYFTGHGIKDMMSGKFYLSTAQTQ
LFGNGSPNMGTAVSADFLKDVIESSPTRRKVIILDCCFAGAFVDGFLAMD
DGSVDVETYLGGKGWCVLTAATSMKYALEQEGEDLSVYTRYLVEGLRTGG
AAPDGQNFIAIGDLHQYVYTQVKAAAPAMEPLMFNKEQGPGIIIAKVQVD
NAQRYRKEVQRKVNERNGRLNYAAKATLKQKQTQFKVSNTDAEKILDEVL
KPYKERANHLETYTQALKAEKEEAYPFSREIIEDFEELKRLLNLRDEDVQ
AAEVGILGHRLEKSLNPLPEVPYKTLADTSKILYLKNIKDPNGWAYTLQR
IKQSGGSVDSRVFELFWPASSKGAQTPSAHELIILHQRARVTHIVEVLDT
DICSDNHGTYRWVRVLWMADEGDWSQLPHQREILGFEPPTIVGGATLSFQ
NKSFSSFWQVWNKLELFQNYVWLKLKNQINLSVQEYQTQNEPNLKFSFET
IQVDENGKVIETLEKEAEFFAEDLDDGIKLEMVRIPGNTFMMGAAEGEKD
ASKDEYPQHQVTVPEFWMGKFAVTQEQWQAVAKLDKINRDLKGDPARFKG
TKRPVEQISWEDAEEFCKRLSKKTKKEYKLPSEAQWEYACRAGTKTPFHF
GPTITTDLANYRGSSTYGNGPKGQYRKETTKVGSFAIANSFGLYDMHGNV
WEWCLDDWHDTYKDAPKDGSAWISSGKIKILRGGSWYFNPVGCRSANRYR
LDLDLFYYDIGFRVVCFPPRT

>2580763580
MQAAAQEATILPEIGQAYGGGFVSGFYLQDGKRYVSITAGAEHELVGEWG
EYGVKIEGADSLTDSRANTEAMAASGSELAQKVLALEIGGHSDWAIPARD
VQELQYRNLKPTTDKNYACGCDGENHSSLPPGDLYSEESPAQTSVEAFKA
GGAEAFRPNWYWSSTQRSANPAFAMDFSVGYQDYFVKYCELRVRPVRSEI
IQ

>2580763581
MKREMITVKTPEGLVLKVPAHVVATTFVAAALAHVGLPQIPAVPAANETT
SSDQASPALGKYWPGQGGHNGGFVPAREGVPAHYLIFAAQDVGDHAWGGR
GDESDATSKVDGFANTQTLLAEGNHPAATACTKFEADGHSDFYLPAAAEL
YQGWLNAPELFAKDRWYWSSTQRSAYYAFGVLFSGGGQGSTGKGFELRVR
PVRRMFI

>2581249493
VANKVFNLKLDLNGRTIIPRIEIRRNDFDTNVFNAQILQDGVPVDLTGLT
PLFECVTPAGYYVRDGAVIMDAPNGKVTYTLQKEVFAALGAIKNAYFVFE
QIVNNEVKRLSTPDIPFSVIKDATTCNTESAAYVNDLINKIVYLNTGRSE
SAIFGAYWDKSASPIMTRTDDAEGMTAAVGTSGQLVKNDFDHVPIWGEID
EVKDSYGNAFVKIPKFYIHRKNGTDFLHEQVSKTEHPGFYLPWCFWDFAN
NKELDYVLVGKHEAALSSDGKLESKPGKFPLVQKNIVDFRNYARANNVGG
LKGYQQYDVHAHDVLATLFHIEFATLNSQAVMKGWTVGRRDANDKITVAE
TQTNRAIIAADRAANYLVGQPIGIGDGTNDFHVFYGRTITAIEDYDASNK
ALVFDGDPVDLEVGKVVYNCAWKTGFSRDILATSGSIINNTSGKFPCAYR
GIENPFGSLWKFVDGLNINNGQTWVAKNADDYASNVFANPYEPIGYENAH
DNGWVKDMGFDPDHPYAQLPTALGGGDSSYYSDYYYQNASGQFIARVGAA
WRNGSYAGLSIFSLDSAAGWTAVNDGGRLLKKAL

>2581724144
MPTIFVKDDLRAQVEAASGGAITVLYTAAGHPSYMAVVPKFRMEDIDPSL
GTGVCPAFIVNGVEKSELFLGLYPGVVRDGNFLSLPGVIPTVSQNFDYYR
AQAANNGPGWHMVTNAEFSALALWCWKNGTMPRGNTNWGQSSDTPFEVGR
RGDRALPGTASGDGKTFTGSGPLSWRHNGSPYGIADLCGNVWEWCTGMRI
VDGEIQVLPDNDAAASGADVSAGSAAWRAINGATGAFVTPGSANTVKYAT
SGTANYTLVRTSGQSFEGMTNPGTTPVAEAALQQLRRLGLFPIASSGLGG
DGFWVDATGERLPIRGGAWYYGALAGVFALHVYFPRSHVYSAIGSRPAFV
I

>2581724292
VNEIVRFEKVIGTLPGTLTPNTMYFVRVGAGFDLYLTDTTGNIAHNPNIP
TALQKITESNGLPLWNGESWPSPTHLWRDMGTAGAGMGVYPLALPANISL
LFGTTDPNSDNFGNYIYSDGSIITWNPKGYYRIGHADSPRYAVYGNNAMD
IRYDFPDEATANADGYVLDRAFIDGGQIRPGFWYDKYVNSKSTDGLTHGR
SVKNGVPISLTTTTTYTRSQGMTGCTGILADAVVLSRARGAGFNAKTIFQ
ESWLAKVALAQAQYSTSTTHCAWYDAAGTTNFPKGCNNGALRDVNDTSIL
FVTAGDAGASAKPLAGSANQFAKTTHNGQNCGIADLNGTMWEVALGVTFW
GSSATSATQILNGNSYVLKPSISVSSLTGGWNTGTDAWGNEAHILGLYDL
VEDYLPFGATQGSYVYFGNGTNRVFDPAASGAGYLRTAAGVQQNNDATSA
TGTNLFGGDGCYRHNRHNLFPLCGGAWSDGSLAGVFARSWSGHRSNASHN
IGFRASAYVL

>2581921146
MRGRDGRPDYHLIIAPAESDGELQWGGYGSKSTATSKWDGLANTKALLEE
GDHPAAEFAASRNLGGHTDFYLPAQAELMLAWANVPEAFSEGYHWSSTQY
SAYNAFFVDFNDGWTYGYYKDFDFRVRPVRRLLR

>2581921148
MTITTIKAAELPAIGQALADGIFAYRYWLNGSEYALVDLGTEREFFGEWG
EYGQDVEGATSYRDGASNTVAMVEAGSPIAKQAMELGEGIFIPSALELAG
LYAAKQAAEISGFQDRWYWSSSQYSAGLAFTVDFDDGWAGSDGKDSDFRV
RPVRKILILQ

>2581923776
MQSAAQEAITLPEIGQAYGGGFVSGFYLQDGQRYVSITAGAEHELAGEWG
EYGVKIEGADSLTNSRANTEVMAASGSELAQQVIALEIGGHTDWAIPARD
VQELQYRNLKPTTDKNYAWNRDGENHSSIPVGELYSAESPVQTSVDVFKA
GGTEAFKPDWYWSSTQRSASSAFYMGFNDGYQYDLGKDNELRVRPVRSEV
IQ

>2582707983
MSAMPSSSAKGGRSVTFLLRQPRQTQGFREVLHPHDSAGSPEQGAEGLSE
GFRLNESLLGGGPASASASGKEPLALTLLWIPPGRFWMGSPETEPERRDS
EGPQHLVQLQGFFMSQTPITQAQWREVAGWQERPGERWGRELKTDPSRFQ
SNEGQGEKKVRLLEGESNTDNRPVEQVSWLDAIEFCHRLSKRTGRAYTLP
SEAQWEYACRAGTTTPFHFGDTISPELANYDGNYAYADGPKGIYCEQTTP
VGMFPANAWGLHDMHGNVWEWCLDEWHEGYEGAPTDGRAWVDGTERDKSK
ETKKTRLLRGGSWHNNPGGCRSAYRLRIQPDYAGYSVGFSVVCLPQGPSL
NS

>2582707989
MPSRQPAAANLAEALRWMVAHSQASTDELIPGPLELAEVLWLAWQLPEQP
RREGVRQSRPSKPADSELRTSRPTVLPDPPRHETRPPGPALPPDPFLPTP
FPGDSAQPSLDEPLLPVAVLPDEHDIARELAGMVLAGRVQEEAPLGDRGK
LLRALAPLLRRRPDPQRQRFDEERTVELFAQTGLLLPVFQPSQGPAFDEV
LLLRDGGVSMQVWQRQAEELRRVLASTQMFPRVRLQELQPGPVVRFQDPA
AHRQAVEQLSGAARLLQGSRSLLLLLSDTAGRHWWDGRMFAVLEHWGRAC
PTAILQPLPIWHWSRTALAAVERVSVRNSSAAAANPAYGADRLNWWEEPL
PTGRDLPLPVLPLDRQALGTWSAMVMGNPAYATAGVVLPPQQLLQQRLRQ
LLGDRDLSAPSQAPASLTADEAAARWEVFQAMASPQAQQLLRVMSSSPLL
TLPVIGLLKMARLTEVSGSLPIAEVLTSGLVVRKLERRKQAREPRKDSAQ
PLRPEQIQFEVLPEVAALLRSELPATERRDVISRVSALVERRWNRQFGEP
SFEAVLCDPTVSPPEHLKEGIVQFASVTARLLDTLPGEAARAFAERIRKG
SSLPPGSPWPATMAFEAHTFSTAQLLDTPELESEDFTAARWHELFLQQVE
FQTLRPADLAAFLGQVEKEGGAAARASLPTATAWAFHEPLQRDARPPGAT
AEAAGPLTLTLVEIPAGSFLMGSPPEEPERSDDEGPQHEVKLASFFMSHT
PITQAQWREVAGWQPLPAERWGQDLNPDPSHFQNREGQAEGEVRLFEAEA
NTDNRPVENVSWLDAMEFCNRLSQRTGRTYSLPSEAQWEYACRAGTTTPF
HFGDTISPELANYRGDVAYADGPQGVYREQTTPVAMFPANAWGLHDMHAN
VWEWCLDEWHDSYEGAPTDGRAWVDAAEGEKSKESVKTNLLRGGSWISDP
RNCRSAYRIHLRPVDADSSVGFRVVCLPQDPSLNP

>2582709333
VPNSKGQPTVYVSSTFNDLEAHRAALKSALEKARYDVECMEKYTAFDEPP
LDRCLADVAATDVYVLLIAHRYGYRPAEDNPQGRSITQLEYEEASRQGKP
RLVFTVDRKQLWLPDWIDGGDDAADLAAFRAEVEATHGVNRFTTPDQLAS
LVQQALQALRPPSLDSGSPRTRTYTPADLQSWVDRHRDRIEKAFLGLPSV
QARQVHVPLDVCLTLAGAAATEGPRLLEPQDLEPLLAAAGSHVLLLSGDG
GAGKTSLAFAIARWWLEGEPGGVVRLPVLIETALGPQETVADRVRSWLCN
QLAATAEDELAPELIEALLAAKRLIPIVDHLSELTSAAREQFLAALPPGL
VVVTSRSDDDGFKERPLSRIEPQRIAVERLQAFFLDYLRRKGQGEALSDD
DLMPAQAQLKRIVGDKPITVLLAQIFIDDVIANREQGLLAGSVPELMLSY
VRRLDTPADPALRRRAGLVINEALVQRALRVVALASHRQGKPGQPLFQPL
EFSDTLARSALMAEEPSGLGFSREQAEALLGYLIELRLLLQPGAAVGRLR
FPLDPLADHLAAAEQFERLEEKALNEGSGAWEAFLAALEPRPEAERERMR
GFLLALRDGAMEAQGKRALAMPPEVPDRLAKLGFLDPEGERYRLALQRAR
KWMWELGVPVASERRDAIAKLAAMAAAPEDSERRAARDVASRRLARLLLE
VLNERQAERRLEQQDAAVVLGLIGAEIGIEALERLASDGSQPPELRRAAL
ESLGLVARDQAEHREPIEAFLEGQLRAEALDLLVEGEEGWAEHDRHLPPL
QGASRGLQLAASAALPLLGSAPGRVVPMLTLTALQEGEGLRIRTEVVTPP
VWRLPLPEWPGEAPQQLELVVVEGGEAGIGSPETEEGRDWYANQREGCKG
VNVEAERSVRLERFALVRHAITQAQWQAVAELPQVARELNSTTPGSYKPD
DLWERFAQPGGLPVDSVSWNDCQEWLGRLNRWLLEQRSELGGQGDAPQLA
LPGEGQWEVACRAGASTPFHFGNTLDASWANYDGGSTYGPGRKGAYRQRP
VSVGFFGLVNRWGLAEMHGQLYECCGDQWHPDPTAEGWSSAGLPWQGVDP
ALEALGTAQKELKLLRGGSWFNGPLDCRAANRYSNLLAGVGSIIGVRPCC
LLPPGSLLGP

>2582721054
MPSCYLSFVIRLLLRAFAIAAICASLAHAADNRNLGAQATTGAKRVALVI
GNGGYQRPDILPKLSNPTHDAEDIAKALRGFGFEVIERKDQSLEGMNSAI
AEFSRKIGNSDAALFYFAGHGLQVKGQNYLIPVDANIETEARVQYVSVNV
NQVLDEMDSAKSRVNIVMLDACRNNPISGKFRSGASRGLAAPSSQPKGTV
IVYATDPGNVAADGEGRNGLFTSGLLAAFKGSDLSLAGVLLRASAEVERG
SDQKQTPYINGPATLQQSFQFAGGTQVAALTPQFSGARTREQIEDELWDA
IKDTDQPNVLEEYLKQYPKGRYIAQAKVKLAGLKSAAGKPAVSPAPTFAA
PMKAENPEDALWSAVEKGNSADDYDAYLGQYPKGKYVALAKQRKQKLMEA
AASEARQRQTDTWNAAETGNSEESYGAYLKAYPSGQYAVLAQNRIKKLQA
DAGAKAEQDAWKKADAGNDKAAVQGYLSQYPAGRYAAAARLKLAQIEKEE
AAGPRPGQTFKDCADCPEMVVIPAGSFEMGGDKRDNEKPVHTVRIGRSFA
IGRTEVTQGQWRAVMGSSPSQFSSCGDTCPVEQVSWNDAKEFINRLNAKT
GKQYRLPSEAEWEYACRAGGRHEYCGSDSVDSAGWYGAYATPVGNSAKTT
NPAGRKQANAWGLYDMSGNVWEWVEDCWHDNYNGAPSDGSASTSGCSGEV
RRVLRGGSWYLTPDFLRAALRNNSPPDYRFNSLGFRVAR

>2582755770
MTTTTPRTATFLLRQPRQAQGFAEPLAEGVALTQLWIPPGRFKMGSPETE
LDRQEDEGPQHLVQLQGFFMGQTPITQAQWRSVAQWQAREGERWEQELSS
NPSRFQVGGDTRLLSENAFTDDRPVEQVSWEDAMEFCRRLSQRTGRHYTL
PSEAQWEYACRGGTSTPFAFGETLSDELANYDASETYGNGLKGKYRKQTT
PVGRFPANAWGLQDMHGNVREWCLDDWHGSYEGAPVDGSAWVDGAEGQSS
KREGGRRLLRGGSWYGVPRYCRSACRYHGRPGHALSFIGFRVVCLPQGPS
LNP

>2582756300
MSAIFISYTGRDPVGDAWADRLVDWFREWGYGFFRDKDHRDGAKAGEDWR
ATLYAELDDATAMVCLCSQQYDSSPWCVGEVAIAVEKGKTVIPIQLASTA
DELKQEPLPLLLQTKQAIQVAGAKAPSPEQLAEVKQQLQARLREKLNWRD
LQHWDRSLAPYPGLPAFEEQQAPVFFGRDKAIEAVVERLEALALRPRALL
LLLGASGYGKSSLVRAGVAPRLKGTGAEGMTVVPPFTPGDEPFQELEEAV
AAAGEEFDPADPLDSLRALQRRNKKPVLLVIDQFEELLTAGPKEEGTADQ
GELFQAFLLKLLRARKPGLMVLATMRTDFLAPLQSRWPALTAMASTITLE
PIQPEDFGVLITGPAKRASLTLEAGLETRLVKESGGRDALPLLAFTLEQL
WKARTGQCLTLKAYDDLEGVEGAVRKRAKECWDPETSSEAVRQALREAFL
DHLVSVGGDGREAKRPAPLAALPSASREIVQKMVDDRLLVLNNGILEIAH
EALLRTWDPLVQWLEENQEERLQCLRVKRLQPDLAVEAPPRQRRQALEQL
AALAAAGGIEQKAVAKEGLEPLAQLLAPRKTPEGDPPTAPEADRADAALI
LALIGAEEPLSACLADGAAPVELRRRAAESLGLLAKRSSDPEQRERIEGE
LEAVLRGDALDVQVVDVAGWKEHDKRLPLLQGASRGLQLAASAKLALLGS
GPGRVVPMLTLTALEEAGGLHITTEVVEVEVWRLPLPEGEQLELVMVPGG
EHRIGSPADERDKATVLNWFAANRDGCRDPRTEEPLDVEAERRVELAPFW
LLRHPISQRQWQAVVKAVEAVEAVERELDESPGGAKAESLWDLYGQPGEL
AVNQVSWNDSQEWLRRLNRWLSEQWLVLGGGGKPLQLALPGEGQWEAACR
AGTATPFHFGDTLDARWARYDASYVFGLGRKGAKAKQPGVNGGCGLVNRY
GLGEMHGQLFEWCGDSWHPNPVGEGWHADGLPWEGEDGDLARRESGQRGW
KLLRGGSWVAGPHGCRAAYRHSSDPDYVDTGIGLRPCCCPSPPGSLLGS

>2582756306
MASIFFSYTTRDKDGSGRLWSQRIAVWLREWGYDDVYLDKDPDSGTPAAS
DWRRVLHSRLAQCRAVIALCTPEYQASPWCMVEVGIALDRGRLVFPIHLG
EEHLPGPLQHRQAIALDEAIALDPANADDAKQRLQRALTEKISWQEKLRW
DPLDDNRRSIRPFHRCPFPGLKSYDASHAPVFFGRDQQITDLEALVRRKC
TAGSGLLLLLGSSGCGKSSLLGAGLVPLLRQGERTGQPWLLLEPFRPLRN
PFAQLNDRLTAAGVEPLPAMPRDDDPDAIERIKRIKRIAAELLQRLDQLR
LARPEVTVLLVIDQFEELLTYKADGFLRLLAELLRLDDNRVLVLASLRTD
ALARLEQHPSGLTRLHVAKNDQVLLQPIAPEAFQELITKPLERLGRGIEP
ALLQALLKECASGGGDLLPLLSFTLQQLWEKQEDRWVKAEEDTPPWQDLL
LADYIIELKELKGSVDKAAADSGWLLKADDHEGLLAVREAFLRHLVRLTE
GDEPSRRQARRSELPSRSLAALDCLVNARLLVSGSVNVSEKDTEAVTEKN
TSNVVENVTPKRTKEPTLEIAHEALLRTWPTLASWIEEGREELLQRRRVK
RLADDLSVAAAPRQRRQALEQLAALAAEAPASGEQLAVRQEAADPLAVLL
IPPPEGEEPQPTAPEADRADAALILALIGAEEPLSACLADGAAPVELRRR
AAQSLGLLARRSGDPEQRERIAAELEAVLRGELLDVRVVDEAGWREHDKR
LPLLQGAAQGLQLAASAELPLLGSGRGRVVPMLTLTALEKGGGLHIATEV
VEVEVWRLPLPEGEQLELVAIPGGEHTIGSPADERDKAAVLNWFAGNRDG
CRDPRTGEPLDVEVQRTVQLAPSWLVRHPISQGQWKSVVEGVEAVERELE
PSPGKANPDSLWDLYGQPGEMAVDCVNWNDSREWLRRLNRWLGAQWVELD
GVGEPPQLGLPGDGQWEAACRAGTVTPFHFGDTLDARWARYDASYVFGPG
RKGPKLKQPGVNGGCGLVNRYGLAEMHGQLWEWCGDSWHPNPVGEGWHAD
GLPWEGEDGDLARRESGQRGWKLLRGGSWINFPLNCRAAYRDGYDPDADV
TNIGLRPCCCPSPPGSLLGS

>2582885755
MPGTIILKNSNTPASVPTAAVLQVGEVAVNTADGLLYTKHTDSSIKTIGV
VETGGSIKTKLGIITLSGINTGDQTTITGNAGTATKLAAAVNINGVAFDG
SAAITIATSAMSVKGLFRKDAPSAVAFTATGAFTVSAATNIYAEVNGSVI
TFASGLAVVMPAAVVGTDYAIWAETAGTLTCTNNHVTPPTANARKIGGFH
YAPGGNAAAQAGGNSTPAINAYSLWDLKFRPACNDPRGMTLIAGNFWSDI
YLLNTDADVNGTSKYNVTIADGASPPKVPTKFGGNGTTAYTTLTWWEANE
VLAANGKRSASYQELAALAYGTTEASAIGTDQNVTILNAAYTSRWGVMQS
TGVMAVWSKDFGGGAAAAGWAANTNGRGQTYQLSNAVFFGGSWIEGAVAG
SRCSGWYYSPTTSNGNISGRGVCDHLLLD

>2582907995
MKKATLSLSLSLSNKLKNPISLKFSRTSRRTDPNKLGFTIVELLVVIVVI
GILAAITIVSFTGISQKATVASIQSDLSNAKKQLQLYYTEYGYYPAAPLS
NNCPAAPSIVDNRYCLKTSSGNTFTSYTSDGTTYSLEETNTNGTVYNVTD
STGPTAGAIITGSPYIQTITAASCSSTRTQVQDARDGHTYWVQKLADGKC
WMLTNLGYAGSGTNTYSDTKTLANGTGGATTYTVASYYVTPSTTNFTTEP
TAPSISTNGTGQYGYLYNWCAAMGGQATAACANATTPTPVTTTSICPSGW
RLPTGNGGEFSALNTAINGGLTNTDAGLIGTSWLAQRGGYWYSGFDTQGS
IGYYWSSTQYSATGAYTLYFSSTFVNPANANYKYFGFAVRCVAV

>2582908051
MKKYISSKLNPRSDSVPLTQTDPRSQILSLSKGFTIVELLVVIVVIGILA
AITIVSYTGISQKAVASSIQSDLGNAKKQLGLYYVENSSFPTSLDGNNCP
VLNSVTDTKYCLKPSPGNTFTYTSVAPSTFNLRSENNSNSYSITNNSQPT
ISNITTTSNTCPTGFIPVPGSGTYSTTDFCAMKYEAKILGNNVGDQTYSS
SFVPDSRSTGTPWVNISQTSAIAEAQTYPNCTGCHLITEAEWMTIAQNVL
SVPSNWNGGVVGTSYIPRGNSNSSAATDASADLTGVNKRTLTLTNNEVIW
DLAGNVWEWTTGTMTGGQPTGMASWNYYDWTAVSGGTFAINPYPSGTGIS
GSNNWNGGTNGIGKIYGLTSDASLRGFFRGGSWNNSSNAGVLTLNLNNSP
SGTNTNVGFRVSQWC

>2582940621
MNMENPNFLKQKYNLHNTPEVESAAKRTEVRSGEKVSQKPDAQIQNYLNR
FKEIIDRPDEKDKEQGISALKHILYDKFVIKPEEVPESYFVTQQRLAREL
GHGEVEVGDEQREQLTEVIITDQKSSMDNWLDYLSSQDATYPDWLKYYSF
RSMLSLGEYDKENKQFTKRSKTTTKPFPDLNREALAYVLDAIEKKYQLQT
SEQKKLEQEKRAQKESNLSDEEKRIYQEEQLNFDKILQGENFAKLYAWAI
DKVTPASKERLANTEGKWIKYNKNSDHMPLVESLQGHGTGWCTAGELTAQ
TQLSNGDFYVYYSYDENGQAKIPRAAIRMQADSIGEVRGIGPDQNLDPYI
GEVVKSKMSEFPDGASYEKKSVDMKKLTEIDNKAKENKPLTKDDLIFLYE
INAPIEGFGYQRDPRIEEIIQTRNPKEDAPTVLECEPKEIVYNEEDYNQA
LKENRNIKAYIGPLFSNIFSQNLEHIYSSFPNGRIEKAEATIGAKTKEEI
ISELNAKETSNNPEEKIYISDYARSMLQKREFIVNSKSEKLNLIKLKVQD
LGFSDSATTDEIYKRANELGLELCPPEVGPHLRLNYEKVFSREQAKGEYL
KIAMKQITDSNGYPNVFYVNRYDGGKRWLFSPWAEPDSSWNPEGEFVFSR
K

>2582982718
MENLEIFAESLKKAFIAIGIDLPDKKIKEIAEKNLEEAGEFLLFQKYGRP
AVKIAPRQLPSFEEIVKIGGFNNGYYAHLEKNETCRKAIFAPITSTGDEE
LVVYWENENQNIPGGADIYDYFKSKGFEVIEKAHPSLLVNAMNQLTEEKL
TEMGIPPYVNIVLPTSEGSLLPRGGGDLCFLNAYRRGGERRLSLVGFGGD
WSSNYAFLLRKM

>2582982779
MVLNPSELLKKARDSQRISDLATLKKAIAIYQTDSSSINMAGANNTGCKG
TTSNSNWQTSSDKIYYSYPSDTGAPITATSFDGVVFTGGAGPSQVVQANL
GKTDSTGWLPINFSSIPGEGSPISQVPIDPVNTIANPSYPTNTDLVYRYV
CSENTLQYEIDAVLESDAYAVTDNKMAQDGGNNDSYYESGTDLNIFSIES
FPSGACGTYTVKGAGGLTYGTVVGEDGKCWLDRNLGATRVAIAYNDTSSY
GYLYQWGRGGDGHQIRTSGTTSVLSTSNSPGHNNFIKSPNTPYDWRTPQN
NSLWQGVSGINNPCPSGFRIPTNTEWQTLATAIGGFTTATCGGSSTCRDV
AFGSTLKLPSGGYRDSSSAGLNILGSYGCYWSSSVNGIYAYYLDFNSAAV
SPAGANSRALGFSARCIKDF

>2582999600
MMTFSTQLKFLLAKMSTKKNLIALLLIFFSIFNINYCYAVAVGEPYEGGT
VFCVSQTPDITKCVPAGSGDYGLVMANEDQANFDSNASHGVQWSTAYTEV
PGARSDDDGASNTAAIMAVFPGDNPGNNAAWLCHNYRDSEGYEDWYLPSK
NELNKMYIYAKANNLIGKGCSGSKGSGVQCLVGGYNDNKYYWSSSEYSGN
YNSAWSQYFSNGNQYRTNKIGXYFGVRAVRAFINSPIQQFINLLSSGRSI
AEALAIMDINSNIECLKFALNREDINAVGLAAIAQNRSADAGLLRAIAGH
PRSDADTLLAIARNPITETLGLGAVVHNPNVDARTLIAVATHPNVDAALL
TEIAANPYADVDTLLAVARNPITNPGGLNIVALHPNSNAPALDAVAAHPN
AIAPILLTVVRNPVIDNVGIRSAVTHPRVNIAVLTAAAAHAHAEAETLLI
VAQNPITDLAGLDALVHNSNANAQVLTAVANHHNVKGELLRALVRPYVDD
KTLLAVASNPATELRSLHDVVRHPNVNSQILAVVAAHHNADADILFFIAQ
NHITETLGLGAVVHNPNIDIRALTVVASSPKADPDTLLAIARHPSTNIKV
LVVIVGNPNIDVRTLAAVASHPDADVDILLAVARHPKTDIEVLRTAARHP
NANAQILTHVASHPGADVDILLFVARHPKADKEGLRAAARHLNANAQILT
EIANNKNADWLLLFNIASNPAANAETLLAIAQNDNAEIHVLERVLHHPNI
NARVLAAVAIHRSAVTDTLLSIARNPLTNLTGLNIIAHNPNVNPQILNVI
EFHPHTNETLLVEVLARLESIPEPGAQPGLTPKSF

>2583020173
MSTLSIGLLNQLGDALEAAGFSPDDVTKLRTSGKLGDVKKVIHGLMEIKP
VENIIDTDAQPFCPDGWKVEEHQKAGKLEWNPAKVILHLDQGQKNGKCLE
GNNLRKALKGQPVMNAVVLDWLLAHPELIPEEWKGKYIYFWGTIYRDSVG
RLYVRCLYWGDGSWGWRCRWLGDGWGGGSPAAVAAS

>2583048163
WTKRRDADGGFVRLGDADADGAGVGSHQPDSSDDDLGVLLSRSR

>2583048425
MSSNNDLMLDVDQAGELKMSFRRNGYTNADIKTLSEGNILGEVLKVIRGQ
AEIVPIGRNKTGVAITWTERDGVIYFSLTSNGRTGREWIDYFAKIGYRVG
DYAKSVLLSDDFKPTSGVTYEIAVLKGMLFNDSDRTTENIRAEADKRKLM
KPNAEVACLIREKFTDEELKAMDLWWIVVLHKPINDSVGDPKLLDVSRVD
GGRWLGTYYDRPGSKFYRGDGFAFVVSQVGLEVPAL

>2583048543
MATTKQNQMIAGRMVEFQDRFEKLPNDDAQWLIQNAGEAVDLFVSAVVNR
AKESVKAVVAVLSEIIATVTIPATTAKFIAKDKFKVDTGRKAKVRISYLG
DNFKAWFMGKIEEPFAGSTIYGRKLNSDSVDGPIIAGLGGKEKAETTLAE
LFAMMGRQAKGESGELLTNGYANIFYIRDISNTLRAVHVDCYGDGWIVHA
YSVENPNGWRVGTQVFSRNSLAPQAA

>2583053046
VTDPAEKYCHALQLIHQKIAESRSFTNWRNGQIDTAHIKVSLRTQEMMKK
VAEQQTGDILIIAAQLGKRHGGRSVRRAREVFVASEYGLTSVAGGSIVLV
HPERLVRWEELDMDMAGDEFSVGGVGVFARAPFFYFHDGGAKFDTSDVSR
ASGSYGSASGFVPQ

>2583122210
MSANGKDYGYFFNSEKDSQQQDDRTYDADSFSEWLRKFFTTGVFQGDLEV
LANNNMTVTVQTGYANVEGKVRLFDANTTLIIETADATYNRIDTVVVERN
DTNREITLKVVKGGYATDPTPTAPVRENGVYQLVLAEIYVAAGATQITQS
IITDKREDLTVCGLVITPVDTFDFNQLKTQFDAYLAEFKATRAAGFEAWE
LTQQAAFEAWFDEMKDQLSEDAAGHLQNEIDELREDGLSGSIITVTTDET
ALIGKPVILTDSQGHTKTGVFDSNKTCQLRVVEFIGQCTISSTDTIDTAS
KIVQIPYFGNYEFEINFWNATVNITTPSSEFHGQQVVVTDSEQHTVGTVT
FSDQGLAVFNAKAPDTYTFTVTYGGDTFEEEVVVSAQTTYSVEISYYTIY
GFHINGNESVPADMISYHVQYNGRNVDNYDFTPASMNYSTNKLNAGSWNL
VDDFFVPRSCMVKYNGQVDYYLNEDDETKKADGTASDVANTSYGGNAMME
WGRDGKQIWIKCVPDTGDAFSATFYVADRQVDSDFHAWSFYDPDGNLIPH
CYTAKYNGVNISSKLRSISGQSILNNVAGSTEVTYATANNVNSKTEWYTE
VFADRMMIDVLLLMIGRNMNVQAQFGNGHYTGGSQASHLLQTGTMNGKGM
FYGTNGTGKGVKVFGMENYWGNQWRRTAGWLNVSGTQKIKWTWSKADGSN
QVGYDATGSGYITIASATPTGTSGNCYNKAKYGSDGSMIPTTASGSETTY
YCDGLWFNNGQSNYARVGGDCSDSFLCGRAVVLYNAFSHASWYVGAALSL
KPLAA

>2583125774
MNNYNFDALKFAAEGITGGGGTVLLDDAGLPSFMVPVAKRTNAQLFTGGS
EKTHSAFVIDDVEYSKFYHSMFINCMVNGLAYSWPNMDPRASINYDDSHK
ACNAKGAGWHLASIAERAVIDHLIYKSGVIPRGNTQFGKSHSYTYEAGVG
TASESDGAGGTRITRTATGSGPATWTHDGTRSGIADWVGNVWKWTSGLRI
VNGEIQIFVGNQAAKQVSHVDASTYWKAIKPDGSLVAPGTTGTLKFTSTG
TIGTDRVAATSTSKAFKDVAAASGVTMPEILKELHLLPCSDITTYQGTVY
LNTDGERLPFVGGSCNGASNAGPSALGLSDPRSYVGAYVGFFSAFMEL

>2583201884
MSNFDDMKLAVEALSGGKNTVLFDDMGLPSIMVRIPLFKSIDVMTGGEDA
AHPMFVVNGVQKSEVMVSKYQNIVMYDRAYSLPFKDPKTSVNFDTVKAYC
ENKGLGWHLMTNAEWAGIALWCKKNGFMPRGNNNYGADHSAPHEKGVGTY
FDSGAGKTGRVATGSGPASWAHDNTNEGIFDLNGNVWEWVGGLRLNNGEI
QIIPNNDAAAAVDQTATSALWKAMLQDGSLVAPGTANTLKVDNTTAGDAT
ATSHDVGGDPRINTAVENQMYTPGGQYDYGYSYTTFETLAAEAGVTIPNL
LKALGMFPIDAAHGADGFYARNYGERLPIRGGAWGGTSHAGVFRVDLYYS
RARVSANIGFRSAFVTL

>2585240193
MSKQQFMAENLQKGEIYAGLILGKDGAADYHLFLQPGAATGVNWQAAMDW
AKKLGHSLPTRAEQALLFANLKHEFEPRYYWSSEQAGPSYAWLQHFNDGI
QLTNYRSYEGRARAVHRLEI

>2585240194
MDINTPAALANTPGAIGAAFGGGFFAGLIKVDGKAFALVVSPKLFGEFKG
RWIASDESVPGAEDYADGLANTNAMAAAGSELAKAVRGSVIEGFDDWYIP
ARDELELIYRNLKPTTWKNSASFRDGENPSSMPMGRHYTEERPTQTGVAD
FREGGAQALDAVWHWSSTQAGPSIAWGQSFYYGYQGLYYRSYEGRARAVR
RLPI

>2585240198
MTSNAATPCATPGAAIPLATCSLCHRSVDANSNARADTIVSGLLDAELWP
VDSELIAEIRAMFLAHWGMDKGQADARMSRLHYSSAAALVPVAGPGAIGS
AYAGGIYAGIMRGVDGAPDEHLVLMSGQAEGVNWDAACAWAKSIGGELPS
RREQRLLFINLKDEFKAEWYWSGEQAGPSNAWYQYFDLGNQGYYHRSYEG
RARAVRRLPI

>2585240199
MTSTAATPSTTSTTAADFGSQSFIPPAFQPGFIPAAIGAAFASGIYAGII
RGVDGGPDQHLVLVDGEGVDLSWEAAGAWAESVGGSLPTRAEQALLFSNL
KEQFKSDWYWSGAQAGPSTAWLQGFGNGAQDDDDRSYEGRARAVRRLPI

>2585363065
MIKLRGKTMVKLNRLAGFLAILAISIGLAACKQNKQNELKDPRDGKTYRT
VEIGKQVWMAENLNYEMDGSYCYDNEATNCQKYGRLYTWAAAMQACPAGW
HLPNNAEWKTLFKTVGSTSVAGKNLKSESGWDGNGNGTDEYGFSVLPAGS
RNGVGLYGYAGEDAIFWSSTEGRSGGHAYHCYFHYVNENVHSILLTKEFG
FSVRCLRD

>2585363066
MKNRILLFFSLAAAFVFADGGQKGSFTDPRDGQTYKTVKIGNQVWMAENL
NYAYLQPTSSLDSSSFCYRNKPDSCAKYGRLYLWSAAMDSAGVFGDGGKG
CGYEVTCSAKEPVRGICPEGWHLPSKAEWRTLMETVGGEDVAGKKLKSKS
GWDDDEGKRGNGTDEYGFSVLPAGYRSGDGDYYRAGEDAGFWSSSEYSGL
NAYSWNFYYAREYVCSLYDNESHGVSVRCLRDLD

>2585382567
MSKKIATIEEIFESENLDANAIVVTGIPERHIEAVKAIAKLFVATDYHNS
TFKPDFTDYSQDKFSAVADMGSPSGVGFSCHDSDRWFSPSAVGSRLVSES
RETAKMIFNEYQDLYKAFMVYDREVK

>2585382568
METVQINKSDALKAHDQATPKQKNMLENLFGRKVFVKNIRERIQTIQDVF
ELNGTTEADFYEKWNGFAEYEIGQALEVLIVAAYNEGRLPDWTNEDEYKY
FAYFKMGSPSGVGFSYDGYDGWTTSSDVGSRLVFIGPDAKQNLLDAVKKF
LPEYQQSRTK

>2585382569
METLQINKKDAIKAHDEAGPKSKQLLENLLGKAVFLKSIKERIKSFDDVL
SELEILRSDFDLSNHGLESDEVAYRKAKLVAKALNEGWNPDWSNSNEYKY
FPWFKMGSPSGVGFSFSDFVYWFTFSGVGSRLAFKSADLAYYAGELFEQE
IYRPLMIIEAA

>2585424986
METLKIEIPKGFKIESFDINTGVIKLQPKPKNILEVIKTFNNVLEYFEID
EDEFNEENKGLEADEIAYRQIKLIARALNEGWYPDWSNSNEYKYFPWFKM
GSSSGVGFSCDVYDLWDSNSVVGSRLCFKSRELAEYAGKQFTEIYKNYMI
IQ

>2585424987
MKITEKVKSFEDACSVLNIVPSIPDLSAIPKEMQKPLLAHYKLVIIAQAL
NEGWKPDWDNDDEYKYYPWFKMGSSSGVGFSCDDCALDFGFACRLPPLLQ
KSRIG

>2585922493
MAETIDLVRDSTMQGIARSVAAIAANTGGLKINSFADVQAIVRAGMADKV
FAIGDQIIAEKETAITATVGNTEGTSGITAATVAADTFIAAVGTSHNGEY
EFSYNGAEWHFNGEPVQLSAYGITVTGTPKAGDEVLVHETTNKLVFDIIG
IDHDTPADSQFEHSLTLQLHDLYQNIQFDSTEAIYYAREELVAGTYNITL
PAGYDVENGGGKTYQFTLTKPVPAAGQIMFPWAYQQQASATKVSTYVNAN
ASAVIETVSVQEGSEGTSLGMADGTVSDLNHIHRARYGSNNWAESDLRMR
LNSSAAPGGTWTRQSKFSRKPSWADTESGFLRGVDPDFLSVLGEVTKVTA
LNTLTDGGGSKTSTEKIFLLSCSEVYGNFENSVDEGAAYPYYKNYSDFAS
KNDGNDTNRIKYQSNGTPYYWWLRAPDTGNALYVRDVYPTGAINYSGAYN
SNGLAPACCII

>2586044611
MTQVTQQTIAAADLPERGQPLAGGIFLTRYWLNGEERALVLLDDELSGAW
GEYGLDVPGAKNYSDGEANTRAMAEAGSEIAIKAMELGAHIPSCLEGQLV
MAAKSDGLVTLREDRWHWMSTQYSANDAYSVDFEDGWLYGYDKYHERVVR
PVRSLPIQ

>2586044612
MQQVSISVDASLASRIIQREFDRLLGGSVESPAASYTPPLGAYWPGEGGH
NAGLVRGENGEPDYYLIVPTLEEQLSAEWGGYGELCEGATSASDGLKNTK
ALLADSNEHPAAKLASEFTADGHSDYYLPARRELQVAEANAPELFEKAHH
WSSTQYSADSAYSVDFEGGWLHNGGKCHERVVRPVRRKYF

>2586181044
MQANQLTTYTSGDLTISSPDKGVVLKLATLAIAAAPAIEANSVPAVGEPW
PGEGGVNGGLFQGGDRPYYLIIPTGADAEARLEFGSYGEEFTGAMSPHDG
MTNTADLVETDNTYPAAQFCAKFERDGHKDFYLMARREASFLEGTVPETF
SKGIHWTSSQYSAGTAYYLGFEDGWLLSSGKLYERLVRPVRRKYF

>2586181045
MTQANQQVIAASDLPALGQPLLGGVFAARYWLNGQERALILPTDEFEGVW
GEYGVEIPGASSYSDGYANSVAMAEGGSEIAKKALELDAYIPSCLEGQLL
MAAKAEGLVTLREDRWHYLSTQYSANGAYYMGFEYGWLFSFGKDVERLVR
PVRSRIIQ

>2586760647
MNRLIKLLQHLELDMSAEEIADTLWLANQIKLPSAITSVDEVTQPNQSSQ
PESSKLPQQESYQKSDSSDNSTVEKPQESTAKAYTKDDIDPSSKSNSNSP
EKSKPPSPGVPFKSPAVAALPNALEIGRSLRPLMRKVPSRIKFVLDEENT
AQQIAENDVWIPVLKPVRERWLDLVIVVEENRATVVWEETINEFRKLMER
HGAFRNVYTWSLRTNDGKPQFFHQQRKATKKQRSRSPKELLEPNGRRLIL
LITDCISFLWWQGEIHKLLELWSKQVPVTILQLLPEQLWERTVLDLGISL
SLSAIEAGLPNSKLTVHDFPMWLEEKPNQALKLPIVILEPESLKYWAKVI
AGTGNIDTVGILFMPNWQELIPTHKLSTSQKTKDPELPELLVNKFDNSAS
PLARRLANLMSSAPVSIPVIHLIQEKMLPSPRKPIILAEIFMSGLLELKL
ISKENQPEKWQYEFVEGVREILWRSVRLTEIETVLEKVSEYICQKAGIAI
RSFPALLFPNSDLDEKTKAEIFPFAEINLQGLRQLGGDYAKLAEQLEQKS
KEYVVQVNQSPTSVEITGLPEIKTFEFEFAIITEDEISINLVPFDFEVAL
IEINQSNKLNGNNLIQIDEAIFNQTGNYLDEIQKIILEGTLKNLNYKDIA
ALSNHNEGTIKSTASKLWKLLTEVIGEKVTKTNFKTVINQWVVRSELIIN
RHSQQAQQFIEDLGNGIKLEMVAIPGGSFIMGSPENEPERRETESPQHQV
TVPPFLLGKYPVTQAQWQAVVALPQVNKELKPDPSAFKGVNRPVESVSWH
DAVEFCNRLSNHSQRPYRLPSEAEWEYACRAGTTTPFHFGETITTDLANY
NGDYTYGDGVKGVRRGETTEVGSFKIANEFGLYDMHGNVREWCQDDWHNS
YEGAPTDSSAWISEESNNNKKVLRGGSWYNYPEFCRSASRDYNVAGFGNY
YFGFRVVCGAAWTL

>2586784177
MSNANVGKVFNMTGGSGGGGTLRLETLTITKPPQKTTYKSGESFDPTGMV
VTAGYGYGLTSDVTGYSVSPQVLTDGVTEVVIAYTEGRITKTASVPVTVQ
KVLVSIAVTNNPSKMVYHYLEEFAPAGMVVTAKFSDDSTEEVSGYTYPKT
AFSTLGSRPVEIGYTYEGVTKTASLNVTVNPIEVAVPVQNGVLTYDGTGK
TPSWTGYDPSKMTISGTTNGVNAGSYSARFNLSYGYQFPGGLDEATVEWI
IDRAVIASLPVQNNVLAANGKPQAPTWANYDIGQLTIGGDRSGTDAGDYK
ATFTPTANYKWWDGSIEAKEVKWTITSVIVPVPTQKGSPTYTGAPQTPEW
DNFDQVNSKVQVTAQTNAGTHSATFILLNGMWSDGSTTNKTVQWSIGRAS
IAKVPAQSGALKYDGNPKTPVWDANYDPNKMTVSVEAKVNAGTGYTAAFT
PDSNHQWWDGTVDAKTATWAIGKGDQVVSVSPTSVTLNTGARSAKFTVTR
KGDGVISAVSNNVGVATIGNINQQTGEVTVNSVNNITGTTTIIVKVAAGA
NYLAGADKQVAVNAQFVTIYGVEWDWTSSGPTKGKRTDGAAGFGDPNPAV
NNGSGSSPFDNLYPWSGMVKETRTGGVMVKEPKYWYKWTKSGKKLKLQIA
DGPVEGFHVDPVNMDRGDGLGELDFSYIARYHCANGTYKSETNKAQQVSI
TRSTARTQIHNLGANIWQLDFAQMWYVNMLFLVEFADWNGERIGRGCSAS
NSKENNGRTDAMKYHTGTTAANRDTYGFTQYRNIEGWWDNVYDWMDGCYY
NGNGLNVIKNPNQFSDSANGVLVGKPVAGYPKDFAIPTQSGLEWALYPSE
AGGSTTTYVPDGWDFYGSNPCLRRGGYYDQNQYRGPFCVGYDSASYASSY
IGCRLQERPPKAA

>2586786134
MFYGFVITEAGNNLLAKMVAGDKLTITKVVMDKGTAESAEAVRKLTAPID
PGPNGTSTVPTVEGAAVNMLVEYRSDLNGGLQEGFWIGGFAVFGKVENGT
ETMIYYGSLGEQKQYVSAYVEGTAPDVRRYPVSITVTAGVEVEVSYPAEA
WMTAEDVAEYFNGTLKPDLEAGLDDLIDKHNKDPNAHNGALKDKQDTIKV
EGLLKGTKTTTEEGEKYSVGAATPGTDYQQPTNKLTAAEEMSTQDFIPFY
DHASGQHMRATLQSLKEAIGVQSPTIKVTTCTGATVTCSDGETTLEGTGS
TEFELPNVGNWTVTATLNEQTATQVVEVNGTLLYEVDLMITEGIAVTTQP
NKKSYYIGEAFDPAGMVVTATFADDTTENVTDDCTFSPATISKDTTAITV
SYQRGGIKKTASVAVTVRVLASIEISNPPTKTAYKYGEVFSPAGMAVTAR
YTDGQSRAATGYTYSPTGALKLSDTTITVSYTEGDVTKTTTQAITVAKVL
DRIAVTTPPNRTSYFSGEQFSTAGMVVTAYYTDGSSGAVTGYTYSPTGAL
AAGNTTITVSYTEGDVTKTTTQAIKVTTVNTTLDSNSWATIKAVSDAGKG
DNYWDVGDTRNIVINGNVGESVYKNITIAAFIIGFNHNSIIEGNNKIHFQ
IGKISNKLIGLCDGRYGSSVSGSGYFSMNTYRTNAGGWNDSYMRKTLLGN
SGTPSSPPSNSLLAAISADLRAVMKDVRKFTDNTGGGADHVSYVTGTTDY
LFLLAEFEYHGSRTYANSAEKNYQKQYDYYKAGNSKVHNRFENPESAVNA
WTRSAYAGGNDYFCLVNTGGTPDNTDADGSWALAPGFAV

>2586831759
MKITDYEKVQTLDESNIVLIDGNNGTKTILASDLAKSLVKLLSSQDFISG
VNLSELTQINALSADDKLLIGTAEGNKAIGADDALFAILDAFIPKEQRRM
IYRGKNLGAVVTEEQKANIKNGTFKGFFLGDYWTIGSYTWRIVDFDYWYN
CGDTAFTTPHLVIMPDKPLYNAQMNETNITTGGYVGSKMYTENLAQAKTL
AASAFGSLILTHREYLTNAVSNGYPSAGAWFDSTLELPNEIMMYGSLVFT
PAGDGTTIVNRYTTGKTQLALFTVVPKLISNRATFWLRDVVSSADFAFVR
YYGDANYSYASYSSGVRPVFAIG

>2586911124
MFKVIRVVGVAVVLCTVFLLGIVSAEETLTRLAVSTYTEDKIEGYTIDVG
KTKDTQKPGVRFSAVNGRADEVIDINLLLNDKQINVRIGYGSKEGDFHIS
AYDSNNPVAMLTEEDNVLVNKALHVVASGLRGSTLVEDKLVRTLNLMDSW
PSNLPLNILEIVNLTTRSETPQVLPWCGFSFSLFTGSANLCSVFSKTDLT
QDATYTKVGGNICSIPPYLIAILVNVGYVSGGVSDIAAILNTVFQPPSDA
NDTITEATLFGGDKCMGRCGKGCIPASIWDLDSIPNRGVNIYTQACLNHD
VCVGKEKYSYFDARCNWMFLFAIKDFISGPTCDFAPTLVYPLKDNIPANG
TSTKITFQWNTNFPGATKYYLTITSKGQLTVNVKDFCTSNNTGGWKSSCS
YEVDNFAQGKYSWNVLPIYADGTVGELSSTYTFNVVNSPTPTPTPTPTPT
PGGKRFTDNGDGTMTDSVTGLMWSQNSAPIVSSCSSYGSLTNGYNYMEWS
QTQDFVKCLNNAKYKGHSDWQVPSIQQLAGICNKTGDISWLPTVLSNYWW
DYCNMDSEGKGYAVNMMSWLNDQGFNVQTDYYWSSTPNANSTSYAWYANT
YDGHVYSNVYVYNDNSVWPVRLGH

>2586912092
MLKKVIFAVLLLSLILPVAVMAATVSLPETGQTTSYATGDDGALQRGVAW
PSPRFTDNGNQTVTDNLTGLMWTKDANLPGGSRIWQQALDYVASMNTGAG
TYGYTDWQLPNRKELFSLVDRAMYAPSLPSGHPFTNVQSDYYWSSTSCAY
NTSSAWIVHMHWGYVGAFGKSFNGYYVWPVRGGHVDPLVNLAISISGTGD
GTVTSAPAGINCGATCSASFATGTSVTLTATASDNATAPSTFAGWSWDCT
GTTSTCTLTMSAAKEVTATFNTATEEQGPGGNDPNYDGNGDGVPDRLQGN
VESFHAANSQYITVAADPSVNISTISSVTTPDLGGLGLTTGNASTKLPVG
TLSFTLTGVQTGTVNQVKFYLPRGIVVNHVKKYGTSGWYDFDCNGKFRGT
PCGEISGGRNNLVVTLYLIDNQLGDIDSTVGTIQDPVALLSPAQVTYTLP
YLHTNPVNVTYCVISNMTADTSTVGVELTATAAGNMSGPTNDLISTMTTA
NKQINAYQTRMLTFNGKDISLDTNVIGSIPEVAPKSGLYGSYGASIVITS
ESAVDPVGLSCGSVPMACFQGNTLPKRNLVGYLCRSNNLGALGGTAVFTY

>2586912096
MVETNNNPRKKHLQTFNAPGVKVLLTLVLIVVLGVACLTGAAYAGTIELP
KTGQTTTYATGDDGAIQAGVAWPSPRFTAATNTVTDNLTGLMWTKDANLA
GTVTWQGALDYVTSMNTGAGTYGYTDWRLPNINELESLVNAEQANPATWL
NSQGFTNVQSLYYWSSTSFADSTSGAWFVYMGVGFVHANVKSYGLYVWPV
RSGQ

>2586912100
LPREYCLIVAYAGTVSLPQTGQTTIYATGDDGDLKKGVAWPYPRFADNGD
QTITDNLTGLVWTKDAGTPTVGSCTGGGKTWQAALDYVACLNTASYLGST
DWRLPNINELESLFNVHRYPQSTWLSSQGFTNVQSGFYWSSTSYAGSRGS
SAWSVAASTCTSWTA

>2587010607
MGLIIAAGNTKPAFPYDYYYGVKININVADTALERVGRLELHVSLPVQSL
MRRCLLNDAGQVVTYLHPTDSTKTDTGAAADLTGASGMVMVEIPKHYRKF
EFDGTTFTCLISQYQLPGFIEVPKMYRSAYEATIDRTLSATPKLASVVNT
TAAFRGGNNNTAWDGTYRTLLGRPATATSLTNFRKYARNRGAVGLNGAGW
NCDLYAAQNATYWLYVVEYANLNCQLDFNAQPTSEGYKQGGLSAGVTTLN
STKWNTFNSYYPFVPCGTTNSLGNASGVVEFTMPDEYDTGVVVKVKVPSY
RGIENPFGHIWSWTDGCKCAIESDADGGVSSFYTCDNPANYQDTNYDNYV
KRGELPRKEGYVKRMMIGEYGENMPTEVGAGSTTYFADYFYTNIPASGVA
QRGVLFGGSADDGAGAGLSCAFTNGTAASTAATVGSRLCFIPAA

>2587105946
MALTAQQESDILAMLSAYQNGDQIDDLPAASTDATDKKIEVFDTKSGASQ
CMDLTTAVDMANAPWCGRVWRTDLATPTAATYCGSLEMLKNLRDILGLGG
YLVKNDHSRRKLDPTNHYRFANGETAKLDGTMGHYQWGWGKHFYYAHWLQ
GVLEFEAVSLYPIKGQYNYRIPVGSLSATGLAALDRTTDTLVSYINDDVK
YRGGNNTSSWDGTYRSLLGRCATNRTTAQFASAAHKNGSGWLAGTMRAAA
VVKILVEIVMGTRNVQAAFNANKDANGLYQGGFGTGVTTFGTWGNYNSYN
PVLHLSAGVELADGLGVATHNVLNEDGTTAYVANVPVFFGLKNFFGYIWR
VSEDELGEANADKSMKHWVTPSIYGTYTYGATAGMVLKSTSPIASGFITK
MSYDNMEMWPTQSGGSESTYQCDYFWNNGNVSSGFRAVFRGAHTGYGGNA
GCGAVNVSDAPAYAYANIGSPLCDFAEEFPLVPEYYAVG

>2587296290
MTSDQETRVLAMLSAFEAGKKISELDTASGSVSDMRIEVLDTDGESKVMN
LSEAVTSAANAVCGRYWNESNSTYRAAGYHGSLDMLRKLPELLGLGCYLV
QDDRTRRKLDPTNHYRFEDGTPAKLDGTMGQYMWCWNTGFYFAEWKVGNL
KYYAVSLSPIKGKQCVYIPAGGLSALGGGVMDRTNAILCSVVSDAAQYRG
GGNDASRDGTYRTQLGMVATALQYRSFSTYARKRGEGWDANWYVAQAVVE
ILFMIIFGTRNMQETVIAEKDSNGLYQGGLGAGTTNMPNWDQWGYYPVVP
TSAGIELGDGCGETTFNVLKEDGSLHYAAKVPVFFGLKHPFGHIWKIVRG
LIDNVGDEKSEVYVAPSLYAGYDDNSISGLIKVCEVPRTGGYIKQKSYYL
LCAMPTEIGATASTYFCDYFWESSASSKGLRVRLSGAGANYGTAAGAFAT
TTSNAASYSYASVSAPLCFFDADPVMSA

>2587302279
NISGKTGTNVTFEADLPTIFHDKDLKKVTVNVGTLKAGDAKTYQVSRKTD
GTVTTTPLPTTGTTNTATKTSTSLPSTGEKMTPVLMVLGLSVLAAVLIIA
IKHRKAAKNVLALVLLIAGLGSAATVNAAEKTYHHRDEVRNHAVELGGTT
YVFHLAAEGDFENDATPPVTPTPVTYKMTFDSNGGSAVTPVTDIAEGATV
TEPSAPSKTGYTFDGWYEQSDFSDTAWNFATNKMPAKDVTLYAKWTPTTY
AISYELNGGTNYPSAITSYTIASQTITLGTPSKFGFVFDGWYDTANFDNV
AVTDIATGSTGDKELYAKWSVDPAAPVTDGTPEIGETVTFAGTDWRILKL
DMDEEPSNGNQALVIKEQALTAQETGDGNIMVQFDTTATNSTSPYFHDDS
TSTGYGESHLKAVIDSYYNTSIAPTYSNYVLPVDLDLPNWSRYSDNILFN
QYDSNLPLAYDNWYWQDWQSYYTDNRFPTSLAPLTVLKQQAFALSYGDIQ
SLDKSTFYDDNLNWNSNANQSDTGYYSTLLDFTAIDANYPYFWLRSAGYD
FYAAGAVLSGSFFNGDVNYGLPVRPALAIQLS

>2587713424
MSATAASTELERASRAIDRFVREFQPSYRFLAQHVALPLVLTPELVNFIR
NRFLRADGVPWVAEVDLLLSDLCRPAGFELYVMSSAVRSRLLEQLKEQFG
RDRLEAVARCLMTYNHYLSRTNGLSAPLLQAQQWAAMVYLQPHRDAAVRE
IAAEFAQHSGAVSEVGQWPAIQPAELARLAQIVQELEPELQQYQDLVEYA
RLITQVRAQPQEIRPEDVEKTYHVLETELHLPAELVPGGVEIEASLLEGL
QPFEFETGTVEFVEPLEAQPEQDGVTLESFEFETAQIRRGETGDNWVIER
SRGSAQQFVEVLGNNSVLEMVFVPGGKFMMGSPDDEPESRRSEKPEHEVE
VSPFYLGKYPVTQAQWRVVAALPQVERALKPDSSRFKGANHPVEQVSWDD
AVEFCRRLSQQSGRDYRLPSEAEWEYACRAGMTTPFYFGDTLNSDLANYD
GSRTYGDGPQGEYRGQTTDVGNFPANGFGLYDMHGNVWEWCADDWHSDYK
GAPDDGSAWVDENRTEIRKVLRGGSWFFYPRYCRSAIRYNVTPDNANFNF
GFRVACAASLA

>2587713427
MGRAKKTAAWRLLEQQSEELSLCHPQQQYARQCQQQQRLSGCVRGVQYSS
PSELADGNLLGVPRRVQTRSGDVQRDIRKSTSAGSPGRGFPTREPAEPQP
ILPIVVEPMSERTVPSPGNLVIRRQRRRGRYWREPLSNGADLEMVLVPGG
EFWMGSPEDELDRYDDEGPRHRVSVPTFLMGKFPVSQAQWRAVAALPQVG
RALEPDPSEFKGANRPVEQVSWDDAVEFCRRLSQHSGRDYRLPSEAEWEY
ACRAETSTPFHFGETITTDLANYRGTDNKERDLSGSYGRGPKGEYREQTT
EVGSFLANGFGLYDMHGNVWEWCADDWHNNYEGAPNDASAWVNENRTESK
KVLRGGSWDVNPRNCRSAIRYDDTPDYAFINFGFRVACAASRTLP

>2587765336
LAQYLETVELGALYKSGVAQLRATKPWRISSEPYTGAGVGNIADFSTLKD
MTQWTLGDTPVDAAKRLKWHKIQDGDKTLLICDRVILVNVSWNDLNSQGL
IMGKDITIDGQSYKARVMTVGNNYRRGSDNYSGGTPTNNEWDRFITREES
ISGLPVPISSNLDSALNSTDKNSAHNQFWNWMGVYSWGQETYTGNSSSRA
LRGYGSARYWSYYSASGRSVTVGWRPVLEILNSAPLISGQDGDLGEKNSP
FEIIYNVSDPDGDTINVVEKLNGNVINTRTNVQQNVDLNISIDSATFQGL
ELNQQHTIIIEATDSKNHTATRTHTFTKTASPVVISGEDTNLEGKWKPFT
LKYQVSDLNGKMVDVTEKINGNTIRVVSSAPQNTDIELSINDVFEVLELN
REHIITINAVNTDGAIATRTYTFTKVDDRLKFTLKTPIPTSEAASKIVLS
LVESIPDGTTFTARATNNGFDENPVWEDITEKVENRQTFYFTNAVKTSES
WGINIEIEILKNNQPQPIWIDGFGISFE

>2587840400
MANVSKLSLAALRDRIAAGTREVRMVHNSKADGTGVTVVSDMIYIPKFRI
PAGIWDGGAFPPQDLLLGGFLIDKYPCSQPDATSTSRGSTPANNPGLVAA
VSRQGVVPWTEIDQNNSKVACANRIINGRQCHLVTMKEAATIAFLIKLLG
HDIRGNNSWGRDYRDPDLWEYYGIADPTVASYTQQYSPNRKYSRCLTGTG
PLSWSHNGMANGVFDWVGNVWEWMDFVIDCGRYRAILTAAISDADGITAT
DTAIVIGNVQNPELWPASNGLVLIKAEGTNTDEYVIYGSFVDNGNGTYTL
TGCQRGQLGTSASAHSNGAVVERIVDYCVIPGGWTAKVADGGLNNTTNPA
TFTISDLMLGPGCAGVAVGDVLQCENEQLTITAVSGNTITASRGANGSTV
AAHAQGVGIAKISPQMSNNDAASTDTTYGAWQFGKFLTMRTEPELAALAL
PASVNASGNEEWKDGYWARWKGQRAALRGGYWADGSYARSGFALHLDIPP
WYAGIHLGFRAALSL

>2587845738
MRPASSRLLIHSPNFPLDMYPKVFASRTSVRRYSTSMSISCNVVFLKNFN
RNRMILCMVSSTAFLISAHNKNRSFFGNCMSALCVYCCISSNFVCKIRGF
LALSKLVCCTAISFQAAAIAAAASVQIVRFQSPYFATRRPRPASGYDDVL

>2587845739
MTTDFAKIYPYSGIETVTIDGQEMVKIPKFYVKVGLAPAGAVQAGKKCWW
ISDRQRTGYHVHPAFVHNGAEMSCFYIGAYEAYNAGSGKAGSKSGQTPWV
SIDNPAAISACAARNTGASGSEQYGWHLQTIYERAAISMLMMIELGTPNV
QTAIAAGNVSSSAAVATGNTAAKWHGIHEFWGNVWEHTDGARTDASSILQ
IFSKNGDGTYVSTGVVPSAGWIKKVSEASGTNFDLNDVFIPVSSDGTESN
GTFSDYCWVAANCVLYQSGCWGNGSRCGAFVFGVYNTSSYPDAGLGLRVA
KYGD

>2587857018
MAVRTLGQQGGHKDTAGKRMISNIGCEDMCGDHWQWGDDYGSASTSGSYG
AGYDANDRYVGGQIYGAEYRVLLVGSWALAAVCGSRSAVWIYGSLALNAD
CGGRGASEPLHAESGAFYA

>2587857956
MANWTGGVLTKWGRELQAKVLAGTTRLELTRIKLGSGSETAEQVDNMRDL
YDPKASLGISSVAYEDNLCTVTGIIITQGIETGFYAKEWGLFAQDPDEGE
ILYMISLDNIPDWIPPGSQALTISASYAMTIAVENTENITVNISPTGLVD
VDMLNSIIGVAGRSTIYSLNQTVTMEGLPAMHYLRCVTPGTTDATAPIIS
SSVQDGDLITDGSVVWQVVKAANLSELGFRTPNTLVPLGRIAFSTVLPPG
YFLECEVSGTTDDGPLVVSDPAEGDTVEDGTVTWSIHIIGSVSDIPVATE
SANGLMSAEDKAKMNSIYIDATGGIGTKSGRFGIRIDKRNSDPATRCEYI
FDAKGMGPCGMDFTNGIFNYGDWGDLWFVKNNKPVMLKSDGTVDYFLDPD
DYTKKEDGVTASDVANTSYDGNAMARIPLVYVKRWEDGRYEYEVISETPF
DDTYKAFAHTDAAGDIKDFFYYSMFGGSGNASKIRSLSGQTLAQSLTATQ
EIAGCTANGTGWYTHTWSQRELIRTLCLLMGCSTDLQSIFGNGNCRSASS
ASGMLATGTLKDKGQFYGYNNTNQVKVFHIEKFWGDQWDRVAGLINNNGR
IYVKMTPEGNGYRVTDVTGYEDTGLTAPSGFASYINGMHCDKNGMIPTLA
TGSSTTHYCDGYWTNNTQLDYLFAGAGADYATAIGGPFCFSVNRAPSDAS
WNIGCGLSYV

>2588061217
NVVATIPGGSNISVQSTTCGASLAIGASCTITFASGTQEGPTTIPIAGDN
TNTVNVDVTVTSQPQISITNPVQQSRVVAVSGTALSLEVTNDAGSAVNAN
AITVSNKAACPNLSVDDSNCTSVAPGASCTLELTSNSPYAPCTITVSGSN
TANSPTTLIAFSYLEGLVFQESAGSGKVVIDVAQGFNSQWTGAFSNIAGA
TSLDDGVGNTNAIVADTACSSDPNNCAAQRCRNLSVDWYLPARNELSAVH
GALCSNLAIPCNFGGFSSAFYWSSSQVDLVNAWFVVFPSGIVNVDDKLSG
LPVRCVRAFTP

>2588071340
MQLGVEIMSRLPWGNAIGKNKANCSDCGDKFKYVAPVGSFAPNGFGLKDM
HGNVWEWVADWHGAYPDQSASNPKGASKGTGRVLRGGSWSYAPRNVRSAF
RNADTPDDRNNAAGFRVAQGQ

>2588163159
LNVGDVVKSVNTKYNNSVIRFIVGHKTADRVKLITEKIITLKCFDAIEAS
NPDSNRKQYGNNRYSVSNIDQWLNSAAGAGAWYSKRHDYDAPPTNANVWS
NYNEYDAEAGFLSNFEQAFRNAILDTTIRVAKNTVTDGGGYEDITRKVYL
LSNTEVGLSNENGIAEGSKWDLFNNDNSRKAYPTAEAVSRSEYTSSSLNA
SSPWYWWLRTPYAGNSSSARSVHTDGTLFNYYAYFGGGGVRPALEVGSGI
LVSDTPDTDGAYIIQWNQPPTIPTSISHGTPRAGQPLTITTGGSTDPEGD
PINYVFERRVDTKPFEQIAITSAKTIQDTVPTSGINYQVRVKAVDSKDAE
SGYRTGEPVPIVYNTDPVISGTDENLGAHEDPLTYNYTVTDAEAASQTLT
VTEKVTNGAETITLRTFTATSGATNTADLSSVWLKLLPGTHTLTITVSDG
AGGTAQRVITFSRTVTRIAASRAFTTDSLVTKCFLSIYPSERPLDSTLHC
EVSNNPFDAEPVWEDITAKVNRYVHTFENNTVATNYGLAYRFYLTKGNQQ
IEVSQVTVRFA

>2588165818
MSTNSKPYTDKIRAAKKGKDVRDSIADGIDMVSDENNTYEQIKKDVVNAK
NEIDANVKANQKVEQDFAADITVATQVNTDLIANKKAGDTTNTNLVANKK
AGDTTNTNLVANKKAGDTTNTNLAKNISDGNTLNDNLAGKLTQGNQLHET
LTGDITAAGQAERSLEQDITSAGQAERSLEQDITSAGENKTALDGSIKTA
GEQINVMTGLVQSATQVKGDLEKDIETANQTNAQLVETTAESVATLDAKG
QEQVQAIIEAGGGIENALSNYFALRRSNKVFTTKLYKYTTSTSPVGEKLN
DNADMICTPSTGITPGQDDYQQYGLFQHFTCNWHVDENGFNHVDALEGQV
GFTKTGKVQVGEVTMGGWFGIEDVGDAVLYHYSAVKSERTPHPMKESINP
DGTVSPIMIHGKYKAIDIEGAPYSSAGGAPANGCQAADAKDPVSYTGMVG
YMHKLGAHYCGTTCWDLFYLQLMFIIKYATTNSQSIMAGCTSYNYQYNAT
VEETGVMRVVMAKANAAKFVVGSYVSIGEVGEATNKDRYYAYMHNLAYSV
KVTRVEDVDDTNAAVYVDAPEAFDTTLTTCMSTMPWHTGSTDEVVGSDGS
PGSNTSGIFPCKMQGIEWHLGAYDVLGNVFMDIVTGADGNPARDVWVCED
ASLLTTNVTTAKSTYKKASAQVPYTAASWKYITEETTDIDRGIMIPTGTG
AGSATGWCDGLYTDVGTSGQREWLALGSLYSGTPAGLWILDAYDGWSYAG
WRIVSGVSPNGTRGEYQATA

>2588181922
MTNFDDLKLSVEAISGGKNTVILDDLGMPSIVVPFPKLKYSDIIAGGSQD
ALPAFIVDGEEVDVIHVSKYQNIVVNSRAYSLPFKDPRVYVDFDTALASC
RNKGAGWHLNTNALWAAIQSWCYKNNTVPHGNSNYGQDYSNPHEKGVVTY
KYESNGQMYNGRTATGSGPVTWYHNYDSSGIADLCGNIWEWAAGMRLVNG
EIQIIPNGNSMKLDCNMSSSSTEWKAIMPDGTLVTPGTAGTLKYDGETAS
GGVRLNTEIEFSTETMSNTYTSKQFGTLTAKTGVAVPQLLKGLGLFPIPD
YDYGNGNIWIRNHEAERVPFRGASWYHTSSVGVAALSLYYPRSGSGSDVG
FRSAFCEKLKTGSL

>2588220293
MKITEKIKSFEDACQLLGIDAVLPRVEMLPENQQKAIEAHYKLVIIAEAI
NEGWKPNWDNYDEYKYYPYFDMEGSSSGSGFSFCVYDFWHSYSSVGSRLC
FKSRELARYVGEAFVELYKEYFLL

>2588220294
METLKIEIPKGYEIAKFDTTTGVVSFKEKPKNIKERVKDFYDVLEELRID
ADDFTEGTEGLEEDEIAYRQIKLIVKALNEGWIPDWSNSRENKYFPWFRM
GSSSGSGFSFCGYDSWRTFSAVGSRLCFKSRELAEYAGKQFTEIYKKYMT
I

>2588297961
MPNFDLSALAIKGACPNNEVLYDDKGLPSVMVRIPKMTYARAGLGTAATV
MPAFIVNGKEVDEIYIGKFQANVEGDRAYSLPGIDCRASVTLDQAIQYCT
NKGKGWHVMTNAEWGALLRWCAVRGITPIGNNEYGKHNSESVYTGIPTTF
KSDGRTRHIANGTGPVTYYHDQTLGGIADVCGNVWEWAGGIRSVYGELQI
MTANAAADSDNSQAAFSSLWKAIRASDGALITPNGSGTTSGSIKMDFVSS
KLTYSTSITDTARGNHYHSSFNTIACTTAISAAAKLLLQTLGLLSYSSSD
FSYNQGVWWNNAEAERCFFRGGSCHHAAHGFSSFVGYHPRSLSDVSVGFR
VAYVKL

>2588556412
MKKILFCAMFLPLALQAQVGINTNDPKATLEVKKNTNLPNTQPQGVLFPK
FSTAERSLFENVEPGTMIYNTDKRCVEIYQGVVSGVRQWTCMPGSNQTQS
VAVTAAGFEGTYIGGVPFSNNSQKVKFKLENNSSGNISSAFNDAVTVQNG
AANITISNCQWQKLNGSTLTGSVAQCTSGSLINLNSGESAMLWYTMSGTP
ETGTLTANFSKLGAQADQQTQVGQVGLGSATITSPKTEYVVSLTYNGTTP
KTEVQGKINNTTDKLIVKIPYTNGSGSYNAVTSQTITTALGEGNDTNTLT
LTIPAGNFGVNGNLEATITVGGDDGEYLVKMLPPGQEYEIATIPYTLNGQ
SYQLVLKGIGGIPDRCFGKTTLDCVGYGANELEHQFIYVPIKGPDGRTWL
NNNLGAEYARVGSQWFNPTRQAGALDYTNTTAAVPLSNPTADQIKRDWRA
YGSLFQWQRNPDGHELITWRNATSGRPKYSDFGSVSSSWTNAGTNKFIPY
NNSEGSWVNSSTNQSGPHNLWQSSGVDKTNPCPSGYHVPTRDEQVALHNA
ILGYDAGTSSTRSNKMWNEQVLRLPASGLREASNTAFSNQSSGGWLWSSE
QYNSYYSWSLWFNSGSSFAGNYNNRASGISVRCLKD

>2588667814
MKNYDEFKLAVEAASGGKNTVIFDDLGYPSIVVPIPKFKLSDVIDGAPQT
THPAFIVDGQEKDVIYISKYQNIVEFDRAYSLPMKDPRTYVNFDQAVQYC
KNKGKGWHLMTNAEWAALALWCKKNNTMPRGNNNYGQDASAPLEKGVPTY
KDGSGKTLRVATGSGAVSWAHDGTNAGIFDLNGNVWEWTGGLRLKNGEIQ
IIADNNASKDISQSDTSTLWNAIMPDGTLVAPGTAGTLKFDYTTATLTGG
TGSFQLSDTIVNAQADETPYGYKTFETLTTKAGLTVPMILKSLGIYPIDA
SCGGDGLYMRNIGERLPFRGGAYGSTTGAGVFALFLSNTRGSSSDNVGFR
SAFVNL

>2589171589
MKSYNFDSLKFATEGLTGFGCTVIQDNANLPSFMIPINKRTNAQLYEGGS
QKTHSAFVVDDVEYKRFFMSKFLNCIINGRAYSWPGMDPAAVIDYDASHA
ACNAKGAGFHLMSIPERAVINHLIYKSGFVPRGNTQYGKSHSHTYEAGEQ
TADESDGSGGRRTTRTATGSGPATWFHDGTRNGIADWVGNIWKWSSGMRI
KDGEIQIFVGNLAAKQVAHTDASTYWKAILPTGALVEPGTAGTLKYTKDL
KIATATGGAGTNSTSNFGSLAAASGVTIPEILYELMLAPKSGVTHSGGFW
INTEGERLPLVGASFNNTSYSGPSALYLSHVRSHVSTSFGFFSAFMELES
VI

>2589174080
MSRLMVDDVTKTDARALLNVNKMAMISDIVAPSNEYMYASGANELTVVEG
CVIAVGGAGIFKTGNTVLTAANLDVGSAFAVGNDYYVYICDSRIDAADEQ
YIISLNSTYPNGWNASNSRKIGGFHYGRCRKVDANLQPTNGSGVIFGTGW
ESAVSSGIVPRSVWTLGHRPKCSPEGMVYLGGGTWVDIYLNSDDGAKGLK
SSYNCAPATGTEGLNWYNFVERLAKSGKRLPDYSEFCAYAFGSPQGLDNA
NTNAWTATTNTGRGVTGSVVNAVSAVGCVDAVGRVWEWLNDLITRAEHAT
NADYHPTAAWGWDKKTPLKTGEKNYDVGNIYQYYAYSLAALGAGGYWYNG
AYAGARAVSCCDCPWHVYSYVGGRGACDSM

>2589179402
MSVLKTDYVDDVINKELAADRKFGEVQNEDGTKSYNDVTPYTQEGDEYGA
EQINFENKHTNYAIEAADRTYEGRDLTVEFAEEIAGFSDPWRWIKTRLAA
HNIDGLHVEDYIPIYMGNYLIKMQIAGINTYTRCCDQEVGWHIDWISKDC
YPDTVQWFTSNDNNGTSADPYPYNKSTVKSFLAGLEAKLPAEVRAVISSK
RFLLEQRYSASGKLNDSTSWGWQDLGKLWIPCEYEVFGSLIWATKPWGEG
QAVQYPIFANSWKNRIKGAGDGGSRAYWWLLSVCAGYSTYACYVSGNGIA
DSYSCSYALRVPVCFRITE

>2589898773
MALTESEKNELKKDILNSIKSESQSVDELAEVTSLDNIKSLPAMRGQEVV
LAPVALLRKPAEDAAAVANAAATKADNAATGAANAAQTATNAAGTANRSA
ETADAAAGTATAAAKKAEDAAAAVDGSLVGSMTAVPDEKNDTVKLTILGR
NGQAITSTDIPGGTGSGGNTYNVTEEVPLENGYYTLETAIAAVNVKYRYK
GRCITYEVAQGRWETKQFTGTSVESWEQAASWEDFGGAGTMKSLTVNGEK
QIPDAEGNVSLTIDKLEVDESLNAESTNPVENRAVAAKLGEVEANTIFDS
SAELSDDETTVHVSLKNKSGVEVTGFDIPAGGGGGGGEGSTTKIVLGASV
DRPTVKEGDPVRLTYTYDHQYGSGDEKGESTGQKAKITVQVRRGATTTYS
ETTRDVSKGTYTLDLTKYLLSGTSDIYVIAETTDPTTGKAQKRQAYVSVR
SVTLALSSSYNIASGLASGGYGAQETVNIPYGVSGTGTKVVTLYVDGKQQ
NAHTVTRSGTTNSSFPLSMSSLAVGRHTVQMVAEMDAGDGLTLKSESIHI
DILKSGSSVPYVGLMVTHRDGRILTGADHLSPVIEVGQYESCEFKFAAYD
PGTTPAGVGIYRNGTLLQTVSVPRTAQTYRNRFTEQGRQQMQLKVGATAY
TFHIDVVESGIDISEATYGLQVKLSPSGRSNSESDPARWEYNGVKTIFEG
FDWSSNGWTGDSLKLTGGAKAVIGYQLFKDDAGASGATIEMEFRVSGVTD
RQGEVISCMDKGKGLSVTSEEASVKTGTILHYTNEDGEDASREIKIGTKF
APEKWLKVAFVIGKRGDGRLMELYVNGNRAGADIYDNSYYFRQDTPAGIT
VDSASADVELKNIRIYNRALSDDEVLDNRMVDAGSSDDMMRLYEENDILG
GSGDVDIDKLRSKGKGVMRIVRKGGLDEVNETNNKKTDFIADVYFWSPFG
KEYDFVLRDCYIRIQGTSSTKYPSKNIRIYFTKGGANLSFEINGTPDPLG
GNRYMMRPGSIPMDLFCMKSDYSDSSMSLNTGGAKLYNDTMLELGLLTPP
QRYQLEQAGGDLNAVKIRQSIDGFPIDVFSAETADGESTYYGQYNFNNEK
SKSGRLFGMEGLDGFTPSCPMTLETLNNGERVCLFQSSSDADLAAGFDAG
LETNYPDDVKWAGLNAAQQSALKRLFGWIRSCVPANATADDLATFVSDKF
RKEIGQYFDVDHLLTYYVHTDYFASVDQRAKNILLRTWDGLIWYTNYYDG
DTQLAKRNDCFLAYDYTIDRDTWDAEAGKYAFEGRDSWLWNLVLANLQDE
LKACAAAYRAKMTVERVLSMLDVEQAGNWSDRAYNKSGYLKYIRPNMEEV
YGKKWPFIYALQGSNAAHRSYFVKNRFALLDAKYGTSNFTSDNIDLYMAR
TASDAADVVKITASEVYAFGYGTNNSPNIGGTGIVEGGKVATLQITGAYT
VNDPLRIYGASRMRVLDMTGASDRLKNGLDLGKCTVLRELNLQSPSTGST
GWWLNLGSCRQLRKVNLRNQAQAKTGSNTSTELDFTNQTKLEELDARGTQ
VQSVTFAKGAPLTRAWLPGTLTVLKLEYLGKLATSGLTLENYSKVRTLIV
DGCPGLNWETLLNRCSGVERIRVTGIDRKDDGTWLNRFMKMGGVDAEGNA
TDTCALVGTVRLTNYVEDERYEALKAHFPELNILQPEYTMIESDDDVADD
ANISNPDNRTGYKYGTPYRTSGHIAAILKHRHRVLAKVTRKPTTRSVKIA
NVDTTVNNLDGEMTYYPLDDGNSNRYADGSAARLDGSEGDWMMFEPFFWS
KGINDYLNGKHYSCYSSKGRDDMPSVPDADILTLDDIKEAGGYLSGRKIM
SGKDTLANSYSADTTYSVCKVNVSGHKRVRFPSVPGTNLVGSVFTDNTGA
VVSSIVVPTLSNKFEAGMYLIADVPAGATALHFSVLNTAEFDKVVLSNSD
RIEDMEPDWVANDEHLCAVVGSSVVGSKLRACITGGSTTASMSWADFHYY
SVQRGMQQIDALMHSRIANLFYAAYGRRDSQEQCGAGQHTNNRTTGGTAS
HGMTDTIGYEEAHAINPNVTNSLVDNMVHQYAWYRGEDDYGGATVTQVNN
ICCLGYEDIYGHKYDMMDGVDLPNDSGNAGKWRIWMPDGTTRMVKGGTSS
GVWITAIAHGKYMDVVPVGSVSGSSSTHYCDMYYISTAASRVVYRGSYSA
YPYGGVSMSHANFGFSNTYTYVGSRLAFRGRLVKAASVAAFKSISEVA

>2592947064
MSPTTDLPKYRPDLIGEDAGDECYLDLTPEEPRQETRMVFCWCPPAPEQK
LPGFWLGKYLVTQAQWVALGLRNRSGFNESPQQPVDHVSWHDAGEFAQKS
RDVMPAGYELWLPAEAQWERACRAGRDMDFGIGSGHSLNSQLANFNGNHP
AGEGRGWFKWLYRQKTLPVGCLPSNDWGLHDMHGQLWEWCAERYAQGSDS
RVLRGGSWDDDGWYAAAGFRYRDVPLDRHESFGLRVSPSSIQFRAGGQKS
ATRYE

>2595240583
MVNNTTPNLGLQLPDPSNPLSTDVLRLISSLNTLDTAVNAKTTMAQVNTA
IQAVVGAAPTALATLAAIDAQLASDESAAAALATTVAAKVAKTDIVDALT
SSATNQPLSANQGKVLNGLITGLQPALVSGTSIKTINNQSLLGSGNISVS
TSSSNVVSASLTMPSTVATSGSLALTLSGTSALVNGSIASFQITDWNNNT
TTVTATSNAASTTLIAPATSGTLLTVSVVAVDNYGNKSLAVTATSTTVTV
SINAVTITSPASGATNIGQTPTISGNSFGVTNGTDTQVSADWEIWTGANR
TGTLVWSSINDTVNKTSITVPAATLVVNTTYYIAARYKGTTYGYGGYGYC
SFTTATSFVPSVAGAAYQGGFFAGKIVIGANTYALVVAPKASGENTSKQW
KITNDTTAGTLSLNDGLSNSNAMNNASHPAAQFCRALTIGGYSDWYLPSR
DELEIVYRNCKPDSTANSTYVNRINNLGVGNGSDTNNNGYNANSLPVGTA
YTASNPTTSVSLAYTTGNAEAFAAAWYWSSTEFNATDAWTQYFSFGAQTN
SGKNYTNYVRAVRKVLI

>2595353956
MSMIISIKDSLRQSVEAATGGQVTVMYDDKGYPSHMCRIPMFTLDTIDPS
WAAVPHPAFIVNGTTKSEIWVGQYPAVIHDSRALSLPGRDPAASIDFDTA
DARCSIKGAGWHLMTNAEWAAIALLTHKQFGPDTIRGNTNYGRDYVATFE
TAPRQDGANPGLASGTARTLTGAGPASWRHNGEPSGIADLVGNVWEWQRG
MRLVDGEIQVIADNNAADNTLSTAAGSSAWQAILEDGTLVAPGTANTLKY
NSDSGVKLAKVVTATASVNTQYKDVLAAAGTAAPDLTKALGLFPHATDMA
RGNLYVNNAGERLPLRGGSWHNGALAGSFALNLSYERSLALTLLGFRPAF
VL

>2595394900
MSWPEAQYVIDNIQAGIAPDNMAAFSCQVGDGQVKITFTEPNDTKVLNPE
TNTAQTISSVKGVKLVMKAGEDPIEDENDGTLLLDCTTPGQYSSTPFVVD
NLTNDQPYTFACFPYSDQGAVNRNRANQRTATPKAYVLLGFKIDKNDSNP
ATRVTYTEQAVGLTPAKVNLSTGAFDYGSFANFWFVTENKPYMVKSDGTA
DYELDPNDYTKKLDGTASDVSNLSYDGNAMAKIPLVYLKQWEDSNYEYCN
ICNIQLDEDYKAYAHMRSDGTVMDYIWLSCFESALNSSKARSIKGLTPMV
SQTGTNEITYSRANGSLWYTRSWSQRNLINMLLILMSRSDNFQESFGYGY
HTGGSSSSPNYLATGYGSAKGQFYGTNANRDVVKVFHIENWWGNIWERIA
GLMYVSGTIRTKMYPTYNTDGSGYTNTGVSMSGTNGGYVNQTKMTENGRL
PVVCSGSDSTYTCDGGWYNASQVDYAFVGGSCDAGLRVGGSAVALNALVS
DTNWAVGAALSCEQPAA

>2595398029
MIIGKIAYAASPSQEDNRVFDTQSALNTYLSSPNAKAGQGVKLLDSTSGR
YKAYIIQGTTGNFTTTPMGAGDYVGNQLPSVADGDTDLIYFIYNSEDDIY
QQYRFNGTRYVLVGSDNKKAYVGSSLPAIGDTDIDYYIGNEEDGFIHYRY
FADDINDYIAVGGDSYTKAEVDTLLDEQVIYYYYLSYGTAIVEENGEQIE
KNNVVRLWRYTNPDDVGDTTGEVGTVVTWFELQGGGGGGSSQATNMTFER
ITPANIVTTVGSVETNGIIIYASFSDYETGGEAVSATYSIKVGNNVVKTG
TAIQCKDSSGNQLYDEDSNPIYNVFDVTEYCSTGTQTVTISITDEYGNMI
IRRWTVQIIDISITSMFDDTYSRVAGSTINFTYTPYGATSKTVHFVLDGV
EIGTVTTNSSGTQSTYSIASTYTTYGAHFLDCYITATVDGVPITSNHIYK
DIICYANDGELPIIGCIYRYDRYGTVQMNEYSTLNIPYTVYDPSTSSPVV
TLSVDGTVVNTLTLSSHSNTWAFKGSEVGSHTLTIACGSTSVTITVNVND
LGYDISPVTTGLAFDFDPTGITNSSSNRLWHDANDNSIALSVSENFDWDN
GGYQIDSVTGESYFLVKAGTRATISYNLFGTNPKYDGAEFKLVFKTGNVR
DTETTFLSCVSDNIGLKMDVHSATLANSVNVADPLWIPYSEEDIIEFEYN
INPSINGLTYNPLIMTYEDGVPYKPAPYSSGTFNTLTGEWNGGAQLHQDT
PVPITIGSDDCDVYIYRMKAYSVSLSDSQILDNFIADARDSETMVNRYVR
NQVYDDGALTPDSVAEACPQLRVITIDAPYFTNDKDEKVPNTTIGYMYKD
GDSVLENWKAVNCKHSGQGTTSNDYGFAGRNLMLYMNDDNTVITLGDDTT
TVEKVALTYNGQNPTSIPNNVFNVKVNIASSENANNALLAKRYNDYLPYK
MPAQKRDSRVKNTMEFVNCVIFIRENDPDLSSHREFQDTKWHFYALGNIG
DAKKTDKTRVNDKNDPKEFVIEIKDNGKPNSGFNTGTGSYPISGSQWAAG
NTAYDSLYNNWDSSFEFRYTKADYDPKNNITSVQAEANKQKWRDFYEWVI
TVSDANFPTELGNWFVVDSALYYYLFTHRYTMIDNRAKNSFWHWSKVYIT
EAEAAEMGETEASYYTVDNAKAAINEGYRFEMWGYDFDTALGINNSGVMS
EQYRYGKEDTDYRSDGDSTSGYLFNEATSVFWCRLRDLMPAEIANMYQTV
ATNKSSAWDAEHLINEFDNWQSQFPEEIWRLNYEREYTRTYQSGVDRFMT
QMMQGRKKYHRRQWERDQAPYFGTKYGLAYYKNTDRISFRCNQPIFEVDS
SRIFGNQTTANTYLASSSAAVDQNVKIKQSDNAYKLFVIKSVNGSLTYIP
IVEPNYDLTITPYSDLYLTAEFGNEGSTTEQVAIRAKAGQSYTIECPAGR
NMSNTMVKIYCGSHIQELSDLSPCYIEDNDFSKATKLRKLIIGNDTLGYR
SYITALALSNNPILEELNIENCNTFTDASIDLTNCGNLEKFYASGSNITE
VLFANYGKVNDVELPTSMSSIIMRNLNNLEDENFDMPSYSSMRSATIVNG
ILDTKTLMGNLAGYLNYLYLTGFDWTFSDVDFTSPQDFLIEKLYTITNVT
LKGTTRIDRIPYRYVQKYHEKWGDDFVIDATLVVPEYSITFLNDDKTPIL
SNTDNTPYVEWVDGESATYNPITEGYVNTPTKASSAKYDYTFSHWATFVN
NTVGGEYTFGRVLSSNITLIAVYTSTLRTFTVNWYTSPVNSNITSGKWNS
KSNSANKTLLHTETNVQYGAEISYDALQKVVCRNVSSGNVTYMESYVFSS
WSDSTGSITEDTNVYAVWDYAKIYKNSDNLILEDMMGNRKTLNNMTTAEI
AAVCANGEATTFFDDKDYFDFIMGHDYTFSNVNEEVLVPLGEELHLDGLT
AVIPTDGQGNQIKLFSADAPSFTMAIDYQFANDANDYAPADKKTLVSCFE
NPDNGNDGFALRYNSNKANILWGDKNQNVTTSLNRDMVVLRHVQGSNELH
IYAFNGGTVDANNYSDDVVTATLTRTSFSNTNAPLVFGGIAEYDSENEIY
SATTNSTYIGAGIIYWCKIWYDDLGDTVARKLASWTRDEDRQEYFEVQLD
SAGTLFGSPYILSDSSTRANASFVSNNLMRYLHRMNVDNVNVGGWGGNTS
TEAKYQASMHYFMQHKFYPAIPDEIRSLIAQVKVPSTEGNRSTNVTNYDS
YVYIPCYREAIDNNETKNTPYVSEGSFIGWNTTQMRRVCFRDVITLDTSL
LANGNAKHTGSSEPIFGQSKGFYDADNNPNGVSEYDVWYIDNSNACRIYL
SAQTIRKKNLSPITWITQGTERVGGWISAYTYWLRSPDTGYAHAFWSVGN
YGVTSPNTANLWSGVRPCFSFYVATTE

>2595398122
MKFLNRILKKEVYNMKFNVINNSSNVNVEVKDNLDGSVAIIVDVKPNGKP
LSEYKPGETATIGEREYIVLGHANETTALVTKDIAKTMEFGTSGDYRKSY
VRDYCNGEFYRGLVKAVGADNIIPHTVNLMCDDGSNKGIVCKDNVSILTM
ANYRRYREQLPAIGKTFWTATDVTVLDKDYARSVCCVRSSGVPSWCGCGW
TCGVRPFCILKSSVLVS

>2595509872
MQLNGKMKYTIEEFKVQAKASTLKVGDRLITEDIAGKAVFEVAEIRKKYI
YMVRRYCLPDDYDQTHDDLMDFLNNEYLDTLPQDLKNIMGKREGSRIFVP
WFKEVFGEREDCGWADQSKGKQWKLFKKGYGRIRLNASKRGCSRFVWLAS
PYVSNSTYFCIVGTSGAPGGSYASNSYGVLPCFKVNRKAIAEQSA

>2595509896
MSQMYGKLIVLTEESSMVGDTVTVRNLITNAVMTGTIGSNGYCEIFLPAF
ARYKASLNGIEDTFEMDCGETHFLDLGFRTDTWAGIKKIIDAGKAAEYIS
NGDRFTVELSTNETLIYEANVNTYGQGEVDFIPTYCMAVTKQHHTSNTNA
GGWNNSDIRNFLNNTFILTLPEDLQAVISAKPVKATIGSQSNTLQTAEDK
IWIPTEKEVFGQITYSGSAENAVNNMYPIFTDNASRVRTQGANGAAVNVW
LASPNVGSGNYFCYVTASGAPNYNGASYSYGVLPCFRIAPEA

>2595682133
MNELKIQIPEGFQIGAFDKVTGVVKFEAKPKDIKERIKTFNDVLNYHSIE
PQTFSMECLSLTDDEIAYKQIKLIASALNEGWTPDWNDHNQTKYYPWFRM
GSSSGGFSSVGCDYGHSHSAVGSRLCYKSSELAKYAGTQFISIYKKFTTL

>2595682134
MNELKIEIPEGYKIDTFDKATGVVKFAEKPKDIKDRVKSFEDACDVLGIT
PQNPDLETIPTKLQKPLFAHYKLCIIAMALNEGWEPDWDNDDEYKYHPYF
DMEGSSSGGFSFVDCACVYSASCVGSRLCFKSRDLAEYAGKQFETIYREY
FVIE

>2596237814
MDRKINAKIQSTKFPLLLLNQKHKKMKALFTILLCLSLSLVFFTHMTYAQ
TLPEMILVEGGTFQMGDEWGLGDEDELVHEVTLRSFSISKTEVTVGQYKR
YCSESGVRMPNPPNWGWIDSHPMVNVSWFDAVNYADWLSEKTGKLYRLPT
EAEWEYAARGGKHSAGYKYSGGQSLPLVGWFGDNADGKTHPVAQKRANEP
GIYDMSGNVWEWCSDWYGDYPSSAVSNPRGPSSGSDRVLRGGSWDGSAVY
CRVSDRLYYDPSGRDGSGGFRVVLSQ

>2596237817
MKTIVLLFFSLLMSISVSAQSPTTFPDKPEVIFVRGGTFSMGSNSGDDDE
RPVHSVTLSDYSIGKYEVTVGQYRAFCEDLGRRMPEEPEWGWNDRHPIVN
VTYNDAVAYCNWLSEKFGGNWRLPTEAEWEYASKGGSQSRGYIYAGGNDM
DILGWYTDNSGAQTNAVGRKKPNELGIYDMSGNVWEWCRDWYGAYPSSAA
ANPRGPSSASYRVLRGGSWSLSAVVCRVSFRISGIPSSRFGNHGFRVVLS
Q

>2596271315
MRMITADGPAALEQAGHVEKSDNGDLLNTPEAAINIGGLAGQGYRLDAVT
DLDPTTEEDGTVTSLAVGDDVYFYAVPSGVGDGRANLVASKNATTPDGFT
AATSRKFSGFHFGRTRPLDDAHAHVKTYTPAEEIVWNSVWDLLNRPSAPP
EGMVRLPSGWWVTIYLLSVGSGSGANVVPVSRYNATPIKDDVYARRDLGI
IAGRGGYVLPWAGLFDEYAEGAPEGEDAANDTAWADTSNSGPATTGAVAK
AVSSHNVVDAVGNLWDWLDNQHNTGTNYSDDRTVVEVGMYSADLRGEVYH
DNWRSAIGGGDFDDGSRGGAGCVYWNAKPWVANGYVGVRGASGPLRARSA

>2596297378
MDTLQITKEAAQKAHENAKNSGKELLENLFGKKVFQKNIMDRIKSIDDVI
KGLGNNDSDVLDYLELQKLDIADHILANQQLVIITKALNEGWTPDWDNGQ
WDKWFNWFYGGSSSSGRFSFSFSDYQYSFSLCGSRLCFKSKELAQYAAKQ
FLDTYKRAFTI

>2596297380
MANIKEKVKSFEDACSVLGIQPTTPDFSFLEEKEQKAHEAHFKLVIIAKA
LNEGWTPNWTNGKSDKWFLWFDFNTDNEKGSSSSGRFSFDGSVLQRSYSD
CGSRLCFKSSELADYAAEQFFDLYRDYYVIED

>2596552312
MENLTISKENAVKAFDQANTKGKDLLKNLFGEKVFVKNIMDVVIDLPSAL
KYNGKTQEQFNWETERDTPAQKAEKALEEIALALREGKPLRMDQRWYYPY
FERNTGSSVSFSYYDYYYDYVLANVGARRSVDTAEKAVYMGKKFIEYYNL
SLAPEAAK

>2596552313
MDFKQINTFEKALEFKGETLEQFNERTKGMDVDMKGLEKIHVIVFALNGG
KHVKEGYYPWFYNPNRSSVSFSFNVFNYDSDHAFVCARQLLETRELARYA
GDTFPLEYSQYINNTND

>2596883267
MNKKELTQRLDTLESEAAVLRKILLGKTGTVIERVKTFEDVCEELGIDPE
SCLPYKEPKSGDLYSLSADQLATNAFVKVSLIAKALNEGWFPNWDDSNEY
KYYPWFDMRDSSGSGFSYSNYYYSYAIPGVGSRLCFKSRELCEYAAKQFE
QVYKQLFTL

>2596883268
MNYKDIKSFSDACKALGISEEKLPEVSMLPEKHQKSITAFYKLVTIIEAI
NNGWTPDWSDWDQWKYYAWFGVEASKSEPSGSGFSGSDCDSSGTGTHVGS
RLCVDSREKALYLGEQFADLYKDYLLL

>2596910726
MDYKQINTFEKALEFKGETLEQFNERTKGMDIDTIGYEKVKAIVFALNGG
KHVKRGYYPWFYNPTGSSSSFSYDDSAYDYDFAGVGARQLLKTSELARYA
GRTFPLEYSQYINNTND

>2596910727
MENLTITKENAIKAFDGANDKGKNLLKNLFGEKVFVKNIMDRIKTVEDAL
VYNGKTVAQFNWETERDSDAQKADKEIEEIAMALREGKTLEMGQKWYYPY
FYKPTGSSSSFSGNGYLYADDCASVGARRSVDTPEKAIYMGKQFAAIYTR
SLAPSR

>2597043059
MSTLNIRWKNQDAPQFKLNADNLHEIHPQLQAVHAPFLVAGTTSRKHLTL
KENTAIKIISDGKHLVFQADADVEFNGQTALDFGSSFDPGKDYYIYLCDN
GDGTSELVTSLNATYPASYTADSSRKIGGFHTLCANVGTISGHALSGYLA
GDILPASIWCLNHRPVSAPEGMVYHAGIDRWVDIYLASINAGELASRNGA
AHVTGDTATKFHWYKFSQWLGRIGKRMLNQHEFVAASLGSNQGTNITGSA
NPTNTGGYVDTAGRRMISSIGCESCCGVLWQWGEGDGGGQSADAWLDAFD
VNDSGVGGQHRLSPNRPLFGANWTHAAICGPRASNWANGPLTLYATNGVR
GRAEPKNRES

>2597047724
MVLRQIFTCILFFSFLTLPVFGWMDESFIPVWEDNYRIGGSVSGDKITNS
LGMTFVKIPAGEFWMGSPSNEPGRFDDEKRHRVKISKDFYMMTTEVTQAQ
WERVMGSNPSRFKNCGKDCPVEQVSWNDVQEFIKKLNAMDKTLTVRLPTE
AEWEYAARAGTDTPFAFGTCLSTSDANYDGNYPLSGCPKGSYRKTTVKVA
SFKPNAWGLYDMHGNVWEWVQDVYKKDYETLPKTDPIYASSAGGSRVVRG
GGWYSIARRCRSANRSRYGADYRGNVLGFRLAGS

>2597048098
MKNNHRMALSPSQGMESLRAKFLWVLALSFLFLFSGCGGGGSDSKDSDGG
NTKPPINETGHTVTPSAGVGGIIDPDTPQTVNHGATTSFTITPDTGYGIS
SVTGCGGTLSGNTYTTGAITGACTVTASFSQFIQSSYTVSASAGEGGSIS
PSSRSVNHGSSTSFTVTPDTGYGISSVTGCGGRLSSNTYIITNTFENCTV
TALFEWMETIPLQNGLGITNLSAVPKAQRIYEIDLPEGSKDLIFRLYGGS
GDADLYVRQGVYPTLSEYDCRSEESAGNEKICHIKSPQAGIYYVLLYTDS
GYEDLTIEAAYQSGGRFDTVEIKEEFFKAAEGGVLAMKEQVKLEVKPDSM
AEDAEIKMKHMKTRDGDVYVNTFVLEPEGLQFSKDEPAVLTIPKSMAGPS
GIIDAFLYSDSLEGFESEHGQVKAVPLSVFINDDGEFYVEIPHFSVATFI
GGGPVVSLAFELPSHHLLPGDLEFTLSPSSIDYPFLGQVLTWIPGHVRMN
LGIGPSHIGRKLKDPVPRHEGFTDTELEDMLNHLKTLDESSYRALHRRKP
VLDDPWSPWDYDSYIHSSKNADDDKGVLIAHDTGYRSGEYYLGAKRFPGM
TWEKRIEVVRNALVKTGAPYTFVGNNEDRGYSCSGFAGKVYEEAGSKITD
NARTVTPLDQYVAGSLNNIDRVDVLEGELLDIGVRSMLRNKIDIIPGVSL
GAWVAKKLINISYYEESEVTETSAAFEDIDLHSAFSKKDKRLNWEAKLKE
AGRPSEWRMQFGATHSYCILTCNDYTTRRELLVHVTPSVRLQFQLENSNG
AFITDQPIYVKANNKWVRVIPMGMDGKDSKMAPSSDGQGYVDVRVPFESD
TDYSIVAGYPFSKDAIEFVGVYRTDDQQPSGAVNLGKLRPQTIAAPSAFM
AIFGSESVALSWNAISGATGYALYYGRSAGINPDDYRTYDEKISLGNVTA
HTVQNLNNGTRYYFVIRALVSGSESSNSNEVSATPNPTAFKFMATINKYN
ETEDNNQACKNEFGSAYRLADWNDVVAYYDSGKSMDVFFDRLAMPSPESD
DRRSLNVSRNGHVLYGSRRHYFITRHDHNLPGHYLSHANIDNHLIDLGSW
DGARHALCYTENTSLITGRLNDTGIDWWADETTNNITSPVATHPGQDADF
GRDAAAREETLQKVGAGAAGFDFTKLGANGQPLAIQNNSWSDTGSEAAGT
KWSCVKDNHTGLIWEVKVNDPEHLRHMSHSYSWYNPVSGTNGGHAGYQNR
GSCKHSDCDTKGFVEAVNEAGLCGARDWRMPTRKEILSIVNYGRRNPSID
TEFFPNTQSSWFWSSSPRANVSGRAWNLAFASGHVNSNAKYLNSQVRLVR
GGQ

>2597048101
MKPCYLFICLSFVAALFFSPSLIAGTLCSGSENTAITSTTPTVDFDIHAD
GTVTHKPTGLVWMRCSLGQDWDGSTCTGSAITRNWQGALQAAQDSNFAGH
NDWRLPNIKELESIVEERCFSPVINAAVFPQTPSSRFWSSSPGANGSGGA
WHLLFGYGGVNLGSKASNYQVRLVRGGQ

>2597406775
MEGTLDMKGGRLIFWILGWALAGLVMVSPALVSGETLQDMLPGVVRINAK
LPKGGERHGSGFIISKKSDELAILTAAHVVAGDKYPMVEFFTARGQRVKA
EVQEGSELDDPFRGLALLIVREMKKVPQDVKVLSLSREAVQVSSGEAMAV
LGLPRGAGDWAVIHGHMVSRRGRDLKFNANIDEGASGGPVIREVQVVGLV
QTIETYGQGNPADSIWVFLQGFGIRKESEGVAGGGIISSMGTGSEPSGGF
MPPPVSALTSTKTGKDGAPMVLVPAGAFTMGSPKGEGNADEHPQHTVDLD
PYYIDQYEVTVERYQRFKTQTNRANAEFWDQVQLNRDGQKPVVGIDWNDA
KAYCEWAGKRLPTEAEWEKAARGTDKRTYPWGNSKPNSNTANFNKDWDLD
VVYAEKLKTVGSYEGGMSPYGAYDMAGNVWEWVSDWYAKDYYQASPKKNP
QGPSSGEFKVLRGGSWGNYPAGLRSATRYRAYPPSRYALHGVRCAQDAR

>2597406778
MGVKSKMIILLDRVRRPGYARYAKIPMAIGFCNFVLLVGLFVFLEMGEVY
GQTPSVENLKHGVVKITAKNPNRIGTGVIVGVKGKTAYIATASHVIEGDP
LPRVMFYQDGTRSYPASIQGMEGGNRKGLAALVVEGDLPSGIRPIAFNAE
TQFTGGEKATVIGFPRRVPVPWAVAEGTITGLVGPDLIFTGPVEEGNSGG
PLLFGGRVIGLITDIVGSYNYAKPSVIAQYELKNWQLVFTGAGSSTPSGK
VNQVPADMVLIPEGTFQMGSPDGEGDTDEHPQHAVTLDTFYLDTHEVTNR
QFQQFVQANSYQTTAEKEGTAYGLTSQGDWKEIAGANWQRPEGEDSVFTS
GRESHPVVSISWEDAKAYCMGMGKRLPTEAEWEYAARADATTTYWWGKEL
PRSSNRVANLADKAAKEKFGWSYAIDSYDDGYARTAPVGSFQANPWGLYD
MAGNVWEWVADWYAEDYYQASPKKNPQGPSSGEFKVLRGGSWGSYPSYLR
SAVRSRDYPTERDANLGVRCAQDAP

>2597434976
MTGIATESFAVMEADRFPEPFPPHFASAWGDDPYGLWADLSLHGAASAAE
PLVQRLRWIEPGRFRMGSPADEPDRDEDEGPQHWVTLTQGFWLADTACPQ
AFWQAVTGKNPSMFKGPDRPVENVNWNDVQAFLRRLEDLVPGCGADLPTE
AEWEYACRAGTETAFNCGPTLTPDQANFNEPANGTVPVRSFPPNGWGLYE
MHGNVWEWCADGQRRYGDEPVTDPRGPLESNGPRVIRGGPWIISAGIARS
AFRNADPPGYAIGLRGIRLCLRSIESSQGRPGGGPAGWSPGG

>2597434979
VSTAPPCRQSYGAVGRADLLRMLAIAPVETLMLDGGGDNWLGYVRQSDLA
PDLSLSLPALSSESVVSPPPMWRPSLQMPSALTVIEQEQRPAIAVTDTVD
SAPLRPLDRYAAAPLVRRRRVDFQDLVPAARLLPAVRRQVAAVRGGEVDL
PRLTAALAACHLPRRLPRRAVRRWPADLVVVLDFSTRLWPFRKDMHRLAR
WLLRCCGRAELSLRVFNEGPWGGWSDWCVCQRTEAWLPSPVVPWRMPSAG
TPVLIVGDLGLSSLAGVSEAKAWGEFVATLRQARVRPFALAPIGARQLPP
DLSRTLPILRWSPDAPSRPDGGRGTESAAPAGLDDLLAMVAAVRRVDPPL
LRALRQLNPVAPRNAGLEGALWSHPDIVASYAAALRYERQEPHLERFRAL
SPVLRRSVFRLCRWHHAHLPAILMHEEALLWGANCGPLSSVDPAERRRVA
RAERFFQRLAKTVGAAPGPDVAPGDWSAVAAAVLRRADPAMQRQYGAVLT
QVAARLGDVRGEAAIPAWVDPARLAQARSPIPSVEVWLVQDIEASVLRVQ
RDPPGPRQRPLGASLGVDAGGLRITGPNSENRVRIEDLPFVLTLPALMAR
DGVARIELTTATGRLVVGVLPRPRGVAAWSCDPDGRIRIQTPPLASYSAE
WDGAALASLYRSGAPPDQAVWSNPESLQSRFLAPKAKLRFGLDRPFGVFA
EIQLATPSGPVVQRLRWLEPGRFRMGSPADDPERHEDEGPQHWVSLTRGF
WLADTACPQAFWQAVTGSNPSWFTGPDRPVENVSWNDIQDFLRRLEELIP
GSGADLPTEAEWEYACRAGTETTFNCGPTLTPDQANFDVQETVPVRSFPP
NRWGFYEMHGNVWEWCADGKRRYGDEPVADPRGPLESNGPRGLRGGAWIH
SAGYARSACRDAYHPGFADVYRGFRLCLRSIESGQGRPGGPVGAPGGRPP
GSPRDEANQEKSEVGLLSRLRRLWPGRGER

>2597831555
MANVNAERFNVNGVSHEIIDSLARTNATTALNNAEYNRQGLIGKYPGQSL
ATLLAGEVSGSATIYDALHKRVQAANFSGMRVGDYIDVPLVSASNVAAQQ
SVRFLLAHFDPYYQCGDSAKGHHIAFIASAPVAVAKTVTGVANDSFLMWN
TTNTNQGTADQKCPYPNSNLKAWETAFEACLPEGLTKYLLTQRVLLEERY
SASGALNDSNSWSWQDIGKVFSLSEMEVYGCPVWGTKGYSVGFDCQWDLF
RDTAHRINGTRYPWWLRSVMGGSSSSVCCVSHYGHASCYSATGVWVRPRP
GFLVG

>2598309715
MSEVTLEHIKTEQARVAALIEKFEKQSVATEYVIDRAVIPLPAGSRLAGP
IFKEDGSLDYYLILHADEQSGSHDGVKAYTAGRGLKTPNKREGRLLQAAF
PEFCAEGSMWLEEEYEEDAASAWCQTCYGGHQYDGRKSAELRGVAVSRFI
PSVI

>2598309716
MQQQIQLPQTAEGQTYLYGRINRNGDVEHTVLIAVNDERLPHELQRDWAK
SVGGVLYNRIDALVIYNEHRSLVKAATYWTDEICEWDPAYAWYQGFSYGY
QDGNHKSAELRGVAVSRFIA

>2598612365
MSAVEKVAPAIQFPEIGEPFGGGFFSGITVENGQRYANITAGAEHELVGE
WGECGVKIDGADSFTDSRANTEAMAASGSELAQQVLALEVGGFTDWAIPA
RDVQELQYRHFKPTSRENYCWNRDGDNPNSLPVGLLYTEESPAKTQVPGF
AEGEPEAFQARWYWSSSQRSAGSAFYLYFGDGYQDDLGKRATSSASAPSA
GRLSINSLIQSGRSRPVAQGGALLWQCTPIYRSTSLRLACCKWPRT

>2598612366
MKPEMITLKHGDTTIKMPSASLAKLAIASVFAQALPPAANVQPIVQTGIP
AVGQPWPGQGGINAGLVAARGDVPEHYLIIAAKDIGDRAWGGYREESKAT
SKTDGKANTEWLCNEETEHPAANACAEHQADGHHDFYLPAAAELCQGWVN
CPEVFAQDCYYWSSSQRSAYGAFFMTFVAGFQDSIVKYSELRVRPVRRLF
I

>2598804241
MVNADKVIRLGDYVRLERAQKSKDGANFKYDASTGRVTNLAEYFAAHADP
NIYTVRFPLWTTSNSTQGVKLDDNAGLSIVPSTNTVSGRDDYRSLPAFRV
WDVNGGVDDAGNPFVTAIKDKAGTWSADGSHGDALVMTATGFYRLQLDSQ
YMTLSYSGVQYDGFVPMPGAMLPDGTLRPCMLFAKYRAWCDGSGIPHSFT
GKQTSTAFGSQNGCIDQATKKGKGWSGKTVADTWYVQLMHMLKYADRNIE
NTLGGDFGGNGQITISKAEANVTRALVKTTAAQYIDVGSYVSVGSGTDRG
DPKVGEAASWRKVLSKTVVDSATTAINVAGDKFTTTAAMHVTQMPWPTGA
TDGVLGTDGWATDAIPRSHQPIRIQGIEIFTGVYEVESDVILNNIKDSDT
AGHTEIWKVFDVTKASKSAITSDYVHLGDFPAVTDKTNNNWQYAKGFTFS
HGMTIPTEWGGTSTSGLSDATLINPISNPGLHELLRGGHLSDVSHCGLFC
SACWSTLSNTWWDCGGRLSTLGRTRA

>2598915015
MDYKQIDTFEKVLESKGETMEQFQERTKSLDIDTVGYEKVKAIAFALNGG
KHVKEGYYPWFYNPNRSAVGFSCFDYDYDLGRASVGARHLLIDSERARYA
GKTFPLEYSQYINGITE

>2598915016
MENLTISKENAIKAFEEANEKGKTLLKNLFGTKVFVKNIIDQIDSLDAAL
EYNGKTKERFNWETERDTDAQKAEKEIEEIALALREGKELEMGQRWYYPY
FLKPTGPAVGFSSYGYLCDDGIARVGARRSVDTSEKAIYMGKKFIDIYNR
LLGPNNNK

>2598915771
MDYREINTFEKALEVKGETLDQFNERTKGMDIDTVGYEKVKVIVFALNGG
KHVNLGYFPWFYNPTGSSSSFSCYGYDFGHDCAGVGARHLLVDSERAKFA
GKTFPVEYSQYINGTND

>2598915772
MENLTISKENAVKAFDEANAKGKHLLKNLFGEKVFVKNIIDRIDSLEAAL
AYNGKTIERFNWETERDTDAQKADKEIEEIALALREGKELAMDQRWYYPY
FKRDAGSSSSFSFCDFIYGNDGAGVGARRSVDTSEKAIYMGKQFIAIYNR
SIGPNKK

>2598916020
MENLTILKENAVKAFDEANAKGKNLLKNLFGEKVFVKNIIERIDSLQAAL
DYNGKTMERFNWETERDTDAQKAEKEIEEIALALREGKELTMDQSWYYPY
FERNTGSAVGFSYIVYCYDYDYAFVGARRSVDTSEKAIHMGKQFIDIYNR
SLALNKSK

>2598916021
MDYKQIDTFEKVLEFNGETLEQFNNRTVKMAPDTYGYEKVKAIVLAMNGG
KNVTSGYWPYFWNPNGSAVGFSFRAYFYDIVFAFVGARLLMIDHERAIYA
GKTFTKEYSEYING

>2598987871
MAQFTPNYDLVKPAQEDFYNVDDQNRNMDKIDTALKAHDDSLAGKADLGE
DGKVKPEQLPDSSSDPTEAIEEAINTHNESPSAHADIRETVKKALSAAQT
AQETADSALEAVSGLIYTIDVVPSQNGTLTYNGGEQSPSWNSYNPETLTL
GGTTTATNAGTYTATFTPKGKYKWTDGTQTPKQVTWTINRATVSVPSQSG
SLTYTGSTQSPTWAGYDSSKMTIGGTTSGTNAGSYNATFTPGSNYQWTDG
GSAEKAVAWTIGKATGSLSLNKSSISLNVSKMSDTITVTRPGTGVISAVS
SAPSVASVSVSGNVVTVTGKAKGNATITVSVAADTNYTAPADKTCSVNVT
LPTNTLNDNDWATIKQVSDSGKGSSYWAVGDMKSIQINGKVGNFTFSNLT
INTFILGFNHNSGKEGNNKIHFQIGKIGTTAVALCDSQYNSNQNNNGYFN
MNPNNSNSGGWKESYMRKTLLGNTGTPTSPPSNSLLAALPSALRNVMKPV
TKYTDNVGNNTGNTQSNVTSTTDYLFLLAEYEVFGSRSYANSYEQNYQVQ
YDYYKAGNSKVANNHTSTTSAVWWWLRSPSCYNGYYFCIVTSNGYTGSYY
AYYSAGVRPGFAV

>2599099597
MALADIQTDLRRQIETASRGLATVRYTAKGQASYFYRLRKFDLADLGAGF
GAGTHPAFIVDGVVRDEILIGIHPAAEVDGEMVSRAGLVPRTTINHDQAV
TWARATGPGFCVASNAMYAALALQCRAAGVYPRGNTQFGRSHADTAECGI
NDSGNSATGGSGHTVIRAGSGPVTWSHPRSPWGVQNLKGNVWEWSPGMRI
VDGEIQIIANNDAVLATTNLGTAGPWWAIAAADGALVGPGTAGTVKYATS
GTAAGTLVCADNAALSSMVAYGVSEAALQRLRALGLMTPGAPIETDRFYI
NVTGERLPIRGGNWGNGGDAGVFALNLRNVRANAGAGIGFRPAFVI

>2599209301
MSLITIQTADAEITVHSRSPQLATLESFAAPLETASQRYTKVLADGTHLA
ASDSRTDHVAVIDNTTGLMWSVESLGDHQEADTGINQDACKARCSELRLL
GFSDWRLPTRTELAGLVDDCQHEPAIDTDAFPRVKSRWHWTSTPAAWSSA
SAWFVSFSYGYVNDYYGYRYSGGFALAVRRAGQ

>2600007285
MKPEMITLKHGDATIKMPASSLAKLALASTFAVVFPPAANVDPVAPAAIP
ALGGYWPGQGGINGGFVAARGDVPAHYLIFAAKDAGSFEWGPRNTDLTGT
SKTDGKLNTKLMCFDEKNYPAANACAEFEADGHNDFYLPAAAELYQGWLN
CPEVFAQDCYYWSSSQRSAYGAFGMGFGDGDQDNYVKTSELRVRPVRRFF
I

>2600007286
MSAAAQAAPVVTVPEIGQPFGGGFFSGITRDPETGKRYLNITAGAEHELV
GAWGKYGEKIDGADSFTDSRANTEAMAASGSELAQKVLALDIGGFTDWAI
PARDVQELQYRHFKPTTEENWAYGRNGDNPNSEPVGLLYTDESPTQTSIE
AFREDGPEAFQDRAYWSSSQRAAYYAFYVTFGDGNQDNGAKDGELRVRPV
RSQLID

>2600894334
MKTNILYFPLLVLLSAISLCGCSNDDEPVVTVTDGTTLTVTARADGFAST
DGTAQTGTPQTRASESGYTTTFVKGDKIGVFAVKNGSVITDCKNVQLTYD
GAQWSGSTPVYKYAGATYFAYYPYSESMNDKTSVDAIVTAFNNTVATVTD
QSTYAKYTACDLMTASVDAASVSGKSLSFTFSHVMSLIEISLPVQKYKTS
EAADAYEYSVPVLNPTFSLTPSSGGGATTIKPYSIVKGVYRYIVPAGSSV
TVSGTFNTADSKTIEYNTQRSFFLSSGNYKRLNVTYSGAPSTPTERALAV
GDFYYSDGSICPGDASNPPKEGCIGIVYWLGDIKGDNYTLLDSQFPGGTH
GLVVSLWDMPAPDNSSNTTMTWTYGGYEYVNTWLGSATWSGTVSRPSGFT
SVQVTDKMQGYANTLALEEYNKYVEGQTGDGYGSEGNKRVKPVKGLAAFQ
SAHPVPESSSGWYWPSVCELKQVCWGQGNSSGTSGKNMLNTQIGKVDRGT
TFGYSYCYWSSTEDSDRSDNAWYVDFYDGYVYCNGYKYVNPYRVRPLLAF

>2600983742
MGLLIGVGNTKPTFPYDYYYGVEWDITVSNPKPTRVGKMELHKELPLQNM
MRNCILDDNGKVVYYLNANDSTKRDTGAAADLTGEDGMMETELPDMYVRF
EMDGNKCRHLQSTQPLPGFHLWRLGYCSSVEATVQRSTNELASVCSTDVD
YRGGNNNASYDGTYRSFLGLPATSISLNDFRAKARNRGSVEWNANLYRMH
KMIWWLFVVEYCTFNSQDAFNAELDENGFHQGGLGDGVTTWDWVSWPTYN
GNNPIIPCGVTNSLGNHSGTVDYTVSDGDKISKTFAVPRYRGIENPFGHI
WKWTDGIKLIIQSEAAGGLSKMYICDDPSKFTNSGVGNYEYRGDIARKEG
YVKQLVLGEDGDIMPLAAGAGSTTYFCDYFYTSTPASGESECGVLFGGNA
YSGANAGVVCANMYYAPTYTYANIGSRLCFDPQIEED

>2600984269
MALTSEQEKGLLAVLAAFQNGKRINDLAEAKGALKDMRIEVMDETGETHR
MELATAVERAANPIAGRYWNTANSTPTAAGYYGSLQALRELPAKLGLGRY
LVTDDRKKRKLDPTDSTKYADGSPAALDGTQGQCMWCWNSFIANIFTEGG
TLVKAITFDKPIGNGVSARIPAGGTSWLGAGVMDRTNTKLCSVISEAEQF
RGGAGSALNKASCAKSPAAEAAQVSMLGMPATQISTTNFGTYARKRGEGW
EANWFVAQFVAEFLIEIIMGTTNTQAAFVAEKDTNGLYQGGFGIGVTDMP
DWAGYNGYYPVVPTKVGLEAGDGVCLVPYNLPASDGSTYKTFNIPVFFGL
VHANYGNLWRWVRGMIMNAGDKSEVYISRSMYAPFDPTTIEGKTKVAECP
QTDGYIKRKSYNGLCCMPTEVGASASTNYADYFWTNAKTSKGLRVRAAGG
SAGDGTNAGASAASAYNAAAATLAVCSSPLCYFEADPIVEA

>2601110254
MCQFKSGIILKNKVVLTPKGNESHSDLLESLGIADTHMNATKTFVRAELI
PKNNDRMSDVKDWRYKVDQDIVPDWYEKDPERYVQEFRNAVEKYMEDWKK
NFKFICGHYWTSVTDGNLTYYFLNGILKKSEFGKTNNYADSYVRNYLVNS
ELAAELKKEFGDKLVPISLDLTSMDGFKDYGTVEGDILAIPNIQLLMKFG
ENIPLIEDLYWLANPNQTPKRGDSRYVQYVCSDGDVSYGRCVYGRGVRPF
FILQSDIFGSCDNVTDSQ

>2601781815
VGRARAKPTIVKNFNELVGFAPLYPPYKKNAFMLNLMALTYKGAPTDGQV
WRGGDENRRVLRGGSWNYIPGSARTAYRNRNVSDERLGNLGFRVIRGADS

>2601784430
MSLSTIIKSGLSILLDNPILVEGAQKKALDIIKTHFSYSSEEIYQAYQDS
YAYSITAITAGLAASDKKLLSLVKKVLYTKVTREFAEPIERNYFLAFAKN
RGVQANQLSALRQQLIDELQKIAKVTFFNVESEVDLSILINYQGSVAITE
LILEKISPLDETLADFLRHDELLGQAILFFFRELMRQDGRLYKTQAALQR
ENLFLEVKNLQASVASAQAHLNQALEANADNFLEMAQSLKYLRQAQEIWE
SRSQVLIDFPAWQNFVTQKLEHLLEGIGKIHGKLDDVHDDVKMTQSAIEE
IRELLSELLQRQNLSTQLKPRDEFTQHNNHSLNLIQKAASQFQRLSKNDA
NYTQVSMMLASALSSTGELKKAERLFNQILETSSVKAERALAHFNLFQVQ
LRSNNYAAAVKNLQQAINLNPQSYTLHDNEKYPLESLLGAGGMGCVFRCN
NRNRLIKQKKVVVKCFWENLSGSIDEVFNEPFVMRDIAGDYIPEPLDFGY
VDYFAKNRAYFVSQYIDGAIDGEAWLKQNGKMDVKTALEVGVKIAKGLAI
AHENGIYHLDLKPANILLKQTDSGIMVKIIDFGLSQVAPSLDSEISTQRL
TVFGQAVFGTYDYAPPEQQGMRQYGQPSATSDVFAFGATLYRFLTALNPR
RFSERKLPEVPALRVLLFDCVEENPLERPSSVEVLRQLEEIADNQNAASY
NTENLPNGVILESVSIPGGTFMMGSPETEKGRSDNENQHEVTISPFYMAK
YQVTQAQWQAVMGRNEPSRFKGDNRPVEQVSWDEAVAFCKKLSTMTGKNY
RLPTEAEWEYACRAGTTTPFYFGETITTDLVNYDGNYPYGDAPKGVYREK
TTEVGSFPPNAFGIYDMHGNVWEWCADIYSSDYYKSSPPRNPTGPSTGRW
YRVLRGGAWSHYARGARAAIRGYDPRAKWRHDYVGFRLVRQP

>2602120721
MTDIRIQDFGENSKPDANNDFVMTFNDNSESKTRLRYAFYSMVPDGAQTH
NNIFRGWNLGALNSTHIANIQNGSFKDMFIGDYFSINNSNYVIAGINYKK
GHGDNSSLGNHLVLMPQDWSKTPTQTLSPDGKTTYYMSDTDTTAGGFAGS
KLYQTYLPQIQTKLESDFGAHLMSFRTIVSTHVDNSGAPDQGKWRDAKVS
IPNEVMIYGTTLNGNNKNSSWYNIGDENSQLPLMRLNDAERNFNRIGAIW
LRDIHSASEFADAGSYGVAYWDGASAPWNGVRAFFLIG

>2603588828
MKYVSGPYTQGQIARNIIEAETALTTRWLNGGAITDAAEQKDWQKRIEDL
SFGRNTVMFGTSAEAAGYPAVMVRFPAISLERFGFGWPNQVHPAFIVNGQ
ILPEVWLAKFKSAYVGSVGVDGGVVSLRGLDPGNTKNFDDNLSYHANMGA
GFHMQTMAEHALKALLCKKQGFWPRGNNNWGSDVSVPSEFGSPTHKYDDT
RMGRTATGSGPLAWNHDGTPFGLADVNGNVREWCGGMRLVDGEIQILENN
DAADNTADQTGTGNWKAILQDGSLVAPGTADTLKYNATNPDGSGTIEIAT
AVTNQSDGTTYATNSFETTAAAAGVTVPEILKQYALAPIDADHGGDRHYM
RNLGERLPFVGGSCVFGSSAGVFYLYLYRERTFSSWDIGARLAFCNL

>2606196636
MRELNPAARPDLLVVAALPAHYQRDSAWTAKGTVSASERRTIVSPSAMTI
NIGQRGYRLGSGVELDLAAAASWDDLTTDWTAAANRAGRDFYLYACQQPG
SRPRILCSANATVPVGHNAETARKVGGFHCLCVAAGVIAAHPMSGYLAGD
IVPASVWDLRHRPVCSPEGMVYDPLSAIWVDIYLMSGTGAASASACGATI
TVNRTWLDMVDDLAAAGKRLPTDSEFQIFAAGSNERTNIAGSVSPGITGG
YLDTAGRRMISHIGVESACGVVYQWLQDQSFQVGGLPDTGDPGFSWYALP
GSKGSLYRQGSSGDVKLRAGGAWNDGTLCGSRARAAPNARWASISNSGGR
GCARSLNA

>2609114537
MQKMDISFQLTINKRQGQNQYYEEPIAEGVRSLEMMRIPAGSFLMGSPDN
ELERFPDEGTQHKVALSQFFMAKYPITQAQWRGVAAMPQVKRELNPEPSN
FKGELLPVEQVSWYEAVEFCDRLTIYTDRQYRLPTEAEWEYACRAGTTTP
FHFGETITTDLANYCGEDRKIGETDYSGSYGAGPNGEYRQKTTLVDQFDV
ANAFGLCDMHGNVWEWCQDHWHKNYEGAPTDGSAWLTNDEEANRVLRGGS
WSSYPWDCRSAYRFNATPVNRHFKVGFRVSCSAPRT

>2609114538
MPPSVSTTSDVPEKASELAVLIACLQNAGVDWDGENVADLLWLARYIDPP
APRDNSTGTTAPERDSSVRIEIDNSAPAPLPEISQAFSLTMPQSNRPEKE
AVSKPRRGIPFQTPTAPALRNRLEIGRSLRPLMRKVESYTNQVLDEAATA
ELTAQQQFCMPVMRPERERWLELALVIEDSASSFLWREVIRDFRQVLERQ
GAFRTVTTWYLQTTSARDIQLFAQRPQGGVIPRPRSPKELLESSGRRLIF
FISDCISPAWQQGALQENYLALWAKHGPVAIVQMLPARLWHRTALAEGER
VPFFARSPGVPNAQLLSPALFEDTDSDLGLKLPTVTVEPASIAQWARLIA
GFGDASAAGVWFEPDWQGQTEASEASMASSTAGSTGKSPATSEDVAVVAA
RLVGRFSTTASDMARELAALMALVPVELSLVYIIQAKLLPESTPLHVAEV
FLSGLVERVKDDNTAEADLETGGSFFATRRRYDFVPGVRNILIDSVKIPS
AERVLNEISAYICERLNRSSRNFMALLRLGDELDAEGEEFAEFARVTKQA
LRRLGGEYAALVEDIERPTVPPPDEVTRLVSFPPLERLAFEKGELIDSDR
LDEVVPDVDAVDFPPSLKTASFQVATVSLPQQTLEVFEFQAAKIEQERAG
IFRRLQWVVKKSRAQARRFVEPLADELMLEMVSIPGGTFMMGSAEDEPDR
QENEIQHEVSVPPFFLGRYPITQAQWRVVADLPQVNRELKAEPSRFKGEN
LPVEQVSWYEAVEFCDRLAAQTGHPYRLPSEAEWEYACRAGTTTPFHFGR
TLTTEVANYYGESTYADGPKGEYRETTTPVDHFEIANAFGLSDMHGNVWE
WCQDHYDSYDKTPIDGSVWVTSDDEKGRVLRGGSWGFNPRYCRSAYRSYL
TPDFRGDSFGFRVSCSAPRT

>2609579449
MKILAPILILTIAIAILTTCKKTPEIPSGNKIEIGVTTINSVSYYTATAN
TIVISTGVDEITQHGHCWSTEQEPTIENNKTTFGKLNQPDTITSNLTELE
ANTVYYVRAYTTYNVGTLYSNEKNMQTHETGKPIVTTSEIINITINSATC
GGTNDDGGLTISQRGVCWNTTDSPTLQNSLGHTTDGNGTGSYISEITGLT
EGTTYYVTAYATNEKGASYGEVKQFSTVPITIPTVTTTEITDITSTSATS
GGNVTSNGNGTVTARGVCWNNTGNPTLENSIGQTTDGDDTGSFTSEITGL
SEGVTYFVKAYATNEKGASYGEVKQFSTVPITIPTVTTTEITDITSTSAT
SGGNVTSNGNGTVTARGVCWNNTGNPTLENSIGQTTDGDDTGSFTSEITG
LSEGVTYFVKAYATNEKGTSYGEVISFETIMGITDPRDGQFYETVVIGSQ
TWFAVNLNYNTGNSWCYDNNGSNCDIYGRLYTWEAATSACPDGWHLPNDI
EWTTLIDFLGGEDVAGGKMKETGTTHWNSPNTGATNSSGFTALPGGYRNT
SGNFNLKGYDGYWWSATEYSSTYAWYRGLYYNSVKVYRYSYLKEGGFSVR
CVRD

>2609827586
MKVHPNTLPAVLPAFGSVIAGQGGMLAAILRGPIVDGIEQPPFALLVSDA
TEGEFEDIAWGEYGKDVPGTSSRTDGKANTEAMALTNCPAALRVRELVID
GHSDWYLPSLGELNSAAANVPELFSTEDYYWTSTQHSRLTAFVQDFEDGN
STWGDKGGERRVRAFRRTPLDALTT

>2609827587
MESATATTQAIASKANTPPAHGEIWPGQGGRFICTVAASAGLPERHLICS
TEEAEDLAFGPYLDVPGATSQLDGPANTAALLATGKDHPAAAWAAAYTAD
GHTDFHMPSRHDLLLAYIHAKDHFSEDDYYWSSSQDSRFTAFVQDFENGN
GTWDDKGNERRVRAFRWVHLNA

>2609827588
MQMHIANATIHLTLPQGMAGIPSELLNFEPFTTATIQPAAAGNTLTPPAH
GEYWLGQGGYYVCTLPALLDAPARHLIAGAAESEDRITYGPSIDVPGARS
QLNGRTNTAALLATGKDHPAAEWATAYAADGHTDFFLPSRLDLVMAHICA
PELFEKSSWYWSSTQSSRTNAFVQDFEGGDSIWDGKGSERRVRAFRWVQD
LNA

>2609827625
MPLLRAVRLFNALEAGTLTGAQLQALLVADPARVSELSVMFGMRGQARRM
TASPTSFGALLGGTSALNALVTNTVFVREVEANPLAKGLLLANPTATAKL
AAARAGLDPAAHATTASVLAAVFAAPSAAAVAGAISIESVFFELLRSAPQ
MAAVDASASLRSSVYGAPLAGGYFGVINTVGADKYAVVQAPKEAGEHAGV
LWKTSQDDSANTANNDDGLVNANAQNNAAHPLFQWARGLGIGGYTDWAPP
AYNVIQAIAAKLRSGVADSTPFKAGGAQAYEAVPYWSATQHPSTTTTAWY
VDFSDGSVASTYKNGSYRARAVRRIKL

>2610741439
METKGLFTKDTVVDVLEGVFIYTENGNFISPKFWGIHEDHEKATCAAIVN
NGTILLIHPQDIEEGDVQLLDWEKSQSGKMHESVKDGLTDFNGAGNTKSL
AEAGSEVAKQVLDLPLLGKPWHIPTLGELQLMYDNKVMLGAALLIAGQAP
LKDYWYWTSTRRSEKSNFAFYWGNGFWGSSNQYCNYRVRPVSALSLTI

>2610741440
MRPIINIKNLNVYLNYPTGDKVSELLNAKASATTSTMSKDAKSYPNAYAP
DGVYIATKEGNCWLPSHFKDSGETLRGVAVIGKGHRIVVAPNGSEKGIVL
LDSNKTLPGDRYSDYTQGLKDNDGLSNTEKLLDLGSPAAKYCKELGEEWY
LPTFAEMCLIHEYKKELDECLLLVGNSLYDGWHWTSTRYGDTSHFAFDWS
NGCRCSGDQSGGDRVRPVSALSLTI

>2610741447
MNLRITNLNVHLHFYGPIPSANAVNEYSATEQSKGEYYTDKSATDGVYFC
TTNGHLWDASRFEECKKAETIKGVAIVKGEHRFIVSPKGSKNMILLDGDK
TLPGAIYEDYQQALKDNEGYANTRKLLELGSPAAEFCKSLGEEWYLPTMS
EMQLMCEHKADLDECLSKIGEKMPDEWHWTSTRISERCHFAFYWVDGYRD
CSVQSSIFRVRPVSALSPSL

>2610744649
VTKTIRKRFIFLLLPIYSRGDGAFYLEYEDGVQVEFSVHQQGVFGTLVAH
SGGADGSIYYYGTFLMNNKLWLDRNIGAIVGQDGIKGYFSNQPNTGITSV
TDAKGVYLTRAQANTACPPGFRLPKRTAGSGEWDWVYNEMKWSTATGNAA
SGGVSYKNVWYVTYSENPLKRWFLPVCGHSSATTLTSGDYWSQEVGYLYF
YSNNGGKSLNTSDTSFGLSVRCVRGS

>2611844238
MYTDIKTFEDACQVLNLDSTTIIPDFSLFPESDKEAMIAHAKLVIIAKAI
NGDWVPNWNDWDQYKYYPWFEMGSPSGGGFSFADYVGWGAHSGVGSRLCF
ETRDQAKYAGKQFEDLYKTYFVKA

>2611844239
MSETLTVPKDKVLAAYSKAKSPRKVMLENLFGAKTFQPEIKERIKNLSDV
IRENGISEKEFRESCEGLEPDEVAYKMVKEIVKAFNEGWTPDWTNSNQGK
YYPWFKMGSPSGGGFSFFGYDYWLANSLVGSRLCYKSADLAKHAGQLFES
IYKDFLTA

>2616550613
MTALLANNATSKLATPLTTSGTVVALESGDGVMFPAPSGGDWLPLTLEGD
GTLEVVRVTGRSGDSLTVERAQEGTSAQEFLAGDTADLRFTEAVHASYMQ
SEEHLAATDPHTQYLKESELPHAPALIDGLRRSVEAASGGRMSVFYTAKG
QPSYFVRIPKYNCEDAAPGLELGTGVLEAFKFGLDYDAEIWVGAYTGAVL
NGEGVSQPGIPAGYSINYDSARAACKACGPGFDLQTHWDWAAIMHWCMAN
GFEPRGNTNYGRHHDERFETGTRQDNGVPGDSAGIGNILLGSGPASWRHD
GTMSGISDLVGNVWEWMSGFKAVDGRIFLSSDNEIPAESAYVDSGFDISD
SNPWASLDTTGASELLKRAGIVPKGINDPIGRLYTNLSGERLPFRGGSRN
NSGAAGLGALYLRYARANSGSNIGFRPRFRNP

>2617272955
MSEQFKPEKRQIPQDQTIPSLINARLLREQTPVAEASLREGDGQDLPEQL
RQNLLTIAGETGEKAKVISEEKQAKVEKLKGLPLKEQLSKLGVEYFDIET
VQEQLNKVGKLIWKKLEFSKAEVKKSKGLLTESLSEQELSKVIDIIDRTG
KENVCFTQLPATWDVDGKTVPYSKREFREIMQQASKKDSNIQNMWQGSYV
TEDTKDFISNGNLRLFTFACVQGSKEIRWDGDDNSQLDIIKELTGTREPN
EENAGVWIAGMVNNVKTGKRILVPDYMRINTLDADRGPLGLRSGGRDFNL
YCSDRLAYSNSGVGVSLDFPKR

>2617296023
MHDIFLSYSTKDRARLQPLFHTLAQQGWSVFWDHQSIHTGENWHRKIEEA
INNSRCVVVVWSKHSIQSEWVLEEASRGKSRNVLLPIRIDAIEPPFGFGM
RQAGDFTGWNGKGDHPAFIELAAQIYGLLGRGSQPPPPPPKSRMGVVLAG
MAAVAVGAGVYWQQNDGVGGKDSTAIARLVAPVAEPPIVSSPVATPPTPA
SAVVLPATPPQPPEPKTLPFEPEMVAILAGKFTMGCDGKRDDVEGGCSDD
EKPAHQVTLKAFQMGKYEVTFDQWDACEKAKACPHAEDQGWGRGNRPVIN
VSWDDITQKYIPWLNQETGKTYRLPTEAEWEYAARGGTDTAYPWGNAIGK
GNANCDNSSCGDKFEYTAPVGSFAANGYGLNDMNGNVWEWLQDSWHGDYK
GAPVDGSAWESGGSASRVLRGGSWDNDAQGVRSANRGHYTPGIRSYSLGF
RLASGR

>2617297673
MSNKLAHTGQLSRADLLRAILSDDAKQVACIAEQLGLHYVPDSPPVTIGG
NDAVKPPETEDSNIQQHLVVEDGLRPTAGFWLLASRESHAPSDQQTEPVA
VPVTVEWEGRPQQAPRYHLLTTQRDFIPRLLPWLQNVMAGFKPDIGRLVA
RVSRGEPLHDVPRLPLKALGSVVQVIDDRHTHLIPYWQDHSALRRWVRAL
HHGTLEQAVLMEGQAVPRSLTASGWQVWRPPVRNGVVVIFSDLGALSLNP
HGQVASWLAIGQMLERAGCLAVVFLPCDPGLCDARLKMLFRLETFTDSHL
NTPLPSGAERQRQASLLLDAVSPVIRLEPGLLRQMRLAMAQHGQQWQMDT
AVESLVWQHGDIQERHSVAASWNRDARKQRLQRFAQLSPEERNTALDVIR
QWRQPLVKQIWFEELVGLDADSTDLYAQDFQAASAYFQQLSEQVQSDVFL
VSDVETREWLQRVSWRLPEAALENATVGKALQRIKFSVLPEEAEAVDPRN
LLPSDAVEKQVVLFQRGESLYLERVLPDAKQPLGVSPLAILRMQHDLVRV
EAGQERLGVLMLLGRGKGIDLPQDVAQLTVVSDRETLHVSQIAKPVWADS
IGRDAQGLFIEHHCLGNHYRSYWQLPTTEGAGHWQGFPPGNIGTDNYGLY
ADLTLNNLTQRFRWIEPGTFLMGSPESEAERDDDEVQHQVTLTQGFWLAD
STVTQSLWQAVMGKNPSSFTDNANNPVEQVSWNDSQEFIKKLNGLLPGLQ
AKLPTEAQWEYACRAGTTTPFSFGNNITPEQVNYNGNYSYSNGKKGLYRE
KTVPVKSLPANPWGLFEMHGNVWEWCQDVWQEKLPASPVIDPEGVAGGDQ
EAGVERVVRGGSWYDYGRGVRSAIRYRGDPAGRGIDLGFRLALGLELQLV
SGAAEPQNKQERTAGTQTGAGGTPRQAGSAPGAVDKAGKFIKGLFDKFRK
NP

>2617297676
MDVMIRNHLSPPVFPYAWASDWGEDRYGLWQAFTYKDVRHAFRWIQPGTF
QMGSPDGSGEEGAEEGRLDDREDLHKVTFNQGFWLAETTVTQALWEAVIG
GENPSHFKGKNRPVEQVSWHDTQIFLTQLNQLHPDLNVRLPWEAEWEYAC
RAGTQTPFNFGGKDDLNLEKVNYSGEWDKWSDKGETKEVKTYPCNGWGLY
EMHGNVWEWCEDQWQDHLGKEDVIFSPSTSGRGVGVRETAGGGQEQAAGV
GRVVRGGSWVNYGGYVRSAIRLRYVPAGRYGDLGFRLALGLELQPAQQDG
GAAGRGAPQGKGKK

>2617299253
MTYRNYLSPPVFPYAWASDWGEDRYGLWQAFTYKDVRHAFRWIEPGTFMM
GSPETEKGRLDWEIQHQVTLNKGFWMAETPVTQALWQVVMGENPSNFKGE
KRPVEQVSWNDAQAFITKLNQVHPDLNVCLPTEAQWEYACRAGTQTPFNF
GDELTLDKVNYCGNWDSWGFADGAKQQTTDVASYSSNAWGLYDMHGNVWE
WCQDVWQEKLPASPVTDPEGVAGGDQESGVGRVIRGGSWYDYDRVCRSAY
RDGTVPDNRSYDGGFRLILGH

>2617299258
MAWGRLALLQAAGEEDAKLQKMATVFGYVKQSAPEPLTVDDADTASHHTT
STLIPFETTPDVAISQRPSACFLRVNRIARLTEPDKQASDYLHDPAMRLL
PNANSMDSYHFAPPPPLLPLSRLVPFLLNSLGVSRTSKRLDQQRLARQVA
LGKALQRLPQMSRQHWAQRLHIIVDAGLHLEPYWGDFARVIQQFKALLGE
DAVDAIRFEDTAWSGEIPDCIPWPGQADDEWQQWQLPPADVPILVLGDLG
VTADNVSASANWSRLLKVLRSHPAPLLTLSPVMRSPRQRWLCRTFKPHPL
NDAYRLPRHPGQNGFALTAASPVPMSEILALLSCLPVVDTGLLRRLRLAL
HWGGSEREGEIWNHPDIRRIGLGIRLDERVAERYRQDYQTHFAGSQQAET
LWQLVQAHHASAFEGLRQLEKLNQCVLEQRDDAALRDYLQRLCATVTQEG
QGSARHKTLVMQCRTILASKPESIWRSEHNELAYHLFGVAYAEEIRAGKW
PEQLEKGFDPARLQWVLDAKAREEWVQWQVVQVGDQGQFKLQQAQRADGL
AITPVAEFSALRGLPPTVLFAPIDGGQRFIAVDGAVYQAEQGLVGIESAT
HWIELQGITKPSWANKIWRDNKGLQAEIIFAGEAYVVKWVESVDAVMSSW
QWPKPFGQEFLRDKYDYLAGLGLYVDLSIQGITQRFRWIEPGTFLMGSPE
SEAERYDDEVQHQVTLTQGFWLADTTVTQAQWQAVMGNNPSYFSDNPDNP
VEQVSWNDIQDFLQKLNVLIPSLEAKLPTEAQWEYACRAGTTTPFSFGDN
ITPEQVNYDGNNPYAGGKKGLYRKKTVPVKSLPANPWGLFEMHGNVWEWC
QDVWQEKLPASPVTDPEGVAEGDKAGVERVIRGGSWNNFGRGCRSASRDW
LGPVYRLYDSGFRLILGHFELRPDRAAEPQNRQERTAQTRTDVARATRQA
VAAPGAGKSRKKPKKRK

>2617299911
MHDIFLSYSTKDRERLQPLFQALERQGWSVFWDHRTIDIGEHWSKKINHA
IRTSKCVVVVWSKASVESDWVLEEANIGKQRKVFLPIQIDEVDFPVGFTM
LQAGNFIHWNGDVNDPQFIRLAEKIRELVEQHDTAQAKREAAETAEQERL
AQEKSVADQQARDHAEQQRRLEEEARLRREAAETTERERLAKEKAVADQK
AREATERQRWLEESQARLAVEEAAKQKKLAQERAAEQKAREEAEQQAKAR
ADQLKREQAAAEEKARKEAARQAKINQAPSAKKFPLIPALLLSTAVLGGG
GYYWYGKGNSAVGASPAGDSSVQQTDSVKKESLAGQAPTAVIPASDVPEP
EMVSIPAGTFTMGCDGKRDDVEGGCSDDEKPAHKVSISAFQMAKTEVTFD
QWDACEKAEVCPHAEDEGWGRGNLPVINVSWDDITQKYIPWLNKETGKTY
RLPTEAEWEYAARGGTDTAYSWGNAIWKGNVNCDNSACGDKFDYTAPVGS
FAANGYGLHDMNGNVWEWCQDWYTSDYYASSPASNPKGAVRGASRVLRGG
SWFYDAQYVRSAYRLHFTPGYRFNFMGFRLVLP

>2617460573
MSQSDFGTLDPNVVSGTQLAIVLNDWRNALHTQHRGASRPSYVKGGMLWV
REVSAEHWDLMLFDGNADITLRSINPATGTLIAEGVSETEPSNPYPFMSW
TNPSTGIIRQRNGANDAWRIIAEIVDGEVVPYAAGQSADARYARLSAAND
FDQVPTVNGAPFVTPNAFYKSNGAAPAWTVDGSAALEAVSEISLSVGQTL
AAIPAGTVVTLPTLSNGTDYTIYAAADGSLQAVDADGAAPAGTRKVGGFH
AFDAGDGIAARSLWDLNWRPKSNPRAMVLDPGGSVWADIYLTDVEYTLYG
YSRNGQQIADDNDRPILPATVGGDGVTLCPSASWWQFLDIYAAAGKRYAI
YEELVSLAYGVVERQAVGTDPGTTQHQAGHRSACGCEQITGVMWQWFSGA
SATGGSGWSNIAEGRGDVYASNLKAPRFGANWNNGSNAGSRASAWNGAPD
DSGSSVGSRAVSDHLNLQAER

>2618091031
MVQKTYAIPAMGAGHFEMMGSIVASGAMRLDVPEGVLNIGGNGKGYVLPP
LVDWDPTAVANQDGSLDSLTLGDDVYLYAVQGADGRAGLVASTNITVPGG
YTSETSRKIGGFHYGRVRTIAQRYDTAITPATQIVPNSVWDLSHRPTCDP
TGMVEVVPGRLWVDIYLNSEGSGTWPENIPVSRFGVQPIKDDIYSRSDFH
LLVRNAGKRLPTVEEFLTYAEGAPQGNDGNNDLAWSATGNSGPTTTGAVA
KAVSMFNVVDAAGNLWDWLDNHHDLGGTYNWTTSVVNVGKDSSIPRGQVY
HAAWRCFVGGGNFGNGVRCGARCLYSHAHPWSASGSNGFRGACDAL

>2618409289
MTPTLEAIEAEHARIGAMIEEFKKQPRATEYRVDNVTIPLAAGERVAGQI
LLEDGSLSHYLILLPGEAEDLDWEAAKAWAAEREGELPTRREQSLLFANL
KGEFEPTWYWSGERHESNSGWAWCQHFGYGTQSSYDQSLRCRARAVRRFI
PSVF

>2618409290
MQIQLPPLAEGEVYLGGFVDKNGDVTHTILLPGDNDRGTWQEQMEWAKSI
GGDLPTRAELVIAYEQHRDLFEKAAYWSNTPDDDPEYAGWAWCQTFGNGN
QGSGAQTSRCRARAVRRLSI

>2618419943
MTITLASIEAEHARISALIEQFKKQPTATELRIPAVTIPLAAGERVAGAI
LNNDGLVAHYVILLPGGADEVNWESAKKWAAERGGELPTRREQSLLFTNL
RDEFESAWYWSAEVYESNSGWAWCQNFDYGYQDGGRQGDEFRARAVRRFL
PSVI

>2618419944
MQIQIPPLAEGEIYLCGFVNAAGDVTHTILLPGDNDDASWQAQLDWAKSI
GGDLPTRAELVIAYEQNRDQFQAEAYWSNTPDTDPGYSGWAWCQYFDGGY
QDDDRQDNEFRARAVRRLSI

>2618493731
MKQETELPELNEGEIYIGKVSNTNGQLHHVILLAGDNDDATWQEQMGWAK
SIGGDLPTRIEHLVLLANHRDQFEPDAYWSNEPDTDPGYSGYAWCQYFYG
GYQDDNHEGAALRARAVRRLIIQ

>2618493741
MQQIQLPPLTEGEVYIGAIGDKNGDFHHVILLPGDSGDATWQEQMDWAKS
INGDLPTRVEQAMLWAHHRDLFKREWYWSNETHHRDSGYAWFQGFYCGSQ
FNSHEGFALRARAVRRLPI

>2618493742
MLITLEDIEAQHKRVADMIAEFKAQPRATEIRVLAVTIPLAAGERYAGFM
LGEGGAPDYHLILLSGEAEEIKWADAVEWAEKRGAVLPNRREQSLLFANL
KAEFQSATYWSSEQHETNSGYAWCQGFNYGNQTNNHEGAALRARAVRRFI
PSVI

>2619223561
MLIRIFTLQAPIHHDMPHLRLLFFILLLASLSDGLRAQATGNNYAHFFYV
TDFQPGWEDLPETGREARNIGQVLESDYNFTVQYHREVEKADILQKIAEI
NSRKYGKNDQVLFFFSMHGHFDKSADRGYLVPADGKIPRLDAYGQTWLSY
DDLGSYITKNPAEHVLLALDACYSGAFGDRYKGAPDALPWEGAGDCQQKA
QLALQHDSRLYFSSGSREQRTPANSLFAKKWLEALRNGARTGLVTSRDLR
YYLGGISYPTPEGGSFTSRHEAGGDFVFLHRSACQGSNSSDGTDAAEEQL
WAQAQRLKTKEAYAFYLQAYPNGRYRAQAEAKIKVFEQGETITPSSTTRR
RDLPDMLFVEGGTFQMGSSDSDAGSDEKPHTVTVDDFYLHRFEVTNSEFA
EFLNAKGRHEYNGAEWYDLDDEDARIEQRSGTYTTKGSYGKHPVTEVTWY
GAVAYCNWKSEALNLQPVYRISGTNVSADWNADGYRLPTEAEWEFAARSR
GKDYKYAWGNGKPNGNIADESAKKENSGWTIWEGYDDGYPGTAPVGMFEQ
GTLGFSDLSGNVWEWCWDWYDSDYYKNSPSRNPRGPSTGSGRVLRGGSWG
LLPAFLRCAFRYYSAPGLSSNFIGFRLSRAGR

>2619223568
MQTAPVGSFRANKLGLHDMSGNVWEWCWDWYDSDYYKNSPSRNPRGPSTG
SYRVQRGGSWRGEPARLRCAFRLGGTPGYSSLFIGFRLSRTAE

>2619224445
MISTPTQDKNGYSVLLPGNVKLEMVKVKGGTFMMGNEEFDSAKPVHEVSL
SDFHIGKYPVTVRQYLAFVKETDSHHPEWMDEGSVYNIKTGNENHYKKLG
KALMHPDHPIVGVSWKDAVAFCEWMNNQCEGKKFRPPSEAEWEYAARGGR
HILMDAGRGGKNNQGLQYAGSNKLKEVGWYSKNSNGQTQRVGLKQPNELG
LYDMSGNVWEWCADYWHENYEGAPAGGSVWMTGGDKDSRVVRGGSWSSMI
SIAARRAASGTMRVSETSMLVFVLPGTTRRSGSGGGY

>2619224448
MTTTSTQNKSDYDVLLPGGTKIEMVEVEGGTFMMGSEEREREKPIHEVKV
PNFHIGKHPVTQEQWVAVMGDNPARFRGRAHPVDRVRWHDTQAFLKKLNQ
LVNEAFRLPSEAEWEYAARGGKYNQGLQYAGSKKLKEVGWYDENSNGQTQ
PVGLKLPNELGIFDMSGNVWERCADHWHENYEGAPVDGSAWITGGEKHRR
VVRGGSWDDYDGSCRPSLRYWYLTNNRNFNIGFRLARY

>2619434907
MKNKHTGHAGVFSRRLRALTWVNIGIQACFPLAVAFTPTIAAAGGFLRDN
GSKTVAKTQIYTLAAGETTASVARKFGISIAELRKMNQFRTFAHGFDHLQ
PGDELDVPAVRATGDASGKKTAAPHEDAQAVKVAGIASQAGSFLANNPNG
EAAASIARGMAMGEATKEVQDWLGQFGTARVRLDADQHFSLKNSQLDLLV
PVFDRDDTLVFTQGSLHRTDDRTQANLGAGVRWFNDGWMLGGNTFLDYDL
SRQHTRLGIGVEYWRDFMKLGANSYLQLSNWKDSPDFSDYKERPANGWDI
RAQGWLPALPQLGGKLTYEQYYGDEVGLFGKDHRQKDPHAFTAGIEYTPV
PLVTLRAEQRQGKDGENDTRFGVDFRYQLGAPWQQQVDPGAVQAMRSLAG
SRHDLVERNNNIVLEYRKKETIRLHAASLVTGYAGEKKSLGVSVNSTHGL
DRIDWSAPALLAAGGKIVQDGPQAYSVVLPTYQYAPGINNYTVSGVAVDK
KGNRSNTSETQVSVRAPEINKGNSTFTPLDSMLVADGKSTQHLTLSVRDA
QGNAVDVPVSEISIDTGNLKSASVSSPVKKAIGEFEVTVTAGVDEEIVTL
TPSVSGVKLDTARVAINKAFPSSVNSTFAASPKSIAADNTATSTLTFTAK
DANGNLITTLNAGDVSFGITAAGGDTSKVTLGAVTKVSDGVFTATLKGTL
ADTYTIVPAANGTPVSGLSDTVTLTAGTTPDAGEGNSTFAASPKSIAADN
TATSTLTFTAKDANGNLITTLNAGDVSFGITAAGGDTSKVTLGAVTKVSD
GVFTATLKGTLADTYTIVPAANGTPVSGLSDTVTLTAGTTPDAGEGNSTF
AASPKSIAADDTATSTLTFTAKDANGNLITTLNAGDVSFGITAAGGDTSK
VTLGAVTKVSDGVFTATLKGTLADTYTIVPAANGTPVSGLSDTVTLTAGT
TPDGTRSTFSSDVGAIIPDGTDTATLSFVAKDAYDNAISGLAGLTFVATP
SGATLSAVTEVGNGIYTATMTSTQTGSYTVVPQLNGSQVGSLGETISVAT
VATAVQDILVNGYTYAVDAGFPKTGFAGAKFTVQLNGGEPTDYTWTSSAS
WASVSAGGEVTFTGKGDSTPVTVTATSKLDPTKAFEYTFTLNDWYINNGS
TIMTWSAANTYCTNQGASLATRLQLGGPQLTTGQYNVRGTVGSLWSEWGD
VSTYTGSGFPSSSGTWTSEVFSSGLHYSVGVATGFVDYYPDSNSSYVACR
QGL

>2619967427
VFTGDTLRVRLTTSALESTNSRATLAIGGSSALFSVTTGDFTPGAFSFSP
ATGQALSANVTSNLATLAGFDGSLTATVTGAGSPVILVNGSVVGASASVS
SGNAISVRLTSAATENTTRQATVTVGGVSAVFDVTTTGDATAPSLTSVSG
PANGSYRQDQHLDFTANFTESVTVSGTPRFILNIGGATRYANYLSGSGTA
SLVFRYTVQASMNDSNGINIGSLQLNGGTIQDAASNSADLSFLAPDTALV
LVDTTAPTVQSASGPASATYVPGQFLSFALTFNEAVTVTGTPRLTLTIGS
TTRYADYLSGTGTSILNFRYTVQAGDADADGIAVASPIDLNSGTIADVAT
NAATLTFTAPNTSGVLVTECPANYVPIQALAPYTTSFFCVAKYEMKNVGG
VATSQASGTPWVSIPRGTLATTAGGAWKACRDLGHSSGSGYDLISNAQWQ
TIARNLEGVGWNWSSSTVGNSGGMSRGHSDNSPSNSLAASTDDNDSCTGT
GQTCDLSTWSDQRRVHRLSSGSYLWDIAGNVWEWVQDNNSTNFGADGYIS
TITPANRPNTGTIGGVLNNANYHFGPAGDYTGLSSSPYGGLGHGWLNYSA
GAILRGGSWSNGVVTGVFSTSLGVGPAATSSSFGFRCVWSP

>2619988247
MAHDDLKRYGWGLVALVLALALSMATPLRAADGPGQKLFFEAYELQSTGQ
LPAAAAKYEAGLKVEPKNAAAHYFVGEIYVRLGRAGPARSHLNQALKLEP
QGQYAARAQEQLAALTSGTSNTGGATSAPVSTSAGTVFRDCPTCPEMVVI
PAGAFVMGSPKSEAYSGDTERPTHPVTLGRPFALAKTEVTRGQFAAFARE
TVHPVGDTCKGYDQKGEWVERTGNWQNPGYSQDDSHPVVCVNWDDAQAYV
KWLSRKTGKQYRLPSEAEWEFAARAGTTTPWYWGSNGERACDFANIADNA
ARSQMPFLSWAEKCSDGHAHTAPVGQFRPNAFGLFDMAGNVWEWVEDCYT
DGYGGAPSNGSAWVATQCQARVLRGGSWINDPEDARSAERSRNTPGLRSD
NNGFRPARMLP

>2620028005
MKPLALLSAVLLLLTSASAVDRAALILGNNEYPDVPLANAVRDARAVKTM
LTAKLGFPEATGGAKVVLMDCCRERPTGRGQVRAGGGLVTYADAAIPADT
LMILAAAPNRVASDGAQHGPFTEALLEVLPGNGGNLMDAFFAVSDRVQEV
TEKQQIPWLKFDGSGQIFRQQKFLAVAPVPTALPPAMPAPAPAAPVQTAA
DRLRGATKDAPFVNSLGLEFVPVPGRSGVWMCRTETRVRDFRAYAEATDY
VQKGGAYVLNVVKNENGGYSTKWELDEKASWEKPGYSQSEDHAVTCVSWE
EARAMAAWLSKQEKGLTYRLPTDVEWSAAVGSVGKYPWGNAWPAPKGAGN
YFGKEGPKSWPGSGWSTAYDHDDGAERTARVAQYAENRFGFFDLGGNVWE
WCEDQYRASMNDADALEAIPALKDEKHSDGIPFRVLRGGSWRNNAEIGLR
SSYRFYGRPADRNDDRGFRIVVVVGAGG

>2620029449
MRLIAFLLAAALLLPSLAQAQGRRVALVVGMDGYEKVPRLRVAVADAKRM
KETLESLDPPFDVSLLTDADWKETGRAFDAFLDRAKGAEFAFVYFAGHGI
EYHGENFLLVKDTDVSSATADVARMKRRLASEAVSLQNWMDMLESTKAQA
KVVVLDCCRNNPLRVESDEGGTRSVLGSSRGLAQVAAPSGTLISYSAAPG
EVANDGLFTEVLVANMKVPGLSIGDVFAKTRQEVREISSEWAKEDAAKGL
DPDFRRSRHVPMEHNLLDLSGMRFTFTRGVPEKVAVAEPRMTEAEIERRA
KEMAEKLVAEAMKNQPAPPSAPSSPAPMARPDPAPAPAFPASRGMEGGRA
GEVREFGGIAMVWCPAGSFTMGSPADEPGRDDDEKAHKVTLTRGFWLAKT
ETTQGQWASVMSGDVASLKAGGEKDKTFGDVTATGAQVAMYFTSWDDAQG
WLKKMNERHPLPEGWKWELPTEAQWEYACRAGTETAFSFGSDASKLSRYA
NFADKNVSFSWKDASQDDGVGEEAAPVGKYEANAWGLHDMHGNVWEWCRD
YYGDYPSGATTDPAGASSGGHRVLRGGGWFNDAAVCRSAIRAGGAPGGRG
NNLGFRPALVPSVQ

>2620498489
MSIIISAPDAFRQSVEAASGGVNTVLYDDRGYPSIMCVVPRFNIEDIDPA
LGSGVHPAFTIDGAQKSEIMVGKFQATIHDDRALSLPGQDPAASIDFDTA
DQRCADKGPGWHMMTNAEWSAVALWCWKNGFMPRGNTDYGRDYDQTYETG
RRQDGGDPGDTNGAARTLTGSGPASWYHDNSPAGIADLTGNVWEWVRGLR
LVGGEIQIIADNNAAATDADHSDASTLWQAILQDGSLVAPGTTDTLKWDA
TGADGTGSPILNTSVTSQSDGSNSASEMYKDLTAEAGVTVPDIAKVLGLF
PHAVDMTRGRFYMRNEGERLPRRGGDWSSGSFAGVFALGLHNPRSSASSL
IGFRPAFAI

>2620498514
MIHPTPTRKETFMQMNDAMETRLYLVNRALDAGLQPAEALGQARALWDFV
QRPYGADGAIEAVDYRGAIGADGGVVGIALHENGAWRRVDAAGRTLHHER
TYFDTHPVWAGIRDVPTHVDVATVEIPCFWVRSERRGDERLWLVSPCARP
GYRLHPAFLRPDGTACSVLRVGKYPASEREGRIAGEAGNKPWTGVTIDDA
RERCAALGQGWRLYSIYDLAAIQLLMLIETGDPDMQGALGRGNADGGGVK
PTGETSAVWRGIHDLWGNVWQFIDGLQLAEDGEIVLWSADMPGGDDWVAT
GARYGPGEKDGYPVDFHDERGSGFDLSPLFLPSEVETDKEAAVIPDRVWG
HWSGRATVALSGGSWDHGSRAGVFALSLRNPRSSAGSSIGFRPAFAL

>2620951434
MSKERFLKENLKVGEKYAGLLLGKDGMPDQHIFLLPGEAESIEWAPAKEW
ATSIGGELPTRREQSLLFANLKEEFASAWYWSVEPSGTGWAWYQHFSRGD
QYCDHTRNALRARAVRRLVIE

>2623351749
MTTIEQLAGITSQHNEIVKRVGNGSLDPVAVKRALQDIIEGKLPTLTWNP
PTWWRTPEQQLERARQLWPNAVLPEPPKEFTPRTKSEVLLLHVPDSFDSL
WDKAIAPTGYTKYRWEGVKADKRNLRLSPNKREYAEPVWLAFDPEHGKGE
RPDSFWGQADVAASEVFSALIQFPEWPLAWFNGASAPNLSGYQLKYDGNW
SRVPCVNRWDVDRQLELHGRWAAHADSFWSSPSVREC

>2624340497
MKFLPPFLRAAWLPCLAAFWCLFSVTALHAQPGTGYIQITCEPGVQVFLD
GAFKGLTNAEQGGLILAGVSPGRHQLKVLKEGFQAQENNVEISAGGVKEF
KVQPFTPKLEIAQRGAAQQQQVVQKVGSLLIQSIPVACKITINALGLRAQ
EKDQDEIEFNKVPTGTYAATFAALGKTVNHTFEIADGQRTHLFVNILEGK
VQDVNAEAHARRSASAVSMGGGSDRRVTSLGLDLASIAPGPFTMGSANGD
SDERPVTQVTISRGFWLGRTEVTQAQWSAVMGSNPSGFQGDDRPVEQVSW
QDAMEFCRKLTERERAAGRLPDDLAYTLPTEAQWEYACRAGTTGDYAGNL
DAMAWYGANSGNQTHPVGQKQANAWGLHDMHGNVWEWCSDLFGNYPGGSV
TDPTGAPSGSFRVRRGGSWGNGAVRCRSALRRRVGPGYRGGSLGFRLALS
SVR

>2624543441
METKAAMQQVINSLTATTSPNDTDILQLHNNAGLPSSKVTVGGLKGKMAE
TIHRRTRLTNFDLNVLKQAVIDQNLEKYGLKVGDQKTINGHTYVIAGLNC
MKGTHNYRATANHVGLIVIPHTTQAWNASGKTNEGADGRGEGYLNSDLHY
YLENTLLPLVETDLGASNLIGHAKILTNAVNTTGTNRLGSATGCSSGWTW
EQDCKICALSEVQVYGSIVWSSSGYDTGEACRQLDVFRVYNHTEIFGNEY
PWLRDVVSASDAARAYGHGGAIYTAASLALHVAALILFK

>2624609407
MSDPVKDRIVTHDQGNDIIAKLQAIATALTNGFSNYLPLAGGTLTGTVNG
VNPAATDNSTKLATTKYVKDNVPTSVGSGVKPVYTDSNGKIVASSSTVGG
SDTPAYLDGGTITAAAKYVPVQNNAGYHNSVYRGKSLGSSVTAAQWASIK
AGTFEDLFIGDYWTINSVNWRIAAFDYWLNCGDTNCTAHHVVIVPDSNLT
SCKMNDTNITTGAYIGSDYYKGTNGNTGKATAQTAINNAFGSGHILNHRE
HLQNAVTNGYESAGTWYDSTFELMTERMVYGCDIFHNTMNGTNIPNWYSI
DKSQLPLFALEPSRITNRANWWLRDVVSASNFANVNGAGDANHYGASNSF
GVRPAFAIYQS

>2624630071
MTKKITIAGSNLLTNLSQDWGGVNDGDSAITIHGTNVPPGAEYGINRGEI
ERFLKAQIGAKFGDFRTTDPDANGYIHILAFATEDNAAAWDEDAEAAAGL
ILKDLTVPISTASTDSYTARLATSRSTATQYLVKDGGSFEVPLRFNAIHV
IAATSTQEYMSGNGTLIVERLQGGQWLQVATQSIAASSESSGYPATVDLK
GLLQNGAQNQIRLRATFVYTDYNGETKTMGSTPIVLQINSVTLSIEMTTA
WHEPQVDPSALNLTYTVRGTVNRTLYLKVTGSVDTYETSHSLTSAQTQDS
FSLVEMSAYGILTHGIKTCEAWLTAGDSSVGELESEHLVVRIMVVRTSAG
EEVYMQPRLLISEMREEVENFVQTRLLAYAIYSPSINQEGNIVNAGPAIP
TTFVLTNSANSIISAQQTVYTSILTNPSPGTKYYLDMTVEIEQEGSTLSS
FLHATREDGGVVKDFLYESTGEGNIYLRVDNTGGFQPTAGSTFLLNPKIR
NNDEANPRTIINVKSGATIPSTWQNFRLGTEDGYLKDSEGEACLRVPAGR
ILNIEYNPLAVLYRSPNASLNMEFDICVRNVTNEDDPILTLAEQVSGVWR
GLRLLPMIGYFTTESWNSDEESDFRMQEDVRTHIAINIVNAVYPNAHGDA
LTTAEKAAQAQGSFPLVRVLINGKINRELVYTPAASEFCTGAMSNGGITI
GQDGADIDIYGIRIWESQTLTPEDVFQDYISTIPDSDKKRKLKAVNDIID
PNTGLIGLDYITGDGSVPGIKKNVLIWHGNEPYHENAHKGETGWIEIYRY
DAEGNYLPELSGKICEATKSIPQKNQGTTAKTYYYHNIQVKIQDAEGEIT
IPVTMLHSSITAEWDAEYEWLDGDSQPTGEVGAWKLKGGYLGKNFPLPTE
SALPYHGTTTQVTVPDGWIDGNGKYRGVGYQVALGVPMAQKLVNKINYAS
SMQSHLIGINWLYNELHTAIVGKNTMQTAVNGAVVAKHTEPFLFFTQAEG
SDRAVFRGPCAWGAGKMDKPSWGYVKSAHADFCMIEGADNDKQLTDMRVP
WDDVAHGNDAPKVYYDPDEESFYYRLKGGDKEKCIDFDGGKTDSNGYPTA
AIVGYIKAAWNFLYLHAPRVRHYDGTLQEFMVDADYADRTITAETTAEER
ARIELAQSRVNKVNKYWCHTDGGTVTGDYLLKRYDYTDGEWVDAGLWDGS
QYAQIDLRTYAITAAAWNGLTEAEKNQSNLVNQAFVDAIVTDARNNIGSF
FNVTSLKFHYAFQNHFIAGTDNCSKNTYYVLDPVTHLFELHQDDVDTTLA
TDNSGLQSKPYYIDRMHPYAGANANRVAMTGDVDNTIMYEGYYNVLFDLC
ELMWEPTGDLASMLRSILSHMASLTGGIGSDESDAMSGVWKALNRYIFDI
QRYFPAVVFNEAARIRYELPELIGFLSDIRSIHPIKQSMGDQLEAELQFM
KRRLVYMASYAAFGEFTPTSLRQGLTGLAEATDSFGMQKFALPGSSSPSA
YVFKLVPHQWIYPTGGRETSNLINPHVRVAPGATNMPNGYFELNIDPGQA
SDLGVNVFGLNYYRELGNVGDMVANNGVSNFTLNGRRLTKFEAVPTVFYT
DQNLPAFRVNNIIIGTATRLKEFNVRGAVIGTGTLNLSALTLCQSIDVRD
TSISQVRVPASSALTSMLLPATLTALSLTAQPQLATLTLQGYGYLTQLTV
KGSPLLGTSVRGHVLAMKDAGTTVTLLDLDNISWMQQSVEADLIRWMIAI
GDDYICRLAGSIMVTSGVAGILFYDDVAKLITRYGNIRYPGNSLYINFPG
TPITATTTSINGKKYINTDRASAGYDLDENQDFNDLSILVTSGNDVAVTT
KPTGEQVPDVIWELTDDVEGIYAEFPDPYSPVLNLIQIGAAVRGIVLNVR
VTLTNTVGETIVATKKIGLWNRIPEVGDYAWTDGQFDNQNDASKQCAGMV
IERKEMQDEQGNTYYKLMVLSANNPSFPTSQVSGGYESSWGLYPAAANGF
SDTKTGASYDDPVMEAIRIATGRSDVFDTPLPNQGGDKYIRKDAVAVEAA
GNGVAMQDPTNVANNGYAVYADAWMENFNTESENATLMTYANTVLTAAYS
QMGITQQDYAEIRAAGGCNSAGIPLTTQGLYQIAELLVQKATDAGVTTPS
RYRELLFMAARRCNVWCPADMLVINEDKLHPAYARGKWMLPSSGHEAKIF
NFMANSRAGYNTDGAPALQYAEQSEGGQASDVALEAQKPLFANAIARGRS
IPISSGSNHWCVTEGYRNLARYVYFGLGLANGNYKYIGYVVRPVAAFTFV
P

>2624734247
MKKLINADFVHSMSDGNSIFGNFGGKVGQMTIEEFRQHLNDNDEEVLNDL
AFYIDVNKASSLGSTRVDVGGNMHMRQLLEDSAVSVIMDANGNCAVLNRN
DGRFSEEGMSLLNNDGTVISSLANCDFMKIVPKTYGRVQTKTIGATTVQR
LWLSLVPLPGGYEIPQLVVGKFKCSIVDGKLRSLPGVVTADSQTVKGFWD
KAQLRSKNHGLAGLDFRNHLLFHMMAKYAWRDSQNCKGSDNTLVWGVGLD
GTENSGGFDGQKNIKTGITLSLGDYDGNVATTDANSNTCHCVSVAGFENP
WGQKWEMLQGLCSVGTDVYFWRGNTMPSGTPTADTFANIDHVKLTRPTSA
VWAMNIIASEEGQGVYMIPKQSISGISYGDNFWYDANGQLWLVGGDSSYG
AACGLAYALSSNAWSASASRLSARLAYYGNVQKVSIQRLIELNS

>2624749325
MESFIIDKDRKAIEHASGGKMTLLYDNAGNPSVMCVIPKFNLEDVDADLG
TGVHPAFIVHGREVPEIFISKYQNVIKAGKAYSIAHEDPKAYIDFDSAKV
ACDAKGRGWHIMNRAEWGAIALWCKANGFMPRGNTNYGKAYDATHEHGVM
GGDSRTLTGSGPQSWNHDNTPYGISDLCGNVWEWNDGLKIIDGRIYVHGE
DGAAMNNFDTANVENGTTGWINTGAFYMGDGMKVGASRTNAKAYDGNFKD
LAANTGFTVPSYLKALGAFPTSGNTTDDHLWCNTEGERIPISGGHWGDGS
YAGLFALRLSSVRSYSSGYIGFRSAYIAI

>2624749657
MATRGHNPRANNEGYIGRPNKQWKEINAQTVNIDGVNIIEAVESGQYATI
PNMIHSAAMHNGLYRGKNLTTYMESGQMSTDIAAGNFSNIYIGDYVIKSV
TTAATTYTDKGGTEVTQAEATYSNVKWLVAAIDPHLHCGDTETTAHHVLL
IPASTLQRNVKMNPTNDTTGAYLGSDMWTVHMPIWTAAIKSAFGAAHVLS
HRELLSNAVNTTAESTSGDMTGKSSNWAWTTVEGANIPNEAMVYGGSVFG
SSRDVGDFPRMLPLYALKCNHLEDRSWFWLRAVASSSSFAHANNGGNATY
DGASYSGGNGGVRPYFLYH

>2624896465
MATTGHETEAINVQDLKAALQKLKTDKIDPKVDKTTTVNGHALSGNVTVS
KSDVGLGSVTNDAQVKRSEMGAASGVATLDSAGKVPSSQLPSYVDDVLEY
DTKSAFPATGEGGKIYVDKSTNTSWRWSGSAYTQIKGDLAIGTTTGTAAD
GKVVNDHINNTSNPHGVTKVQVGLGDVVNTGDSATPVSGGTTKFTTGGAY
TELAKKVDKVTGKGLSTNDYTTDEKNKLGGIEAGAQKHIAPTAAEVKSAL
GTGSGTSKYLREDGTWQTPEGDYEEQIDNLQQSVKEIQTNMSYAIDSIVS
NFTLEGSSSPTFTVNNQGAAAQYINRMGGYLFLVKDGKVYAAKLNPSNWS
LFADGSTVTDAAKAATECMIHVPDCHYLGNGTTLQFGGMTPINGGHVFAS
PHWVGAYQMSAGGHSRAGVGSSHSKTMSAFWQDAQAIHADFGLANYQFHC
LINALYQARYGNLNSESFLSNGNARSSASWDAYRDLAHGMADSLGDGTGC
VTATDRANVTRYVTKLFGFEDMFGKLWEFRPGIRFYMSGSVRHAVVYDGN
VVSNTAEGRDISGVLSSANGQYATQMELGEYWDMLPKAVGGSETTYYCDG
YWAATGGQLLVVGGPAYLGSPCGLSSASSDRAFSGADVSVGARLAFYSEP
EIVSGAELLSMLA

>2627196852
MMSMKQTLNTSALVTADSPKGQRATETFRGQYNKAELDEDSGQRLNEHPG
FSVYLAEGIRRFSAKAPDYNLAKARGITYTNEMLLAYGNSLPSVSHLEWC
YTNGMILVPGPASPTALLGVRDLKAGYFYSKTGGWYANDNEKFSRNDKVE
AGWLALLKKEVTGSLNENWSSQKGLVVAPMIVPNAGEALSCIRTSMSGHQ
ASTRTVTTSTSVSIPKV

>2627200962
FLSQSKSFCFRNIFVQVKPVCVSTFHFTYNNRRRGKRCCCVHMNCKFEDI
ISLENLLKAWIEFLSGKKYKKDVANFSLHLMDNLRVLHDELSTKTYKHGG
YKAFKISDPKPRDIHKATVRDRLVHHAIHRVLYPYFDKKFIFDSYSSRLV
KGTHKAVNRFRDYFYKVSKNNTRTCWVLKGDVRKFFASIDHNKLISILQR
HLTDKNILNLLKEVINSFYGIINGIGLPLGNLTSQLFVNIYLNEFDQFIK
HDLKVKFYVRFADDFVILSKDKNYLIDTLNVITDYLVKELKLTLHPNKVS
IETFSSGIDFLGLVNFPNYRVLRTKTKRRMFSKLEKRHESYKTGMIPGES
LNQSLQSYLGILKHCNGHDLTRKIKKFAVKLDKSNNGLYKVVVICYILMS
FCRIRNNLEAKNVE

>2627205737
MASKEEKDLKEVLSNWGLAFELLKVLVHSILKKGGTIEHLRRLLKEPDLV
SKVADLLVDKSVAAFSAIVTYIQPNLAELKQKFSWVNSDYAKADFKPXXX
XXXXXXSTDEVLAEMDRHGLRPALYEELLAFGAKYPDEQRQFPIVALGSV
WRDFNGDLCVAYLNRNDSERGLGLDWISDRWGGGCRFLAVDPWIPGYLVP
EPLTLA

>2627232245
MKNVMQPEKTAKHVMNKHGVELARLARNFGVRREDFVSFLKNKKRTDKFF
NGLNTDNWFTNLQAEAKKIGARIHLITNLSVDYTKPHNDAAMTGGPQTES
NYNVLKVADLYQPSENKVTTETIILFNWPNGGGNYQKAIEWGLSNNLLKT
TPHVPFAIGENYPKLNYELGSNPMYVVETTGCTFGSYPNACDVWWHDAER
KSYLDWQSYFGYSYDWFAFRK

>2627234413
MKKIKAYWQKNPKKRKLMMFGVVVVGMALSFGLYALAQSFIDSFLDTTRI
ANTWNVNVDTGAGEIKLADKTCDDGVWFCSLSTTCTNSLGDGTNIIVKRV
NETGSKQWKPTNTSCDKPNCATDGGQDGDGYPAQDACKMAGGRLPTISEL
QCIYANRTIFGNNFGTSGYWSATENSTTYARVVYFDDGSSSSSGKTNSFS
VRCVRGW

>2627236256
MRTLTRKEVAILVELLGGDEVARVMVNRARLPEDWIHPKYPDLTGGQVEA
FLNIALAKIGAERLPDILAGRLMPKWEKNVQLLVDKNGRCIPDGLLSNVV
GANRNFFQNQPTLDTAGITALLARHKEYCHFPCAAFPSVNEIETRYAAIL
QWLNLPENEENGAKNLLNVPHFLGVLPQIPAGDHGAILESLVEAAGRSYI
KQFPNRKFYNNLRGQLVDNVKIADSARYGEFVRRATTGSLVWASFRTCLQ
GFSIPADREQEARMPSRFILSGGWDTAADIIGYPEILARDFNTPGLDIAA
LQFGSAVYSLCFVAGGSGLDFNHRYLAAYGDSAGGLLLLGCILDQGFWSL
VQNLFQSRFTDA

>2627236260
MGKYDEWSRGDDEALLNRLGIETARRIAKGELQVQFANGMAVVKPAIVSL
FDKHGRRIPPEGLKSLVADANQDFCLKQPKLDYGRLIARAVEFLQQGPIM
SAAEFEARSNAILKQIKSDKQLVNLLKGVYLPIVLPQMAGNDYGQMLGEV
FLTAVERSYTTTFTDRSFNNYQRGELTGKITIAVGVRHEQLIAKMAVGSV
VGIYFPTALHGFSIPAAREQMASLPDNVILSGGLDIAVAMAMYPEILAHD
FNTPGLDMAALQFGSADYSLFFNAFDSRLRFIRRGLGAYGYFSGGLLLYF
GSRILVFGSKSISEPIHRRVTVMSRVFFIFQNFGILGLRVGRCALVHGSK
PPKFLILQARQSLAI

>2627246915
MTTQIVADDVLGKFARQQRDWFTRVEKGSLDPDAVMRVVQEIIDKAFARD
MRKEGWKLLEDVPRSITSIKDLELVPFLKDGESSILGEELVVRAREEFKI
NYGQHDAEWLLEHQDEIPEEFRKYYLVFTGTVWGDSYGYRYVAYLYFSGR
RWRLYFRRLAYGFYSDGRLPRPRK

>2627262413
MKSKKTKIILVIAVVLIALVGIFGRDKFVAFAQSVIDSFSDTSKVDDTWN
VAVDTGTGEVKLAEKTCDDGTWFCGAGFDDVCVDTLGDGDYVVVKRANEA
TTKTWKTTATDCDLPECGQDGAQNGDNLTADNTVGFALYPARQACKDAGG
RLPTKEELQCIYTNRATFGDNFGTGNFWSGTEYGTTYAWVVYFSTGGTGS
GNKATSGYVRCVQGW

>2627271755
MIPQAELSYDTPGNYSAACASVQAMLDAITDSGASSSCLSYNNSGLSDVY
IRWGASGIKGTSTPIQAWSSSPVGAATWDVQGVNSSGVFVSSDTYMNWDT
ANTACGIAGGRLPTMEELKTLTDATYIASGNATRTPPGFVADYYWSSTAV
PSNSTWAYSVDMTSGNIGDGYKATDSYVRCVR

>2627279440
MVGSSDLMPSWFEKFAKISAEIWRQLLLGMKNPGKGLTLDHLQALVEHRN
PFAKTQFADVQLDIIIDWQDFYRKTFGGFCDYSNVRIPEKPEGEWRLLII
EDLSLEQLYAKCKELFPCWRWTNDDLDKKVTWNERNAKDGVRAIWVKDVQ
EADENLKNLSADDIQEKGVKTETLAERLIHELKFFNETGNHLDIKNVTLC
AGSRRSDGLVPRVVFDGDRMDVDWYRSDGASGGLRSREVVS

>2627279454
MSTTAEVLEKLRGLDGPTILAIVDAFGGRENLDAVLRGEKKMAFEDVIRK
LIDKNGRCIPKELTGNVCDPNKNFKLVQPKIDYAERINSLTSLYAESMQL
ISTEEFAKRSEELFEQLRNDSLLLNLLNGVWLPICLPKLEVTDYGKSLEE
IFLVVAEKSYRQQFPNRSFNNYRKGELTGKVGIIEGSGHEKLLAKMAEGP
VVGILFFPTQGFSINAGRQQMAVLPESLLLSGAIDIMTAVAMYPDVLGKN
YNTPGYLCAANSWQSAEYSLYAKANDGYFNFNCTDNLADANDSYSSGLLF
IG

>2627321062
MKKIKEKLKEYWKNNPKKRKSIMFVAVVFGGMVSFGLYALAQSMIDSFTD
SSRIANTWNVNVDTGAGEVKLAAKTCDDGTWFCSLNTTCANSLGDGAYII
VKRVNEATTKQWKTANTNCDKPNCGRDVCKAAGGRLPTKTELQCLYTNRA
TFGNNFGTSFYWSSTEYSTTSAWNVNFNDGYTDYFNKTNAYSVRCVRGW

>2627321762
MLECQQLKSEYSQLETLKQEFETAFDEAVKTGNTEKAKQLKTEIQEKLKS
LKEKIVPREIKAIFINPETSEQKEIIINIQEKTQEAQEFYKKHNLPIPNE
QEIMSVWRKNHKEIKEEIEKYGYDNVLIIPEDLPDTENLHNQMTEGYNAS
WTSGNFDQGGGFAGSKHTEQQKVKIILCHNDQNIYQNQEANVFEKATLNK
NIMQLSGLTEQEINQKIQNQENIPINFETEINNQKIQIQAEGLSLNEYFI
FQRQYFEKNQKHLDENGWTWLLKTFSASRVVNSYWYSGAARLRVYALDLD
DSGGDLACRLSRSFSN

>2627322880
MTICRRVLMINNKFNLVLKKFMSKKSQFLMAILSIATTMTVTYFISRAGT
LNPTMAPGDTMHTLDDIYCRITGCTPTAYGLDSPGAVGATMRSLEDIYDA
VDTLASGIDYSLQKNQIWDDWKGSAVATSASLSLAYTATVDQNLEEGTWA
STTDTNLTSTTVASGVVKRDERTGLYWSDCYSAAVDGTCDTRTNSFTLNG
VVDDADDGLDAEDGQAVDFCEALALDADGDGTDETDWYLPSQKELMQAYI
NGAANNIPSPASNFWSSTENYGNASSAWYVYLAGGYTYSTTKTVANYARC
VRR

>2627344828
MSEALKKHIPPAETGERRKVDPDRAYFDHLTPDQKALWIADHRFDMHKPD
DFDLQGFPGGEDTKSAVSSLLDRVEGRLDQKRIRQLEQGLNVSVDIWDKA
GLFTPEREKAGYAKPNFDTHYLPYITQERLDLTGQGEGLDKGYNVPSFAP
MDVPVYSEDPDALSYFKLLEQALTEAFHGTMGGKQPDTLLIGPEKRSIRA
NQANLKKILWKWEKYLSSTEFVFEPETLDPENHNGLSEQGLLASLTGVEK
QTGGVLRMERPSLIMPKDAGKEEMSGRDWDALAKNPGNPLPKQISYQNLK
EMLSYAIQCLKTQGWIPDFYDWNSVASSKVCLAPRTFIPKVEGVSAGAVP
CSCWAVVSWRFRVGRRDADFQVSDAGVRGGLRIN

>2627345244
MTFDRSVQGKTVESEESRKPELSAEEKLAHDAKGLIDVAKRKYHRGIITV
DEAFGMLSRGEDQKFHTDSAEGFKLKRAISIEIKNGTLEFTEEQKALLST
IKTRFETQSTLHQGIQWMDVESSLRGNTEAFAALKYMEETGGEPDVLRVE
GGEFVFTDTSAESPSGRRNKSHIDATGIIKPISGLELTSEDDYMYLQGLK
PVDSNSWSWLGKPSAGRDPLAAGDALDGRRRGGSVDVHPDNADDPYERRG
FRCSLRVKKS

>2627347154
MASPTQVQQDLYIWGPSKTHLLSRPSAETIQWKWNFVQGSQLVGAQKGED
LTSTVKERLEHVRANRPQGVDGMRRFEWVALVADGLEKGQPLDVRFKDGA
KNISKCEQWNITLLDGEGEFTDGQCRYLIGGSFNPDRRYARLGNCRVADQ
YDLARFRGSVDGVIETESHIESDPRLASLVAIIDALPEAKRTVLGQVRTG
SDIVRAITDKEAFLAEVALMQEGTFFELNERGQLVMKDGCKEAYGLRDDF
PAAQTRQKRLVYRDDAGKIQVLGGVNFTVDKETGDRVLPSNKGRIAAQSI
LMERGLPTLTWDGSQHLGEYARMNAKGQFERKTSTWTEDDSLDSSRARYA
YWDDNYGRVNSYVNLSYDQRVNLGSGGVLRVNLNFES

>2627352962
MSKELGIFIPAWLKQIIERADQFSEAGIHGLMDHHVVTEPLGVALSDGRI
VPEVVADLLAGRLVRRDEPITLAVPAIIVPNRRVLTASQLRRAQARILFE
RGFNQGVRGTTAKTLAQYLRAIPPVPDFLFADDLELPLLFLADPRLGITK
SCGLLGIKYLGFDYDDQSVEPWDDRHRDPAGPFWFRCHDGRPNHKCKPED
CRDECVGNRLAGTAMTGIMAYVQKPDIVKEGEHIIDLPGSVDRGDRADCA
CLEVWGGRSRLSLGRCSWVAGPSCGSLVLRREC

>2627364233
MKNLHKQKKTIIYSITLLAIVSLSFLTYNFIAKGATYGWLQASWSGGADT
GAVATHTDNQSGWTKFFSKDSNAEITGEGKITMTTGTQDVLEASSAEFAQ
GSFSNVNITINNSADEMKFSWTCGTNKVIDSAGNSYSTVLIGTQCWMASN
LNIGTRIAGTSNQTNNSTIEKYCYNNLDANCTTYGGLYQWDEMMQYTEIA
GTQGICPVGWHIPTDAQQHILDDYLSPSACDPNRVNLWSCDPAGTALKSG
GSSGFNGLLAGYRSTDGSFASLSTSAFFWSSTVSGSNAWTRVLSSTNATV
YRYEYDQAYGFSVRCLKD

>2627365210
MKNESQFNMTTLVEAEDVQVNKKTENPERKEGLSKKYFEEREDVCVYLGV
EVPKGEGGDLVPNKSAFENYYLTKEDYILRREIATSLVLNKPLLLEGGTG
IGKTSAVANMCADLNTNYCKVAFGRNTTVEDVIGNKDVDIVDGKEVFLWH
DGKLLKAIREGGIAFLDEYNFQGSKIAGHVNPIIDAILNGYKTVSIPENN
HEQVTVHPNFRLVAAQNPPGTEEGQEFPGREVLGSETFGRWAYHKMPLKM
SKEMRLNRRKGTMGKKIGINITDSEFRFLGNDIPTSELIDIPGMEHWAEK
SVEIIEMLEEKSSGAGKDMAKDQRQKLSFNPRLEQGIDRYVAKFYRGDVN
[truncated: 14,892,641 more chars]
