# Supplementary material for: Ecology and molecular targets of hypermutation in the global microbiome
Source: Nat Commun. 2021 May 24;12:3076. doi: 10.1038/s41467-021-23402-7 (PMC8144416; doi:10.1038/s41467-021-23402-7)
Supplement: Supplementary file 12 — Supplementary Data 9 [file 41467_2021_23402_MOESM12_ESM.zip]

Archive with 1 entries (1 files):
- Supplementary_Data_9_All_DGR_TR_VR.fna
