# Supplementary material for: Ecology and molecular targets of hypermutation in the global microbiome
Source: Nat Commun. 2021 May 24;12:3076. doi: 10.1038/s41467-021-23402-7 (PMC8144416; doi:10.1038/s41467-021-23402-7)
Supplement: Supplementary file 12 — Supplementary Data 9 [file 41467_2021_23402_MOESM12_ESM.zip › Supplementary_Data_9_All_DGR_TR_VR.fna]

>PLMO_112760|PLMO_112790|TR
GCTGTGTGTGATTTCTCGCGGCAATTGGAACAACGGCACGAATGCCGGGGTCCGCAACCGCAATTTGAACAACAACCGCACGAATGCGAACAACAACGTTGGTTTCGCC
>PLMO_112760|PLMO_112790|VR
GCTCTGTGTGCTTTCGCGCGGCAGCTGGCACTTCGGCAGCTTTGCCGGGGTCCGCGCCCGCGCTCTGGGCAACTCCCGCACGCACGCCCACAACTTCGTTGGGTTCGCC
>PLMO_117280|PLMO_117310|TR
GCTCTGTGTGATTTCGCGCGGCAACTGGAACAACGGCAGCAATGCCGGGGTCCGCTACCGCAATCTGAACAACAACCGCACGAACGCCAACAACAACGTTGGGTTCGCCTCCGACTCT
>PLMO_117280|PLMO_117310|VR
GCTCTGTGTGATTTCGCGCGGCTACTGGAACTACGGCAGCCTTGCCGGGGTCCGCTACCGCAATCTGAGCCACGCCCGCACGAGCGCCAACAGCCTCGTTGGGTTCGCCTCCGCCTCT
>PLMO_117290|PLMO_117310|TR
GCTCTGTGTGATTTCGCGCGGCAACTGGAACAACGGCAGCAATGCCGGGGTCCGCTACCGCAATCTGAACAACAACCGCACGAACGCCAACAACAACGTTGGGTTCGCCTCCGACTCT
>PLMO_117290|PLMO_117310|VR
GCTCTGTGTGATTTCGCGCGGCTACTGGAACTACGGCAGCCTTGCCGGGGTCCGCTACCGCAATCTGAGCCACGCCCGCACGAGCGCCAACAGCCTCGTTGGGTTCGCCTCCGCCTCT
>ACOFGT_515950|ACOFGT_515980|TR
GGCGCGGGATTCTCCGGCAACAACAACTGGTCGTCGGAGCAGAAGAGCAGCGGCAACCATTACAACGTCAACCTGAACAATGGCAACGTCAACAGCAACAACGACAGCAACACGAACAACGTGGTGTGTCGTCAGGGTGTT
>ACOFGT_515950|ACOFGT_515980|VR
GGCGCGGGATTCTCCGGCAACTACTACTGGTCGTCGGAGCAGAATAGCCTCGGCAACCATTACTACGTCAACCTGAACGTTGGCTTCGTCAGCTACTTCGACAGCAACACGACCTACGTGGTGTGTCGTCAGGGTCTT
>ACOFGB_1894840|ACOFGB_1894810|TR
GGCGCGGGATTCTCCGGCAACAACAACTGGTCGTCGGAGCAGAAGAGCAGCGGCAACCATTACAACGTCAACCTGAACAATGGCAACGTCAACAGCAACAACGACAGCAACACGAACAACGTGGTGTGTCGTCAGGGTGTT
>ACOFGB_1894840|ACOFGB_1894810|VR
GGCGCGGGATTCTCCGGCAACTACTACTGGTCGTCGGAGCAGAATAGCCTCGGCAACCATTACTACGTCAACCTGAACGTTGGCTTCGTCAGCTACTTCGACAGCAACACGACCTACGTGGTGTGTCGTCAGGGTCTT
>Nasutiterm_263850|Nasutiterm_263830|TR
TTGCCGCGCTCCCCGCTGGCAACCGCAACACCGATGGCAGCTTCAACAATTCCGGCAACAACGGGAACTGGTGGACGGCCACGGCGGACGGTTCCAGCAATGCGTTCAACCGGAACATGAACTACAACAACGCCAACGTCAATCGGAACTCAAATGCCAAGGGCAACGGTTTTAGCGTGCGTTGCGTCAAGGACT
>Nasutiterm_263850|Nasutiterm_263830|VR
TTGCCGCGCTCCCCGCTGGCCACCGCCGCACCGATGGCAGCTTCGACAATTCCGGCAACAGCGGGTACTGGTGGACGGCCACGGCGGACGGTTCCAGCAATGCGTTCAGCCGGCGCATGTACTACAACTTCGCCTACGTCGGTCGGCTCTCAAATGCCAAGGGCGGCGGTTTTAGCGTGCGTTGCGTCAAGGACT
>DPOLB_1857680|DPOLB_1857720|TR
GCGGCCGCCTGGTCCTCGGCGTCCGCGTGGAACGTCAATTTCAACAACGGCAACGTCAACAACAACCACCGCAACAACAACGGGTTCGCGTTGGCCGTGCGTCGTGCCGGTGAGT
>DPOLB_1857680|DPOLB_1857720|VR
GCGGCCGCCTGGTCCTCGGCGTCCGCGTGGTTCGTCTATTTCTACTACGGCGGCGTCTACGGCTCCCCCCGCGACGGCGACGGGTTCGCGTTGGCCGTGCGTCGTGCCGGTCAGT
>_900MB_Assembly_10786000|_900MB_Assembly_10786130|TR
TTCGCGCAACAACGCTTGGCTGTCGTCTATTAGCAGCGGGACTAACTTCTGCAATGTCAACAACAACGGTAATGCCAACAACAACGCGGCTCATAACAGTAATGCCGTCCGCCCGATTTCGTGTATCC
>_900MB_Assembly_10786000|_900MB_Assembly_10786130|VR
TTCGCGCAACGCCGCTTGGCTGTCGTCTATTAGCAGCGGGACTTCCTTCTGCAATGTCAGCAACAGCGGTTATGCCAGCAACGGCGCGGCTCATTACAGTGGTGCCGTCCGCCCGTATTTCCTGCTATCC
>_900MB_Assembly_11568440|_900MB_Assembly_11568400|TR
CGCTCGAACTGGTGGCTTCGCGATGTCGCGAACACGACGAACTTCGCCAATGTGAACGGCAACGGCAATGCGAACAACAACAACGCTTCGAACTCTAATGGCGTTCGCCCGGATTTCGAAA
>_900MB_Assembly_11568440|_900MB_Assembly_11568400|VR
CGCTCGACCTGGTGGCTTCGCGATGTCGCGGGCACGACGTCCTTCGCCAGTGTGGGCGGCTACGGCGCTGCGAGCGGCACCACCGCTTCGTACTCTTTTGGCGTTCGCCCGGCTTTCGGAA
>_900MB_Assembly_11568440|_900MB_Assembly_11569070|TR
GGCTTCGCGATGTCGCGAACACGACGAACTTCGCCAATGTGAACGGCAACGGCAATGCGAACAACAACAACGCTTCGAACTCTAATGGCGTTCGCCCGGATTTCGAA
>_900MB_Assembly_11568440|_900MB_Assembly_11569070|VR
GGCTTCGCGATGTCGCGAGCACGACGTCCTTCGCCTATGTGACCGGCGGCGGCGTTGCGCGCTACTCCGGCGCTTCGACCTCTATTGGCGTTCGCCCGGCTTTCAAA
>_900MB_Assembly_1296660|_900MB_Assembly_1296740|TR
ATTTTCTTCCCTGCTGCCGGGAACTACGACGGTACGACGCTCAACAACCGTGGCACGAACGGGAACTACTGGTCTTCGGGGTTCAACTCGGCTTCCAA
>_900MB_Assembly_1296660|_900MB_Assembly_1296740|VR
ATTTTCTTCCCTGCTGCCGGGCTCTACGACGGTACGACGCTCAACTACCGTGGCACGCGCGGGTACTTCTGGTCTTCGGGGTTCCTCTCGGCTTCCAA
>_900MB_Assembly_1296660|_900MB_Assembly_1296350|TR
GGTACGACGCTCAACAACCGTGGCACGAACGGGAACTACTGGTCTTCGGGGTTCAACTCGGCTTCCAANNNNNNNNNNAACCTGAACTTCAATTCCACGAATGTCAATCCGCAGAACAACAACAATCGCAGGAACGGCTTTACGGTCCGGGCGGTTCAG
>_900MB_Assembly_1296660|_900MB_Assembly_1296350|VR
GGTGCGACGCTCTACTTCCGTGGCGCGAGCGGGGACTACTGGTCTTCGGGGTTCTACTCGGCTTCCGGTGCCTACAGCCTGTACTTCGGTTCCGCGACTGTCAATCCGCAGGACGGCAACGATCGCAGGGACGGCTTTACGGTCCGGGCGGTTCAG
>_900MB_Assembly_1743970|_900MB_Assembly_1744010|TR
CCGCTGGGTTCCCGCGCGTTATAACAACAATAATACATGGTTACTCAATACAGCGGGCAATATCAACAACAACAACTTCAACAACAACAATAGGTCGTGTGGCGTTGCGAACTTG
>_900MB_Assembly_1743970|_900MB_Assembly_1744010|VR
CCGCTGGGTTCCCGCGCGTTCTAGCTACTCTAATACATGGTTACTCAATCCAGCGGGCTATATCTACGGCACCGGCTTCGCCAACAACCTTAGGTCGTGTGGCGTTGCGCTCTTG
>_900MB_Assembly_189890|_900MB_Assembly_189870|TR
CCCGTTCTGTCCGTGGGTTCCGTCGTGGTAACAACGCTAACAATTCGAACCTGTCCCCGTTTACGTTGAACGCTAACAATTCGCCCTCGAATTCGAACTCGAACATCGGTTTCG
>_900MB_Assembly_189890|_900MB_Assembly_189870|VR
CCCGTTCTGTCCGTGGGTTCCGTCGTGGTGCCTACGCTAACGTTTCGTACCTGTCCCCGTTTTCGTTGTACGCTAACTATTCGCCCTCGTATTCGTACTCGGACATCGGTTTCG
>_900MB_Assembly_331030|_900MB_Assembly_331090|TR
GCTCTCGCAACAACGCTTGGTTACTTAATAGCAACGGTTATTTCAACAATAACAACATGAATAATAGGAATCGGGTTGTTGCCGTTTCGAACTTGG
>_900MB_Assembly_331030|_900MB_Assembly_331090|VR
GCTCTCGCAACTACGCTTGGTTACTTTATAGCAGCGGTTATTTCAACTATGGCAGCATGTGTAATAGGAGGCGGGTTGTTGCCGTTTCGCTCTTGG
>_900MB_Assembly_4757100|_900MB_Assembly_4757050|TR
TGCGAACCTCGTCAATTCCAACGTCGCCCGCTCGGCTCGTTTCGGTGGTAATTGGAACAACGGCGGTAACGATGGCCCTTCGAACTTGAACGCGAACAATGCTCCGTCGAATGGCAACGCGAATTACGGTGGCGACCTTTGTTT
>_900MB_Assembly_4757100|_900MB_Assembly_4757050|VR
TGCGCCCCTCGGCCTTTCCGCCGTCGCCCGCTCGGCTCGTTTCGGTGGTACTTGGTCCTACGGCGGTTACGCTGGCCCTTCGTACTTGCACGCGTCCTCTGCTCCGTCGACTGGCTACGCGTCTTCCGGTGGCGACCTTTGCTT
>_900MB_Assembly_487330|_900MB_Assembly_487350|TR
AAGTGGGCGTGTTGTCCTGCGTTCGTACAACAATGCGAATACGCAAGGCGGAGTAGCGTGCGCGAATGCGAATAACGACTCCTCGAATACGAATGCGAATAACGGTTCGCGCCTCGC
>_900MB_Assembly_487330|_900MB_Assembly_487350|VR
AAGTGGGCGTGTTGTCCTGCGTTCGTGCAGCTATGCGAGGACGCAAGGCGGAGTAGCGTGCGCGGTTGCGGATTACGACTCCTCGAATACGTATGCGCATTACGGTTCGCGCCTCGC
>_900MB_Assembly_6646920|_900MB_Assembly_6647040|TR
TTCCCTTTGTCCGTTCCCGCTCCAATGGCTGGAATTTGAACAACAACGGGAATTTCAACGGCAACAACAACCTGAACAACAACAATCGGGCGTTGTCGGTT
>_900MB_Assembly_6646920|_900MB_Assembly_6647040|VR
TTCCCTTTGTCCGTTCCCGCTCCCTTGGCTGGAATTTGTACGCCACCGGGGCTTTCTACGGCAGCTACCCCCTGTACACCAACGGTCGGGCGTTGTCGGTT
>_900MB_Assembly_7213490|_900MB_Assembly_7213480|TR
TTACGTACGTCCCCGATT
>_900MB_Assembly_7213490|_900MB_Assembly_7213480|VR
TTGCGTACGTCCCCGCTT
>_900MB_Assembly_7213490|_900MB_Assembly_7213470|TR
CATGCCAACAACAATGGCAATAGCAACTACAACAACGCGAGCAATGCGAACAATTACGTACGTCCCCGATT
>_900MB_Assembly_7213490|_900MB_Assembly_7213470|VR
CATGCCGGCAGCCGTGGCCATGGCGGCTGCAACGGCGCGAGCGATGCGCACTATTACGTACGTCCCCGCTT
>_900MB_Assembly_7213490|_900MB_Assembly_7213660|TR
ATGCGAACAATTACGTACGTCCCCGATTTGAATGGCGCACAGCGTATTTTTAGACAAGTGCGTTTAA
>_900MB_Assembly_7213490|_900MB_Assembly_7213660|VR
TTGCGAACTATTGCGTGCGTCCCCGATTTGAATGGCGCACAGCGTATTTTTAGACAAGTGCGTTTAA
>_900MB_Assembly_7223090|_900MB_Assembly_7223030|TR
GTGGTTTCAGCTTCCAATGCCGCCAATGCGAACAACAACGGCAACGCGAACAATAACACTGCGTCGAATGCCAATTACGTCGCTGCGATTA
>_900MB_Assembly_7223090|_900MB_Assembly_7223030|VR
GTGGTTTCAGCTTCCTATGCCGCCTATGCGGACAACTACGGCGGCGCGTACAGTCGCGCTGCGTCGTATGCCTATTACGTCGCTGCGCTTA
>_900MB_Assembly_7286440|_900MB_Assembly_7286390|TR
CTCGTGTCGCGATTCGCGGTGGCAACTGTAACAACGGCGGTAATGCTGGTTTCCGTTATGTTAACGTGAACAATGCCGCTTCGACGTCGTACTGGAACATTGGGGCTTCGCCTGTTT
>_900MB_Assembly_7286440|_900MB_Assembly_7286390|VR
CTCGTGTCGCGATTCGCGGTGGCGGCTGTAACGGCGGCGGTTATGCTGGTTTCCGTTGTGTTAGCGTGGGCAATGCCGCTTCGGCGTCGTTCTGGGTCATTGGGGCTTCGCCGGTTT
>_900MB_Assembly_7286440|_900MB_Assembly_7286420|TR
CTGTAACAACGGCGGTAATGCTGGTTTCCGTTATGTTAACGTGAACAATGCCGCTTCGACGTCGTACTGGAACATTGGGGCTTCGCCTGTTT
>_900MB_Assembly_7286440|_900MB_Assembly_7286420|VR
CTGTGTCAACGGCGGTTATGCTGGTTTCCGTTATGTTGTCGTGAACCATGCCGCTTCGACGTCGTACTGGTACATTGGGGCTTCGCCGGTTT
>_900MB_Assembly_8127300|_900MB_Assembly_8127320|TR
TGTGCAATGTGTGAGGTAACTATAGCAATTCCACGTATCAGGGTTTGTTCTATCTGAATAGCAACACTGCCTTGTCCAATACGAACGTGAACAATGGCTCTCGCTT
>_900MB_Assembly_8127300|_900MB_Assembly_8127320|VR
TGTGCCTTGTGTGGGGTAACTTTAGCACTTCCGCGTATCGGGGTTTGTTCTATCTGATTGGCAGCTATGCCTTGTCCTATACGCACGTGTACATTGGCTCTCGCTT
>_900MB_Assembly_8196650|_900MB_Assembly_8196620|TR
GTGCGCGCTGGCTCGCGGTCCGCAATAACAATAATAACGCGTGGGATTTCAACAACAACGGAAATTTCAACAACAACAACTTCAATAACGCCTTCCGTGTGTCGGCGGTTGCG
>_900MB_Assembly_8196650|_900MB_Assembly_8196620|VR
GTGCGCGCTGGCTCGCGGTCCGCTATAACTATAATTACGCGTGGGCTTTCTTCAACAACGGTTATTTCTCCAACTACTACTTCAGTAACGCCTTCCGTGTGTCGGCGGTTGCG
>_900MB_Assembly_8196680|_900MB_Assembly_8196620|TR
GTGCGCGCTGGCTCGCGGTCCGCAATAACAATAATAACGCGTGGGATTTCAACAACAACGGAAATTTCAACAACAACAACTTCAATAACGCCTTCCGTGTGTCGGCGGTTGCG
>_900MB_Assembly_8196680|_900MB_Assembly_8196620|VR
GTGCGCGCTGGCTCGCGGTCCGCTATAACTATAATTACGCGTGGGCTTTCTTCAACAACGGTTATTTCTCCAACTACTACTTCAGTAACGCCTTCCGTGTGTCGGCGGTTGCG
>_900MB_Assembly_9038140|_900MB_Assembly_9038170|TR
CGCCAACCTCGTGAATTCCAACGCGGTGCGGGCCGTGCGCCGTCGCGGTAACGTGAACAATGGCGCCAACTATGGGCCGCGCTACGTCAACGCGAACAACGCCCCCTCGAACGGGAATTGGAACTACGGGGCCGCCTTTA
>_900MB_Assembly_9038140|_900MB_Assembly_9038170|VR
CGCCAACCTCGTGTCTTCCAACGCGGTGCGGGCCGTGCGCCGTCGCGGTTACGTGTCCTATGGCGCCTACGCTGGGCCGCGCTACGTCAACGCGTACTACGCCCCCTCGAACGGGTCTTGGCCCTACGGGGCCGCGCTTTA
>_900MB_Assembly_9767540|_900MB_Assembly_9767680|TR
GTGATCCTGAATGATAACAAGATGGCGATTGATGATAATCGTAGTGCCATGAGCAAGTATTTGCTACATATCACTTCGTCGCCATCTTATAACAATTTCAAGACCAAAGTATGGAATTTCTT
>_900MB_Assembly_9767540|_900MB_Assembly_9767680|VR
GTGATCCTGAATGATAACAAGATGGCGATTGACGATAACCGCAGCGCCATGAGCAAATATTTGCTGCATATTACTTCGTCGCCATCTTATAACAATTTCAAGACCAAAGTATGGAATTTCTT
>_900MB_Assembly_9769530|_900MB_Assembly_9769630|TR
TTGCGAACTCCACGAACGTGTGCAATGTCAATAACAACGGCAATTCCAACAACAACAACGCGTCTAATGCTAATGGCGTTCGCCCGATTACCT
>_900MB_Assembly_9769530|_900MB_Assembly_9769630|VR
TTGCGGCCTCCCAGTCCGTGTGCTATGTCCATAGCAGCGGCCTTTCCGTCGACGCCAACGCGTCTCTTGCTTATGGCGTTCGCCCGCTTGCCT
>_HiSeq_00168980|_HiSeq_00168950|TR
GCCCGCAACGTGTGGTTGCGCTCTCCGAACGCTACCAACACCCGCAACGTGAACAACATCAACACTAGTGGAGCTAGCAACAACAACAACAACGCATCCAACACATACGCGTTTTTGCCC
>_HiSeq_00168980|_HiSeq_00168950|VR
GCCCGCAACGTGTGGTTGCGCTCTCCGAACGCTACCAACACCCGCATCGTGTACTACATCTACACTAGTGGAGCTAGCAACTACTACAACGCATCCAACACATCCGCGTTTTTGCCC
>_HiSeq_00196900|_HiSeq_00196880|TR
CGTCGGTTCCCGTGTTTCGTATGTCGGTGGGAACGCCAATAACGGGTCCAATGACGGTCTTGGTAACCGGAACGTCAACAACGGGCTTACGAATTCCAACGTCAATATCGGGGGTCGTGTTTC
>_HiSeq_00196900|_HiSeq_00196880|VR
CGTCGGTTCCCGTGTTTCGTTTGTCGGTGGGAACGCCACTTACGGGTCCTATGACGGTCTTGGTTACCGGAACGTCAACAGCGGGCTTACGTATTCCTACGTCAGTTTCGGGGGTCGTGTTTC
>_HiSeq_00199820|_HiSeq_00199830|TR
AATGCTGAGCTTGCTGTTTACAATGGTACACAAAACAAGCGCACTGATTTTGTTGTACGCCGCAAGCTGGGATATCACGACGATCTCCCAGATCACCAAGGTAAGCTGGATCCGAAAAAGGTGAGGCG
>_HiSeq_00199820|_HiSeq_00199830|VR
GTGTACAATGGTACGCAGAACAAGCGCACCGACTTTGTTGTGCGCAGGAAGCTGGGATACCATGACGATCTCCCGGATCACCAGGGCAAGCTGGATCCGAAGAAGGTAAAGCG
>_HiSeq_00724660|_HiSeq_00724640|TR
GAGCGGTTCCCTCGTCGCGGCGGCAACTACAACAACACGTCCAACACAGGTTTGGGCAACGTGAACGCCAACAACACGCGGTCGAACACGAACACGAACTATGGCGTGCGCTCCGGCTCTG
>_HiSeq_00724660|_HiSeq_00724640|VR
GAGCGGTTCCCTCGTCGCGGCGGCTACTGCAACTACGCGTCTTCCTCAGGTTTGGGCATCGTGAGCGCCTCCCTCGCGCGGTCGTACGCGAGCTCGTACTATGGCGTGCGCTCCGGCTTTG
>_HiSeq_00756140|_HiSeq_00756170|TR
CTCTAACAATACATGGAATGTCAATACTTCAGGCAATGTCAACAACAACAACGCAATCAACGCCCTCGCGTGTGCTCCCG
>_HiSeq_00756140|_HiSeq_00756170|VR
CTCTAACCATACATGGAATGTCAATACTTCAGGCAATGTCTACAGCAACTACGCCTTCAACGCCCTCGCGTGTGCTCCCG
>_HiSeq_01078060|_HiSeq_01078070|TR
GCGGGTGCCTGCGTTTGCGCTCGTGGCGGCAATGCGAACAACGGCGGGAACGATGGGCCGTTCTACGTCAACGCGAACAACGGTCTGGCGAATGCGAATGCGAACTACGGCTCCCGCTCTGCGG
>_HiSeq_01078060|_HiSeq_01078070|VR
GCGGGTGCCTGCGTTTGCGCTCGTGGCGGCAATGCGCACAACGGCGGGTACGATGGGCCGTTCTCCGTCAACGCGTACTACGGTCTGGCGAATGCGTATGCGATCTACGGCTCCCGCTCTGCGG
>_HiSeq_01936760|_HiSeq_01936740|TR
TAACAACAATAATACATGGTTACTCAATACAGCGGGCAATATCAACAACAACAACTTC
>_HiSeq_01936760|_HiSeq_01936740|VR
TAACTCCAATTATGCGTGGTTCCTCCATACGGCGGGCACTCTCAACAACAGCTACTTC
>_HiSeq_02589060|_HiSeq_02589040|TR
GTTTTTCCGCGCTCCCTGCGGGCAACTACAATGGCAGTTTCAACAATCTTGGCTCCAACGCTAACTTTTGGACGGCCACAGAGAACAATAGTAGTAACGCGTACAACCGGAACTTCAATACAGGCGCAAGCATGAATTCGAACAACAACAACAAGAACAACCAGTACTCGGTTCGCCTCGTCAAGGACTCC
>_HiSeq_02589060|_HiSeq_02589040|VR
GTTTTTCCGCGCTCCCTGCGGGCAGCTACAGTGGCAGTTTCTACAGTCTTGGCTCCTACGCTTACTTTTGGACGGCCACAGAGTACAATAGTAGTTACGCGTACTACCGGTACTTCGATACAGGCGCAAGCATGAATTCGGGCTACAACAACAAGTACTACCAGTACTCGGTTCGCCTCGTCAAGGATTCC
>_HiSeq_02589060|_HiSeq_02589290|TR
GTTTTTCCGCGCTCCCTGCGGGCAACTACAATGGCAGTTTCAACAATCTTGGCTCCAACGCTAACTTTTGGACGGCCACAGAGAACAATAGTAGTAACGCGTACAACCGGAACTTCAATACAGGCGCAAGCATGAATTCGAACAACAACAACAAGAACAACCAGTACTCGGTTCGCCTCGTCAAGGACTCC
>_HiSeq_02589060|_HiSeq_02589290|VR
GTTTTTCCGCGCTCCCTGCGGGCCTCTACTTTGGCAGTTTCTACAATCTTGGCTCCAACGCTGACTTTTGGCCGGCCACAGAGATCAATAGTAGTTACGCGTACGGCCGGAGCTTCACGTCAGGCGCTAGCGTGGATTCGGACTCCAGCAGCAAGTACTACCAGTACTCGGTTCGCCTCGTCAAGGATTCC
>_HiSeq_03649240|_HiSeq_03649270|TR
GCTCTCGCAACAACGCTTGGTTACTTAATAGCAACGGTTATTTCAACAATAACAACATGAATAATAGGAAT
>_HiSeq_03649240|_HiSeq_03649270|VR
GCTCTCGCACCTACGCTTGGTTCCTTCGTAGCTACGGTTTTTTCTACTATAGCTACATGAATCCTAGGTAT
>_HiSeq_03675190|_HiSeq_03674990|TR
TATTAAAAAAATAATTGAAATATATGATAAAAAAGTAAAATTAAATACTAAAAA
>_HiSeq_03675190|_HiSeq_03674990|VR
TATTCTAAACATAATTAAGTTAATTAATAAAAAAGGCCAAGAAAAGACTAAAAA
>_HiSeq_03711780|_HiSeq_03711450|TR
GGTTCGTGTGCTGACTACAATGCCAACAACTCTTGGTACTTCAATGGCAACAACGGTT
>_HiSeq_03711780|_HiSeq_03711450|VR
GGTTCGTGTGCTGACTACGGTGCCACCAACTCTTGGTACTTCAATGGCGCCGACGGTT
>_HiSeq_04195310|_HiSeq_04195290|TR
GCCGTGAACTGCCGTTTGCGTTCCGCGAATCGCTCCAACTCGAACAATGTGTGGAATGTCAACAACGCGGGATATCTCAACAACAACAATGCGAACAACGCGTATAGGGCGCAGCCGGATTGTGT
>_HiSeq_04195310|_HiSeq_04195290|VR
GCCGTGTACTGCCGTTTGCGTTCCGCGTATCGCTCCTACTCGAGCACTGTGTGGAATGTCAGCGCCGCGGGATATCTCGGCAACGGCGTTGCGTACGCCGCGTATAGGGCGCAGCCGGCTTGTGT
>_HiSeq_04331240|_HiSeq_04331350|TR
CTGGTGGATGCGCTCCCCGAACCCCGGCAACGCAAACAACGTGCGCAACG
>_HiSeq_04331240|_HiSeq_04331350|VR
CTGGTGGATGCGCTCCCCGATCCCCGGCAACGCGTGCGGCGTGCGCTACG
>_HiSeq_04569260|_HiSeq_04569280|TR
CACCTCTCGGGTTGTTCAGCGTTCGGGTAACAACGCGAATGCGAATGGCGGTTGCGCCTGCGTGAACGCGAACAACGATGCGTCCAACGCTAACGACAACAACGGGGCGCGGCTTTC
>_HiSeq_04569260|_HiSeq_04569280|VR
CACCTCTCGGGTTGTTCTGCGTTCGGGTGACGGCGCGTATGCGTATGGCGGTTGCGCCTTCGTGTACGCGAGCAGCGATGCGTCCAGCGCTACCGGCATCGTCGGGGCGCGGCTTTC
>_HiSeq_04823420|_HiSeq_04823400|TR
GCGGTCCTTCTACCGTGGTGGCAACTACAACAACTCCTCGAACGGCTTTGCCTCGTT
>_HiSeq_04823420|_HiSeq_04823400|VR
GCGGTCCTTCTTCCGTGGTGGCAGCTACGACACCTCCTCGCGCGGCTTTGCCTCGTT
>_HiSeq_05148760|_HiSeq_05148750|TR
CCGTGTCGCCTACGTCGGTGGCAACTGTAACAACGGGTCCAATGACGGGCTCGCGAATCGCAATGTCAACAACGGGCTCGCGAATACGAACGTGAACATCAGCGGTCGCCCTT
>_HiSeq_05148760|_HiSeq_05148750|VR
CCGTGTCGCCTACGTCGGTGGCTACTGTAGCAACGGGTCCTATGACGGGCTCGCGTATCGCTATGTCACCTACGGGCTCGCGAATGCGTACGTGATCATCAGCGGTCGCCCTT
>_HiSeq_05924190|_HiSeq_05924220|TR
TGTTTCTTCCAATTCTGTTTCTAGCAATTTTGCTAATGTTAACAACAATGGGAATGCTGACAACAACAATGCTTCTAATTCTAATGGTGTTCGTCCCTATTCAACTTA
>_HiSeq_05924190|_HiSeq_05924220|VR
TGTTTCTTCCGCTTCTGTTTCTAGCTATTTTGCTCATGTTAGCTACTCTGGGCATGCTTACACCGACGTTGCTTCTAATTCTCTTGGTGTTCGTCCCTCTATCACCTTA
>_HiSeq_06520880|_HiSeq_06520860|TR
CGCTCTCCGAACCCGTCCAACGCGAACAACGTGCGCAACAGCAACACGGATGGGTCGTTGAACAACAACAACGCGAACAACACGAACGGGGCGGTGCTCGACC
>_HiSeq_06520880|_HiSeq_06520860|VR
CGCTCTCCGCACCCGTCCAACGCGATCAGCGTGCGCATCAGCTACGCGGATGGGTCGTTGGGCAGCGACTACGCGTACAGCACGGACGGGGCGGTGCTCGGCC
>_HiSeq_06859320|_HiSeq_06859510|TR
GGTACGACGCTCAACAACCGTGGCACGAACGGGAACTACTGGTCTTCGGGGTTCAACTCGGCTTCCAATGCCTACAACCTGAACTTCAATTCCACGAATGTCAATCCGCAGAACAACAACAATCGCAGGAACGGCTTTACGGTCCGGGCGGTTCAG
>_HiSeq_06859320|_HiSeq_06859510|VR
GGTGCGACGCTCTACTTCCGTGGCGCGAGCGGGGACTACTGGTCTTCGGGGTTCTACTCGGCTTCCGGTGCCTACAGCCTGTACTTCGGTTCCGCGACTGTCAATCCGCAGGACGGCAACGATCGCAGGGACGGCTTTACGGTCCGGGCGGTTCAG
>_HiSeq_06859320|_HiSeq_06859290|TR
ATTTTCTTCCCTGCTGCCGGGAACTACGACGGTACGACGCTCAACAACCGTGGCACGAACGGGAACTACTGGTCTTCGGGGTTCAACTCGGCTTCCAATGCCTACAACCTGAACTTCAATTCCACGAATGTCAATCCGCAGAACAACAACAATCGCAGGAACGGCTTTACGGTCCGGGCGGTTCAG
>_HiSeq_06859320|_HiSeq_06859290|VR
ATTTTCTTCCCTGCTGCCGGGCTCTACGACGGTACGACGCTCAACTACCGTGGCACGCGCGGGTACTTCTGGTCTTCGGGGTTCCTCTCGGCTTCCAATGCCTACAGCCTGTACTTCAGTTCCACGAATGTCTATCCGCAGAACGACTACAGTCGCAGTCTCGGCTTTCCGGTCCGTGCGGTTCAG
>_HiSeq_06874870|_HiSeq_06874850|TR
ACTCCACGAACCGTTGGTTTGCCCAGAGGTACAACGTGAACAACGCTTGGAATTTCAACGGCAACAACGGCAACC
>_HiSeq_06874870|_HiSeq_06874850|VR
ACTCCGCGACCCGTTGGTTTGCCCAGAGGTACAGCGTGCACTACGCTTGGATTTTCTACGGCAACAGCGGCTACC
>_HiSeq_08201080|_HiSeq_08201200|TR
TTTTGGTCTTCCTCTACCAACGTCAACAATACAAACAACGCATGGAACGTGAATTTCAACAACGGAAACGTGAATAACAACAATAAGACAAACAACAACTATGTACGGTGTGT
>_HiSeq_08201080|_HiSeq_08201200|VR
TTCTGGTCTTCATCTACCAAAGTCGAATATACCTCCAGCGCATGGTACGTGAATTTCAACTACGGAAACGTGAACAGCCACTTTAAGGATAGCAACTACAATGTCCGTTGTGT
>_HiSeq_08248130|_HiSeq_08248150|TR
CGCCAACCTCGTGAATTCCAACGCGGTGCGGGCCGTGCGCCGTCGCGGTAACGTGAACAATGGCGCCAACTATGGGCCGCGCTACGTCAACGCGAACAACGCCCCCTCGAACGGGAATTGGAACTACGGGGCCGCCTTTA
>_HiSeq_08248130|_HiSeq_08248150|VR
CGCCAACCTCGTGTCTTCCAACGCGGTGCGGGCCGTGCGCCGTCGCGGTTACGTGTCCTATGGCGCCTACGCTGGGCCGCGCTACGTCAACGCGTACTACGCCCCCTCGAACGGGTCTTGGCCCTACGGGGCCGCGCTTTA
>_HiSeq_08693410|_HiSeq_08693390|TR
CGCCAACCTCGTGAATACCAACGCAGTGCGTGCTGTGCGCCGTCGCGGCAACCTGAACAATGGCGCCAACTATGGGCCGCGCTACGTCAACGCGAACAACGCCCCCTCGAACGCGAATTGGAACTACGGGGCTGCCCTTTAAAT
>_HiSeq_08693410|_HiSeq_08693390|VR
CGCCTACCTCGTGCATACCTACGCTGTGCGTGCTGTGCGCCGTCGCGGCCTCCTGAACTATGGCGCCTTCTCTGGGCCGCGCTTCGTCATCGCGTACATCGCCCCCTCGACCGCGTATTGGTCCTACGGGGCTGCCCTTTACAT
>_HiSeq_08738180|_HiSeq_08738150|TR
TGCGCGTGGGCGGGCTCCAATTGGAATAATGAGTCTAATGGCGGGTTCTCCTATCTCAATGCAAATGACAATACTTTCGGAAATGCTAATAACAACGGTTCCGGGCGTGTCGCTTCAG
>_HiSeq_08738180|_HiSeq_08738150|VR
TGCGCGTGGGCGGGCTCCTATTGGAATAATGGGTCTGGTGGCGGGTTCTCCTATCTCGCTGCGAGTGACTATACTGTCGGAACTGCCTACGGTTCCGGGCGTGTCGCTTCAG
>_HiSeq_08901960|_HiSeq_08901950|TR
TCTGCTGTTCGGCGGGAACGCGAACAACGGGACGAACGATGGCTTTTACGGTAACTGGAACAACGCCGCGTCGAACTCGAACTGGAATTACGCTGCTGGGCCTCGTTT
>_HiSeq_08901960|_HiSeq_08901950|VR
TCTGCTGTTCGGCGGGACCGCGGGCACCGGGGCGTACGTTGGCTTTTGCGGTGGCTGGATCAACGCCGCGTCGGCCTCGTACTGGTCTTGCGCTGCTGGGCCTCGTTT
>_HiSeq_10071800|_HiSeq_10071820|TR
TATTGCGTCCGCCGCTAATTTCTGCCATGCCAACAACAATGGCAATAGCAACTACAACAACGCGAGCAATGCGAACAATTACGTACGTCCCCGATT
>_HiSeq_10071800|_HiSeq_10071820|VR
TATTGCGTCCGCCGCTTGTTTCTGCAATGCCAGCAGCGATGGCCGTAGCGACTACTACGCCGCGGGCACTGCGCGCATTTGCGTACGTCCCCGCTT
>_HiSeq_10071800|_HiSeq_10071570|TR
GCGTCCGCCGCTAATTTCTGCCATGCCAACAACAATGGCAATAGCAACTACAACAACGCGAGCAATGCGAACAATTACGTACGTCCCCGATT
>_HiSeq_10071800|_HiSeq_10071570|VR
GCGTCCGCCGCGGGTTTCTGCCTTGCCGGCAACGGTGGCAATAGCTACTGCAACAACGCGAGCGATGCGGGCAGTTACGTGCGTCCCCGCTT
>_HiSeq_10282440|_HiSeq_10282420|TR
GAACAAAGTGCACAGTCGAGAAAGTAGCAGTTTCGCCGTTCGTGACGACGGAGAGCCGCCCGTT
>_HiSeq_10282440|_HiSeq_10282420|VR
GAACAAAATGCACGGTCAAAAGCGTAAAGGCTTCGCCGTTCATTACAACAGCAGGTCGCCCGTT
>_HiSeq_10596990|_HiSeq_10596970|TR
TTGCGAACTCCACGAACGTGTGCAATGTCAATAACAACGGCAATTCCAACAACAACAACGCGTCTAATGCTAATGGCGTTCGCCCGATTACCT
>_HiSeq_10596990|_HiSeq_10596970|VR
TTGCGGCCTCCCAGTCCGTGTGCTATGTCCATAGCAGCGGCCTTTCCGTCGACGCCAACGCGTCTCTTGCTTATGGCGTTCGCCCGCTTGCCT
>_HiSeq_10825580|_HiSeq_10825590|TR
CAACTCGGACGGCAGTCTGA
>_HiSeq_10825580|_HiSeq_10825590|VR
CAACTCGGGCGGCAGTCTGA
>_HiSeq_10825580|_HiSeq_10825730|TR
ACTCGCACAACGTTCGCAATGTCAACTCGGACGGCAGTCTGAACAACAACAATGCGTACAACGGTAACAACGGCGTCCGTCCGCTTTG
>_HiSeq_10825580|_HiSeq_10825730|VR
ACTCGCTCAGCGTTCGCCTTGTCAGCTCGGACGGCAGTCTGAACAACAACTTTGCGTACGACGGTGGCGGCGGCGTCCGTCCGCTTTG
>_HiSeq_11069690|_HiSeq_11069710|TR
TGAAAATATACATCTGCCGAATTCAAGTGCATATCCGGCCTTTAAGTAG
>_HiSeq_11069690|_HiSeq_11069710|VR
TGAAAATATACATCTGCCGAATTCAAGCGCAAATCCGGTGTATAAGTAG
>_HiSeq_11316670|_HiSeq_11316700|TR
TGTCTACGCCTCTTTCAGGCAACTACAACGGTAGCTCGGCGAACAATCAGGGTAGCTACGGTAACTGGTGGTCGTCTACTTACAACAATAGCAACAACATGTACAATCTGAACGTCAATCCGACTAACGTAAACCCGAACAACAACAACAATCGCAACAATGGACAATCTATGCGATGCTTGATGAGTGAGTAG
>_HiSeq_11316670|_HiSeq_11316700|VR
TGTCTACGCCTCTTTCAGGCTACTACTACGGTAGCTCGGCGAGCAGTCAGGGTAGCTACGGTAACTGGTGGTCGTCTACTTACAACAGTAGCTACAGCATGTACCGTCTGTACGTCTATCCGACTAGCGTATACCCGTACAGCCTCAGCAATCGCAACTATGGACAGTCTATGCGATGCTTGATGAGTGAGTAG
>_HiSeq_11338750|_HiSeq_11338770|TR
GTGCCAACTATTGGTTGCGTTCAGTGAACAGTGCCACGAACGCGTGCAATG
>_HiSeq_11338750|_HiSeq_11338770|VR
GTGCCACCTATTGGTTGCGTTCAGTTTACAGTGCCACGCACGCGTGCTATG
>_HiSeq_11423990|_HiSeq_11424000|TR
CGAAACCCGCATTCGCTCCGTTATTCGCATTACCACCGAGCAGCGCGGCGAACCAGCC
>_HiSeq_11423990|_HiSeq_11424000|VR
CGAAACCCGCATACGCTCCGTGAGACGCACGACCACCGAGCAGCGCGGCGAACCAGCC
>_HiSeq_11624930|_HiSeq_11624950|TR
CCCTCCGCCCAAGAGTGGTCAGATCTCCAGAACAACAACAATAACGAGTACTACCTCTCGCTCGCGGATGGAAGTTACAATAACAACAACAAGAACAACAATTATTGGGTGGTTCCCGTCG
>_HiSeq_11624930|_HiSeq_11624950|VR
CCCTCCGCCCAAGAGTGGTCAGATCTCCAGAGCAACGTCAGTAACGAGTACTACCTCTCGCTCGCGGATGGAAGTTGCAATGGCGGCAACAAGTACAGCTATTGTTGGGTGGTTCCCGTCG
>_HiSeq_11667150|_HiSeq_11667130|TR
GGGCTCGAACCGCCTGCAACGGGGCTGCTGCTGGAACAACAACAACAACGCGCAGAACTGCCGTTCTGCATATCGCAACAACAACAATCCCAGTAACAACAACAACAACATTGGCTTCCGTCTGGTCTGCTTGCCCGCATCCCAAAAGA
>_HiSeq_11667150|_HiSeq_11667130|VR
GGGCTCGAGCCGCCTGCTACGGGGCGGCTGCTGGTACAGCTACAGCTACGCGCAGTACTGCCGTTCTGCATATCGCAACTACACCGATCCCAGTAACAGCCACGGCAGCATTGGCTTCCGTCTGGTCTGCTTGCCCGCAGTCAAATGA
>_HiSeq_11841060|_HiSeq_11841050|TR
CTCGGCCTCTGGGGTGGTAACGCGAATAACGGGCCGAACTCCGGCCTCGGCTATGCGAACTCGAATAACGCCTGGTCGAACTCGAACGCGAACATCGGCTCCCGCC
>_HiSeq_11841060|_HiSeq_11841050|VR
CTCGGCCTCTGGGGTGGTGACGCGAAGAACGGGCCGAACTCCGGCCTCGGCTATGCGTCCTCGCATGCCGCCTGGTCGTACTCGACCGCGTACTTCGGCTCCCGCC
>_HiSeq_12085850|_HiSeq_12085820|TR
TGTTGTCATTCGTGGTGGCAACCTGAACAACGGGGGCAATGATGGTCCTTTCTACTTGAACCTGAATAACGGTTTCTCCAATGCTAACTGGAACTATGGCTCTCGCCTG
>_HiSeq_12085850|_HiSeq_12085820|VR
TGTTGTCGTTCGTGGTGGCTCCCTGTACTTCGGGGGCTTTGTTGGTCCTTTCTGCTTGGACCTGACTCCCGGTTTCTCCCTTGCTCACTGGTCCTTTGGCTCTCGCCTG
>_HiSeq_12761120|_HiSeq_12761140|TR
CCTGAAGGGGTGTTCATTTCAGCGGTAATGCGAATAACAGCGCGAACTGCGGTTTCGTTTACTCGAATTCGAATAACACGCCTTCGAATACGAACACGAATATCGGTTCTCACCTATGCT
>_HiSeq_12761120|_HiSeq_12761140|VR
CCTTAAGGGGTGTTCTTTTCGGCGGTAATGCGAATAACGGCGCGGGCTGCGGTTTCGTTTGCTCGGATTCGTATTACGCGCCTTCGAATACGGACTCGGATATCGGTTCTCGCCTCTGCT
>_HiSeq_13497820|_HiSeq_13497830|TR
AATAATACTTGA
>_HiSeq_13497820|_HiSeq_13497830|VR
AACAATACTTGA
>_HiSeq_13497820|_HiSeq_13497840|TR
GGCCTCCGTTTCGGTAACAACGCCAACAACAGCAATCTGTCGGCTCGCTATCTGAATGCGCACAATTCGGCTGGCAATACCAACGCTAACTATTGCGGTTCTGCTCAAGTATTATT
>_HiSeq_13497820|_HiSeq_13497840|VR
GGCCTCCGTTTCGGTGCCTACGCCTACAGCAGCGTTCTGTCGGCTCGCTATCTGGATGCGCACTATTCGGCTGGCAATGCCTACGCTAACTTTTGCGGTTCTGCTCAAGTATTGTT
>_HiSeq_13536340|_HiSeq_13536370|TR
GTGGTTTCAGCTTCCAATGCCGCCAATGCGAACAACAACGGCAACGCGAACAATAACACTGCGTCGAATGCCAATTACGTCGCTGCGATTAAACTCT
>_HiSeq_13536340|_HiSeq_13536370|VR
GTGGTTTCAGCTTCCTATGCCGCCTATGCGGACAACTACGGCGGCGCGTACAGTCGCGCTGCGTCGTATGCCTATTACGTCGCTGCGCTTATTCTCT
>_HiSeq_13865690|_HiSeq_13865710|TR
TTGAATTTGATTTC
>_HiSeq_13865690|_HiSeq_13865710|VR
TTGCTTTTAGATTTC
>_HiSeq_13865690|_HiSeq_13865720|TR
AGCTCGAACCTCTGGACTGGCAGCGAGAACTCCAGCAATAACGCCTGGAACTTCAACGCCAACAACGGCAACCTGAACAACAACAACAAGATGAACAGCAACGCCGTCCGTGGCTCCCTTGAATTTGATTTC
>_HiSeq_13865690|_HiSeq_13865720|VR
AGCTCGCGCCTCTGGACTGGCAGCGAGTACTCCAGCAATATCGCCTGGAACTTCAACGCCAGCAACGGCTTCCTGGACAGCAACTACGAGATGTACAGCATCGCCGTCCGTGGCTCCCTTGCTTTTAGATTTC
>_HiSeq_13992970|_HiSeq_13993000|TR
TTCACTGTGGTCCTCGCACGGTCAATGGTAACAACTATCCGTGGAACGTGAACGCGGCGATTGGTTCTCGTCTCGCCTGTGATT
>_HiSeq_13992970|_HiSeq_13993000|VR
TTCACTGTGGTCCTCGCGCGGTCGATGGTAGCAACTGTCCGTGGGGCGTGCTCGCGGCGTTTGGTTCTCGTCTCGCCTGTGATT
>_HiSeq_14058970|_HiSeq_14058960|TR
AAGTGGGCGTGTTGTCCTGCGTTCGTACAACAATGCGAATACGCAAGGCGGAGTAGCGTGCGCGAATGCGAATAACGACTCCTCGAATACGAATGCGAATAACGGTTCGCGCCTCGC
>_HiSeq_14058970|_HiSeq_14058960|VR
AAGTGGGCGTGTTGTCCTGCGTTCGTGCAGCTATGCGAGGACGCAAGGCGGAGTAGCGTGCGCGGTTGCGGATTACGACTCCTCGAATACGTATGCGCATTACGGTTCGCGCCTCGC
>_HiSeq_14121220|_HiSeq_14121190|TR
GGTTGTCCGCCACGAACTTCTGGCTGCGCGGCGCGAATCTTTCCAACGCGACGAACTTCTGGAATGTGAACAACAACGGCAACACGAACAACAACAACGCGACG
>_HiSeq_14121220|_HiSeq_14121190|VR
GGTTGTCCGCCGCGTACTTCTGGCTGCGCGGCGCGCATCTTTCCTCCGCGACGAACTTCTGGTATGTGAACAGCGCCGGCTACACGAGCGGCAGCTACGCGACG
>_HiSeq_14485700|_HiSeq_14485720|TR
GTTGTTGGGATTGCCGTTGTTGTTCGCATTGCAGAAGTTCGTCGCGGAATTCACTCCACGGAGCCAAATGTTCGTACGACAAGTTTTCAGAGTCAACCCTAAGCCGAAGCTTTACTTTTATTGTTTATAAAAGTTATAGGGTTTTCTATAATATGATTATTATAGATTTTCTG
>_HiSeq_14485700|_HiSeq_14485720|VR
GTTGTTGGGATTGCCGTTGTTGTTCGCATTGCAGAAGTTCGTCGCGGAGTACACACCCCGGAGCCAAATGTTCACACGGCAACTTTTATAGAGTCAACCCTAAGCCGTAGCTTTATTCTTAATGTTTACGAAAGTTATTGGGTTCTCTATAATATGTCCATTAAACATTTTCTG
>_HiSeq_14653350|_HiSeq_14653370|TR
TTGCTTCTGCGGCTAATTTCTGCAATGCCAACAACAATGGCAATGCCAACTACAACAACGCGAGCAATGCGAACAATTATGTCCGTCCCCGATT
>_HiSeq_14653350|_HiSeq_14653370|VR
TTGCTTCTGCGGCTCATTTCTGCGATGCCGGCAGAAATGGCCAAGCCGACTGCAACAGCGCGAGCGATGCGCACATTTATGTCCGTCCCCGCTT
>_HiSeq_14777780|_HiSeq_14777750|TR
GCTCAGAATTGCCGTTTGCGTTCTGCGAATCGTGGCAATGCGTACAATACGTGGAATGTCAACACCACAGGCAACGCCAACAACAACAACGCCACGAACGCGAATCGGGGCTGTCCGGATTG
>_HiSeq_14777780|_HiSeq_14777750|VR
GCTCAGTATTGCCGTTTGCGTTCTGCGTTTCGTGGCAATGCGTGCCATACGTGGCATGTCAACACCGCAGGCAGCGCCGGCACCGGCCACGGCGCCACGTACGCGTTTCGGGGCTGTCCGGCTTG
>_HiSeq_14785730|_HiSeq_14785750|TR
GTAACAACGGCGGTAATGCTGGTTTCCGTTATGTTAACGTGAACAATGCCGCTTCGACGTCGTACTGG
>_HiSeq_14785730|_HiSeq_14785750|VR
GTGACTGCGGCGGTAGTGCTGGTTTCCGTTCTGTTAACGTGTACCATGCCGCTTCGACGTCGTACTGG
>_HiSeq_14785730|_HiSeq_14785760|TR
CTCGTGTCGCGATTCGCGGTGGCAACTGTAA
>_HiSeq_14785730|_HiSeq_14785760|VR
CTCGTGTCGCGATTCGCGGTGGCGCCTGTGA
>_HiSeq_14841220|_HiSeq_14841200|TR
CAATGGGCCGTCGGTGAGTACAATGGCAACAACGCCTGGTTATACAACCCCGACAACGGTGCTTTGAACAACAACAACAAGTACAACA
>_HiSeq_14841220|_HiSeq_14841200|VR
CAATGGGCCGTCGGTGAGTACCATGGCCGCAACGCCTGGTGGTACTACCCCGACTACGGTGCTTTGAACGGCAGCAGCAAGTACTACA
>_HiSeq_14841220|_HiSeq_14841360|TR
TAGGCAAGCAATGGGCCGTCGGTGAGTACAATGGCAACAACGCCTGGTTATACAACCCCGACAACGGTGCTTTGAACAACAACAACAAGTACAACAGTTATCAGGTGCGCCCGCTCCTCG
>_HiSeq_14841220|_HiSeq_14841360|VR
TAGGCTGGGAATGGGCCGTCGGTGAGTACGATGGCATCAGCGCCTGGTTCTACGGCCCCGACTGCGGTGCTTTGTACTACGGCTACAAGTACAACAGTGCTCAGGTGCGCCCGCTCCTCG
>_HiSeq_14908080|_HiSeq_14908420|TR
GTGCCACGAACGCTTGGAACGTGAATTTCAGCAATGGCAATGTGAACAACAACAACAAGAACAACACGAACTATGTGCGCTGCGTCCGCT
>_HiSeq_14908080|_HiSeq_14908420|VR
GTGCCACGAGCGCTTGGGGCGTGGGTTTCAGCCTTGGCGGTGTGGGCAACTGCAGCAAGAGCCTCGCGGTCTATGTGCGCTGCGTCCGCT
>_HiSeq_14908080|_HiSeq_14908100|TR
CTGTGCCACGAACGCTTGGAACGTGAATTTCAGCAATGGCAATGTGAACAACAACAACAAGAACAACACGAACTATGTGCGCTGCGTCCGCTT
>_HiSeq_14908080|_HiSeq_14908100|VR
CTCTGCCACGAACGCTTGGTACGTGAGTTTCAGCAATGGCAGTGTGAGCAACGGCTACAAGTACAACCCGAACTATGTGCGCTGCGTCCGCTGA
>_HiSeq_15412200|_HiSeq_15412230|TR
GTGCGAACTGGTGGCTGCGGGACGTCGTGTCCGCGGCGAACTTTGCGAATGTCAACAGCAACGGCAACGCGAACAACAACAACGCGTCCAACGGTAATGGCATCCGGCCGGATTT
>_HiSeq_15412200|_HiSeq_15412230|VR
GTGCGCACTGGTGGCTGCGGGACGTCGTGTCCGCGGCGGGCTTTGCGAATGTCCACAGCAACGGCGGCGCGAACTACGGCAACGCGTCCGCCGGTCATGGCATCCGGCCGGCTTT
>_HiSeq_15458210|_HiSeq_15458190|TR
GGCGACGAACTACTGGACGAGCCTCGAGAACTCGGCGACCAACGCCTGGAACGTCAACTTCTCGTCGGGCAACTTGAACAACAACAACAAGTACAACACCAACCA
>_HiSeq_15458210|_HiSeq_15458190|VR
GGCGACGTACTACTGGACGAGCCTCGAGGGCTCGGCGACCAGCGCCTGGTACGTCAACTTCTCGTCGGGCTTCTTGAGCAGCGGCAGCAAGTACGGCACCAGCCA
>_HiSeq_15458210|_HiSeq_15458350|TR
CTGGACGAGCCTCGAGAACTCGGCGACCAACGCCTGGAACGTCAACTTCTCGTCGGGCAACTTGAACAACAACAACAAGTACAACACCAACCAGGTCCGCGCCCTCGCAGCA
>_HiSeq_15458210|_HiSeq_15458350|VR
CTGGACGAGCCTCGAGTACTCGGCGACCGTCGCCTGGTACGTCGGCTTCTCGTCGGGCTACTTGAACTACGGCAACAAGTGCAACACCAGCCAGGTCCGCGCCCTCGCAGCA
>_HiSeq_15659020|_HiSeq_15658910|TR
GGAGCCTTTGGTCTTCGGTATTACAACGGCGTTCTGCAATATAAGAACGGCGACAACTGGGTCACGCTCTCTCTGGCGTCCCAGACTATCTGA
>_HiSeq_15659020|_HiSeq_15658910|VR
GGCGCCTTCGGCCTGCGGTACTGGAACGGCGCATTACAGTGTAAGGTTGATAATCAGTGGGTCACGATTTCACTGGGTTCCCAGACAATCTGA
>_HiSeq_15741140|_HiSeq_15741110|TR
ACCTCCAATTGGTGCAATTGCAACAACAATGGAAATGCCAACAACAACAACAATGCCACTGAGGCTGGCGGCGTTGCGCCCG
>_HiSeq_15741140|_HiSeq_15741110|VR
ACCTCCAGTTGGTGCCATTGCTACAGCCTTGGCAATGCCGGCAGCTACAGCGGTGCCACTGAGGCTGGCGGCGTTGCGCCCG
>_HiSeq_15850990|_HiSeq_15850970|TR
TGCGAACCTCGTCAATTCCAACGTCGCCCGCTCGGCTCGTTTCGGTGGTAATTGGAACAACGGCGGTAACGATGGCCCTTCGAACTTGAACGCGAACAATGCTCCGTCGAATGGCAACGCGAATTACGGTGGCGACCTTTGTTT
>_HiSeq_15850990|_HiSeq_15850970|VR
TGCGCCCCTCGGCCTTTCCGCCGTCGCCCGCTCGGCTCGTTTCGGTGGTACTTGGTCCTACGGCGGTTACGCTGGCCCTTCGTACTTGCACGCGTCCTCTGCTCCGTCGACTGGCTACGCGTCTTCCGGTGGCGACCTTTGCTT
>_HiSeq_16140300|_HiSeq_16140280|TR
TTAACATCGTCCAACTACTGGGCGGCCACTGAGTACAATACGAACAACGCTTGGAACGTGAACTTC
>_HiSeq_16140300|_HiSeq_16140280|VR
TTTACATCGTCCAACTACTGGGCGGCCACTGAGTCCAGTACGGGCAGCGCTTGGCGCGTGTACTTC
>_HiSeq_16776240|_HiSeq_16776230|TR
CGCCGTCTGCATTCGGTTCGGCAACTGCAACAACGGGGCTCATGACGGCTTGCGTGCTCGCAATTGGAACAACGTCGCCACGAACGCGAACTGGAACATCGGGTTCGCCGTCATTCT
>_HiSeq_16776240|_HiSeq_16776230|VR
CGCCGTCTGCATTCGGTTCGGCCACTGCAACAACGGGGCTCATGACGGCTTGCGTGCTCGCTTTTGGAACTTCGTCGCCACGAACGCGGGCTGGAACATCGGGTTCGCCGTCTTTCT
>_HiSeq_16913570|_HiSeq_16913590|TR
CGGCAATTCCGTCCGATGTTTACTTCGTTAGTTCCAGGTTTAGCCCCTTCCAGACTTTCCAAA
>_HiSeq_16913570|_HiSeq_16913590|VR
CGGCAATTCCGTCCGATGTTTACTTCGTTAGTTCCAGGTTTAGCCTCTTCCAGCCTTTCCGAA
>_HiSeq_16976320|_HiSeq_16976290|TR
ATTTTCTTCCCGGCTTCGGGCAACTACAATGGTACTTCGCTCAACAACCGCGGTTCGAACGGCAACTATTGGAGTTCGTCTTACATATCGGCGACGAACGCATACAACTTGAACTTTAATTCGGGTGGTGTGAATCCAGCGAACAACAACAACCGGCGCTATGGTTTTACGGCGAGGGCTGTTCAGCAT
>_HiSeq_16976320|_HiSeq_16976290|VR
ATTTTCTTCCCGGCTTCGGGCCACTACAATGGTACTTCGCTCGACTACCGCGGTTCGGACGGCTACTATTGGAGTTCGTCTTACGTATCGGCGACGATCGCATACTACTTGTACTTTTATTCGGGTGGTGTGAGTCCAGCGAACCACAGCAACCGGCGCCTTGGTTTTACGGCGAGGGCTGTTCAGTAA
>_HiSeq_17125730|_HiSeq_17125710|TR
GCTTATTTGCCATTTGCGAATGGCCTTGTCGCTCTCCACTGCGGGAACAACTGGAACAACGGCGTGCATTGCGGTCCTCGCACTGTGAACGTGAACAACAACCCTTGGAACGTCAACACGAACATCG
>_HiSeq_17125730|_HiSeq_17125710|VR
GCTTATTTGCCATTTGCGGGTGGCCTTGTCGCTCTCCGCTGCGGGAGCAACTGGAACAACGGCGTGCATTGCGGTCCTCGCACTGTGCACGTGGGCAACAACCCTTGGGACGTCAACACGAACATCG
>_HiSeq_17677360|_HiSeq_17677380|TR
GGCCGCGGTTGCGTGCAATGCGAACAATAACGGAAATGCGAACAATAACAGTGTAACTAACGATTTTGCGGCGGTCGGGATTA
>_HiSeq_17677360|_HiSeq_17677380|VR
GGCCGCGGTTGCGTGCCGTGCGGACTATGGCGGATTTGCGAGCTATGCCAGTGTAGCTAACGGTTTTGCGGCGGTCGGGCTTA
>_HiSeq_17718970|_HiSeq_17718820|TR
TGTCCTGTTCGGTGGTAATGCGAACAACGGTGCGAATTGCGGCTTCGTGTATGCGAACTCGAATAACGCTCCTTCGAATACGAATGCGAACATCGGCTCTCGCCTATACTT
>_HiSeq_17718970|_HiSeq_17718820|VR
TGTCCTGTTCGGTGGTTTTGCGCGCCGCGGTGCGCTTTGCGGCTTCGTGTTTGCGTACTCGACTTTCGCTCCTTCGAGTACGTTTGCGAACATCGGCTCTCGCCTTTGCTT
>_HiSeq_18235150|_HiSeq_18235160|TR
ATGACAAAGAGTTTTATCTATGACAATTGGGCTTGTCAGAAAGGGAAAGGCACAGACGCTGC
>_HiSeq_18235150|_HiSeq_18235160|VR
ATGACAAAAAGCTTTATCTATGACAATTGGGCTTGTCAGAAAGGGAAAGGCACAGACGCTGC
>_HiSeq_19076510|_HiSeq_19076470|TR
CGCGTCCGGCTACCGGAACAGAACGAGTGGCGGCTTGAACAATGTCGGGTCGAACGGCAACTTCTGGTCGTTTGCTCCGAACTCGCAGACCAACGCTCGCAACTTGAACTTCAACAGCGGCAACGTCAACCCGTTGAACAACAACAACCGGGCTAACGGCTTCAGCGTGCGTCCCTCCCGAGCATT
>_HiSeq_19076510|_HiSeq_19076470|VR
CGCGTCCGGCTGCCGGAACAGAACGAGTGGCGGCTTGAACGGTGTCGGGTCGTACGGCTACTTCTGGTCGTTTGCTCCGTACTCGCAGACCATCGCTCGCAACTTGTACTTCTACAGCGGCAACGTCTACCCGTTGTACAGCAACCTCCGGGCTTACGGCTTCAGCGTGCGTCCCTCCCGAGAATT
>_HiSeq_19103800|_HiSeq_19103820|TR
ATACGCTCAGAACTGCCGTCTGCGTTCTGCCAATCGTTCGAACGCGAACAATGTCT
>_HiSeq_19103800|_HiSeq_19103820|VR
ATCCGCTCAGTCCTGCCGTCTGCGTTCTGCCAGTCGTTCGAGCGCGACCAATGTCT
>_HiSeq_20112160|_HiSeq_20112180|TR
CGCTCGAACTGGTGGCTTCGCGATGTCGCGAACACGACGAACTTCGCCAATGTGAACGGCAACGGCAATGCGAACAACAACAACGCTTCGAACTCTAATGGCGTTCGCCCGGATTTCGAAA
>_HiSeq_20112160|_HiSeq_20112180|VR
CGCTCGACCTGGTGGCTTCGCGATGTCGCGGGCACGACGTCCTTCGCCAGTGTGGGCGGCTACGGCGCTGCGAGCGGCACCACCGCTTCGGCCTCTTTTGGCGTTCGCCCGGCTTTCGGAA
>_HiSeq_20112160|_HiSeq_20111840|TR
GGCTTCGCGATGTCGCGAACACGACGAACTTCGCCAATGTGAACGGCAACGGCAATGCGAACAACAACAACGCTTCGA
>_HiSeq_20112160|_HiSeq_20111840|VR
GGCTTCGCGATGTCGCGAGCACGACGTCCTTCGCCTATGTGACCGGCGGCGGCGTTGCGCGCTACTCCGGCGCTTCGA
>_HiSeq_20464190|_HiSeq_20464170|TR
TTCCCTTTGTCCGTTCCCGCTCCAATGGCTGGAATTTGAACAACAACGGGAATTTCAACGGCAACAACAACCTGAACAACAACAATCGGGCGTTGTCGGTTGCGAACTTG
>_HiSeq_20464190|_HiSeq_20464170|VR
TTCCCTTTGTCCGTTCCCGCTCCCTTGGCTGGAATTTGTACGCCACCGGGGCTTTCTACGGCAGCTACCCCCTGTACACCAACGGTCGGGCGTTGTCGGTTGCGCTCTTG
>_HiSeq_20464190|_HiSeq_20464270|TR
TTCCCTTTGTCCGTTCCCGCTCCAATGGCTGGAATTTGAACAACAACGGGAATTTCAACGGCAACAACAACCTGAACAACAACAATCGGGCGTTGTCGGTTGCGAACTTG
>_HiSeq_20464190|_HiSeq_20464270|VR
TTCCCTTTGTCCGTTCCCGCTCCGGTGGCTGGAGTTTGCCATACAGCGGGTTTTTCACCGGCAGCACCCCCATGCACTACATCAGTCGGGCGTTGTCGGTCGCGCTCTTG
>_HiSeq_20499930|_HiSeq_20499910|TR
TCGTGTGCTCGGTCGGTCGAACAACAACGGTAACGCCAATGGCGGCGTCGCCTATGCGAACGCGAACAACGCATCATCGAATGCGAATACGAATTACGGGTCGCGGCTTGC
>_HiSeq_20499930|_HiSeq_20499910|VR
TCGTGTGCTCGGTCGGTCGCACAGCAACGGTAACGCCAATGGCGGCGTCGCCTGTGCGAGCGCGAGCTACGCGTCATCGAGTGCGTATGCGGGTTACGGGTCGCGGCTTGC
>_HiSeq_20541590|_HiSeq_20541620|TR
TTCTTCCCTGCCTCTGGCAACAGGAACGGGACTTCGCTCAACAACAGGGGCTCCAACGGGAACTACTGGTCTTCGTCGCTCTACTCATCAGCGAACGGTTACAACCTGAACTTCAATTCGGGAGGAGTCAATCCAGCCAACAACAACAATCGGTTCAACGGCTTCAGTGTCAGGGCAGTCCAG
>_HiSeq_20541590|_HiSeq_20541620|VR
TTCTTCCCTGCCTCTGGCTACAGGAGCGGGACTTCGCTCAACCTCAGGGGCTCCTACGGGGGCTGCTGGTCTTCGTCGCTCTACTCATCAGCGCTCGGTTACCACCTGTACTTCTATTCGGGAGGAGTCAATCCAGCCGGCAACTACAGTCGGTTCAGCGGCTTCAGTGTCAGGGCAGTCCAG
>_HiSeq_21045460|_HiSeq_21045480|TR
ACTTCGCTAATGTCAATAACAACGGTAATGCGAACAACAACAACGCTAGTA
>_HiSeq_21045460|_HiSeq_21045480|VR
ACTTCGCTTATGTCGATTACTACGGTCGTGCGAGCTCCAACCACGCTAG
>_HiSeq_21562580|_HiSeq_21562600|TR
ACATCCGTACAGCACGTAACTGGTGGCTTCGCTCGCCCAACCCCTCGAACGCGAACAACGAGCGCAACGTCAACACGGACGGGAGCTTGAACAACAACAACGCGAACAACGGGAACTGGGCCGTGCCGGACC
>_HiSeq_21562580|_HiSeq_21562600|VR
ACAACGGCACAGCGCGTGTCTGGTGGCTTCGCTCGCCCAACCCCTCGAGCGCGAACGGCGAGCGCAGCGTCATCACGGACGGGAGCTTGAACCACAGCGGCGCGGACTACGGGAGCTGGGCCGTGCCGGGCC
>_HiSeq_22367130|_HiSeq_22367110|TR
GTGGTGTCTGGCACTAACTTCGCTAATTGCAACAATAACGGGAATTGCAACAATAACAACGCTTCTAACTCTAATGGCGTTCGCCCCGATTTCG
>_HiSeq_22367130|_HiSeq_22367110|VR
GTGGTGTCTGGCACTAACTTCGCTCTTTGCCGCAATAACGGTTATTGCAACTATACCAACGCTTCTTCCTCTAGTGGCGTTCGCCCCGCTTTCG
>_HiSeq_22544010|_HiSeq_22544030|TR
GGTTCGAACGGCAACTACTGGTCAGGTTCTTGGAACTCCTCTGACAACGCGTACAACTTGAACTTCAATAGTTCTTCGGTGA
>_HiSeq_22544010|_HiSeq_22544030|VR
GGTTCGAGCGGCCGCTACTGGTCAGGTTCTTGGTACTCCTCTGACTACGCGTACAACTTGTACTTCAGTAGTTCTTCGGTGA
>_HiSeq_22742180|_HiSeq_22742430|TR
ACGGTACGACGCTCAACAACCGAGGCTCGAACGGGAACTACTGGTCCTCGTCGTTCAACTCTGCCACGAACGCCTACAACCTGAACTTCAATTCCACGGACGTGAATCCGCAGAACAACAACAATCGCAGGAACGGCTTTACGGTCCGCGCGG
>_HiSeq_22742180|_HiSeq_22742430|VR
ACGGTACGACGCTCTACAGCCGAGGCTCGCACGGGAGCTACTGGTCCTCGTCGTTCAACTCTGCCACGAACGCCTACATCCTGAACTTCAGTTCCACGGACGTGAATCCGCAGAACTACGACAATCGCAGGAGCGGCTTGGCGGTCCGCGCGG
>_HiSeq_22742180|_HiSeq_22742070|TR
ACGGTACGACGCTCAACAACCGAGGCTCGAACGGGAACTACTGGTCCTCGTCGTTCAACTCTGCCACGAACGCCTACAACCTGAACTTCAATTCCACGGACGTGAATCCGCAGAACAACAACAATCGCAGGAACGGCTTTACGGTCCGCGCGGTTCAG
>_HiSeq_22742180|_HiSeq_22742070|VR
ACGGTACGACGCTCTACCGCAGAGGCTCCTACGGGAACTACTGGTCCTCGTCGTTCTACTCTGCCACGGACGCCTACTACCTGCTCTTCGATTCCACGGACGTGGATCCGCAGAACTACTACAATCGCAGGCTCGGCTTTCCGGTCCGCGCGGTTCAG
>_HiSeq_23451300|_HiSeq_23451190|TR
ATTCCGCTGCGAACTTCGCTAATGTCAACAACAACGGCAATGCGAACTGCA
>_HiSeq_23451300|_HiSeq_23451190|VR
ATTCCGCTGCGACCTTCGCTTTTGTCCACGGCTACGGCAATGCGGGCTGCA
>_HiSeq_23451300|_HiSeq_23451320|TR
TTCCGCTGCGAACTTCGCTAATGTCAACAACAACGGCAATGCGAACTGCA
>_HiSeq_23451300|_HiSeq_23451320|VR
TTCCGCTGCGTACTTCGCTTTTGTCAGCTACACCGGCCATGCTTACTGCA
>_HiSeq_23656290|_HiSeq_23656280|TR
CCCGTTCTGTCCGTGGGTTCCGTCGTGGTAACAACGCTAACAATTCGAACCTGTCCCCGTTTACGTTGAACGCTAACAATTCGCCCTCGAATTCGAACTCGAACATCGGTTTCG
>_HiSeq_23656290|_HiSeq_23656280|VR
CCCGTTCTGTCCGTGGGTTCCGTCGTGGTCTCTACGCTGGCGGTTCGGTCCTGTCCCCGTTTACGTTGAGCGCTGGCTATTCGCCCTCGCATTCGGGCTCGGTCATCGGTTTCG
>_HiSeq_23663650|_HiSeq_23663640|TR
CCGTCCGTGCAACGTCAATGTGGGCAATGCCAATGCCAACAATGGCCTGTTCAACCTCAATGGTAACAACGACTGGTCCAATGCTAACGGTGCGCGAAATTGCT
>_HiSeq_23663650|_HiSeq_23663640|VR
CCGTCCGTGCGACGTCTATGTGGGCTCTGCCTATGCCAGCTATGGCCTGTTCAACCTCTATGGTCACCTCGACTGGTCCGATGCTTTCGGTGCGCGTCTTTGCT
>_HiSeq_23737370|_HiSeq_23737390|TR
ACAGCAACTACTGGAGCAGCACCGAGTACAACACGAACAACGCGTGGAACGTCAACTTCGGGTCTGGCAACGTGAACAACAACAACAAGTATAACACCAACAACGTGGTGCGGCCCGTGGCAG
>_HiSeq_23737370|_HiSeq_23737390|VR
ACAGCTACTACTGGAGCAGCGCCGAGTACGGCACGGGCAACGCGTGGTACGTCAGCTTCGGGTCTGGCAACGTGAGCGGCAACGGCAGCAAGTATAACACCAACGGCGTGGTGCGGCCCGTGGCAG
>_HiSeq_23737370|_HiSeq_23737230|TR
CTGGAGCAGCACCGAGTACAACACGAACAACGCGTGGAACGTCAACTTCGGGTCTGGCAACGTGAACAACAACAACAAGTATAACACCAACAACGTGGTGCGGCCCGTGGCAGCA
>_HiSeq_23737370|_HiSeq_23737230|VR
CTGGAGCAGCACCGAGTACAACACGAGCAACGCGTGGTACGTCAACTTCGGGTCTGGCTACGTGAACAGCACCTACAAGTATTACACCAGCAACGTGGTGCGGCCCGTGGCAGCA
>_HiSeq_24338050|_HiSeq_24338120|TR
GTTGCTGATGCGGTGA
>_HiSeq_24338050|_HiSeq_24338120|VR
GTTGCTGATGCGGTGA
>_HiSeq_24727370|_HiSeq_24727390|TR
TGGCCGCAATAACTGGTGGACACTCTCAGCCACATCCGGGAATTCCACGAACTTTGTTAATGTCAACAACAACGGCAATGTCAACAACAACAACGCGTCCAACGATAATCGCGGCCCCGTCTGATTCC
>_HiSeq_24727370|_HiSeq_24727390|VR
TGGCCGCAATCTCTGGTGGACACTCTCAGCCACATCCGGGTATTCCACGGCCTTTGTTTATGTCCTCAACGGCGGCCATGTCACCACCAACTACGCGTCCTACGATTATCGCGGCCCCGTCTGCTTCC
>_HiSeq_25101540|_HiSeq_25101510|TR
TTCGCGCAACAACGCTTGGCTGTCGTCTATTAGCAGCGGGACTAACTTCTGCAATGTCAACAACAACGGTAATGCCAACAACAACGCGGCTCATAACAGTAATGCCGTCCGCCCGATTTCGTGTATCC
>_HiSeq_25101540|_HiSeq_25101510|VR
TTCGCGCAACGCCGCTTGGCTGTCGTCTATTAGCAGCGGGACTTCCTTCTGCAATGTCAGCAACAGCGGTTATGCCAGCAACGGCGCGGCTCATTACAGTGGTGCCGTCCGCCCGTATTTCCTGCTATCC
>_HiSeq_25298720|_HiSeq_25298730|TR
ATACGTGGTGA
>_HiSeq_25298720|_HiSeq_25298730|VR
ATACGTGGTGA
>_HiSeq_25815380|_HiSeq_25815360|TR
CGCTGTCGAACAACCGCAACAACGCGATTGGCCCGTGGTACGTCAACTCCAACAACGGGCCGTCCAACGCTAACGGCTACTACTGGGGCGGTCGCACACCT
>_HiSeq_25815380|_HiSeq_25815360|VR
CGCTGTCGATCAACCGCAACGGCGCGATTGGCCCGTGGTACGTCTTCTCCGGCTTCGGGCCGTCCTACGCTAACGGCTACTACTGGGGCGGTCGCGCATCT
>_HiSeq_25884770|_HiSeq_25884740|TR
AAAGGCGGTTGCCTCGGCTGCTAACTTCTGCAATGTGAACAACAATGGCAATGCGAACTACAACAACGCGTCGAATACGAACAATTATGTTCGGCCCCGATTTGAAATCG
>_HiSeq_25884770|_HiSeq_25884740|VR
AAAGGCGGTTGCCTCGGCTGCTTACTTCTGCCATGTGAACAGCTATGGCATTGCGAACTACAACGGCGCTGGTAATGCGAGCAGTTACGTCCGTCCCCGCTTCGTAATCG
>_HiSeq_26150470|_HiSeq_26150500|TR
CGTCGTGTCTAACCGTGGGGCTAACTACAACACGAATGCCAACAACGGCGTGTCTTACTTCAATCGTAACACGGTGTCTAACTCGAACGATAACATCGGGTGTCGC
>_HiSeq_26150470|_HiSeq_26150500|VR
CGTCGTGTCTAACCGTGGGGCTAACTACTACACGTATGCCCGCAGCGGCGTGTCTTACTTCCATCGTAACGCGGTGTCTAGCTCGGACGGTAACATCGGGTGTCGC
>_HiSeq_26739750|_HiSeq_26739730|TR
CGGTCGGGTGCTGGGTCGGTCGAACAACAACGGTAACGCGAATGGCGGTGTCGCCTATGCGAATGCGAACAACGCATCTTCGAACTCGAATACGAGCTACGGTTCTCGGCTCGC
>_HiSeq_26739750|_HiSeq_26739730|VR
CGGTCGGGTGCTGGGTCGGTCGCACAACCTCGGTTACGCGTATGGCGGTGTCGCCTCTGCGTATGCGGGCCACGCATCTTCGACCTCGCATACGAGCTTCGGTTCTCGGCTCGC
>_HiSeq_26739750|_HiSeq_26739930|TR
GTCGGGTGCTGGGTCGGTCGAACAACAACGGTAACGCGAATGGCGGTGTCGCCTATGCGAATGCGAACAACGCATCTTCGAACTCGAATACGAGCTACGGTTCTCGGCTCGC
>_HiSeq_26739750|_HiSeq_26739930|VR
GTCGGGTGCTGGGTCGGTCGTACAGCTACGGTAACGCGAGTGGCGGTGTCGCCTGTGCGTATGCGGTCAACGCATCTTCGATCTCGTATACGAGCTACGGTTCTCGGCTCGC
>RmDRAFT_04695190|RmDRAFT_04695220|TR
GAGGAAGTCATACTGCTTCAGCGCGCCTTGCATCTTATTGAGGACGGCATATTTGG
>RmDRAFT_04695190|RmDRAFT_04695220|VR
GAGGAAGCCGTACTGGAACACCAGCGCGCCTATGGTCTTGAGCCCGACGGCATAGTTGG
>RmDRAFT_06348640|RmDRAFT_06348620|TR
ACAATCGGGAGCGAAGCGATTAGCGTTGCTGGCGTTGTTGTTGTTGGCGTTGCCAGACGTGTTGACATTCCATGT
>RmDRAFT_06348640|RmDRAFT_06348620|VR
ACAAGCGGGAGCGAAGCGATAAGCGCTGCTGGCGGTGGTGCTGCTGGCGTAGCCAGACGCGTTGACAAACCATGA
>RmDRAFT_11314930|RmDRAFT_11314910|TR
ACTAGTCGCAACCGGTGGCTCCGCTCGTGCAACCGTGGCAACGCCAACAACGCGTGGTACGTGAACTCGTCGGGCAACGTCAACAACAACAACGCGAACAACGCCAATCGGTGCGCCCCGTGATTG
>RmDRAFT_11314930|RmDRAFT_11314910|VR
ACTAGTCGCTCCCGGTGGCTCCGCTCGTGCTACCGTGGCAGCGCCTCCAACGCGTGGTGCGTGTACTCGTCGGGCTACGTCGGCAGCAACTACGCGGGCAACGCCGTTCGGTGCGCCCCGTGCTTG
>SRM_00297300|SRM_00297320|TR
CTTCGTCCAACTACTGGAGTTCCACGGAGAACAGTGGTAATAACGCCTGGAACGTCAACTTCGGCGGCACGAACTCCAACAACAACAACAAGAACAACAGCAACTATGTGAGGGCGGTGGCGGCACTT
>SRM_00297300|SRM_00297320|VR
CTTCGTCCTACTACTGGAGTTCCACGGAGTACAGTGGTACTTACGCCTGGTACGTCTACTTCGGCGGCACGTACTCCTACACACCTCAGCAAAACTACAGCTACTATGTGAGGGCGGTGGCGGCATTT
>BMHB2_0145.00006770|BMHB2_0145.00006780|TR
CTTGTGGGTGGGAACGGCAACAACGGTTCGAATGACGGTCCCTTCTACGTGAACGGCAACAACGGGGTTTGGAACACGAACTGGAACATCGGGTCGCGCTAATCTCTTGGCT
>BMHB2_0145.00006770|BMHB2_0145.00006780|VR
CTTGTGGGTGGGGACGGCGGCAACGGTTCGAGTGACGGTCCCTTCTACGTGAACGGCTACAGCGGGGTTTGGTACACGGCCTGGCTCATCGGGTCGCGCTGCTTTCTGTGGCT
>BMHB2_0582.00013390|BMHB2_0582.00013410|TR
GGGTGTCCTTTTCGGCGGTAATGCGAATAACAGCGCGAATGCAGGCTTCGGTTATGCGAATACGAATAACACGGCCACGAATACGAATACGAATATCGGTTCCCAGCTATGCT
>BMHB2_0582.00013390|BMHB2_0582.00013410|VR
GGGTGTCCTTTTCGGCGGTTATGCGTATAGCGGCGCGATTGCGGGCTTCGGTTTTGCGGATGCGCATGGCGCGGCCACGTATTCGTCTGCGACTATCGGTTCCCGGCTTTGCT
>BMHB2_0592.00010330|BMHB2_0592.00010340|TR
CTTGTGGGTGGGAACGGCAACAACGGTTCGAATGACGGTCCCTTCTACGTGAACGGCAACAACGGGGTTTGGAACACGAACTGGAACATCGGGTCGCGCTAATCTCTTGGCT
>BMHB2_0592.00010330|BMHB2_0592.00010340|VR
CTTGTGGGTGGGGACGGCGGCAACGGTTCGAGTGACGGTCCCTTCTACGTGAACGGCTACAGCGGGGTTTGGTACACGGCCTGGCTCATCGGGTCGCGCTGCTTTCTGTGGCT
>BMHB2_0716.00012020|BMHB2_0716.00012030|TR
CTTGTGGGTGGGAACGGCAACAACGGTTCGAATGACGGTCCCTTCTACGTGAACGGCAACAACGGGGTTTGGAACACGAACTGGAACATCGGGTCGCGCTAATCTCTTGGCT
>BMHB2_0716.00012020|BMHB2_0716.00012030|VR
CTTGTGGGTGGGGACGGCGGCAACGGTTCGAGTGACGGTCCCTTCTACGTGAACGGCTACAGCGGGGTTTGGTACACGGCCTGGCTCATCGGGTCGCGCTGCTTTCTGTGGCT
>BMHB2_0793.00008540|BMHB2_0793.00008520|TR
GGGTGTCCTTTTCGGCGGTAATGCGAATAACAGCGCGAATGCAGGCTTCGGTTATGCGAATACGAATAACACGGCCACGAATACGAATACGAATATCGGTTCCCAGCTATGCT
>BMHB2_0793.00008540|BMHB2_0793.00008520|VR
GGGTGTCCTTTTCGGCGGTTATGCGTATAGCGGCGCGATTGCGGGCTTCGGTTTTGCGGATGCGCATGGCGCGGCCACGTATTCGTCTGCGACTATCGGTTCCCGGCTTTGCT
>BMHB2_0897.00001600|BMHB2_0897.00001610|TR
CTTGTGGGTGGGAACGGCAACAACGGTTCGAATGACGGTCCCTTCTACGTGAACGGCAACAACGGGGTTTGGAACACGAACTGGAACATCGGGTCGCGCTAATCTCTTGGCT
>BMHB2_0897.00001600|BMHB2_0897.00001610|VR
CTTGTGGGTGGGGACGGCGGCAACGGTTCGAGTGACGGTCCCTTCTACGTGAACGGCTACAGCGGGGTTTGGTACACGGCCTGGCTCATCGGGTCGCGCTGCTTTCTGTGGCT
>PRSSGFe2_0478.00000950|PRSSGFe2_0478.00000930|TR
GCGCATCCCGATCCGCGGGGGCAACTGGAACAACGGCGCGAACGCGGGTCTTGCGGCTCTGAACTTGAACAACCGCCGGTCGATCTCGAACAACAACATCGGCTTCCGCCCCGCTCTC
>PRSSGFe2_0478.00000950|PRSSGFe2_0478.00000930|VR
GCGCATCCCGATCCGCGGGGGCGACTGGTACATCGGCGCGCACGCGGGTCTTGCGGCTCTGATCTTGAACACCCGCCGGGCGATCTCGATCAGCGGCATCGGCTTCCGCCCCGCTTTC
>PRSSGFe2_0478.00000960|PRSSGFe2_0478.00000930|TR
GCGCATCCCGATCCGCGGGGGCAACTGGAACAACGGCGCGAACGCGGGTCTTGCGGCTCTGAACTTGAACAACCGCCGGTCGATCTCGAACAACAACATCGGCTTCCGCCCCGCTCTC
>PRSSGFe2_0478.00000960|PRSSGFe2_0478.00000930|VR
GCGCATCCCGATCCGCGGGGGCGACTGGTACATCGGCGCGCACGCGGGTCTTGCGGCTCTGATCTTGAACACCCGCCGGGCGATCTCGATCAGCGGCATCGGCTTCCGCCCCGCTTTC
>PRSSGFe2_0493.00000090|PRSSGFe2_0493.00000070|TR
AGCCGGTGGCAATTGGAGCGACGGCGTGAACTGCGGCCCTCGCTCGGTGAACTTGAACAATGTTCCGTGGAATGTGAACACGAACATCGGGTGTCGCCTGGCCTGTGA
>PRSSGFe2_0493.00000090|PRSSGFe2_0493.00000070|VR
AGCCGGTGGCTATTGGAGCGTCGGCGTGAGCTGCGGCCCTCGCTCGGTGGACTTGTACGGTGTTCCGTGGCTTGTGTACTCGAACATCGGGTGTCGCCTGGCCTGTGA
>PRSSGFe2_0519.00001770|PRSSGFe2_0519.00001890|TR
CTCCGTGGGGGCAATTGGAACAACACGTCGAATGCCGGGGTGTTCGCGCTGAACCTGAACAACCCGCGCTCGAATGTGAACACGAACATCGGGTTCCGTTGCGACT
>PRSSGFe2_0519.00001770|PRSSGFe2_0519.00001890|VR
CTCCGTGGGGGCACTTGGGGCAGCACGTCGGTTGCCGGGGTGTTCGCGCTGTACCTGGACTACCCGCGCTCGCGTGTGCACTCGAGCCTCGGGTTCCGTTGCGCCT
>PRSSG2_00052760|PRSSG2_00052770|TR
GTCAGTGGTAATGCGAATAATGGCGTGAATGCAGGGCTCACTTACTCGAATTCGAATAATGCGCCTTCGGATGCGAATGCGAATATCGGCTCTCACCTATGCTT
>PRSSG2_00052760|PRSSG2_00052770|VR
GTCGGTGGTGCTGCGACTGATGGCGTGTATGCGGGGCTCGCTTGCTCGCTTTCGAATTTTGCGCCTTCGGCTGCGAATGCGTTTGTCGGCTCTCGCCTTTGCTT
>PRSSG2_01624390|PRSSG2_01624370|TR
AGCCGGTGGCAATTGGAGCGACGGCGTGAACTGCGGCCCTCGCTCGGTGAACTTGAACAATGTTCCGTGGAATGTGAACACGAACATCGGGTGTCGCCTGGCCTGTGA
>PRSSG2_01624390|PRSSG2_01624370|VR
AGCCGGTGGCTATTGGAGCGTCGGCGTGAGCTGCGGCCCTCGCTCGGTGGACTTGTACGGTGTTCCGTGGCTTGTGTACTCGAACATCGGGTGTCGCCTGGCCTGTGA
>2200084948|2200084950|TR
AACTGCTGCGCGGTGGTTCGTGGAACAACAATCCTGAAAATTGCCGTTCTGCTTATCGCAACAACAACAATCTCGACAACAACAACAACAATATTGGTTTTCGGGTTGTGTGTAGTGGTGCGGCGAG
>2200084948|2200084950|VR
AACTGCTGCGCGGTGGTTCGTGGGACAACTATCCTGGAAATTGCCGTTCTGCTTATCGCTACCTCGGCAATCTCGACCCCTACTACTACCATATTGGTTTTCGGGTTGTGTGTAGTGGTGCGGCGAG
>2200090713|2200090715|TR
AACAACAATCCTGAAAATTGCCGTTCTGCTTATCGCAACAACAACAATCTCGACAACAACAACAACAATATTGGTTTTCGGGTTGTGTGTAGTGGTGCGGCGAG
>2200090713|2200090715|VR
GACAACTATCCTGGAAATTGCCGTTCTGCTTATCGCTACCTCGGCAATCTCGACCCCTACTACTACCATATTGGTTTTCGGGTTGTGTGTAGTGGTGCGGCGAG
>BMHB3a_1516467|BMHB3a_1516465|TR
CTACAGAGTACAGCGCTACGAACGCCTGGAATCTGAACCTCAACAACGGCAACATGAACAACAACACTAAGGCCACGAACACGAATCACATACGGCCGGTGTCAGCA
>BMHB3a_1516467|BMHB3a_1516465|VR
CTACAGAGTACAGCGCTACGACCGCCTGGCTTCTGAACCTCACCTACGGCAACATGGGCGCCAACACTAAGGCCACGTACACGACTCACATACGGCCGGTGTCAGCA
>2231102961|2231102964|TR
GAGCGGATGGCCCTCCGAGGCGGCAACTTCAACAACACGAACAATGCTGGAGTCGTATCGCTGAATCTCAACAATGTCCGGGGCAACTCGAACAACAACATTGGGTCCGGCCTGGATTAT
>2231102961|2231102964|VR
GAGCGGATGGCCCTCCGAGGCGGCTACTTCTCCGACACGTACTATGCTGGAGTCGGATCGCTGAATCTCAACAATGTCCGGGGCCTCTCGATCCACAGCATTGGGTCCGGCCTGGCTTAT
>2231105485|2231105486|TR
GCTGCTCGCGGGCGGTTATTGGACGAATGCCGCGAATTCGGGTTCCCGGTCGCGGAATGCGAATAACAGCTATCACTGGAACACTAATTCGAATATCAGCAGCCGCACTTGC
>2231105485|2231105486|VR
GCTGCTCGCGGGCGGTTGTTGGTGGGCGGGTGCCGCGGCTTCGGGTTCCCGGTCGCGGTATGCGAGTAGCGGCTATCGCTGGGGCGCTACTTCGGCTATCGGCGGCCGCGCTTGC
>2231108199|2231108198|TR
CCAGTTTCTTAGTCGCTCAATTGGGCAGTAATTGGAATAATGGTTCTAACACTGGTACTTTCTATTGGAATTTGAATAATTCTTCTTCTAATCGTAATCGGAATATCAGCAGCAGGGCAGT
>2231108199|2231108198|VR
CCGGTTTCTTGGTCGCTCAGTTGGGCGGTAGTTGGAGTAGTGGTTCTAACGCTGGTGCTTTCTTTGGTTTTTGTATTATTCTTCTTCTTTTCGTGGTCGGGCTATCGGCGGCGGGGCGGT
>2231509948|2231509950|TR
TGTTCCCGATTGCGGCGGCAATTGGACGAATGCGGCGAACGCTGGCGTTTTCTACCGGAACTTCAACAACAACCGGTCGAACGACAACAACAACGCGGCGCCCCGTGCCTCGGACTATTTC
>2231509948|2231509950|VR
TGTTCCCGTTTGCGGGCGACAATTGGTCGGCTGCGGCGGGCGCTGGCGTTTTCTTCCGGAGCTTCGGCAGCAGCCGGTCGCTCAACTACTACTACGCGGCGCCCCGTGCCTCGGCCTATCTC
>2244004296|2244004295|TR
GCTCATTGTCGGCGGCAATGCGAATAATGGTGCGAATGACGGTTTCGCCTACTCGAATTCGAATAACACCCCGTCGAATGCGAATGTGAATATCGGGTCGCAGCTATGCTTT
>2244004296|2244004295|VR
GCTCGTTGTCGGCGGCTATGCGGATGGTGGTGCGCTTGGCGGTTTCGCCTTCTCGTATTCGAATGACGCCCCGTCGTATGCGAATGTGCGTATCGGGTCGCGGCTTCGCTTT
>CowRDRAFT01_000025833|CowRDRAFT01_000025835|TR
CGCTCGAACTGGTGGCTTCGCGATGTCGCGAACACGACGAACTTCGCCAATGTGAACGGCAACGGCAATGCGAACAACAACAACGCTTCGAACTCTAATGGCGTTCGCCCGGATTTCGAAA
>CowRDRAFT01_000025833|CowRDRAFT01_000025835|VR
CGCTCGACCTGGTGGCTTCGCGATGTCGCGGGCACGACGTCCTTCGCCAGTGTGGGCGGCTACGGCGCTGCGAGCGGCACCACCGCTTCGGCCTCTTTTGGCGTTCGCCCGGCTTTCGGAA
>CowRDRAFT01_000025833|CowRDRAFT01_000025857|TR
GGCTTCGCGATGTCGCGAACACGACGAACTTCGCCAATGTGAACGGCAACGGCAATGCGAACAACAACAACGCTTCGAACTCTAATGGCGTTCGCCCGGATTTCGAA
>CowRDRAFT01_000025833|CowRDRAFT01_000025857|VR
GGCTTCGCGATGTCGCGAGCACGACGTCCTTCGCCTATGTGACCGGCGGCGGCGTTGCGCGCTACTCCGGCGCTTCGACCTCTATTGGCGTTCGCCCGGCTTTCAAA
>CowRDRAFT01_00021047|CowRDRAFT01_00021046|TR
AAGTGGGCGTGTTGTCCTGCGTTCGTACAACAATGCGAATACGCAAGGCGGAGTAGCGTGCGCGAATGCGAATAACGACTCCTCGAATACGAATGCGAATAACGGTTCGCGCCTCGC
>CowRDRAFT01_00021047|CowRDRAFT01_00021046|VR
AAGTGGGCGTGTTGTCCTGCGTTCGTGCAGCTATGCGAGGACGCAAGGCGGAGTAGCGTGCGCGGTTGCGGATTACGACTCCTCGAATACGTATGCGCATTACGGTTCGCGCCTCGC
>CowRDRAFT01_00045051|CowRDRAFT01_00045053|TR
TTCCCTTTGTCCGTTCCCGCTCCAATGGCTGGAATTTGAACAACAACGGGAATTTCAACGGCAACAACAACCTGAACAACAACAATCGGGCGTTGTCGGTCGCGAACTTG
>CowRDRAFT01_00045051|CowRDRAFT01_00045053|VR
TTCCCTTTGTCCGTTCCCGCTCCCTTGGCTGGAATTTGTACGCCACCGGGGCTTTCTACGGCAGCTACCCCCTGTACACCAACGGTCGGGCGTTGTCGGTTGCGCTCTTG
>CowRDRAFT01_00069033|CowRDRAFT01_00069031|TR
CGCCAACCTCGTGAATTCCAACGCGGTGCGGGCCGTGCGCCGTCGCGGTAACGTGAACAATGGCGCCAACTATGGGCCGCGCTACGTCAACGCGAACAACGCCCCCTCGAACGGGAATTGGAACTACGGGGCCGCCTTTA
>CowRDRAFT01_00069033|CowRDRAFT01_00069031|VR
CGCCAACCTCGTGTCTTCCAACGCGGTGCGGGCCGTGCGCCGTCGCGGTTACGTGTCCTATGGCGCCTACGCTGGGCCGCGCTACGTCAACGCGTACTACGCCCCCTCGAACGGGTCTTGGCCCTACGGGGCCGCGCTTTA
>Draft_00015303|Draft_00015301|TR
TTCGTGCCCTCAAACGGGGTGGCAATTGGAACAACACTTCCAATGCCGGGGTCTTTGCGTTGAATTTGAACAATTCGCCCACGAACACGAACACGAACATCGGATTCCGTTGTGCCCGGTA
>Draft_00015303|Draft_00015301|VR
TTCGTGCCCTCAGACGGGGTGGCACTTGGGACAGCACTTCCCATGCCGGGGTCTTTGCGTTGAGTTTGGGCAGTTCGCCCACGAACACGGGCACGCACCTCGGCTTCCGTTGTGCCCGGTA
>Draft_00044533|Draft_00044536|TR
ATTCCGATGGCGATCCGAACCTCCTTGGCGCGAACCGCAATGACGATGGCGTCCGGCTGAACGCGTATTGGGACAAGCCCGGCAACCGGTGGAATCGCGACAACGGGTTCGCGTTCGCCGTTTCGCAA
>Draft_00044533|Draft_00044536|VR
ATTCCGTTGGCGATCCGTTCCTCCTTGGCGCGGACCGCGATGGCGGTGGCGTCCGGCTGTGCGCGTATTGGGACAAGCCCGGCCACCGGTGGCATCGCGGCCGCGGGTTCGCGTTCGCCGTTTCGCAA
>Draft_00046941|Draft_00046943|TR
TATGCTGCCCTACGGGGTGGGAATTGGAACAATGGTGCGAACGCGGGGTTGTTCACGCTGAATTTGAACAATGTCCCTACGAACACGAACAACAACATCGGGTTCCGTGGCGCA
>Draft_00046941|Draft_00046943|VR
TATGCTGCCCGACGGGGTGGGAGTTGGTACTTTGGTGCGGACGCGGGGTTGTTCACGCTGCATTTGGGCAATGTCCCTGCGAGCACGAGCGACTCCTTCGGGTTCCGTGGCGCA
>Draft_000869821|Draft_000869819|TR
GAGCGGATGGCCCTCCGAGGCGGCAACTTCAACAACACGAACAATGCTGGAGTCGTATCGCTGAATCTCAACAATGTCCGGGGCAACTCGAACAACAACATTGGGTCCGGCCTGGATTAT
>Draft_000869821|Draft_000869819|VR
GAGCGGATGGCCCTCCGAGGCGGCTACTTCTCCGACACGTACTATGCTGGAGTCGGATCGCTGAATCTCAACAATGTCCGGGGCCTCTCGATCCACAGCATTGGGTCCGGCCTGGCTTAT
>Draft_00127914|Draft_00127911|TR
GCGAATAACACGGTCTCGAATTCCAATCGCAACAATGGCACCCACGTCGAGCTCAGG
>Draft_00127914|Draft_00127911|VR
GCGTATAACACGGTCTCGGCTTCCAATCGCGACGATGGCGCCCGCGTCGAGTTCCGG
>Draft_001310311|Draft_001310314|TR
TGCTGCCCTACGGGGCGGGAACTACAACAACGGCCTCAACAACGGGCTCTGGGCGACGAATCTGAACAACACTCCCGCCAACACGAACAACAACATCGGGTTCCGCGGCGCA
>Draft_001310311|Draft_001310314|VR
TGCTGCCCTGCGGGGCGGGTACTACGACAACGGCCTCAGCGGCGGGCTCTGGGCGGCGAGTCTGGGCAGCACTCCCGCCCACACGGACAACCGCCTCGGGTTCCGCGGCGCA
>Draft_00135942|Draft_00135944|TR
GCTTTCCTCCGCGGCGGGAATTGGAATAATGACACGAACGCTGGAGCATTCACACTGAATCTGAACAATTCACCTGCTAACACGAATACGAACATTGGGTTTCGCTGCGCCCGCTAG
>Draft_00135942|Draft_00135944|VR
GCTTTCCTCCGCGGCGGGTTTTGGAATGATGGCACGTACGCTGGGGCATTCACACTGTATCTGAACAATTCCCCTGCTAACACGGGTACGAACATTGGGTTTCGCTGCGCCCGCTAG
>Draft_001552917|Draft_001552914|TR
GCGGGCTGCGATCCGCGGCGGGAACTGGAATAACGGCTCTAACGCCCGGTCTGGTGTTGCTTTGAATTTGAACAACTTGCCATCGAACGTGAACAACAACATCGGCTTCCGCGCCGC
>Draft_001552917|Draft_001552914|VR
GCGGGCTGCGATCCGCGGCGGGTACTGGTATGTCGGCTCTGTCGCCCGGTCTGGTGTTGCTTTGGATTTGAGCTCCTTGCCATCGCGCGCGGACGCCTGCATCGGCTTCCGCGCCGC
>Draft_00195603|Draft_00195601|TR
TTACTAGTCAGCGGCAATTGGAACAATGGCACGAATTACGGTGTCGGCTATCGGTATGCGAATAGCGTTGCTTCGAATTCGAATCGCAATTACAGTTGCCAGCTTGAGCTC
>Draft_00195603|Draft_00195601|VR
TTGCTGGTCGGCGGCGCTTGGAACCGTGGCGCGTCTTGCGGTGTCGGCTATCGGTATGCGTCTGGCGTTGCTTCGNNTTCGTATCGCTATTGCGGTTGCCGGCTTGAGTTC
>Draft_002135810|Draft_002135813|TR
AGCGTTTCACGCTGCGGGCCGGCAACTATAACAACACGTCGAACGCCGGGCCCAAGTACAGCAACGCGAACAATCGGCGCTCGAACGGGAACGCCTTCGGCCTTGTTTT
>Draft_002135810|Draft_002135813|VR
AGCGTTTCACGCTGCGGGCCGGCCCCTATTACTACACGTCGAACGCCGGCCCCAAGTTCAGCTCCGCGAACCCTCGGCGCTCGCACGGGTTCGCCTTCGGCCTTGTTTT
>Draft_002135810|Draft_002135865|TR
AGCGTTTCACGCTGCGGGCCGGCAACTATAACAACACGTCGAACGCCGGGCCCAAGTACAGCAACGCGAACAATCGGCGCTCGAACGGGAACGCCTTCGGCCTTGTTTT
>Draft_002135810|Draft_002135865|VR
AGCGTTTCACGCTGCGGGCCGGCCCCTATTACTACACGTCGAACGCCGGCCCCAAGTTCAGCTCCGCGAACCCTCGGCGCTCGCACGGGTTCGCCTTCGGCCTTGTTTT
>Draft_002135811|Draft_002135813|TR
AGCGTTTCACGCTGCGGGCCGGCAACTATAACAACACGTCGAACGCCGGGCCCAAGTACAGCAACGCGAACAATCGGCGCTCGAACGGGAACGCCTTCGGCCTTGTTTT
>Draft_002135811|Draft_002135813|VR
AGCGTTTCACGCTGCGGGCCGGCCCCTATTACTACACGTCGAACGCCGGCCCCAAGTTCAGCTCCGCGAACCCTCGGCGCTCGCACGGGTTCGCCTTCGGCCTTGTTTT
>Draft_002135811|Draft_002135865|TR
AGCGTTTCACGCTGCGGGCCGGCAACTATAACAACACGTCGAACGCCGGGCCCAAGTACAGCAACGCGAACAATCGGCGCTCGAACGGGAACGCCTTCGGCCTTGTTTT
>Draft_002135811|Draft_002135865|VR
AGCGTTTCACGCTGCGGGCCGGCCCCTATTACTACACGTCGAACGCCGGCCCCAAGTTCAGCTCCGCGAACCCTCGGCGCTCGCACGGGTTCGCCTTCGGCCTTGTTTT
>Draft_002135863|Draft_002135865|TR
AGCGTTTCACGCTGCGGGCCGGCAACTATAACAACACGTCGAACGCCGGGCCCAAGTACAGCAACGCGAACAATCGGCGCTCGAACGGGAACGCCTTCGGCCTTGTTTT
>Draft_002135863|Draft_002135865|VR
AGCGTTTCACGCTGCGGGCCGGCCCCTATTACTACACGTCGAACGCCGGCCCCAAGTTCAGCTCCGCGAACCCTCGGCGCTCGCACGGGTTCGCCTTCGGCCTTGTTTT
>Draft_00280976|Draft_00280979|TR
CCTATGCTGCCCTACGGGGCGGGAATTGGAACAATGGCTCGAACGCAGGCTTGTTCGCGTTGAATCTGAACAATGTCCCTACGAACACGAACAACAACATCGGGTTCCGTGGCGCA
>Draft_00280976|Draft_00280979|VR
CCTATGCTGCCCTGCGGGGCGGGCATTGGTACGATGGCTCGAACGCAGGCTTGTTCGCGTTGAATCTGTACCATGTCCCTACGAGCACGCGCAGCGACATCGGGTTCCGTGGCGCA
>Draft_00386523|Draft_00386521|TR
GTCTTGCTAGTCAGCAGCAATTGGAACAATGGCACGAATGCAGGAGTCGCTTATCAGAATGCGAACAACACGACTTCGAATTCGAATCGGAATATCAGCAGCCAGCTTGAACTCATG
>Draft_00386523|Draft_00386521|VR
GTCTTGCTAGTCGGCGGCCTTTGGAACTATGGCGCGTATGCGGGGGTCGCTTATCGGAATGCGTACAGCGCGGCTTCGCTTTCGAGTCGGTATGTCGGCGGCCGGCTCGAATTCTTG
>Draft_00399521|Draft_00399522|TR
GCTGCTCGCGGGCGGTTNTTGGNCGANTGCCGCGNNTTCGGGTTCCCGGTCGCGGAATGCGAATAACAGCTATCACTGGAACACTAATTCGAATATCAGCAGCCGCACTTGC
>Draft_00399521|Draft_00399522|VR
GCTGCTCGCGGGCGGTTGTTGGTGGGCGGGTGCCGCGGCTTCGGGTTCCCGGTCGCGGTATGCGAGTAGCGGCTATCGCTGGGGCGCTACTTCGGCTATCGGCGGCCGCGCTTGC
>Draft_004074915|Draft_004074918|TR
CCAGTTTCTTAGTCGCTCAATTGGGCAGTAATTGGAATAATGGTTCTAACACTGGTACTTTCTATTGGAATTTGAATAATTCTTCTTCTAATCGTAATCGGAATATCAGCAGCAGGGCAGT
>Draft_004074915|Draft_004074918|VR
CCGGTTTCTTGGTCGCTCAGTTGGGCGGTAGTTGGAGTAGTGGTTCTAACGCTGGTGCTTTCTTTTGGTTTTTGTATTATTCTTCTTCTTTTCGTGGTCGGGCTATCGGCGGCGGGGCGGT
>Draft_004074916|Draft_004074918|TR
CCAGTTTCTTAGTCGCTCAATTGGGCAGTAATTGGAATAATGGTTCTAACACTGGTACTTTCTATTGGAATTTGAATAATTCTTCTTCTAATCGTAATCGGAATATCAGCAGCAGGGCAGT
>Draft_004074916|Draft_004074918|VR
CCGGTTTCTTGGTCGCTCAGTTGGGCGGTAGTTGGAGTAGTGGTTCTAACGCTGGTGCTTTCTTTTGGTTTTTGTATTATTCTTCTTCTTTTCGTGGTCGGGCTATCGGCGGCGGGGCGGT
>Draft_00543473|Draft_00543471|TR
GTAGCAGGTTACGAAATTGGGTGGAAATTCTAATAATGGAGCTAATGCAGGTTTCTTCTATTGGAATCTTAATAATTCTTCCACTAATTCTAATCGGAATATCGGCACTCGACTTAGTTT
>Draft_00543473|Draft_00543471|VR
GTGGCGGGTTGCGGCGTTGGGTGGAGATTCTAGTTTTGGAGCTGGTGCGGGTTTCTTCGGTTGGAGTCTTAATACTTCTTCCGCTAGTTCTGTTCGGTATGTCGGCGCTCGGCTTGGTTT
>Draft_00961953|Draft_00961951|TR
ACGTGGAGTTTTGTTAGGCGGTAATGCGAATAACAGTGCGAATGCAGGCTTCGTTTATACGAATTCGAATAACAGTCCTTCGAATGCGAATGCGAATATCAGCGCTCACCAATGttt
>Draft_00961953|Draft_00961951|VR
ACGTGGGGTTTTGTTGGGCGGTGCTGCGAATAGCGGTGCGACTGCGGGCTTCGTTTATACGAATTCGAATAACGGTCCTTCGGGTGCGGCTGCGTTTATCGGCGCTCGCCTCTGTTT
>Draft_04875693|Draft_04875691|TR
GGCTCTAACCGCGTTCTTCGCGGCGGCAGCTGGAACAACAACGCGTCTAACTGTCGTGTTGCTAATCGGaacaacaacaaccccgataacagtaacaacaacaacGGGTTCCGAGTTGTCCGTCTCCCATAG
>Draft_04875693|Draft_04875691|VR
GGCTCTTACCGCGTTCTTCGCGGCGGCGGCTGGAACCGCTACGCGTCTTACTGTCGTGTTGCTATTCGGAACTTCAACTACCCCGATAGCAGTAACCGCAGCTACGGGTTCCGAGTTGTCCGTCTCCCATAG
>Draft_01915714|Draft_0191579|TR
ACGGCGGCAATTGGAGCAACGGCGCGAACGCCGGCCTGTTCTATCTCAACGTCAACAACGCCGCGTCGAACTCGAACACGAACATCGGCGGCCGCCTCGCAAA
>Draft_01915714|Draft_0191579|VR
ACGGCGGCTATTGGAGCGACGGCGCGAACGCCGGCCTGTTCTATCTCTACGTCACCGCCGCCGCGTCGGGCTCGTACACGAGCGTCGGCGGCCGCCTCGCAAA
>Draft_0778018|Draft_07780111|TR
CTTTTCCCGTATGCCTCCGGCAACTGGAACAACGCTGCGGATGCTGGCGTCTTCTACCGCAACTGGAACAACAACCGGTCGAATGACAACAATAACGCGTCTTTCCGCTGTGCCGACTAC
>Draft_0778018|Draft_07780111|VR
CTTTTCCCGTGTGCCTCCGGCCACTGTAGCAACGCTGCGGTTGCTGGCGTCTTCTACCGCCACTGGGGCCGCGACCGGTCGGGTGGCGACGGTGGCGCGTCTTTCCGCTGTGCCGCCTAC
>Draft_00158519|Draft_00158517|TR
CGAGTACTTCCCGATCGTGGGCGGCAATTGGAACAACGGTGCCAATGCCGGCCTGTGGAACGTGAACTGCAACAACGCAGCGTCCAACACGAACACGAACATCGGGGGGCGCCTGGCGAA
>Draft_00158519|Draft_00158517|VR
CGAGTACTTCCCGATCGTGGGCGGCGGTTGGGGCAACGGTGCCGGTGCCGGCCTGTGGGGCGTGCTCTGCAACAGCGCAGCGTCCAACGCGAGCGCGGACATCGGGGGGCGCCTGGCGAA
>Draft_01628114|Draft_01628112|TR
AGCGCCACGAACGCGTGGAACCAGAACTGGAACTCGTCCAACCCTGGCAACCAGAACAACAACAACAAGACGAATACGAACCGTCTGCGAGCTGTCCGGCGA
>Draft_01628114|Draft_01628112|VR
AGCGCCACGGTCGCGTGGTTCCAGCACTGGGACTCGTCCTTCCCTGGCCGCCAGGTCAGCAGCGACAAGACGGGTACGGGCCGTCTGCGAGCTGTCCGGCGA
>Draft_0240064|Draft_0240069|TR
ACGGCGGCAATTGGAGCAACGGCGCGAACGCCGGCCTGTTCTATCTCAACGTCAACAACGCCGCGTCGAACTCGAACACGAACATCGGCGGCCGCCTCGCAAA
>Draft_0240064|Draft_0240069|VR
ACGGCGGCTATTGGAGCGACGGCGCGAACGCCGGCCTGTTCTATCTCTACGTCACCGCCGCCGCGTCGGGCTCGTACACGAGCGTCGGCGGCCGCCTCGCAAA
>Draft_0296168|Draft_02961611|TR
CTTTTCCCGTATGCCTCCGGCAACTGGAACAACGCTGCGGATGCTGGCGTCTTCTACCGCAACTGGAACAACAACCGGTCGAATGACAACAATAACGCGTCTTTCCGCTGTGCCGACTAC
>Draft_0296168|Draft_02961611|VR
CTTTTCCCGTGTGCCTCCGGCCACTGTAGCAACGCTGCGGTTGCTGGCGTCTTCTACCGCCACTGGGGCCGCGACCGGTCGGGTGGCGACGGTGGCGCGTCTTTCCGCTGTGCCGCCTAC
>PaHGMunAill_00040825|PaHGMunAill_00040821|TR
TTTTGGGCGGGTGAGGTCAACGACAACGGCAACAACGCCCTGATCGTGAACCTGGACAACGGCAACGTGAGCAACGACAACGTCGACAACAGCAACATCACGGACGCCGTCTGTCTTCGCTGA
>PaHGMunAill_00040825|PaHGMunAill_00040821|VR
TTTTGGGCGGGTGAGGTCATCGTCAACGGCAACCTCGCCCTGCTCGTGTACCTGGACGACGGCCTCGTGGGCAACGTCAGCGTCGGCAACAGCCTCATCACGGTCGCCGTCTGTCTTCGCTGA
>PaHGMunAill_00081582|PaHGMunAill_00081584|TR
CAGGCAACAACCGTGTGCTGCGCGGCGGTAGCTGGAACAACAACGCCCAGAACTGCCGCTCCGCGTACCGTAACAACAACGACCCCGACAATGCTAACAACAACCATGGGTTCCGTGTCGTTGTCGTTGTCCCTTAG
>PaHGMunAill_00081582|PaHGMunAill_00081584|VR
CAGGCGACTACCGCGTGCTGCGCGGCGGTTGCTGGTACATCTTCGCCCAGCTCTGCCGCTCCGCGTACCGCAACCGCAACTATCCCGGCAACGCTATCAACTACGTCGGGTTTCGCGTCGCGGTCGTCCCTTAG
>PaHGMunAill_00095314|PaHGMunAill_00095316|TR
GGTCGTCCACGGAGAACAATGATAATAACGCGTGGTACGTCAATTTTCAGAATGGCGATGCGAATCAAAACCCTAAGAACAACGATAACAATGTGCGCGCTGTCTTGGCTTTTT
>PaHGMunAill_00095314|PaHGMunAill_00095316|VR
GGTCGTCCACGGAGGACAATGATAATTACGCGTGGTACGTCAATTTTCAGAGTGGCGCTGCGAATCAAAACCCTAAGTTCTACGATATCTATGTGCGCGCTGTCTTGGCTTTTT
>PaHGMunAill_00122645|PaHGMunAill_00122641|TR
GGTGGCCAGAACTTCAACGGCAACACGAGCGGCATGAATACCAATACGAATACCAACAACTGGTTCAGTGTGCGTTGCGTCCAGAAATA
>PaHGMunAill_00122645|PaHGMunAill_00122641|VR
GGTGGCCAGGCCTTCTACGGCGTCACGAGCGGCATGTATACCCTTACGAGTACCAACTTCTGGTTCAGTGTGCGTTGCGTCCAGAATTA
>PaHGMunAill_00228062|PaHGMunAill_00228061|TR
GCGGTGGTAACTACTGGTCCGCGACGTCCAACAACACGAACAACGCGTACTACATCAACGTGAGCACCGGGAACCAGAACAACAACAACAAGACGAACACCGGCAACCGGGCCCGGTGCGTCAGGAGATCAGGAAAAGCTGCCGCCC
>PaHGMunAill_00228062|PaHGMunAill_00228061|VR
GCGGTGTTGGCTTCTGGTCCGCGACGACTACCGCCGACAATGTGTATACCATCGCCATCAACGACGGGCATCAGGACCTTACCGAAAAGACGTTTACCGGCGACCGGGCCCGGTGTGTCAGGAGATCAGGAAAAGACGGCGCCC
>PaHGMunAill_00326342|PaHGMunAill_00326344|TR
aattggatttacaactggaacaatggcaatcgtaacaacaacaatcagaacaacaacaatCGTGTTCGACCAGTCTCCGC
>PaHGMunAill_00326342|PaHGMunAill_00326344|VR
AATTGGATTTACTACTGGAACAGTGGCCTTCGTATCAACGACGATCAGAACGACAGCAGTCGTGTTCGCGCAGTCTCCGC
>PaHGMunAill_00789222|PaHGMunAill_00789221|TR
CGTCGCCTTCGGGCTTCGCGTTCAACTATGCGAATTACAACTATTCGAATGCGAATGCAGGTGACGCCTCGCGCAAATGCTT
>PaHGMunAill_00789222|PaHGMunAill_00789221|VR
CGTCGCCTTGGGGCTTCGCGTTCGGCTTTGCGAGTTACTACTATTCGCTTGCGCATGCGGGTGACGCCTCGCGCCTTTGCTT
>RmDRAFT_0290611|RmDRAFT_0290613|TR
CTTTCGGCAACCTCGCGAATTGGACTAACGATGGCTTTGGAGCTACGAATTTCTGGAACGAGTTGTCTAACCGCAGGTGGAACAACGCCTCGGCTAATT
>RmDRAFT_0290611|RmDRAFT_0290613|VR
CTTTCGGCGGCCTCGCGGATTGGGCTTCCGTTGGCTTTGGGGCTCCGGGTTTCTGGGCCGGGTTGTCTGACCGCGGGTGGCGCAACGCCTCGGCTGATT
>RmDRAFT_0368903|RmDRAFT_0368901|TR
AACGTGAACAGCAGTGGCAACGTGAACAACAGAAACAAGAACAACCAGAACGCCGTCCGTGCCGTGGCCGCACTC
>RmDRAFT_0368903|RmDRAFT_0368901|VR
TACGTGGGCAGCAGTGGCGGCGTGAACAACAGCGGCAAGGACTACCAGGGCGCCGTCCGTGCCGTGGCCGCATTC
>HighMDraftT1_0123832|HighMDraftT1_0123831|TR
CGTGGTGTTCTGTTCAGCGGTAATGCGAATAATGACGCGAATGCGGGGTTCGTTTATGCGAATACGAATAATACGCCTACGAATGCGAATTCGAATATCGGGTCGCAGCGTTGCTT
>HighMDraftT1_0123832|HighMDraftT1_0123831|VR
CGTGGTGTTCTGTTCGGCGGTGATGCGAGTTATGGCGCGTATGCGGGGTTCGTTTTTGCGTATACGCATATTACGCCTACTTATGCGAGTTCGCTTTTCGGGTCGCGGCTTTGCTT
>HighMDraftT1_03813919|HighMDraftT1_03813920|TR
CGCTGGTGGGAACTCGAACAACGGCGCGAATTGTGGCGTGTTTGCTCGGAATGCGAACAATTCTGCTGGGAACGCGAACTGGAACCAACGCGGGCGGTG
>HighMDraftT1_03813919|HighMDraftT1_03813920|VR
CGCTGGTGGGTTCTCTACCAACGGCGCGCTTTGTGGCGTGTTTGCTCGGCGTGCGTCCGTTTCTGCTGGGGCCGCGCACTGGTACCTACGCGGGCGGTG
>HighMDraftT1_0969283|HighMDraftT1_0969282|TR
AAGCAACGCTGCGACCCGATATTCGAATTCGCATTC
>HighMDraftT1_0969283|HighMDraftT1_0969282|VR
AAGCAAAGCCGCGACCCGAAAAGCGAACTCGCATAA
>HighMDraftT1_0969283|HighMDraftT1_0969281|TR
ATTCGTATTCGCATAAACGAACCCCGCATTCGCGTCATTATTCGCATTACCGCTGAACAGAACACCACG
>HighMDraftT1_0969283|HighMDraftT1_0969281|VR
ATGCGTATACGCAAAAACGAACCCCGCATACGCGCCATAACTCGCATCACCGCCGAACAGAACACCACG
>HighMDraftT1_1008842|HighMDraftT1_1008843|TR
GTTGCTAAATTCAGTGGCAATTGGAATAATAGCGCTAATACTGGCAGTTTCTATTTGAATCTGAATAATACTTCCAGTAATCGTAATGCTAATATCAGCGCTCACCTTG
>HighMDraftT1_1008842|HighMDraftT1_1008843|VR
GTTGCTAGGTTCGGTGGCGGTTGGATTAGTGGCGCTTATGCTGGCGGTTTCTATTTGAGTCTGGATTATGCTTCCGGTTATCGTGGTGCTAGTGTCGGCGCTCGCCTTG
>HighMDraftT1_1260415|HighMDraftT1_1260414|TR
CGTGGTGTTCTGTTCAGCGGTAATGCGAATAATGACGCGAATGCGGGGTTCGTTTATGCGAATACGAATAATACGCCTACGAATGCGAATTCGAATATCGGGTCGCAGCGTTGCTT
>HighMDraftT1_1260415|HighMDraftT1_1260414|VR
CGTGGTGTTCTGTTCGGCGGTGATGCGAGTTATGGCGCGTATGCGGGGTTCGTTTTTGCGTATACGCATATTACGCCTACTTATGCGAGTTCGCTTTTCGGGTCGCGGCTTTGCTT
>HighMDraftT1_1300735|HighMDraftT1_1300734|TR
GTTGCTAAATTCAGTGGCAATTGGAATAATAGCGCTAATACTGGCAGTTTCTATTTGAATCTGAATAATACTTCCAGTAATCGTAATGCTAATATCAGCGCTCACCTTG
>HighMDraftT1_1300735|HighMDraftT1_1300734|VR
GTTGCTAGGTTCGGTGGCGGTTGGATTAGTGGCGCTTATGCTGGCGGTTTCTATTTGAGTCTGGATTATGCTTCCGGTTATCGTGGTGCTAGTGTCGGCGCTCGCCTTG
>HighMDraftT1_1311162|HighMDraftT1_1311163|TR
CGCTGGTGGGAACTCGAACAACGGCGCGAATTGTGGCGTGTTTGCTCGGAATGCGAACAATTCTGCTGGGAACGCGAACTGGAACCAACGCGGGCGGTG
>HighMDraftT1_1311162|HighMDraftT1_1311163|VR
CGCTGGTGGGTTCTCTACCAACGGCGCGCTTTGTGGCGTGTTTGCTCGGCGTGCGTCCGTTTCTGCTGGGGCCGCGCACTGGTACCTACGCGGGCGGTG
>HighMDraftT1_1343843|HighMDraftT1_1343841|TR
ATAAAAGCAAACATAAATTTATATGTTCCGA
>HighMDraftT1_1343843|HighMDraftT1_1343841|VR
GTGAATTCAGATAACATTGTTGATAACGTTGTACTAAA
>KGI_S2_ANT04_2345mDRAFT_10119053|KGI_S2_ANT04_2345mDRAFT_10119051|TR
TATGATTACGGGATTCCCGATCCGCGGCGGCAATTGGAACAACGGCTCCAATGCCGGCCTTGGCGCGCTCAATTTGAACAATTCTCGCTCCAATGTGAACAACAGCATCGGTTTTCGCCCAGCTCTT
>KGI_S2_ANT04_2345mDRAFT_10119053|KGI_S2_ANT04_2345mDRAFT_10119051|VR
TACGATGACGGGATTCCCGCTCCGCGGCGGCTATTGGAACAGCGGCTCCTCTGCCGGCCTTGGCGCGCTCTATTTGCACGATTCTCGCTCCTCTGTGCTCAGCAGCCTCGGGTTTCGCCCAGCtttt
>SI54feb11_120mDRAFT_10070263|SI54feb11_120mDRAFT_10070261|TR
AGGCTAAGTTAGCGGGCAACCGCAATACCAATGGTAGTTTCTACAATCGTGGCGACAACACGAACTTGTGGAGTAGTACTGAGTCAGGTAGTAATGCCTACAGACGCAACCTGAACACCAGTAACGCCACGGTGAACCGCAATACCAACAATAAGGCGAACGGGTTTAGTGTTCGCTGTCTA
>SI54feb11_120mDRAFT_10070263|SI54feb11_120mDRAFT_10070261|VR
AGGCTAAGTTAGCGGGCTACCGCAGTACCAATGGTAGTTTCTACAAGCGTGGCGACAAGACTTACTTGTGGAGTAGTACTGAGTCAGGTAGTAATGCCTACAGACGCTACCTGAACTCCAGTTACGCCACGGTGGGCCGCGAGACCTCCAGTAAGGCGCACGGGTTTAGTGTTCGCTGTCTA
>SI48aug10_120mDRAFT_10023122|SI48aug10_120mDRAFT_10023121|TR
TCGTATTATTGGTCTTCGTCGCCGAATGCCAACAATTCGAATAACGCGTGGAATGTCAATTTCAACAATGGCAACGACAACAGAAACAATAAGAACAACAACAAATATGTTCGTCTCGTGCGCGGCGGAGCGTGA
>SI48aug10_120mDRAFT_10023122|SI48aug10_120mDRAFT_10023121|VR
TCGTATTATTGGTCTTCGTCGCCGTATGCCAACGGTTCGACTTACGCGTGGGGTGTCAGTTTCGGCAATGGCAGCGACAGCAGCGGCAGTAAGGTCAACCACCTATATGTTCGTCTCGTGCGCGGCGGACAGTGA
>SI48aug10_120mDRAFT_10031703|SI48aug10_120mDRAFT_10031701|TR
AGGCTAAGTTAGCGGGCAACCGCAATACCAATGGTAGTTTCTACAATCGTGGCGACAACACGAACTTGTGGAGTAGTACTGAGTCAGGTAGTAATGCCTACAGACGCAACCTGAACACCAGTAACGCCACGGTGAACCGCAATACCAACAATAAGGCGAACGGGTTTAGTGTTCGCTGTCTA
>SI48aug10_120mDRAFT_10031703|SI48aug10_120mDRAFT_10031701|VR
AGGCTAAGTTAGCGGGCTACCGCAGTACCAATGGTAGTTTCTACTATCGTGGCGACAAGACTTACTTGTGGAGTAGTACTGAGTCAGGTAGTAATGCCTACAGACGCTACCTGAACTCCAGTTACGCCACGGTGTACCGCCTTACCTCCAGTAAGGCGCACGGGTTTAGTGTTCGCTGTCTA
>SI53jan11_200mDRAFT_10005633|SI53jan11_200mDRAFT_10005631|TR
GTTCTGGTCGGCCTCGCCGAATGCCAATAATAGTGACAACGCCTGGATCGTCAACTTCAACAATGGCAACGACAACAATGACAATAAGTCCAATGAAAATCGGTTGCGGTTGGTGCGCGCCGGAGAGTGA
>SI53jan11_200mDRAFT_10005633|SI53jan11_200mDRAFT_10005631|VR
GTTCTGGTCGGCCTCGCCGAATGCCGGTATTAGTGACAGCGCCTGGATCGTCAACTTCTACTATGGCAACGTCAACAGTGCCAATAAGTCCAATGGATTTCGGTTGCGGTTGGTGCGCGCCGGACAGTGA
>SI53jan11_200mDRAFT_10005633|SI53jan11_200mDRAFT_10005634|TR
GTTCTGGTCGGCCTCGCCGAATGCCAATAATAGTGACAACGCCTGGATCGTCAACTTCAACAATGGCAACGACAACAATGACAATAAGTCCAATGAAAATCGGTTGCGGTTGGTGCGCGCCGGAGAGTGA
>SI53jan11_200mDRAFT_10005633|SI53jan11_200mDRAFT_10005634|VR
GTTCTGGTCGGCCTCGCCGCATGCCCTTAGTAGTGACTACGCCTGGGTCGTCCTCTTCAGCAATGGCGGCGACAACGATGACGCTAAGTCCGATGCCTNTCGGTTGCGGTTGGTGCGCGCCGGACAGTGA
>SI53jan11_200mDRAFT_10059312|SI53jan11_200mDRAFT_10059313|TR
AGAATTCGTATTATTGGTCTTCGTCGCCGAATGCCAACAATTCGAATAACGCGTGGAATGTCAATTTCAACAATGGCAACGACAACAGAAACAATAAGAACAACAACAAATATGTTCGTCTCGTGCGCGGCGGA
>SI53jan11_200mDRAFT_10059312|SI53jan11_200mDRAFT_10059313|VR
AGAATTCGTATTATTGGTCTTCGTCGCCGTATGCCGGCAGTTCGACTTACGCGTGGCATGTCTATTTCTACGGTGGCAGCGACGGCAGGCTCTCTAAGAACAACAACGTATATGTTCGTCTCGTGCGCGGCGGA
>SI53jan11_200mDRAFT_10059312|SI53jan11_200mDRAFT_10059311|TR
ATGTTCGTCTCGTGCGCGGCGGAGCGTGAT
>SI53jan11_200mDRAFT_10059312|SI53jan11_200mDRAFT_10059311|VR
ATGTTCGTCTCGTGCGCGGCGGACAGTGAT
>SI53jan11_200mDRAFT_10061644|SI53jan11_200mDRAFT_10061641|TR
GGCGTGGTTTTGGTCGTCTTCGCCCAATGCCAATAATAGTAACAACGCATGGAAATTGAGTTTCGATAACGGAAACGATAACAACAATAACCGGAACAATAACAATCATGTTCGGTTAGTGCGTAGTGGAAAGTGA
>SI53jan11_200mDRAFT_10061644|SI53jan11_200mDRAFT_10061641|VR
GGCGTGGTTTTGGTCGTCTTCGCCCTATGCCCTTTATAGTAACTACAGCGCATGGAGGTTGAGTTTCGATCTCGGGTACGCTAGCAGCTATGGCCGGGGCAATAGCCTTCGTGTTCGGTTAGTGCGTAGTGGACAGTGA
>SI53jan11_200mDRAFT_10081275|SI53jan11_200mDRAFT_10081271|TR
ACGGCCTTTCCGGGTGGTTACCGTAACAACAATAATGGTAATTACAACAATATAGGAAGCAACGGCTACTTTTGGTCTTCTTCAGAGAACAATAGTAACAATGCGTGGAAACGGAAACTGAATTACAATAATTCAGAAGTCAATCGTAACAATAACAATAAGAAAAACGGTTTTTCTGTTCGGTGCGTAAGGGACTTAA
>SI53jan11_200mDRAFT_10081275|SI53jan11_200mDRAFT_10081271|VR
ACGGCCTTTCCGGGTGGTTACCGTAACGACGGTGATGGTAATTACGGCAATATAGGAAGCAGCGGCTACTTTTGGTCTTCTTCAGAGATCTATAGTAGCCTTGCGTGGGAACGGTTACTGAATTACAATAGTTCAGAAGTCAATCGTTACTATACCAATAAGGAACACGGTTTTTCTGTTCGGTGCGTAAGGGATTAA
>SI53jan11_200mDRAFT_10093954|SI53jan11_200mDRAFT_10093951|TR
CAACAACAACCGGAACAATAACAATCATGTTCGGTTGGTGCGTGGCGGAAAGTGA
>SI53jan11_200mDRAFT_10093954|SI53jan11_200mDRAFT_10093951|VR
CAGCAGCAACCGGAACAGTAACTATCATGTTCGGTTGGTGCGTGGCGGACAGTGA
>SI53jan11_200mDRAFT_10114343|SI53jan11_200mDRAFT_10114345|TR
CTGTCGGGTTGCCAATCGCAACAGGAACAATCCGAACAACAGGAATAACAACAACGGCTTTCGTTTGGTTCTTTCGCA
>SI53jan11_200mDRAFT_10114343|SI53jan11_200mDRAFT_10114345|VR
CTGTCGGGTTGCCTATCGCTTCAGGGTCGCTCCGCACTACGGGAGTGGCAACGGCGGCTTTCGTTTGGTTCTTTCGCA
>SI53jan11_200mDRAFT_10120603|SI53jan11_200mDRAFT_10120601|TR
AGGCTAAGTTAGCGGGCAACCGCAATACCAATGGTAGTTTCTACAATCGTGGCGACAACACGAACTTGTGGAGTAGTACTGAGTCAGGTAGTAATGCCTACAGACGCAACCTGAACACCAGTAACGCCACGGTGAACCGCAATACCAACAATAAGGCGAACGGGTTTAGTGTTCGCTGTCTA
>SI53jan11_200mDRAFT_10120603|SI53jan11_200mDRAFT_10120601|VR
AGGCTAAGTTAGCGGGCTACCGCAGTACCAATGGTAGTTTCTACTATCGTGGCGACAAGACTTACTTGTGGAGTAGTACTGAGTCAGGTAGTAATGCCTACAGACGCTACCTGAACTCCAGTTACGCCACGGTGTACCGCCTTACCTCCAGTAAGGCGCACGGGTTTAGTGTTCGCTGTCTA
>SI39nov09_135mDRAFT_10067334|SI39nov09_135mDRAFT_10067335|TR
AGTTCTACGTCAAGTTCACCACTGGGAGAACTGGACACTCAATCCCCAATTGTTAGTGTGACTTCGCC
>SI39nov09_135mDRAFT_10067334|SI39nov09_135mDRAFT_10067335|VR
AGTTCTACGTCAAGTTCACCACTGGGAGAACTGGATACTCAATCCCCAATTGTTAGTGTGAGTTCGCC
>SI39nov09_135mDRAFT_10125344|SI39nov09_135mDRAFT_10125341|TR
AGGCTAAGTTAGCGGGCAACCGCAATACCAATGGTAGTTTCTACAATCGTGGCGACAACACGAACTTGTGGAGTAGTACTGAGTCAGGTAGTAATGCCTACAGACGCAACCTGAACACCAGTAACGCCACGGTGAACCGCAATACCAACAATAAGGCGAACGGGTTTAGTGTTCGCTGTCTA
>SI39nov09_135mDRAFT_10125344|SI39nov09_135mDRAFT_10125341|VR
AGGCTAAGTTAGCGGGCTACCGCAGTACCAATGGTAGTTTCTACTATCGTGGCGACAAGACTTACTTGTGGAGTAGTACTGAGTCAGGTAGTAATGCCTACAGACGCTACCTGAACTCCAGTTACGCCACGGTGTACCGCCTTACCTCCAGTAAGGCGCACGGGTTTAGTGTTCGCTGTCTA
>SI39nov09_135mDRAFT_10126691|SI39nov09_135mDRAFT_10126693|TR
AGGCTAAGTTAGCGGGCAACCGCAATACCAATGGTAGTTTCTACAATCGTGGCGACAACACGAACTTGTGGAGTAGTACTGAGTCAGGTAGTAATGCCTACAGACGCAACCTGAACACCAGTAACGCCACGGTGAACCGCAATACCAACAATAAGGCGAACGGGTTTAGTGTTCGCTGTCTA
>SI39nov09_135mDRAFT_10126691|SI39nov09_135mDRAFT_10126693|VR
AGGCTAAGTTAGCGGGCTACCGCAGTACCAATGGTAGTTTCTACTATCGTGGCGACAAGACTTACTTGTGGAGTAGTACTGAGTCAGGTAGTAATGCCTACAGACGCTACCTGAACTCCAGTTACGCCACGGTGGGCCGCGAGACCTCCAGTAAGGCGCACGGGTTTAGTGTTCGCTGTCTA
>SI47jul10_150mDRAFT_10030893|SI47jul10_150mDRAFT_10030894|TR
AGAATTCGTATTATTGGTCTTCGTCGCCGAATGCCAACAATTCGAATAACGCGTGGAATGTCAATTTCAACAATGGCAACGACAACAGAAACAATAAGAACAACAACAAATATGTTCGTCTCGTGCGCGGCGGA
>SI47jul10_150mDRAFT_10030893|SI47jul10_150mDRAFT_10030894|VR
AGAATTCGTATTATTGGTCTTCGTCGCCGTATGCCGGCAGTTCGACTTACGCGTGGCATGTCTATTTCTACGGTGGCAGCGACGGCAGGCTCTCTAAGAACAACAACGTATATGTTCGTCTCGTGCGCGGCGGA
>SI47jul10_150mDRAFT_10030893|SI47jul10_150mDRAFT_10030892|TR
ATGTTCGTCTCGTGCGCGGCGGAGCGTGAT
>SI47jul10_150mDRAFT_10030893|SI47jul10_150mDRAFT_10030892|VR
ATGTTCGTCTCGTGCGCGGCGGACAGTGAT
>SI47jul10_150mDRAFT_10030893|SI47jul10_150mDRAFT_10030891|TR
TCGTATTATTGGTCTTCGTCGCCGAATGCCAACAATTCGAATAACGCGTGGAATGTCAATTTCAACAATGGCAACGACAACAGAAACAATAAGAACAACAACAAATATGTTCGTCTCGTGCGCGGCGGAGCGTGA
>SI47jul10_150mDRAFT_10030893|SI47jul10_150mDRAFT_10030891|VR
TCGTATTATTGGTCTTCGTCGCCGTATGCCAACGGTTCGACTTACGCGTGGGGTGTCAGTTTCGGCAATGGCAGCGACAGCAGCGGCAGTAAGGTCAACCACCGATATGTTCGTCTCGTGCGCGGCGGACAGTGA
>SI47jul10_150mDRAFT_10103863|SI47jul10_150mDRAFT_10103861|TR
TCACTCTCCGGCGCGCACCAACCGCAACCGATTTTCATTGGACTTATTGTCA
>SI47jul10_150mDRAFT_10103863|SI47jul10_150mDRAFT_10103861|VR
TCACTGTCCGGCGCGCACCAACCGCAACCGAAGTCCACTGGACTTATTGCCA
>SI47jul10_150mDRAFT_10146463|SI47jul10_150mDRAFT_10146461|TR
AGGCTAAGTTAGCGGGCAACCGCAATACCAATGGTAGTTTCTACAATCGTGGCGACAACACGAACTTGTGGAGTAGTACTGAGTCAGGTAGTAATGCCTACAGACGCAACCTGAACACCAGTAACGCCACGGTGAACCGCAATACCAACAATAAGGCGAACGGGTTTAGTGTTCGCTGTCTA
>SI47jul10_150mDRAFT_10146463|SI47jul10_150mDRAFT_10146461|VR
AGGCTAAGTTAGCGGGCTACCGCAGTACCAATGGTAGTTTCTACAAGCGTGGCGACAAGACTTACTTGTGGAGTAGTACTGAGTCAGGTAGTAATGCCTACAGACGCTACCTGAACTCCAGTTACGCCACGGTGGGCCGCGAGACCTCCAGTAAGGCGCACGGGTTTAGTGTTCGCTGTCTA
>SI47jul10_150mDRAFT_10164171|SI47jul10_150mDRAFT_10164174|TR
AGGCTAAGTTAGCGGGCAACCGCAATACCAATGGTAGTTTCTACAATCGTGGCGACAACACGAACTTGTGGAGTAGTACTGAGTCAGGTAGTAATGCCTACAGACGCAACCTGAACACCAGTAACGCCACGGTGAACCGCAATACCAACAATAAGGCGAACGGGTTTAGTGTTCGCTGTCTA
>SI47jul10_150mDRAFT_10164171|SI47jul10_150mDRAFT_10164174|VR
AGGCTAAGTTAGCGGGCTACCGCAGTACCAATGGTAGTTTCTACTATCGTGGCGACAAGACTTACTTGTGGAGTAGTACTGAGTCAGGTAGTAATGCCTACAGACGCTACCTGAACTCCAGTTACGCCACGGTGTACCGCCTTACCTCCAGTAAGGCGCACGGGTTTAGTGTTCGCTGTCTA
>SI36aug09_200mDRAFT_10066521|SI36aug09_200mDRAFT_10066522|TR
AGTTCTACGTCAAGTTCACCACTGGGAGAACTGGATACTCAATCCCCAATTGTTAGTGTGAGTTCGCC
>SI36aug09_200mDRAFT_10066521|SI36aug09_200mDRAFT_10066522|VR
AGTTCTACGTCAAGTTCACCACTGGGAGAACTGGANACTCAATCCCCAATTGTTAGTGTGANTTCGCC
>SI36aug09_200mDRAFT_10073931|SI36aug09_200mDRAFT_10073932|TR
TTGTGCAGGGTTTATCTGAACAGGAATTCTAATTTGAATGCTAACAATTCCGATCTTGAGAACTCTAATGACAATGGCAG
>SI36aug09_200mDRAFT_10073931|SI36aug09_200mDRAFT_10073932|VR
TTGTGCAGGGTTTATCTGGACAGGTGTTCTAATTTGTTTGCTGGCAATTCCGGTCTTGAGGTCTCTAATGACAATGGCAG
>SI48aug10_135mDRAFT_10031693|SI48aug10_135mDRAFT_10031691|TR
AGGCTAAGTTAGCGGGCAACCGCAATACCAATGGTAGTTTCTACAATCGTGGCGACAACACGAACTTGTGGAGTAGTACTGAGTCAGGTAGTAATGCCTACAGACGCAACCTGAACACCAGTAACGCCACGGTGAACCGCAATACCAACAATAAGGCGAACGGGTTTAGTGTTCGCTGTCTA
>SI48aug10_135mDRAFT_10031693|SI48aug10_135mDRAFT_10031691|VR
AGGCTAAGTTAGCGGGCTACCGCAGTACCAATGGTAGTTTCTACAAGCGTGGCGACAAGACTTACTTGTGGAGTAGTACTGAGTCAGGTAGTAATGCCTACAGACGCTACCTGAACTCCAGTTACGCCACGGTGGGCCGCGAGACCTCCAGTAAGGCGCACGGGTTTAGTGTTCGCTGTCTA
>SI48aug10_135mDRAFT_10044921|SI48aug10_135mDRAFT_10044923|TR
GTTCTGGTCGGCCTCGCCGAATGCCAATAATAGTGACAACGCCTGGATCGTCAACTTCAACAATGGCAACGACAACAATGACAATAAGTCCAATGAAAATCGGTTGCGGTTGGTGCGCGCCGGAGAGTGA
>SI48aug10_135mDRAFT_10044921|SI48aug10_135mDRAFT_10044923|VR
GTTCTGGTCGGCCTCGCCGAATGCCGGTATTAGTGACAGCGCCTGGATCGTCAACTTCTACTATGGCAACGTCAACAGTGCCAATAAGTCCAATGGATTTCGGTTGCGGTTGGTGCGCGCCGGACAGTGA
>SI48aug10_135mDRAFT_10050442|SI48aug10_135mDRAFT_10050443|TR
AGAATTCGTATTATTGGTCTTCGTCGCCGAATGCCAACAATTCGAATAACGCGTGGAATGTCAATTTCAACAATGGCAACGACAACAGAAACAATAAGAACAACAACAAATATGTTCGTCTCGTGCGCGGCGGA
>SI48aug10_135mDRAFT_10050442|SI48aug10_135mDRAFT_10050443|VR
AGAATTCGTATTATTGGTCTTCGTCGCCGTATGCCGGCAGTTCGACTTACGCGTGGCATGTCTATTTCTACGGTGGCAGCGACGGCAGGCTCTCTAAGAACAACAACGTATATGTTCGTCTCGTGCGCGGCGGA
>SI48aug10_135mDRAFT_10050442|SI48aug10_135mDRAFT_10050441|TR
TCAACAATGGCAACGACAACAGAAACAATAAGAACAACAACAAATATGTTCGTCTCGTGCGCGGCGGAGCGTGAT
>SI48aug10_135mDRAFT_10050442|SI48aug10_135mDRAFT_10050441|VR
TCAGCAATGGCTACGACAACAGAGACTTTAAGTACAACTACTTATATGTTCGTCTCGTGCGCGGCGGACAGTGAT
>SI48aug10_135mDRAFT_10052582|SI48aug10_135mDRAFT_10052584|TR
GTTAGTACGAATACTAATAATGGTTCTCAAGCAGGTACTTTCACACTGAATGTGAATAATGCCTCCTCGAATTCTAATGCGAATAAATCTTCACGACTCACTTT
>SI48aug10_135mDRAFT_10052582|SI48aug10_135mDRAFT_10052584|VR
GTTAGTGCGGCTGCTATTGATGGTTCTCAGGCAGGTGCTTTCACGCTGAATGTGGCTACTGCCTCTTCGTATTCTGGTGCGAGTAGCTCTTCGCGGCTTGCTTT
>SI48aug10_135mDRAFT_10081652|SI48aug10_135mDRAFT_10081653|TR
GGCTTGTCTAGGCTTTATCTTAACAGGAATTTGGACTTGAACTCGAACAACGAGAATCTTTCCAACTCTAACTCTAATGGCAG
>SI48aug10_135mDRAFT_10081652|SI48aug10_135mDRAFT_10081653|VR
GGCTTGTCTAGGCTTTATCTTGACGGGGATTTGGACTTGGGCTCGGGCGACGAGAATCTTTCCTACTCTAACTCTAATGGCAG
>SI39no09_200mDRAFT_100056024|SI39no09_200mDRAFT_100056028|TR
CTCGGCTCTTTTGGCCGGCAACCGCAACGACAATGGCGCTTTCAACAATCGTGGCACGAACGGGATCTTCTGGTCCTCATCTGAGTCCGGCTCCAATGCCTGGTACCGTAACGTGAATTCGTCCAATGCGGGCGTCAATCGCAATGACAACACCAAGGCGAACGGCTTCTCCGTTCGTTGCGTCCAAGACTG
>SI39no09_200mDRAFT_100056024|SI39no09_200mDRAFT_100056028|VR
CTCGGCTCTTTTGGCCGGCACCCGCTTCATCAGTGGCGCTTTCCGCAATCGTGGCACGATCGGGATCTTCTGGTCCTCATCTGAGTCCGGCTCCTATGCCTGGTACCGTTTCGTGTATTCGTCCAATGCGGGCGTCAATCGCAATGACGTCGCCAAGGCGAACGGCTTCTTCGTTCGTTGCGTCCAAGACTG
>SI39no09_200mDRAFT_100056025|SI39no09_200mDRAFT_100056028|TR
CTCGGCTCTTTTGGCCGGCAACCGCAACGACAATGGCGCTTTCAACAATCGTGGCACGAACGGGATCTTCTGGTCCTCATCTGAGTCCGGCTCCAATGCCTGGTACCGTAACGTGAATTCGTCCAATGCGGGCGTCAATCGCAATGACAACACCAAGGCGAACGGCTTCTCCGTTCGTTGCGTCCAAGACTG
>SI39no09_200mDRAFT_100056025|SI39no09_200mDRAFT_100056028|VR
CTCGGCTCTTTTGGCCGGCACCCGCTTCATCAGTGGCGCTTTCCGCAATCGTGGCACGATCGGGATCTTCTGGTCCTCATCTGAGTCCGGCTCCTATGCCTGGTACCGTTTCGTGTATTCGTCCAATGCGGGCGTCAATCGCAATGACGTCGCCAAGGCGAACGGCTTCTTCGTTCGTTGCGTCCAAGACTG
>SI39no09_200mDRAFT_10030676|SI39no09_200mDRAFT_10030678|TR
TGTCCGCCTTGAACGACAACTGGAACTTTGGCAACAGATTGAATGTCAATGGCAACAACTGGAACGACAACAACAATGGTCGTGCTTTTG
>SI39no09_200mDRAFT_10030676|SI39no09_200mDRAFT_10030678|VR
TGTCCGCCTTGGGCGACAACTGGGACTTTGGCAGTTTGCTTGTCGATGGCTTCTGGAACGACGACGGCAGTGGTCGTGCTTTTG
>SI39no09_200mDRAFT_10030676|SI39no09_200mDRAFT_10030675|TR
TGTCCGCCTTGAACGACAACTGGAACTTTGGCAACAGATTGAATGTCAATGGCAACAACTGGAACGACAACAACAATGGTCGTGCTTTTG
>SI39no09_200mDRAFT_10030676|SI39no09_200mDRAFT_10030675|VR
TGTCCGCCTTGGGCGACAACTGGAACTTTGGAGTCAGGTTGGATGTCTATGGCAGCGACTGGAGCGGCGGCAGCGATGGTCGTGCTTTTG
>SI39no09_200mDRAFT_10138682|SI39no09_200mDRAFT_10138683|TR
TGTCCGCCTTGAACGACAACTGGAACTTTGGCAACAGATTGAATGTCAATGGCAACAACTGGAACGACAACAACAATGGTCGTGCTTTTG
>SI39no09_200mDRAFT_10138682|SI39no09_200mDRAFT_10138683|VR
TGTCCGCCTTGGGCGACAACTGGGACTTTGGCAGTTTGCTTGTCGATGGCTTCTGGAACGACGACGGCAGTGGTCGTGCTTTTG
>SI39no09_200mDRAFT_10156413|SI39no09_200mDRAFT_10156411|TR
AGGCTAAGTTAGCGGGCAACCGCAATACCAATGGTAGTTTCTACAATCGTGGCGACAACACGAACTTGTGGAGTAGTACTGAGTCAGGTAGTAATGCCTACAGACGCAACCTGAACACCAGTAACGCCACGGTGAACCGCAATACCAACAATAAGGCGAACGGGTTTAGTGTTCGCTGTCTA
>SI39no09_200mDRAFT_10156413|SI39no09_200mDRAFT_10156411|VR
AGGCTAAGTTAGCGGGCTACCGCAGTACCAATGGTAGTTTCTACAAGCGTGGCGACAAGACTTACTTGTGGAGTAGTACTGAGTCAGGTAGTAATGCCTACAGACGCTACCTGAACTCCAGTTACGCCACGGTGGGCCGCGAGACCTCCAGTAAGGCGCACGGGTTTAGTGTTCGCTGTCTA
>SI48aug10_200mDRAFT_10017742|SI48aug10_200mDRAFT_10017744|TR
GTCGTGAAACTCAGTAGTAATGCGAATAATGGTTCGAATACTGGTACTTTCTATCTGAATACGAATAATTCTTCAGGTAATTCGAATACGAATATCGACTCAGAATCTTGT
>SI48aug10_200mDRAFT_10017742|SI48aug10_200mDRAFT_10017744|VR
GTCGTGCTACTCGGTGGTGCTGCGCATAATGGTTCGAATTCTGGTGCTTTCTGTCTGAATGCGGATTATTCTTCGGGTCTTTCGTCTGCGAATATCGGCTCGGTCTTGT
>SI39nov09_120mDRAFT_10009873|SI39nov09_120mDRAFT_10009875|TR
ATTGGACTTTGGATCATGATATTCTTTATTCCTTATTATGTATTTCCTTTTTTGCTGATCAGGAAATTGATGAATCAGAAAA
>SI39nov09_120mDRAFT_10009873|SI39nov09_120mDRAFT_10009875|VR
ATTGGACTCAAAATCATGATTTGGTTTATGCGTTCGTCTGTGTATCATTTTTAGCAGATGGAGAAGTAGATGAATCTGAAAA
>SI39nov09_120mDRAFT_10061603|SI39nov09_120mDRAFT_10061601|TR
AGGCTAAGTTAGCGGGCAACCGCAATACCAATGGTAGTTTCTACAATCGTGGCGACAACACGAACTTGTGGAGTAGTACTGAGTCAGGTAGTAATGCCTACAGACGCAACCTGAACACCAGTAACGCCACGGTGAACCGCAATACCAACAATAAGGCGAACGGGTTTAGTGTTCGCTGTCTA
>SI39nov09_120mDRAFT_10061603|SI39nov09_120mDRAFT_10061601|VR
AGGCTAAGTTAGCGGGCTACCGCAGTACCAATGGTAGTTTCTACTATCGTGGCGACAAGACTTACTTGTGGAGTAGTACTGAGTCAGGTAGTAATGCCTACAGACGCTACCTGAACTCCAGTTACGCCACGGTGGGCCGCGAGACCTCCAGTAAGGCGCACGGGTTTAGTGTTCGCTGTCTA
>SI36aug09_135mDRAFT_10117024|SI36aug09_135mDRAFT_10117021|TR
AGGCTAAGTTAGCGGGCAACCGCAATACCAATGGTAGTTTCTACAATCGTGGCGACAACACGAACTTGTGGAGTAGTACTGAGTCAGGTAGTAATGCCTACAGACGCAACCTGAACACCAGTAACGCCACGGTGAACCGCAATACCAACAATAAGGCGAACGGGTTTAGTGTTCGCTGTCTA
>SI36aug09_135mDRAFT_10117024|SI36aug09_135mDRAFT_10117021|VR
AGGCTAAGTTAGCGGGCTACCGCAGTACCAATGGTAGTTTCTACAAGCGTGGCGACAAGACTTACTTGTGGAGTAGTACTGAGTCAGGTAGTAATGCCTACAGACGCTACCTGAACTCCAGTTACGCCACGGTGGGCCGCGAGACCTCCAGTAAGGCGCACGGGTTTAGTGTTCGCTGTCTA
>SI34jun09_200mDRAFT_100026935|SI34jun09_200mDRAFT_100026934|TR
AGAATTCGTATTATTGGTCTTCGTCGCCGAATGCCAACAATTCGAATAACGCGTGGAATGTCAATTTCAACAATGGCAACGACAACAGAAACAATAAGAACAACAACAAATATGTTCGTCTCGTGCGCGGCGGA
>SI34jun09_200mDRAFT_100026935|SI34jun09_200mDRAFT_100026934|VR
AGAATTCGTATTATTGGTCTTCGTCGCCGTATGCCGGCAGTTCGACTTACGCGTGGCATGTCTATTTCTACGGTGGCAGCGACGGCAGGCTCTCTAAGAACAACAACGTATATGTTCGTCTCGTGCGCGGCGGA
>SI34jun09_200mDRAFT_10039023|SI34jun09_200mDRAFT_10039025|TR
GTTCTGGTCGGCCTCGCCGAATGCCAATAATAGTGACAACGCCTGGATCGTCAACTTCAACAATGGCAACGACAACAATGACAATAAGTCCAATGAAAATCGGTTGCGGTTGGTGCGCGCCGGAGAGTGA
>SI34jun09_200mDRAFT_10039023|SI34jun09_200mDRAFT_10039025|VR
GTTCTGGTCGGCCTCGCCGAATGCCGGTATTAGTGACAGCGCCTGGATCGTCAACTTCTACTATGGCAACGTCAACAGTGCCAATAAGTCCAATGGATTTCGGTTGCGGTTGGTGCGCGCCGGACAGTGA
>SI34jun09_200mDRAFT_10039023|SI34jun09_200mDRAFT_10039022|TR
GTTCTGGTCGGCCTCGCCGAATGCCAATAATAGTGACAACGCCTGGATCGTCAACTTCAACAATGGCAACGACAACAATGACAATAAGTCCAATGAAAATCGGTTGCGGTTGGTGCGCGCCGGAGAGTGA
>SI34jun09_200mDRAFT_10039023|SI34jun09_200mDRAFT_10039022|VR
GTTCTGGTCGGCCTCGCCGCATGCCCTTAGTAGTGACTACGCCTGGGTCGTCCTCTTCAGCAATGGCGGCGACAACGATGACGCTAAGTCCGATGCCTATCGGTTGCGGTTGGTGCGCGCCGGACAGTGA
>SI34jun09_200mDRAFT_10050763|SI34jun09_200mDRAFT_10050761|TR
AGGCTAAGTTAGCGGGCAACCGCAATACCAATGGTAGTTTCTACAATCGTGGCGACAACACGAACTTGTGGAGTAGTACTGAGTCAGGTAGTAATGCCTACAGACGCAACCTGAACACCAGTAACGCCACGGTGAACCGCAATACCAACAATAAGGCGAACGGGTTTAGTGTTCGCTGTCTA
>SI34jun09_200mDRAFT_10050763|SI34jun09_200mDRAFT_10050761|VR
AGGCTAAGTTAGCGGGCTACCGCAGTACCAATGGTAGTTTCTACNANCGTGGCGACAAGACTTACTTGTGGAGTAGTACTGAGTCAGGTAGTAATGCCTACAGACGCTACCTGAACTCCAGTTACGCCACGGTGNNCCGCNNNACCTCCAGTAAGGCGCACGGGTTTAGTGTTCGCTGTCTA
>SI34jun09_200mDRAFT_10162362|SI34jun09_200mDRAFT_10162366|TR
CTCGGCTCTTTTGGCCGGCAACCGCAACGACAATGGCGCTTTCAACAATCGTGGCACGAACGGGATCTTCTGGTCCTCATCTGAGTCCGGCTCCAATGCCTGGTACCGTAACGTGAATTCGTCCAATGCGGGCGTCAATCGCAATGACAACACCAAGGCGAACGGCTTCTCCGTTCGTTGCGTCCAAGACTG
>SI34jun09_200mDRAFT_10162362|SI34jun09_200mDRAFT_10162366|VR
CTCGGCTCTTTTGGCCGGCACCCGCTTCATCAGTGGCGCTTTCCGCAATCGTGGCACGATCGGGATCTTCTGGTCCTCATCTGAGTCCGGCTCCTATGCCTGGTACCGTTTCGTGTATTCGTCCAATGCGGGCGTCAATCGCAATGACGTCGCCAAGGCGAACGGCTTCTTCGTTCGTTGCGTCCAAGACTG
>SI60aug11_200mDRAFT_10048783|SI60aug11_200mDRAFT_10048785|TR
GTTCTGGTCGGCCTCGCCGAATGCCAATAATAGTGACAACGCCTGGATCGTCAACTTCAACAATGGCAACGACAACAATGACAATAAGTCCAATGAAAATCGGTTGCGGTTGGTGCGCGCCGGAGAGTGA
>SI60aug11_200mDRAFT_10048783|SI60aug11_200mDRAFT_10048785|VR
GTTCTGGTCGGCCTCGCCGAATGCCGGTATTAGTGACAGCGCCTGGATCGTCAACTTCTACTATGGCAACGTCAACAGTGCCAATAAGTCCGATGAAGGTTCGGTTGCGGTTGGTGCGCGCCGGACAGTGA
>SI60aug11_200mDRAFT_10048783|SI60aug11_200mDRAFT_10048782|TR
GTTCTGGTCGGCCTCGCCGAATGCCAATAATAGTGACAACGCCTGGATCGTCAACTTCAACAATGGCAACGACAACAATGACAATAAGTCCAATGAAAATCGGTTGCGGTTGGTGCGCGCCGGAGAGTGA
>SI60aug11_200mDRAFT_10048783|SI60aug11_200mDRAFT_10048782|VR
GTTCTGGTCGGCCTCGCCGCATGCCCTTAGTAGTGACTACGCCTGGGTCGTCCTCTTCAGCAATGGCGGCGACAACGATGACGCTAAGTCCGATGCCTATCGGTTGCGGTTGGTGCGCGCCGGACAGTGA
>SI60aug11_200mDRAFT_10064942|SI60aug11_200mDRAFT_10064941|TR
AGTTCTACGTCAAGTTCACCACTGGGAGAACTGGACACTCAATCCCCAATTGTTAGTGTGACTTCGCC
>SI60aug11_200mDRAFT_10064942|SI60aug11_200mDRAFT_10064941|VR
AGTTCTACGTCAAGTTCACCACTGGGAGAACTGGATACTCAATCCCCAATTGTTAGTGTGAGTTCGCC
>SI60aug11_200mDRAFT_10095172|SI60aug11_200mDRAFT_10095173|TR
AGAATTCGTATTATTGGTCTTCGTCGCCGAATGCCAACAATTCGAATAACGCGTGGAATGTCAATTTC
>SI60aug11_200mDRAFT_10095172|SI60aug11_200mDRAFT_10095173|VR
AGAATTCGTNTTATTGGTCTTCGTCGCCGNATGCCNNCAGTTCGGATTACGCGTGGTATGTCGATTTC
>SI60aug11_200mDRAFT_10110572|SI60aug11_200mDRAFT_10110571|TR
TTGGCTGGTAACCGCAATAACAATAATGCCTCGTTGAACAATCAAGGTTCCAATGGGTATGTTTGGTCTAGTTCAGTAGATGATTCAAGTTCTTGGTATTTGAACTTCAACAGCAATAATGTTAATAGCAACAATAACAATCGTGCTAATGGACGATCTGTGCGTTGCATTAAGGATTAATA
>SI60aug11_200mDRAFT_10110572|SI60aug11_200mDRAFT_10110571|VR
TTGGCTGGTGACCGCAGTCACAGTGATGCCTCGTTGGACGATCAAGGCTCCAGTGGGTATGTTTGGTCTAGTTCAGTAGATGATTCGAGTTCTTGGTGTTTGTTCTTCGGCAGCAATCTTGTTGATAGCGACCTTAACTACCGTTACTATCGTGCTAATGGNCGATCTGTGCGTTGCATTAAGGGTGAATA
>SI60aug11_200mDRAFT_10134521|SI60aug11_200mDRAFT_10134523|TR
AGGCTAAGTTAGCGGGCAACCGCAATACCAATGGTAGTTTCTACAATCGTGGCGACAACACGAACTTGTGGAGTAGTACTGAGTCAGGTAGTAATGCCTACAGACGCAACCTGAACACCAGTAACGCCACGGTGAACCGCAATACCAACAATAAGGCGAACGGGTTTAGTGTTCGCTGTCTA
>SI60aug11_200mDRAFT_10134521|SI60aug11_200mDRAFT_10134523|VR
AGGCTAAGTTAGCGGGCTACCGCAGTACCAATGGTAGTTTCTACAAGCGTGGCGACAAGACTTACTTGTGGAGTAGTACTGAGTCAGGTAGTAATGCCTACAGACGCTACCTGAACTCCAGTTACGCCACGGTGGGCCGCGAGACCTCCAGTAAGGCGCACGGGTTTAGTGTTCGCTGTCTA
>SI60aug11_200mDRAFT_10162273|SI60aug11_200mDRAFT_10162271|TR
GTCGTGAAACTCAGTAGTAATGCGAATAATGGTTCGAATACTGGTACTTTCTATCTGAATACGAATAATTCTTCAGGTAATTCGAATACGAATATCGACTCAGAATCTTGT
>SI60aug11_200mDRAFT_10162273|SI60aug11_200mDRAFT_10162271|VR
GTCGTGTACCTCGGTGGTAATGCGGATGCTGGTTCGCATGCTGGTGCTTTCGATCTGGCTGCGGGTGGTTCTTCGGGTCTTTCGTCTGCGGCTATCGGCTCGGTCTTGT
>TB03JUN2009E_0047244|TB03JUN2009E_0047241|TR
GGGTTCGTGGAGAACAACTACTGGTCCTCGACTGAGAACGACACgaacaacgcctggaaccagaacttcaacaatggcaaccagaacaacaacaataagaacaacaccaacTACGTTCGGCCAGTACGGGGTTTT
>TB03JUN2009E_0047244|TB03JUN2009E_0047241|VR
GGGTTCGTGGAGGACGGCTACTGGTCCTCGACTGAGGACGACCCGAACGACGCCTGGCTCCAGGACTTCAGCGATGGCTTCCAGTACTTCACCAATAAGAACTACCCCACCTACGTTCGGCCAGTCCGGGCTTTT
>FW106_1000001137|FW106_1000001135|TR
TCCGGCTGGGCTTGGTATCAGAACTTcaacaacggcaaccagaacaacaaccaacagaacaacCGGTTCCGTGCCCGAGCCGTCCGCAGAT
>FW106_1000001137|FW106_1000001135|VR
TCCGGCTGGGCTTGGTGTCAGTACTTCTACGACGGCTACCAGGGCAACTACCGGCAGAGCGACCGGTTCCGTGCCCGAGCCGTCCGCAGAT
>FW106_1000001137|FW106_1000001134|TR
TTCCGGCTGGGCTTGGTATCAGAACTTcaacaacggcaaccagaacaacaaccaacagaacaacCGGTTCCGTGCCCGAGCCGTCCGCAGAT
>FW106_1000001137|FW106_1000001134|VR
TTCCGGCTGGGCTTGGTTTCAGGACTTCCTCTACGGCAGCCAGGACTACGACCGACAGCTCGGCCGGTTCCGTGCCCGAGCCGTCCGCAGAT
>Draft_1002636|Draft_1002638|TR
CGCCGTCATCTTTGGGGGCAACTGGGGCAACACGACTGAGTCCGGTTCCCGTTGTTCGAATTGGAATAACTCGCCCACGAACTCGAACAACAACATCGGTGCGCGCGGCGTCTGTGTCCAC
>Draft_1002636|Draft_1002638|VR
CGCCGTCCGCTTTGGGGGCTACTGGGGCAACACGACTGAGTCCGGTTCCCGTTGTTCGTCTTGGTATAACTCGCCCCCGGCCTCGAGCACACTCGGTGCGCGCGGCGTCTGTGACCAC
>SI60aug11_150mDRAFT_10029732|SI60aug11_150mDRAFT_10029734|TR
AGGCTAAGTTAGCGGGCAACCGCAATACCAATGGTAGTTTCTACAATCGTGGCGACAACACGAACTTGTGGAGTAGTACTGAGTCAGGTAGTAATGCCTACAGACGCAACCTGAACACCAGTAACGCCACGGTGAACCGCAATACCAACAATAAGGCGAACGGGTTTAGTGTTCGCTGTCTA
>SI60aug11_150mDRAFT_10029732|SI60aug11_150mDRAFT_10029734|VR
AGGCTAAGTTAGCGGGCTACCGCAGTACCAATGGTAGTTTCTACAAGCGTGGCGACAAGACTTACTTGTGGAGTAGTACTGAGTCAGGTAGTAATGCCTACAGACGCTACCTGAACTCCAGTTACGCCACGGTGGGCCGCGAGACCTCCAGTAAGGCGCACGGGTTTAGTGTTCGCTGTCTA
>SI60aug11_150mDRAFT_10050694|SI60aug11_150mDRAFT_10050691|TR
AGGCTAAGTTAGCGGGCAACCGCAATACCAATGGTAGTTTCTACAATCGTGGCGACAACACGAACTTGTGGAGTAGTACTGAGTCAGGTAGTAATGCCTACAGACGCAACCTGAACACCAGTAACGCCACGGTGAACCGCAATACCAACAATAAGGCGAACGGGTTTAGTGTTCGCTGTCTA
>SI60aug11_150mDRAFT_10050694|SI60aug11_150mDRAFT_10050691|VR
AGGCTAAGTTAGCGGGCTACCGCAGTACCAATGGTAGTTTCTACTATCGTGGCGACAAGACTTACTTGTGGAGTAGTACTGAGTCAGGTAGTAATGCCTACAGACGCTACCTGAACTCCAGTTACGCCACGGTGTACCGCCTTACCTCCAGTAAGGCGCACGGGTTTAGTGTTCGCTGTCTA
>SI60aug11_150mDRAFT_10064442|SI60aug11_150mDRAFT_10064441|TR
AGTTCTACGTCAAGTTCACCACTGGGAGAACTGGACACTCAATCCCCAATTGTTAGTGTGACTTCG
>SI60aug11_150mDRAFT_10064442|SI60aug11_150mDRAFT_10064441|VR
AGTTCTACGTCAAGTTCACCACTGGGAGAACTGGATACTCAATCCCCAATTGTTAGTGTGAGTTCG
>SI60aug11_150mDRAFT_10099602|SI60aug11_150mDRAFT_10099604|TR
GTCGTGAAACTCAGTAGTAATGCGAATAATGGTTCGAATACTGGAGCTTTCTATCTGAATACGAATAATTCTTCAGGTAATTCGAATACGAATATCGACTCAGAATCTTGT
>SI60aug11_150mDRAFT_10099602|SI60aug11_150mDRAFT_10099604|VR
GTCGTGAGGCTCGGTGGTCTTGCGGGTTATGGTTCGGATGCTGGAGCTTTCTGTCTGCTTGCGCATGCTTCTTCGGGTGATTCGGGTGCGCATGTCGGCTCGGTCTTGT
>SI47jul10_135mDRAFT_10089262|SI47jul10_135mDRAFT_10089263|TR
AGAATTCGTATTATTGGTCTTCGTCGCCGAATGCCAACAATTCGAATAACGCGTGGAATGTCAATTTCAACAATGGCAACGACAACAGAAACAATAAGAACAACAACAAATATGTTCGTCTC
>SI47jul10_135mDRAFT_10089262|SI47jul10_135mDRAFT_10089263|VR
AGAATTCGTATTATTGGTCTTCGTCGCCGNATGCCGGCAGTTCGACTTACGCGTGGCATGTCTATTTCTACGGTGGCAGCGACGGCAGGCTCTCTAAGAACAACAACGTATATGTTCGTCTC
>LP_F_10_S103_200DRAFT_100141211|LP_F_10_S103_200DRAFT_100141210|TR
CTAACCGCAGAACAAATCAAAAATGTCTACAACGGTGGGGCGATGAGATTTG
>LP_F_10_S103_200DRAFT_100141211|LP_F_10_S103_200DRAFT_100141210|VR
TTGACAGCCGAGCAAGTGAAAAATGTATATAATGGAGGGGCGATTAGTTTTG
>LP_F_10_S103_200DRAFT_10040474|LP_F_10_S103_200DRAFT_10040471|TR
AGGCTAAGTTAGCGGGCAACCGCAATACCAATGGTAGTTTCTACAATCGTGGCGACAACACGAACTTGTGGAGTAGTACTGAGTCAGGTAGTAATGCCTACAGACGCAACCTGAACACCAGTAACGCCACGGTGAACCGCAATACCAACAATAAGGCGAACGGGTTTAGTGTTCGCTGTCTA
>LP_F_10_S103_200DRAFT_10040474|LP_F_10_S103_200DRAFT_10040471|VR
AGGCTAAGTTAGCGGGCTACCGCAGTACCAATGGTAGTTTCTACAAGCGTGGCGACAAGACTTACTTGTGGAGTAGTACTGAGTCAGGTAGTAATGCCTACAGACGCTACCTGAACTCCAGTTACGCCACGGTGGGCCGCGAGACCTCCAGTAAGGCGCACGGGTTTAGTGTTCGCTGTCTA
>LP_F_10_S103_200DRAFT_10046403|LP_F_10_S103_200DRAFT_10046402|TR
TCAATCTGAATCACAATGGTGATCAGTCGAAACTCAATAGCAACAATGCCAAGCCTGACAACAAGTGGAATTCGAACAATAAGTTCGTTTTTCGCTACCGCAAG
>LP_F_10_S103_200DRAFT_10046403|LP_F_10_S103_200DRAFT_10046402|VR
TCAGTCTGGATCGCAGTGGTGATCGGTCGGAGCTCGGTAGCGACGGTGCCAAGCCTGACAGCAAGTGGGATTCGGACGGTGAGTTCGTTTTTCGCTACCGCAAG
>LP_F_10_S103_200DRAFT_10079383|LP_F_10_S103_200DRAFT_10079382|TR
TGTCCGCCTTGAACGACAACTGGAACTTTGGCAACAGATTGAATGTCAATGGCAACAACTGGAACGACAACAACAATGGTCGTGCTTTTG
>LP_F_10_S103_200DRAFT_10079383|LP_F_10_S103_200DRAFT_10079382|VR
TGTCCGCCTTGGGCGACAACTGGAACTTTGGAGTCAGGTTGGATGTCTATGGCAGCGACTGGAGCGGCGGCAGCGATGGTCGTGCTTTTG
>LP_F_10_S103_200DRAFT_10110181|LP_F_10_S103_200DRAFT_10110182|TR
AGTTCTACGTCAAGTTCACCACTGGGAGAACTGGACACTCAATCCCCAATTGTTAGTGTGACTTCGCC
>LP_F_10_S103_200DRAFT_10110181|LP_F_10_S103_200DRAFT_10110182|VR
AGTTCTACGTCAAGTTCACCACTGGGAGAACTGGATACTCAATCCCCAATTGTTAGTGTGAGTTCGCC
>LP_F_10_S103_200DRAFT_10129875|LP_F_10_S103_200DRAFT_10129871|TR
CTCGGCTCTTTTGGCCGGCAACCGCAACGACAATGGCGCTTTCAACAATCGTGGCACGAACGGGATCTTCTGGTCCTCATCTGAGTCCGGCTCCAATGCCTGGTACCGTAACGTGAATTCGTCCAATGCGGGCGTCAATCGCAATGACAACACCAAGGCGAACGGCTTCTCCGTTCGTTGCGTCCAAGACTG
>LP_F_10_S103_200DRAFT_10129875|LP_F_10_S103_200DRAFT_10129871|VR
CTCGGCTCTTTTGGCCGGCACCCGCTTCATCAGTGGCGCTTTCCGCAATCGTGGCACGATCGGGATCTTCTGGTCCTCATCTGAGTCCGGCTCCTATGCCTGGTACCGTTTCGTGTATTCGTCCAATGCGGGCGTCAATCGCAATGACGTCGCCAAGGCGAACGGCTTCTTCGTTCGTTGCGTCCAAGACTG
>LP_F_10_S103_200DRAFT_10178711|LP_F_10_S103_200DRAFT_10178712|TR
AGGGCGTTGTTCGTTAATAATCTAAATAACAATTCAAATGCAAATGGTAACAATAACCTAAACAATAACGGGTCTTTTCTCCAAATAACCCCA
>LP_F_10_S103_200DRAFT_10178711|LP_F_10_S103_200DRAFT_10178712|VR
AGGGCGTTGTTCGTTAATATTCTAAATAACATTTCAGATGCAAATGGTGGCAATGACCTAGACATTAACGGGTCTTTTCTCCAAGTAGCCCCA
>LowMDraftT1_0752175|LowMDraftT1_0752177|TR
ACGCAGGTGTGTTCTACGTGAACCTCAACAACACTCGGGGCAACTCGAACACGAACATCGGCTTCCGCTCCGCT
>LowMDraftT1_0752175|LowMDraftT1_0752177|VR
ACGCAGGTGTGTTCTACGTGTCCCTCTACCACACTCGGGGCTCCTCGTACACGACCCTCGGCTTCCGCTCCGCT
>LowMDraftT1_0961031|LowMDraftT1_0961033|TR
ACGCAGGTGTGTTCTACGTGAACCTCAACAACACTCGGGGCAACTCGAACACGAACATCGGCTTCCGCTCCGCT
>LowMDraftT1_0961031|LowMDraftT1_0961033|VR
ACGCAGGTGTGTTCTACGTGTCCCTCTACCACACTCGGGGCTCCTCGTACACGACCCTCGGCTTCCGCTCCGCT
>LowMDraftT1_2557031|LowMDraftT1_2557033|TR
ACGGTGTGAATAACGCATGGAACGTCAACTTTAGCAATGGCAACGTCAACAACAACAACAACCGCATCAACAGTAACAGGGTGCGGGCCGTGGCAGCATTTGAC
>LowMDraftT1_2557031|LowMDraftT1_2557033|VR
ACGGTGTGAATAGCGCATGGTTCGTCAACTTTAGCAATGGCTACGTCGGCAACTTCAACTTCAACCGCATCAGCAGTTACAGGGTGCGGGCCGTGGCAGCATTTAAC
>LowMDraftT1_2563406|LowMDraftT1_2563404|TR
GCGCGTGCCGAACTGCGGCGGCAACTGGAACAACACTGGCAACGCAGGTGTGTTCTACGTGAACCTCAACAACACTCGGGGCAACTCGAACACGAACATCGGCTTCCGCTCCGCT
>LowMDraftT1_2563406|LowMDraftT1_2563404|VR
GCGCGTGCCGAGCTGCGGCGGCTACTGGTACCACACTGGCCACGCAGGTGTGTTCTACGTGTCCCTCTACCACACTCGGGGCTCCTCGTACACGACCCTCGGCTTCCGCTCCGCT
>LP_F_10_SI03_150DRAFT_10093601|LP_F_10_SI03_150DRAFT_10093603|TR
AGGCTAAGTTAGCGGGCAACCGCAATACCAATGGTAGTTTCTACAATCGTGGCGACAACACGAACTTGTGGAGTAGTACTGAGTCAGGTAGTAATGCCTACAGACGCAACCTGAACACCAGTAACGCCACGGTGAACCGCAATACCAACAATAAGGCGAACGGGTTTAGTGTTCGCTGTCTA
>LP_F_10_SI03_150DRAFT_10093601|LP_F_10_SI03_150DRAFT_10093603|VR
AGGCTAAGTTAGCGGGCTACCGCAGTACCAATGGTAGTTTCTACTATCGTGGCGACAAGACTTACTTGTGGAGTAGTACTGAGTCAGGTAGTAATGCCTACAGACGCTACCTGAACTCCAGTTACGCCACGGTGTACCGCCTTACCTCCAGTAAGGCGCACGGGTTTAGTGTTCGCTGTCTA
>LP_F_10_SI03_150DRAFT_10164311|LP_F_10_SI03_150DRAFT_10164312|TR
AGTTCTACGTCAAGTTCACCACTGGGAGAACTGGACACTCAATCCCCAATTGTTAGTGTGACTTCGCC
>LP_F_10_SI03_150DRAFT_10164311|LP_F_10_SI03_150DRAFT_10164312|VR
AGTTCTACGTCAAGTTCACCACTGGGAGAACTGGATACTCAATCCCCAATTGTTAGTGTGAGTTCGCC
>SI54feb11_200mDRAFT_10040952|SI54feb11_200mDRAFT_10040951|TR
AGTTCTACGTCAAGTTCACCACTGGGAGAACTGGATACTCAATCCCCAATTGTTAGTGTGATTTCGCC
>SI54feb11_200mDRAFT_10040952|SI54feb11_200mDRAFT_10040951|VR
AGTTCTACGTCAAGTTCACCACTGGGAGAACTGGATACTCAATCCCCAATTGTTAGTGTGAGTTCGCC
>SI53jan11_120mDRAFT_10068573|SI53jan11_120mDRAFT_10068571|TR
GTTCTGGTCGGCCTCGCCGAATGCCAATAATAGTGACAACGCCTGGATCGTCAACTTCAACAATGGCAACGACAACAATGACAATAAGTCCAATGAAAATCGGTTGCGGTTGGTGCGCGCCGGAGAGTGA
>SI53jan11_120mDRAFT_10068573|SI53jan11_120mDRAFT_10068571|VR
GTTCTGGTCGGCCTCGCCGAATGCCGGTATTAGTGACAGCGCCTGGATCGTCAACTTCTACCATGGCGGCGGCTACGGTGGCAATAAGTCCAGTGGACTTCGGTTGCGGTTGGTGCGCGCCGGACAGTGA
>SI53jan11_120mDRAFT_10085862|SI53jan11_120mDRAFT_10085861|TR
AGAATTCGTATTATTGGTCTTCGTCGCCGAATGCCAACAATTCGAATAACGCGTGGAATGTCAATTTCAACAATGGCAACGAC
>SI53jan11_120mDRAFT_10085862|SI53jan11_120mDRAFT_10085861|VR
AGAATTCGTATTATTGGTCTTCGTCGCCGTATGCCGGCAGTTCGACTTACGCGTGGCATGTCTATTTCTACGGTGGCAGCGAC
>SI53jan11_120mDRAFT_10089472|SI53jan11_120mDRAFT_10089476|TR
AACGGAAACTGAATTACAATAATTCAGAAGTCAATCGTAACAATAACAATAAGAAAAACGGTTTTTCTGTTCGGTGCGTAAGGGACTTAA
>SI53jan11_120mDRAFT_10089472|SI53jan11_120mDRAFT_10089476|VR
AACGGTTACTGAATTACAATAGTTCAGAAGTCAATCGTTACTATACCAATAAGAAACACGGTTTTTCTGTTCGGTGCGTAAGGGATTAA
>SI53jan11_120mDRAFT_10099073|SI53jan11_120mDRAFT_10099071|TR
AGGCTAAGTTAGCGGGCAACCGCAATACCAATGGTAGTTTCTACAATCGTGGCGACAACACGAACTTGTGGAGTAGTACTGAGTCAGGTAGTAATGCCTACAGACGCAACCTGAACACCAGTAACGCCACGGTGAACCGCAATACCAACAATAAGGCGAACGGGTTTAGTGTTCGCTGTCTA
>SI53jan11_120mDRAFT_10099073|SI53jan11_120mDRAFT_10099071|VR
AGGCTAAGTTAGCGGGCTACCGCAGTACCAATGGTAGTTTCTACTATCGTGGCGACAAGACTTACTTGTGGAGTAGTACTGAGTCAGGTAGTAATGCCTACAGACGCTACCTGAACTCCAGTTACGCCACGGTGTACCGCCTTACCTCCAGTAAGGCGCACGGGTTTAGTGTTCGCTGTCTA
>SI53jan11_120mDRAFT_10135514|SI53jan11_120mDRAFT_10135511|TR
AGGCTAAGTTAGCGGGCAACCGCAATACCAATGGTAGTTTCTACAATCGTGGCGACAACACGAACTTGTGGAGTAGTACTGAGTCAGGTAGTAATGCCTACAGACGCAACCTGAACACCAGTAACGCCACGGTGAACCGCAATACCAACAATAAGGCGAACGGGTTTAGTGTTCGCTGTCTA
>SI53jan11_120mDRAFT_10135514|SI53jan11_120mDRAFT_10135511|VR
AGGCTAAGTTAGCGGGCTACCGCAGTACCAATGGTAGTTTCTACAAGCGTGGCGACAAGACTTACTTGTGGAGTAGTACTGAGTCAGGTAGTAATGCCTACAGACGCTACCTGAACTCCAGTTACGCCACGGTGGGCCGCGAGACCTCCAGTAAGGCGCACGGGTTTAGTGTTCGCTGTCTA
>SI53jan11_150mDRAFT_10062253|SI53jan11_150mDRAFT_10062251|TR
AGGCTAAGTTAGCGGGCAACCGCAATACCAATGGTAGTTTCTACAATCGTGGCGACAACACGAACTTGTGGAGTAGTACTGAGTCAGGTAGTAATGCCTACAGACGCAACCTGAACACCAGTAACGCCACGGTGAACCGCAATACCAACAATAAGGCGAACGGGTTTAGTGTTCGCTGTCTA
>SI53jan11_150mDRAFT_10062253|SI53jan11_150mDRAFT_10062251|VR
AGGCTAAGTTAGCGGGCTACCGCAGTACCAATGGTAGTTTCTACAAGCGTGGCGACAAGACTTACTTGTGGAGTAGTACTGAGTCAGGTAGTAATGCCTACAGACGCTACCTGAACTCCAGTTACGCCACGGTGGGCCGCGAGACCTCCAGTAAGGCGCACGGGTTTAGTGTTCGCTGTCTA
>SI53jan11_150mDRAFT_10064052|SI53jan11_150mDRAFT_10064051|TR
AGAATTCGTATTATTGGTCTTCGTCGCCGAATGCCAACAATTCGAATAACGCGTGGAATGTCAATTTCAACAATGGCAACGACAACAGAAACAATAAGAACAACAACAAATATGTTCGTCTCGTGCGCGGCGGA
>SI53jan11_150mDRAFT_10064052|SI53jan11_150mDRAFT_10064051|VR
AGAATTCGTATTATTGGTCTTCGTCGCCGTATGCCGGCAGTTCGACTTACGCGTGGCATGTCTATTTCTACGGTGGCAGCGACGGCAGGCTCTCTAAGAACAACAACGTATATGTTCGTCTCGTGCGCGGCGGA
>SI53jan11_150mDRAFT_10067574|SI53jan11_150mDRAFT_10067572|TR
GTTCTGGTCGGCCTCGCCGAATGCCAATAATAGTGACAACGCCTGGATCGTCAACTTCAACAATGGCAACGACAACAATGACAATAAGTCCAATGAAAATCGGTTGCGGTTGGTGCGCGCCGGAGAGTGA
>SI53jan11_150mDRAFT_10067574|SI53jan11_150mDRAFT_10067572|VR
GTTCTGGTCGGCCTCGCCGAATGCCGGTATTAGTGACAGCGCCTGGATCGTCAACTTCTACTATGGCAACGTCAACAGTGCCAATAAGTCCAATGGATTTCGGTTGCGGTTGGTGCGCGCCGGACAGTGA
>SI53jan11_150mDRAFT_10102822|SI53jan11_150mDRAFT_10102821|TR
GTTCTGGTCGGCCTCGCCGAATGCCAATAATAGTGACAACGCCTGGATCGTCAACTTCAACAATGGCAACGACAACAATGACAATAAGTCCAATGAAAATCGGTTGCGGTTGGTGCGCGCCGGAGAGTGA
>SI53jan11_150mDRAFT_10102822|SI53jan11_150mDRAFT_10102821|VR
GTTCTGGTCGGCCTCGCCGAGTGCCAGTGGTAGTGGCTCCGCCTGGATCGTCTTCTTCTCCAATGGCTACGACTACTATGACGTTAAGTCCTATGGGCTTCGGTTGCGGTTGGTGCGCGCCGGACAGTGA
>SI53jan11_150mDRAFT_10109792|SI53jan11_150mDRAFT_10109791|TR
GGCGTGGTTTTGGTCGTCTTCGCCCAATGCCAATAATAGTAACAACGCATGGAAATTCAGTTTC
>SI53jan11_150mDRAFT_10109792|SI53jan11_150mDRAFT_10109791|VR
GGCGTGGTTTTGGTCGTCTTCGCCCTATGCCGATAATAGGTACGACGCATGGAAGTTCGGTTTC
>SI53jan11_150mDRAFT_10209252|SI53jan11_150mDRAFT_10209254|TR
ATGGTTCGAATACTGGAGCTTTCTATCTGAATACGAATAATTCTTCAGGTAATTCGAATACGAATATCGACTCAGAATCTTGT
>SI53jan11_150mDRAFT_10209252|SI53jan11_150mDRAFT_10209254|VR
ATGGTTCGGATGCTGGAGCTTTCTGTCTGCTTGCGCATGCTTCTTCGGGTGATTCGGGTGCGCATGTCGGCTCGGTCTTGT
>SI34jun09_135mDRAFT_10174443|SI34jun09_135mDRAFT_10174441|TR
AATTGAGAATCAAACAACTTTGTAAGTTGTTTTACGTGTGATTCTTTTGTATCTCAATTTG
>SI34jun09_135mDRAFT_10174443|SI34jun09_135mDRAFT_10174441|VR
AATTGAGAATCAAACAACTTTGCAAGTTGTTTTACGTGTGATTCTTTTGTATCTCAATTTG
>TB_PC08_66DRAFT_1000008728|TB_PC08_66DRAFT_1000008730|TR
TCGTGTGGCAACTGGGACAACACGTCCGATGCGGGGCTTTTTTATCGTAACTTGAACAACAATCGCTCGAATGACAACAACAATGTTGGCTTTCGCTCCTCGGACTAT
>TB_PC08_66DRAFT_1000008728|TB_PC08_66DRAFT_1000008730|VR
TCGTGTGGCTACTGGGGCTACGCGTCCGCTGCGGGGCTTTTTTATCGTTACTTGAACTACTCTCGCTCGAATAACAACTACTCTGTTGGCTTTCGCTCCTCGGCCTAT
>TB_PC08_66DRAFT_100045484|TB_PC08_66DRAFT_100045481|TR
CCGCCTGCTGCGCGGCGGTTCGTGGAACAATAATGCCGTTTGGTGTCGTGCCGCGTATCGCAACAAGAACACGCCAGATTACCGCAACAATAATGTTGGTTTGCGTGTCGTTCTGTGTGCTGTGTGTACT
>TB_PC08_66DRAFT_100045484|TB_PC08_66DRAFT_100045481|VR
CCGCCTGCTGCGCGGCGGTTCGTGGCACAATCATGCCGTTTGGTGTCGTGCCGCGTATCGCAACAAGGACGCGCCGGATTACCGCTGCCATAATGTTGGTTTGCGTGTCGTTCTGTGTGCTGTGTGGACT
>TB_PC08_66DRAFT_100045484|TB_PC08_66DRAFT_100045482|TR
ATGTTGGTTTGCGTGTCGTTCTGTGTGCTGTGTGTACT
>TB_PC08_66DRAFT_100045484|TB_PC08_66DRAFT_100045482|VR
ATGTTGGTTTGCGTGTCGTTCTGTGTGCTGTGTGGACT
>TB_PC08_66DRAFT_100058334|TB_PC08_66DRAFT_100058335|TR
ATACCGTCTCTAACAATTATTGGAGTTCTACTACCAATGCAGGCTCTGCcaacaatgcatggatcgtcaacttcaacaatggcaacgacaacaacaacaataagaacaacaacaaTAATGTCCGTTGTGTACGCTAG
>TB_PC08_66DRAFT_100058334|TB_PC08_66DRAFT_100058335|VR
ATTCCGTCTCTAACGGTTATTGGAGTTCTACTACCCGTGCAGGCTCTGCCAACAATGCATGGTTCGTCTTCTTCAACTATGGCAACGACAGCTACTACCCTAAGGACTACTACTATAATGTCCGTTGTGTACGCTAG
>TB_PC08_66DRAFT_100058334|TB_PC08_66DRAFT_100058331|TR
ATACCGTCTCTAACAATTATTGGAGTTCTACTACCAATGCAGGCTCTGCcaacaatgcatggatcgtcaacttcaacaatggcaacgacaacaacaacaataagaacaacaacaaTAATGTCCGTTGTGTACGCTAG
>TB_PC08_66DRAFT_100058334|TB_PC08_66DRAFT_100058331|VR
ATACCGTCTCTGGCTATTATTGGAGTTCTACTACCTATGCAGGCCCTGCCTACTTTGCATGGGTCGTCAACTTCAGCGTTGGCAACGACTACTACCACTTTAAGTACTACGACAGTAATGTCCGTTGTGTACGCTAG
>TB_PC08_66DRAFT_100085857|TB_PC08_66DRAFT_100085859|TR
GTTGGTGGCGCTTGGGGCGATGGTGCCGGTGCTGGCGTTTTCGCCCGCGGTGTCAACGATGCGTCCTCTGATTCCAGCCTCAGAGTGGGCGGCTCCGACTCTGTTTC
>TB_PC08_66DRAFT_100085857|TB_PC08_66DRAFT_100085859|VR
GTTGGTGGCGCTTGGGGCGATGGTTCCGGTGCTGGCGTTTTCGCCCGCGCTGTCGTCTATGCGTCATCTGCTTCGGACTTCTATGTGGGCGGCTCCGCCTGTGTGTC
>TB_PC08_66DRAFT_100112946|TB_PC08_66DRAFT_100112947|TR
GAAGAGATCGGGCGCAGCGGAAGCCGATGTTGTTGTTGA
>TB_PC08_66DRAFT_100112946|TB_PC08_66DRAFT_100112947|VR
GAAGAGAGCGGGCGCAGCGGAAGCCGATGNNGTAGTTGA
>TB_PC08_66DRAFT_100121443|TB_PC08_66DRAFT_100121441|TR
TACTGCTAATAATAACTATTGGAGTTCTACAACTAACAGCAATAATACAAGTAATGCTTGGATAGTGAATTTTAACAATGCTAATAGCAATAACAATAATAAGACTAATAGTAATTATGTTAGATGTATAAGATAAGGAATAA
>TB_PC08_66DRAFT_100121443|TB_PC08_66DRAFT_100121441|VR
TACTGCTAATAATTACTATTGGAGTTCTACTACTTACAGCGATAATGCAAGTTTTGCTTGGATAGTGTATTTTTACAATGCTAGTAGCGATTACAATAGTAAGACTAGTAGTTTTTATGTTAGATGTATAAGATAA
>TB_PC08_66DRAFT_100122324|TB_PC08_66DRAFT_100122323|TR
TTTCCTTCGTGGGGGTAATGCTAATAATGGAGCTAATACTGGTCTGTTCACTTTGAACTTGAATCGGACTACGACTAATGCTAATCAAAATGTTGGCTTCCGTTGTTCTCAGTAA
>TB_PC08_66DRAFT_100122324|TB_PC08_66DRAFT_100122323|VR
TTTCCTTCGTGGGGGTGATGCTGGTTATGGGGCTGTTACTGGTGTGTTCACTTTGTACTTGTCTCGGTCTTCGACTTATGCTAATCCACTTGTTGGCTTCCGTTGTTCTCTGTAA
>TB_PC08_66DRAFT_100293174|TB_PC08_66DRAFT_100293171|TR
CTAACTATTGGAGCAGTACCGAGTATAACGCAACCAATGCGTACAACTTCAACTTCAACAATGGTTACGCCAACAACAATAATAAGACAAATACAAACACCGTGCGTGGAGTTAGGGCTTCTTTAA
>TB_PC08_66DRAFT_100293174|TB_PC08_66DRAFT_100293171|VR
CTGACTATTGGAGCAGTACTGAGTATAATGTTAACTATACGTTCAGCTTCACCTTCGACGGTGGTTACGCCAACTACTATCTTAAGACAAATACAACCACCGTGCGTGGAGTTAGGGCTTTTTAA
>TB_PC08_66DRAFT_100302045|TB_PC08_66DRAFT_100302041|TR
CAGCCCTTCCGGGCggcaaccgcaacaacaacggcacgttcaacaacgttggcaacaacggcaaacTGTGGAGCAGTACTCAGAATGACGCTTCCAACGCATGGAATCGcaaccagaactacaacaacaccaatgccaaccgcaacaacaacaaTAAGGCGAACGGGTTTAGCGTTCGTTGCGTTCGGGA
>TB_PC08_66DRAFT_100302045|TB_PC08_66DRAFT_100302041|VR
CAGCCCTTCCGGGCGGCTACCGCTACGGCTACGGCACGTTCTACTACGTGGGCAACACCGGCAAACTGTGGAGCAGTACTCTGCTTGACGCTTCCTACGCATGGACTCGCATCCTGTACTACGACGGTGCCACTGCCTTCCGCGTCGACTACGATAAGGCGTACGGGTTTAGCGTTCGTTGCGTTCGGGA
>TB_GS10_10DRAFT_1000039125|TB_GS10_10DRAFT_1000039121|TR
AACCTTTCTAGCGCTGGCAACAACTTCTGGTCAGCTACTACGGTTTCgaacaacactcagaacgcttggaacacgaacctgaacaacggcaacacgaacaacaataacaaGACTAACGGGGCTAGTTATAGAGTGCGTTGTGTCTGTTTTG
>TB_GS10_10DRAFT_1000039125|TB_GS10_10DRAFT_1000039121|VR
AACCTTTCTAGCGCTGGCAGCTACTTCTGGTCAGCTACTACGGTTTCGAACCTCACTCAGTTCGCTTGGTACACGTACCTGAGCAACGGCCGCACGTACTTCAATACCAAGACTAACGGGGCTAGTTATACAGTGCGTTGTGTCCGTTAG
>TB_GS10_10DRAFT_1000039125|TB_GS10_10DRAFT_1000039122|TR
TTGTGTCTGTTTTGGCAATGGA
>TB_GS10_10DRAFT_1000039125|TB_GS10_10DRAFT_1000039122|VR
TTGTGTCCGTTAGGCAATAGA
>TB_GS10_10DRAFT_1000069419|TB_GS10_10DRAFT_1000069421|TR
TTCTTCGGAACTCTAACGGTAACCGTTACGTCCTGTACTTGTACTGGAACGATGGTAAGTGGAACTGGAACTACAATTGGCTTGAGAATGATTGGAACGCTAATAACCCGTCTGCTGTTCTCGCAA
>TB_GS10_10DRAFT_1000069419|TB_GS10_10DRAFT_1000069421|VR
TTCTTCGGCACTCTAACGGTAACCGTTGCGTCCTGTGCTTGTACTGGAGCGATGGTCGGTGGGACTGGCACTACCGTTGGCTTGAGCATGATTGGATCGCTAATAGCCCGTCTGCTGTTCTCGCAA
>TB_GS10_10DRAFT_1000105314|TB_GS10_10DRAFT_1000105312|TR
CCCGCTCGATTCGGGGCGGTTCTTGGAACAACAATCCGAGGAACATGCGCTCGGCTAATCGTAACAACAACTCGCCAGACAACCGTAACAACAACTTGGGTTTCCGTCTCTCCAG
>TB_GS10_10DRAFT_1000105314|TB_GS10_10DRAFT_1000105312|VR
CCCGCTCGATTCGGGGCGGTTCTTGGAACTTCGGTCCGAGGGGCGTGCGCTCGGCTAATCGTTACTACCTCTCGCCAGACTACCGTAGCAGCTACTTGGGTTTCCGTCTCTCCAG
>TB_GS10_10DRAFT_100028523|TB_GS10_10DRAFT_100028521|TR
GCTCGAACCGGGTGCTTCGCGGCGGGAGTTGGAACAACAACGCCCGTAATTGCCGGACGGCGAACCGCAACAACGACACCCCGGACAACCGGAACAACAACAGCGGGTTCCGGCTTGTGCGCTTCCCA
>TB_GS10_10DRAFT_100028523|TB_GS10_10DRAFT_100028521|VR
GCTCGGGCCGGGTGCTTCGCGGCGGGAGTTGGAGCAGCATCGCCCGTAATTGCCGGGCGGCGGGCCGCGACTACGGCTCCCCGGACAACCGGGGCAGCGACGGCGGGTTCCGGCTTGTGCGCTTCCCA
>TB_GS10_10DRAFT_100035323|TB_GS10_10DRAFT_100035321|TR
CCCAGTCGGACAATTATTGGTCTAGTACCTCTTACCAGAATCCCGATAATCAGAATAACGCTTGGAACGTGAATTTCAACAATGGCAACACGAACAACAATGATAAGACTAATGAGTATTTTGTTCGCTGTGTCCGAGAA
>TB_GS10_10DRAFT_100035323|TB_GS10_10DRAFT_100035321|VR
CCCAGTCGGACAATTATTGGTCTAGTACCTCTTACCAGAATCCCGATAATCAGGATATCGCTTGGCTCGTGGATTTCAACAATGGCGGCACGTTCTTCAGTGGTAAGGCTGATGGGTATTTTGTTCGCTGTGTCCGATGA
>TB_GS10_10DRAFT_100072777|TB_GS10_10DRAFT_100072779|TR
GCGTGATCCGCGGCGGCAGTTACAACAATAATGAGAACAACCTGCGTTCGTCGAATCGCAACAGCAACGATCCGTCGAATGAGAACAACAATATTGGGTTCCGCGTCGTTGCA
>TB_GS10_10DRAFT_100072777|TB_GS10_10DRAFT_100072779|VR
GCGTGTTCCGCGGCGGCGGTTACAGCTTTTCTGAGTACTACCTGCGTTCGTCGTTTCGCGGCGGCAGCGATCCGTCGTATGAGGACGGCGTTATTGGGTTCCGCGTCGTTGCA
>TB_GS10_10DRAFT_100104805|TB_GS10_10DRAFT_100104802|TR
AGGTTTCGTTGATGACAATTATTGGTCGGGGACTACATATCCGAACAATAGTGATAACGCTTACAACGTCAATATGAACAATGGCAATGCGAACAACGACAATAAGAATAATCCGAACAACCTTGTCCATTGTGCCCACTAG
>TB_GS10_10DRAFT_100104805|TB_GS10_10DRAFT_100104802|VR
AGGTTTCGTTGGTGGCGGTTATTGGTCGGGGACTACATATCCGAACTATAGTGGTGGCGCTTACAGCGTCAGTATGGGCAGTGGCCTTGCGGGCAGCGGCAGTAAGGATAGTCCGAACTACCTTGTCCATTGTGCCCACTAG
>TB_GS10_10DRAFT_100121343|TB_GS10_10DRAFT_100121341|TR
GGTGCTCGTCTCGTCAATTCGTATTGGAATCCTAGCAATGGCAAGCTCAATGTGAATGCTAATGATCTTGATTATCAGAATGACAATCTTGGTGTTCGCCCCTCTCGCCGTTCTTTTTA
>TB_GS10_10DRAFT_100121343|TB_GS10_10DRAFT_100121341|VR
GGTGCTCGTCTCGTCAATTCGTATTGGTATCCTAGCAATGGCAAGCTCTATGTGAATGCTGCTGATCTTGTTGCTCAGGATGGCCGTCTTGGTGTTCGCCCCTCTCGCAGTTTCTTTTa
>TB_GS10_10DRAFT_100196762|TB_GS10_10DRAFT_100196765|TR
acccccgacccctccccGAAACGGAGAGGGGAGTATTCTGATTTCTCCCCCTTCCCTTTCAGGGAAgggggccggggggTTAGGTCGGC
>TB_GS10_10DRAFT_100196762|TB_GS10_10DRAFT_100196765|VR
AACCCCTCCCCTGCCCCTCCCCGAAGCGGAGAGGGGAGAGATTCTGCTTTTCTCCCCCTTCCCTCCCAGGGAAgggggccggggggTTAG
>TB_GS10_10DRAFT_100207506|TB_GS10_10DRAFT_100207501|TR
TAAGTGTGCAGTCAGACAACTATTGGTCGGCTACTACCTACGCTGACAATCCGACCAACGCGTGGAACGTGAATCTGAACGATGGCAACGTGAACGCTGACGATAAGACGAACACCAACTATGTTTGGCCCGTTCGCGGCGG
>TB_GS10_10DRAFT_100207506|TB_GS10_10DRAFT_100207501|VR
TAAGTGTGCAGTCGGACTACTATTGGTCGGCTACTACCTACGCTGGCAATCCGTCCGACGCGTGGTTCGTGTATCTGGTCGATGGCGGCGTGTTCGCTGGCGTTAAGACGGGCACCTTCTATGTTTGGCCCGTTCGCGGCGG
>TB_GS10_10DRAFT_100264912|TB_GS10_10DRAFT_100264913|TR
TTTTTGCACGCCGGATAAAGGGCG
>TB_GS10_10DRAFT_100264912|TB_GS10_10DRAFT_100264913|VR
ACAGAAATCCTGTCAATCCTTTAA
>TB_GS10_10DRAFT_100374593|TB_GS10_10DRAFT_100374591|TR
TGAGCTGCAAGCCAGGCACAACCGGAACCCgttgttgttccacttgttgtgcgggttgttgttgttgcggttAGCCATCCGGCAGTTGTCGGTTTCGTTGTCCCACGAGCCGCCACGCAAAACA
>TB_GS10_10DRAFT_100374593|TB_GS10_10DRAFT_100374591|VR
TGAACTGCAAGCCAGGCACAACCGGAACCCGTTGATGCCCCACTTGATGCGCGGGTTGCGGTTGATGCGGGAAGCCATCCGGCAGTCGCCGGCCCCGTCGCCCCACGAGCCGCCACGCAAAACA
>TB_GS10_10DRAFT_100377443|TB_GS10_10DRAFT_100377445|TR
TGTTTTGCGTGGCGGCTCGTGGGACAACGAAACCGACAACTGCCGGATGGCTaaccgcaacaacaacaacccgcacaacaagtggaacaacaacGGGTTCCGGTTGTGCCTGGCTTGCAGCTCA
>TB_GS10_10DRAFT_100377443|TB_GS10_10DRAFT_100377445|VR
TGTTTTGCGTGGCGGCTCGTGGGGCGACGGGGCCGGCGACTGCCGGATGGCTTCCCGCATCAACCGCAACCCGCGCATCAAGTGGGGCATCAACGGGTTCCGGTTGTGCCTGGCTTGCAGTTCA
>TB_GS10_10DRAFT_100401543|TB_GS10_10DRAFT_100401541|TR
GCATCTCCTTCGTGGGGGTTCTTGGAACAACAATGATAATAACTTGCGTTGTGCCAACCGTAACAGGAACGATACAACGAACAGGAACAACAACAGGGGTTTTCGTCTTTCCAG
>TB_GS10_10DRAFT_100401543|TB_GS10_10DRAFT_100401541|VR
GCATCTCCTTCGTGGGGGTTCTTGGAACTTCAATGATGATAGCTTGCGTTGTGCCTACCGTTTCGGGTACGATTCAACGGTCAGGTACTACTACTGGGGTTTTCGTCTTTCCAG
>TB_GS10_10DRAFT_100443952|TB_GS10_10DRAFT_100443954|TR
AGGTGCTGGGTTCAGGGGCGGCAATTGGAACAATAATACAGTGTACCTGCGAGCGTCCGACCGCTATAACGCAACGAACACAAACAGCAATCGCAACAACAATTATGGCGGTCGTGGAGTTCGTTAG
>TB_GS10_10DRAFT_100443952|TB_GS10_10DRAFT_100443954|VR
AGGTGCTGGGTTCAGGGGCGGCGCTTGGAGCATTTTTACAGTGTACCTGCGAGCGTCCGACCGCTATTACGCGGCGTACGCAACCGGCAATCGCGCCAACAATTATGGCGGTCGTGGAGTTCGTTAG
>TB_PC08_64DRAFT_10087513|TB_PC08_64DRAFT_10087515|TR
ACGATGCAACTAACGCTAACAACCTGAATCTGAACAATAATGATAGTAATATCAACCTGAACAACAATAACAAGGAAAACGGTTTTAGTGTGCGTTGCCTTAAGGATTCA
>TB_PC08_64DRAFT_10087513|TB_PC08_64DRAFT_10087515|VR
ACGATGCTACTCTCGCTGACTTCCTGAGTCTGGGCGGTAATGGTAGTGATGTCTACCTGTACGGCAGTAACGAGGATTACGGTTTTAGTGTGCGTTGCCTTAAGGATTAA
>TB_PC08_64DRAFT_10101364|TB_PC08_64DRAFT_10101361|TR
GCATGGTACCTGTACGGCAGCAGCGGCGCCCTcaacaacaacaacaacaacaacaaGACCTCCAGTGGGGCTGTCCGCTGCGCCCGGAG
>TB_PC08_64DRAFT_10101364|TB_PC08_64DRAFT_10101361|VR
GCATGGTACCTGTACGGCAGCAGCGGCGCCCTCTACTACGCCAACAACAGCAGCACCAAGACCTCCAGTGGGGCTGTCCGCTGCGCCCGGAG
>TB_FS06_10DRAFT_10100412|TB_FS06_10DRAFT_10100415|TR
CTCCGGCTTCTCAGCGTTCCCAGCGGGCAACCGCAACAACAATGGGGACTTCAACAACCGAGGCAACAACGCCAACTTCTGGGAGGCGACGGAGAACAATGCATCgaacgcgaacaaccgcaacttgaacaacggcaacagcaatctgaatgccaacaacaacaagaacaacGGCTTTTCCGTGCGGTGTCTCAGGGA
>TB_FS06_10DRAFT_10100412|TB_FS06_10DRAFT_10100415|VR
CTCCGGCTTCTCAGCGTTCCCAGCGGGCTACCGCAACGACGATGGGGGCTTCGGCTACCGAGGCTACAACGCCAACTTCTGGGAGGCGACGGAGAACAATGCTTCGTACGCGTACGGCCGCTACTTGAGCGACGGCGGCAGCAATCTGTATGCCTACAACAGCTTCAAGATCAACGGCTTTTCCGTGCGGTGTCTCAGGGA
>TB_FS06_10DRAFT_10275923|TB_FS06_10DRAFT_10275922|TR
ATATCGACTC
>TB_FS06_10DRAFT_10275923|TB_FS06_10DRAFT_10275922|VR
ATGTCGGCTC
>TB_FS06_10DRAFT_10275923|TB_FS06_10DRAFT_10275921|TR
GTCGTGAAACTCAGTAGTAATGCAGATAATGGTTCGAATACTGGTACTTTCTATCTGAATGCGAATAATGCTTCGTCTAATTCGAATGTGAATATCGACTC
>TB_FS06_10DRAFT_10275923|TB_FS06_10DRAFT_10275921|VR
GTCGTGCTGCTCGGTGGTAGGGCGGATTATGGTTCGTATGCTGGTGCTTGCTGTCTGTTTGCGGGTGATGCTTCGTCTGGTTCGGATGTGTATGTCGGCTC
>TB_PC08_3DRAFT_10067688|TB_PC08_3DRAFT_100676811|TR
ATGCCAACGACGACATTGGCTTTCGGTGTGCCGACTAT
>TB_PC08_3DRAFT_10067688|TB_PC08_3DRAFT_100676811|VR
ATGACTACNACGNNTTTGGCTTTCGGTGTGCCGCCTAT
>TB_PC08_3DRAFT_10107642|TB_PC08_3DRAFT_10107643|TR
TACTGCTAATAATAACTATTGGAGTTCTACAACTAACAGCAATAATACAAGTAATGCTTGGATAGTGAATTTTAACAATGCTAATAGCAATAACAATAATAAGACTAATAGTAATTATGTTAGATGTATAAGATAAGGAATAA
>TB_PC08_3DRAFT_10107642|TB_PC08_3DRAFT_10107643|VR
TACTGCTTATAATTACTATTGGAGTTCTACTACTCGCAGTAATAATACAAGTAGTGCTTGGGTAGTGTATTTTTACAATGCTAATAGCTTTAACAGTAATAAGACTAATACTAATTATGTTAGATGTATAAGATAA
>TB_PC08_3DRAFT_10181002|TB_PC08_3DRAFT_10181004|TR
ATGGCAATGTGAACAACAACAATAAGGATAATAATAATTATCTTAGGTGTGTTAGAGCAGGATAGTaa
>TB_PC08_3DRAFT_10181002|TB_PC08_3DRAFT_10181004|VR
ATGGCGTTGTGTACGACTACAATAAGGGTGGTAATTATTATCTTAGGTGTGTTAGAGCAGGACGGTAA
>TB_PC08_3DRAFT_10268743|TB_PC08_3DRAFT_10268741|TR
CAACAATAACAAGGAAAACGGTTTTAGTGTGCGTTGCCTTAAGGATTCAAATAT
>TB_PC08_3DRAFT_10268743|TB_PC08_3DRAFT_10268741|VR
CAACTTTTACAAGGGACGCGGTTTTAGTGTGCGTTGCCTTAAGGATTAAATTAT
>TB_FS08_3DRAFT_100004353|TB_FS08_3DRAFT_100004350|TR
CGGGGCGGTGCTTGGTGTAACAACTATGATAACTGCCGTTCGGCTTTTCGCAACAACAACTATAACGGGCGCGACAACCACAACAACAATATCGGTTTTCGTTTTGTAGGGGTTGGGGCAGTCAGCAC
>TB_FS08_3DRAFT_100004353|TB_FS08_3DRAFT_100004350|VR
CGGGGCGGTGCTTGGTGTGACAACTATGGTCGCTGCCGTTCGGCTTTTCGCTACTACTACTTTAGCGGGCGCGACGGCCGCAACTACAATATCGGTTGTCGTTTTGTAGGGGTTGGGGCAGTCAGAAC
>TB_FS08_3DRAFT_100005630|TB_FS08_3DRAFT_100005628|TR
GCGCATCCCCTTCGTGGGGGTTCTTGGAACAACAATGACAATAGGTTGCGTTGTGCCAACCGTAATAGGAACAATACAACTAACAGGAACAACAACAGGGGTTTGCGTCTTTCCAG
>TB_FS08_3DRAFT_100005630|TB_FS08_3DRAFT_100005628|VR
GCGCATCCCCTTCGTGGGGGTTCTTGGGGCGGCGATGACGCGTGGTTGCGTTGTGCCTTCCGTAGTTGGGGCAATGCTACTAACTGGATCAACGACGGGGGTTTGCGTCTTTCCAG
>TB_FS08_3DRAFT_100028326|TB_FS08_3DRAFT_100028325|TR
GTATCAGTCTCCGCGGTTTGCTGGTTGGCGGTAACGCGAACAATGGTGCGAATGCGGGAGGCGTTAATCGGAATTCGAATAACACGCCTTCGATTACGTCTACGTATATCGGGTCGCAGCTCAGCTTC
>TB_FS08_3DRAFT_100028326|TB_FS08_3DRAFT_100028325|VR
GTATCGGTCTCCGCGGTTTGCTGGTTGGCGGTGGCGCGGCCGATGGTGCGTCTGCGGGGGGCGTTCATCGGTATTCGTATCACGCGCCTTCGATTTCGTCTACGTCTATCGGGTCGCGGCTCGGCTTC
>TB_FS08_3DRAFT_10005943|TB_FS08_3DRAFT_10005941|TR
CGACTGCTGCGGGGCGGCTCCTGGAACAACAATCCGACTAACTGCCGCTCTGCCAATCGCAATAGGAATACACCTGATAATCGTAACAACAATATTGGCGGTCGTATTGTTTTAAGTGTTATGTGTACTC
>TB_FS08_3DRAFT_10005943|TB_FS08_3DRAFT_10005941|VR
CGCCTGCTGCGGGGCGGCTCCTGGTACTACGCTCCGACTCGCTGCCGCTCTGCCGATCGCGATAGGCATACCCCTGATCCTCGTAACTCCCTTTTTGGCGGTCGTATTGTTTTAAGTGTTATGTGGACTC
>TB_FS08_3DRAFT_100069910|TB_FS08_3DRAFT_10006998|TR
AGAGTTGCGTGTGTTGCGCGGCGGTTCGTGGAACAACAATCCTAATAGGATGCGTTCAGCTAACCGTAATAGGAACAACCTCAATAACCGTAACAACAACAAGGGGTTTCGATTGATTATTCCCTCTCCCTAG
>TB_FS08_3DRAFT_100069910|TB_FS08_3DRAFT_10006998|VR
AGGGTTGCGTGTGTTGCGCGGCGGTTCGTGGAGCGACAATCCTAGTGGGATGCGTTCAGCTAGCCGTGATGGGTTCAACCTCGATAACCGTTACGACGACGTGGGGTTTCGATTGATTATTCCCTCTCCCTAG
>TB_FS08_3DRAFT_100101712|TB_FS08_3DRAFT_100101713|TR
GTATCAGTCTCCGCGGTTTGCTGGTTGGCGGTAACGCGAACAATGGTGCGAATGCGGGAGGCGTTAATCGGAATTCGAATAACACGCCTTCGATTACGTCTACGTATATCGGGTCGCAGCTCAGCTTC
>TB_FS08_3DRAFT_100101712|TB_FS08_3DRAFT_100101713|VR
GTATCGGTCTCCGCGGTTTGCTGGTTGGCGGTGGCGCGGCCGATGGTGCGTCTGCGGGGGGCGTTCATCGGTATTCGTATCACGCGCCTTCGATTTCGTCTACGTCTATCGGGTCGCGGCTCGGCTTC
>TB_FS08_3DRAFT_100123214|TB_FS08_3DRAFT_100123216|TR
CCGCCTGCTGCGCGGCGGTTCGTGGAACAATAATGCCGTTTGGTGTCGTGCCGCGTATCGCAACAAGAACACGCCAGATTACCGCAACAATAATGTTGGTTTGCGTGTCGTTCTGTGTGCTGTGTGTACT
>TB_FS08_3DRAFT_100123214|TB_FS08_3DRAFT_100123216|VR
CCGCCTGCTGCGCGGCGGTTCGTGGCACGATAATGCCGTTTGGTGTCGTGCCGCGTATCGCAGCGGGAGCACGCCAGATTGCCGCGGCAATAGTGTTGGTTTGCGTGTCGTTCTGTGTGCGGTGTGGACT
>TB_FS08_3DRAFT_100197815|TB_FS08_3DRAFT_100197818|TR
GTTCGAACCGTGTTTTGCGTGGTGGCTCGTGGaacaacaacgccaagaactgccgttcggctaatcgcaacaacaacaacccgaacaaccgcaacaacaacTACGGTTTTCGTCTTACCA
>TB_FS08_3DRAFT_100197815|TB_FS08_3DRAFT_100197818|VR
GTTCGTACCGTGTTTTGCGTGGTGGCTCGTGGTACAACCTCGCCAAGTACTGCCGTTCGGCTTATCGCAGCTACATCTACCCGTACAGCCGCNACAGCTACTACGGTTTTCGTCTTACCA
>TB_FS08_3DRAFT_10043275|TB_FS08_3DRAFT_10043272|TR
CAGCCCTTCCGGGCggcaaccgcaacaacaacggcacgttcaacaacgtgggcaacaacggcaaacTATGGAGCAGTACTCAGAATAACGCTTCCAACGCATGAAATCGCAACCTGAACTACAACAACGCCAATGCCAACCGCAACAACAACAATAAGGCGAACGGGTTTAGCGTTCGTTGCGTTCGGGA
>TB_FS08_3DRAFT_10043275|TB_FS08_3DRAFT_10043272|VR
CAGCCCTTCCGGGCGGCAGCCGCGACTTCTTCGGCTCGTTCAGCTACGTGGGCGAAGACTGCAGTCTATGGAGCAGTACTCAGTTTGACGCTTCCTTCGCATGGTCTCGCAACCTGTACTACGACGACGCCTCTGCCTACCGCAGCGTCAGCTCTAAGGCGATCGGGTTTCGCGTTCGTTGCGTTCGGGA
>TB_FS08_3DRAFT_10051244|TB_FS08_3DRAFT_10051249|TR
CCGGCAAGGCGAAAGCCGAGGTTGTTGTTGCGGTTATCCGGCGAGTTGTTGTTGCGTTTCGCCGACCGGCAATTCTGAGCGTTGTTGTTCCAACTGCCGCCCCGATTCACCCGGTTCGAGCC
>TB_FS08_3DRAFT_10051244|TB_FS08_3DRAFT_10051249|VR
CCGGCAAGGCGAAAGCCGAGGAAGNNGNTGCGGNTATCCGGCGAGNAGNNGNCGCGTNCCGCCGACCGGCAATTCTGAGCGCTGCTGATCCAACTGCCGCCCCGATTCACCCGGCGCGAGCC
>TB_FS08_3DRAFT_10058802|TB_FS08_3DRAFT_10058805|TR
acccccgacccctccccGAAACGGAGAGGGGAGTATTCTGATTTCTCCCCCTTCCCTTTCAGGGAAgggggccggggggTTAGGTCGGC
>TB_FS08_3DRAFT_10058802|TB_FS08_3DRAFT_10058805|VR
AACCCCTCCCCTGCCCCTCCCCGAAGCGGAGAGGGGAGAGATTCTGCTTTTCTCCCCCTTCCCTCCCAGGGAAgggggccggggggTTAG
>TB_FS08_3DRAFT_10074532|TB_FS08_3DRAFT_10074534|TR
AAGCACTAACCGCGTCAATCGGGGTGGTAGCTGGAACAACAACGCTTCTAACTGCCGCGTGTCGAATCGCAACAACTGGAACGCTAACAACCGCAACAACAATTTGGGGTTTCGCGTGGTTCTTGTGCCAAGCTCAGAA
>TB_FS08_3DRAFT_10074532|TB_FS08_3DRAFT_10074534|VR
AAGCACTGACCGCGTCTTTCGGGGTGGTGGCTGGCACGACCGCGCTTCTTACTGCCGCGTGTCGCTTCGCAACAGCTGGCGCGCTTACTACCGCATCAGCTATTTGGGGTTTCGCGTGGTTCTTGTGCCAAGTTTATaa
>TB_FS08_3DRAFT_10109043|TB_FS08_3DRAFT_10109041|TR
GCATCTCCTTCGTGGGGGTTCTTGGAACAACAATGATAATAACTTGCGTTGTGCCAACCGTAACAGGAACGATACAACGAACAGGAACAACAACAGGGGTTTTCGTCTTTCCAG
>TB_FS08_3DRAFT_10109043|TB_FS08_3DRAFT_10109041|VR
GCATCTCCTTCGTGGGGGTTCTTGGTACTACAATGATAATTACTTGCGTTGTGCCAACCGTAACAGGGGCGATACTACGTCCGGGAACTACTACTGGGGTTTTCGTCTTTCCAG
>TB_FS08_3DRAFT_10124802|TB_FS08_3DRAFT_10124804|TR
GGTTCGTCTCGGGGTCTCCGCGGGGGCTCTTGGAAcaacaacgacaacaacctgcagtcttccaaccgcaacaacaacgatcccacgaacgagaacaac
>TB_FS08_3DRAFT_10124802|TB_FS08_3DRAFT_10124804|VR
GGTTCGTCTCGGGGTTTCCGCGGGGGCTCTTGGAGCTACGTCGGCGACGGCCTGAAGTCTTCCTTCCGCTCCAACGACGATCCCACGGGCGAGTACGAC
>LP_F_10_SI03_135DRAFT_10068232|LP_F_10_SI03_135DRAFT_10068236|TR
AGGCTAAGTTAGCGGGCAACCGCAATACCAATGGTAGTTTCTACAATCGTGGCGACAACACGAACTTGTGGAGTAGTACTGAGTCAGGTAGTAATGCCTACAGACGCAACCTGAACACCAGTAACGCCACGGTGAACCGCAATACCAACAATAAGGCGAACGGGTTTAGTGTTCGCTGTCTA
>LP_F_10_SI03_135DRAFT_10068232|LP_F_10_SI03_135DRAFT_10068236|VR
AGGCTAAGTTAGCGGGCTACCGCAGTACCAATGGTAGTTTCTACAAGCGTGGCGACAAGACTTACTTGTGGAGTAGTACTGAGTCAGGTAGTAATGCCTACAGACGCTACCTGAACTCCAGTTACGCCACGGTGGGCCGCGAGACCTCCAGTAAGGCGCACGGGTTTAGTGTTCGCTGTCTA
>LP_F_10_SI03_135DRAFT_10090783|LP_F_10_SI03_135DRAFT_10090784|TR
AGTTCTACGTCAAGTTCACCACTGGGAGAACTGGACACTCAATCCCCAATTGTTAGTGTGACTTCGCC
>LP_F_10_SI03_135DRAFT_10090783|LP_F_10_SI03_135DRAFT_10090784|VR
AGTTCTACGTCAAGTTCACCACTGGGAGAACTGGATACTCAATCCCCAATTGTTAGTGTGAGTTCGCC
>LP_F_10_SI03_135DRAFT_10217001|LP_F_10_SI03_135DRAFT_10217003|TR
CTGAATGTGAATAATGCCTCCTCGAATTCTAATGCGAATAAATCTTCACGACTTACTTT
>LP_F_10_SI03_135DRAFT_10217001|LP_F_10_SI03_135DRAFT_10217003|VR
CTGAGTGTGGCTGATGCCTCCTCGGCTTCTGCTGCGAGTATTTCTTCGCGGCTTGCTTT
>LP_F_10_SI03_120DRAFT_10047013|LP_F_10_SI03_120DRAFT_10047015|TR
AAAAGAATCACACGTAAAACAACTTGCAAAGTTGTTTGATTCTCAATTGCAAAGTTGTTTGATTCTCAATTTAGCAAATTGA
>LP_F_10_SI03_120DRAFT_10047013|LP_F_10_SI03_120DRAFT_10047015|VR
AAAAGAATCACACGTAAAACAACTTGCAAAGTTGTTTGATTCTCAATTGCCAAGTTGTTTAGTTCTCAATTTAGCAAATTGA
>LP_F_10_SI03_120DRAFT_10084912|LP_F_10_SI03_120DRAFT_10084911|TR
AGTTCTACGTCAAGTTCACCACTGGGAGAACTGGATACTCAATCCCCAATTGTTAGTGTGATTTCGCC
>LP_F_10_SI03_120DRAFT_10084912|LP_F_10_SI03_120DRAFT_10084911|VR
AGTTCTACGTCAAGTTCACCACTGGGAGAACTGGATACTCAATCCCCAATTGTTAGTGTGAGTTCGCC
>PBR_10005192|PBR_10005194|TR
GCGCCTCCTACGCCTGGAATTGCAACTTCAACAACGGCAACCAGAACAACAACCACAAGAGCTACGAGGGCTCGGCTGTTGCCGTCCGCAGAT
>PBR_10005192|PBR_10005194|VR
GCGCCTCCTACGCCTGGGATTGCGACTTCGGCTACGGCGACCAGCTCGGCACCCTCAAGAGCTACGAGGGCTCGGCTGTTGCCGTCCGCAGAT
>PBR_10005192|PBR_10005195|TR
GCGCCTCCTACGCCTGGAATTGCAACTTCAACAACGGCAACCAGAACAACAACCACAAGAGCTACGAGGGCTCGGCTGTTGCCGTCCGCAG
>PBR_10005192|PBR_10005195|VR
GCGCCTCCTGCGCCTGGGATTGCTACTTCGACTACGGCTACCAGACCAGCAACCTCAAGAGCTACGAGGGCTCGGCTGTTGCCGTCCGCAG
>SI39nov09_100mDRAFT_10152241|SI39nov09_100mDRAFT_10152243|TR
AGGCTAAGTTAGCGGGCAACCGCAATACCAATGGTAGTTTCTACAATCGTGGCGACAACACGAACTTGTGGAGTAGTACTGAGTCAGGTAGTAATGCCTACAGACGCAACCTGAACACCAGTAACGCCACGGTGAACCGCAATACCAACAATAAGGCGAACGGGTTTAGTGTTCGCTGTCTA
>SI39nov09_100mDRAFT_10152241|SI39nov09_100mDRAFT_10152243|VR
AGGCTAAGTTAGCGGGCTACCGCAGTACCAATGGTAGTTTCTACAAGCGTGGCGACAAGACTTACTTGTGGAGTAGTACTGAGTCAGGTAGTAATGCCTACAGACGCTACCTGAACTCCAGTTACGCCACGGTGGGCCGCGAGACCTCCAGTAAGGCGCACGGGTTTAGTGTTCGCTGTCTA
>BBAY35_1274832|BBAY35_1274834|TR
AAGGATAACGTTGAAATCTATGAAACTGTTATTGCTGATTATGATGAAGCCATTCGACT
>BBAY35_1274832|BBAY35_1274834|VR
AAGGATAAACTTGGACACTTGGAAGCTGCTATGATAGATAGTGAAGAAGCTATTCAACT
>TBL_comb48_EPIDRAFT_10005665|TBL_comb48_EPIDRAFT_10005668|TR
ACCGAGTTCAATGCGACGAACGCCTGGAaacagaacttcaacaatggcaaccagaacaacaacaacaagaacaacaccaacTACGTGCGAGCGGTCCGCAAA
>TBL_comb48_EPIDRAFT_10005665|TBL_comb48_EPIDRAFT_10005668|VR
ACCGAGTTCAATGCGACGGACGCCTGGACTCAGTACTTCAGCTTTGGCGCCCAGACCAACAGCGGCAAGAACTACACCAACTACGTGCGAGCGGTCCGCAAA
>TBL_comb48_EPIDRAFT_10011308|TBL_comb48_EPIDRAFT_100113010|TR
ACGCCGTCATCTTTGGTGGCAACTGGAGTAATGGTGCGAATGCAGGTTCTCGGTACTCGAACTGGAACAACTCTCCGACGAACTCGAATAGCAACATCTCGGGTCGTGGCGTCTGTGAC
>TBL_comb48_EPIDRAFT_10011308|TBL_comb48_EPIDRAFT_100113010|VR
ACGCCGTCTTCTTTGGTGGCAGCTGGATTGAGGGTGCGGTTGCAGGTTCTCGGTGCTCGGGCTGGTACTACTCTCCGACGACCTCGAATGGCAACATCTCGGGTCGGGGCGTCTGTGAC
>TBL_comb48_EPIDRAFT_10045575|TBL_comb48_EPIDRAFT_10045572|TR
GGCGTTTGCCGACAACAACTTCTGGTCAAGTACAGAGAACTCTGCTACGAACTCGTGGAACCAGAACTTCAACTCTGGCAACCCGGGTAACCAGAACAACAACAATAAGACGAATGCGAACTATGTTCGTGCGTTTAGG
>TBL_comb48_EPIDRAFT_10045575|TBL_comb48_EPIDRAFT_10045572|VR
GGCGTTTGCCGACTACTACTTCTGGTCAAGTACAGAGTACTCTGCTACGTACTCGTGGAACCAGTACTTCTACTCTGGCTACCCGGGTTACCAGGACTACTACTACACTAAGACGAATGCGCTCTATGTTCGTGCGTTTAGG
>TBL_comb48_EPIDRAFT_10050254|TBL_comb48_EPIDRAFT_10050251|TR
TCGGTGTTGGAGGGTTCGTGGAGAACAACTACTGGTCCTCGACTGAGAACGACACgaacaacgcctggaaccagaacttcaacaatggcaaccagaacaacaacaataagaacaacaccaacTACGTTCGGCCAGTACGGGGTTTT
>TBL_comb48_EPIDRAFT_10050254|TBL_comb48_EPIDRAFT_10050251|VR
TCGGTGTTGGAGGGTTCGTGGAGGCCGACTACTGGTCATCGACTGAGGCCGACGCGGCCAACGCCTGGAGCCAGTACTTCTTCAGTGGCTACCAGGACCTCGACAATAAGGGCTCCACCTTCTACGTTCGGCCAGTACGGGCTTTT
>TBL_comb48_EPIDRAFT_10132646|TBL_comb48_EPIDRAFT_10132648|TR
GGCCTGTTTGCCCTGAACCTGAACAACGATCGCTCGAACGCGAACAACAACATCGGGGCTCGCCCGGCTCTTGT
>TBL_comb48_EPIDRAFT_10132646|TBL_comb48_EPIDRAFT_10132648|VR
GGCCTGTTTGCCCTGTACCTGGCCAGCGCTCGCTCGGGCGCGGCCAGCACCCTCGGGGCTCGCCCGGCTTTTGT
>TBL_comb48_EPIDRAFT_10135806|TBL_comb48_EPIDRAFT_10135808|TR
ATCCGGTCGGGCAATTGGAACAACGGCGCGACCGCTGGCCTGTTTGCCCTGAACCTGAACAACGATCGCTCGAACGCGAACAACAACATCGGGGCTCGCCCGGCTCTTGT
>TBL_comb48_EPIDRAFT_10135806|TBL_comb48_EPIDRAFT_10135808|VR
TTCCGGTCGGGCAGTTGGCACGACGGCGCGACCGCTGGCCTGTTTGCCCTGTACCTGAGCAGCGTTCGCTCGGGCGCGGACGGCAGCCTCGGGGCTCGCCCGGCTTTTGT
>GooDraft_100004795|GooDraft_100004794|TR
GTGCCGGTCTGCGCAGTCTTCTGGTTGGCGGTAATTCGAATAACGGTACGAATGCAGGTGCCGTGAATCGGAATTCGAATAACGGTCCGTCGAATGCGAATACGAATATCGGGTCTCAGCTCAGCTTC
>GooDraft_100004795|GooDraft_100004794|VR
GTGCCGGTCTGCGCGGTCTTCTGGTTGGCGGTAATTCGAGTGCCGGTACGGCTGCGGGTGCCGTGAGTCGGATTTCGGGTAGCGGTCCGTCGGGTGCGGATGCGAGTATCGGGTCTCGGCTCGGCTTC
>M750CN_10016231|M750CN_10016233|TR
TTGCTGTTGGCGGTTTTGCTGACAACAACTACTGGAGTTCGTCGGAGAACAATGCAAACAACGCGTGGAACCAGAACTTCGGCAATGGCGACCAGaacaacaacaacaagaacaacaacaacCGTGTTCGAGCGGTGCGGGGTTTTGAA
>M750CN_10016231|M750CN_10016233|VR
TTGCTGTTGGCGGTTTTGCTGACGACAGCTACTGGAGTTCGTCGGAGTACAGTGCTAGCAACGCGTGGTACCAGTACTTCGGCAATGGCGTCCAGGACTACATCGTCAAGAACTACGACTACCGTGTTCGAGCGGTGCGGGCTTTTTAA
>ZC3D1_1002814|ZC3D1_1002816|TR
GGGTAAGTGCTCAAAGAACTAAAAGACGAGACGCACCGAGTTCCCGTTGTAACGGTTGTTGTTGTT
>ZC3D1_1002814|ZC3D1_1002816|VR
GGGTAACTCTCAAAGAACTAAAAGACGAGACGCACCGAGTACCCGCGGTAACGGTCGTTGCTGCT
>Draft_1027305|Draft_1027304|TR
TCTCCTTCGTCCTTCCGGTTCAACGATGCGAATTACGAAAACTCGAATGCGAATGCAGGTACCAGCTCTCACCTATGC
>Draft_1027305|Draft_1027304|VR
TCTCCTTCGTCCTTCCGGTTCGACGATGCGGATTACGTTCGCTCGTATGCGTATGCGGGTACCGGCTCTCGCCTTTGC
>Draft_1027305|Draft_1027303|TR
GCTCTCCTTCGTCCTTCCGGTTCAACGATGCGAATTACGAAAACTCGAATGCGAATGCAGGTACCAGCTCTCACCTATGCAGAAAAAA
>Draft_1027305|Draft_1027303|VR
GCTCTCCTTCGTCCTTCCGGTTCGGCGGTGCGTGTTACGACTACTCTCGCTTGCGTATGCGGGTGCCGGCTCTCGCCTTTGCCTTAAAAA
>Draft_1000394|Draft_1000396|TR
TTTAGGCTTTGCCGATCCGTGGCGGTAATTGGAACAACTCTGCGAATGCAGGAGTGTTTGCTTTGAATTGCAACAATGCCCGCTCGAATACGAACGACAACATTGGCGCTCGGCCCGACT
>Draft_1000394|Draft_1000396|VR
TTGAGGCTTTGCCGTCCGTGGCGGTATTGGAGCAACTCTGCGGGTTGCGGGAGTGTTTGCTTTGTTGCTACTTGCCCGCTCGAATACGAACGTCAGCGTTGGCGCTCGGCCCGCCT
>Draft_10004811|Draft_10004813|TR
CGGCTCGTTCAACTACTGGTCAGCGTCGGAGTACTCAGCGACGAACGCCTGGAACCAGAACTGGAACTCGTCGAATCCCGGCAACCAGAACAACAACAATAAGACGAATGCCTACTATGTGCGGGCTGTCAGGCGA
>Draft_10004811|Draft_10004813|VR
CGGCTCGTTCCCCTACTGGTCAGCGTCGGAGTACTCAGCGACGTACGCCTGGAGCCAGTACTGGCTCTCGTCGTTTCCCGGCTACCAGACCAACACCAGTAAGGCGGGTGCCTACTATGTGCGGGCTGTCAGGCGA
>Draft_1001384|Draft_1001386|TR
CCGCGTGGTCAATGTCAGCAGTAATGCGAATAA
>Draft_1001384|Draft_1001386|VR
CCGCGTGGTCATGTCGGCGGTAGTGCGCTGA
>TBL_comb47_HYPODRAFT_10000017133|TBL_comb47_HYPODRAFT_10000017135|TR
TTGCTTCCGAACGAAGACGGCAACCTGTGTTTCCTCAACGCGTATCGCAATGACGGCAAGCGCAAGCTCAACCTGGTCAAGTTCGATGGTGACTGGAACAACAATTATGCGTTCCTCCTCCGAAA
>TBL_comb47_HYPODRAFT_10000017133|TBL_comb47_HYPODRAFT_10000017135|VR
TTGCTTCCGCGCGGAGGCGGCGACCTGTGTTTCCTCAACGCGTATCGCCGTGGCGGCGAGCGCAGGCTCAGCCTGGTCGGGTTCGGTGGTGACTGGAGCAGCAATTATGCCTTCCTCCTCCGCAA
>TBL_comb47_HYPODRAFT_10000017200|TBL_comb47_HYPODRAFT_10000017197|TR
AGGTGGCTACCGCGACTACAGCAGTGCCGGGCTTAATAATCTGGGCAGTAACGGCTACTACTGGTCGAGCAGTATTAACGGTATCAACGCCTACAATCTGAACTTCAATTCAACGGCTGTTAACCCTGCAAATAACAATAACCGCGCAAACGGGTTTTCCGCTCGTTGTATTAAGGATTT
>TBL_comb47_HYPODRAFT_10000017200|TBL_comb47_HYPODRAFT_10000017197|VR
AGGTGGCTACCGCGACTCCAGCAGTGCCGGGCTTAATATTCTGGGCAGTTACGGCTGCTACTGGTCGAGCAGTGTTAACGGTATTTACGCCTACTATCTGGACTTCAATTCGGCGGCTGTTAGCCCTGCAGGTGCCAATTCCCGCGCACTCGGGTTTTCCGCTCGTTGTATTAAGGATTT
>TBL_comb47_HYPODRAFT_10000017201|TBL_comb47_HYPODRAFT_10000017197|TR
AGGTGGCTACCGCGACTACAGCAGTGCCGGGCTTAATAATCTGGGCAGTAACGGCTACTACTGGTCGAGCAGTATTAACGGTATCAACGCCTACAATCTGAACTTCAATTCAACGGCTGTTAACCCTGCAAATAACAATAACCGCGCAAACGGGTTTTCCGCTCGTTGTATTAAGGATTT
>TBL_comb47_HYPODRAFT_10000017201|TBL_comb47_HYPODRAFT_10000017197|VR
AGGTGGCTACCGCGACTCCAGCAGTGCCGGGCTTAATATTCTGGGCAGTTACGGCTGCTACTGGTCGAGCAGTGTTAACGGTATTTACGCCTACTATCTGGACTTCAATTCGGCGGCTGTTAGCCCTGCAGGTGCCAATTCCCGCGCACTCGGGTTTTCCGCTCGTTGTATTAAGGATTT
>TBL_comb47_HYPODRAFT_10000028116|TBL_comb47_HYPODRAFT_10000028114|TR
GCGAGCCTGCGTGGCTTCATCCGCGGTGGCAATTGGAACAATAGTAGCAATGCTGGTGTCTTGACACTGAATTTGAACAATTCGCCGAGCAACACGAACACTAACATCGGTTTCCGAGTTTCCCAGTAGTGATAG
>TBL_comb47_HYPODRAFT_10000028116|TBL_comb47_HYPODRAFT_10000028114|VR
GCGAGCCTGCGTGGCTTCTTCCGCGGTGGCTCTTGGAACAATAGTAGCAATGCTGGTGTCTTGACACTGAATTTGAACAATTCGCCGAGCGGCACGAACACTAACGTCGGTTTCCGAGTTTCCCAGTGGTGCTAG
>TBL_comb47_HYPODRAFT_1000002859|TBL_comb47_HYPODRAFT_1000002857|TR
GCGAGGTGGCAACTGGAATAGTGGGTTTAACAATCAGGGTAGCAACGGCTACTACTGGTCGTCTACCCAGAACTCAGCCACTAACGCCTACAACCTGAACTTCAACAGTACCAACGTTAATCCGGCCAATAACAACAATAAGAACAACGGCTTTGCGGTGCGGTGTGTAGCGGTTTAGCCTTTCCCCTAGCGTTGAA
>TBL_comb47_HYPODRAFT_1000002859|TBL_comb47_HYPODRAFT_1000002857|VR
GCACTTCTTGGCTCGCGCAGCGAGGTGGCTACTGGTATAGTGGGTTTGACACTCAGGGTAGCATCGGCTACTACTGGTCGTCTACCCAGTACTCAGCCACTGGCGCCTACACCCTGTACTTCAGCAGTACCTTCGTTAATCCGGCCAATGCCAACTATAAGTACTTCGGCTTTGCGGTGCGGTGTGTAGCGGTTTAG
>TBL_comb47_HYPODRAFT_1000015547|TBL_comb47_HYPODRAFT_1000015549|TR
ACCGCAACTCGAATGGCAACCTCTACGTTCGTTACCTGTACTGGAATGACGGGTCGTGGAACTGGAACTACAACTGGCTCGACAATGACTGGGACGACAATAACCCGGCTGCGGTGGCCGAAA
>TBL_comb47_HYPODRAFT_1000015547|TBL_comb47_HYPODRAFT_1000015549|VR
ACCGCGACTCGGTTGGCCGCCTCTACGTTCGTTGCCTGTACTGGGGTGACGGGTCGTGGGGCTGGCGCTGCCGCTGGCTCGGCGATGGCTGGGGCGGCGGTAGCCCGGCTGCGGTGGCCGCAA
>TBL_comb47_HYPODRAFT_100012107|TBL_comb47_HYPODRAFT_100012109|TR
AATTACCGACTCAAATGGCAACCCGAACGTATTCAACGTGAATCGCAATGATGATGGCAAGCGGTGGCTGAACAACAATTGGGCCAAGCCTGACAATTCCTGGAATCCCGAGAATGAGTTTGTTTTTTCTCGAAACTA
>TBL_comb47_HYPODRAFT_100012107|TBL_comb47_HYPODRAFT_100012109|VR
AATTACCGACTCGAATGGCTACCCGAACGTATTCTACGTGAATCGCTATGATGGTGGCAAGCGGTGGCTGTTCAGCCCTTGGGCCGAGCCTGACTCTTCCTGGAATCCCGAGGGTGagtttgttttttctcgcaagta
>TBL_comb47_HYPODRAFT_100012204|TBL_comb47_HYPODRAFT_100012207|TR
GAGTTCTTCCGAGTACTCTGGCAACAATAACAACGCGTGGAACCAGAACTTCAGTAATGGTAATCAGAACAACAACAATAAGATTAACAATTACTTTGGGGTGCGTGCTGTTCGGGATTTT
>TBL_comb47_HYPODRAFT_100012204|TBL_comb47_HYPODRAFT_100012207|VR
GAGTTCTTCCGAGTACTCTGGCAACTATAACTCCGCGTGGTCCCAGTACTTCAGTAATGGTAATCAGTACCGCACCAATAAGATTGGCNATTACTTTGGGGTGCGTGCTGTTCGGGCTTTT
>TBL_comb47_HYPODRAFT_100030598|TBL_comb47_HYPODRAFT_1000305910|TR
ACGCCGTCATCTTTGGTGGCAACTGGAGTAATGGTGCGAATGCAGGTTCTCGGTACTCGAACTGGAACAACTCTCCGACGAACTCGAATAGCAACATCTCGGGTCGTGGCGTCTGTGAC
>TBL_comb47_HYPODRAFT_100030598|TBL_comb47_HYPODRAFT_1000305910|VR
ACGCCGTCTTCTTTGGTGGCAGCTGGATTGAGGGTGCGGTTGCAGGTTCTCGGTGCTCGGGCTGGTACTACTCTCCGACGACCTCGAATGGCAACATCTCGGGTCGGGGCGTCTGTGAC
>TBL_comb47_HYPODRAFT_100037185|TBL_comb47_HYPODRAFT_100037182|TR
ACGCTGCGTGCCGTGAACGTGAACTGGAACGGCGATGGCTGGAACGTCAATGCGAACTCGGTTGAGAATCCGAACAGGTGGAACGTCGGTAATCAGGTTTTTTCCCGCAATT
>TBL_comb47_HYPODRAFT_100037185|TBL_comb47_HYPODRAFT_100037182|VR
ACGCTGCGTGCCGTGCACGTGGACTGTTACGGCGATGGCTGGATCGTCCATGCGTACTCGGTTGAGAATCCGAACGGGTGGCGCGTCGGTACACAGGTTTTTTCCCGCAATT
>TBL_comb47_HYPODRAFT_1000507613|TBL_comb47_HYPODRAFT_1000507616|TR
ACCGAGTTCAATGCGACGAACGCCTGGAaacagaacttcaacaatggcaaccagaacaacaacaacaagaacaacaccaacTACGTGCGAGCGGTCCGCAAA
>TBL_comb47_HYPODRAFT_1000507613|TBL_comb47_HYPODRAFT_1000507616|VR
ACCGAGTTCAATGCGACGGACGCCTGGACTCAGTACTTCAGCTTTGGCGCCCAGACCAACAGCGGCAAGAACTACACCAACTACGTGCGAGCGGTCCGCAAA
>TBL_comb47_HYPODRAFT_100080364|TBL_comb47_HYPODRAFT_100080361|TR
TCGGTGTTGGAGGGTTCGTGGAGAACAACTACTGGTCCTCGACTGAGAACGACACgaacaacgcctggaaccagaacttcaacaatggcaaccagaacaacaacaataagaacaacaccaacTACGTTCGGCCAGTACGGGGTTTT
>TBL_comb47_HYPODRAFT_100080364|TBL_comb47_HYPODRAFT_100080361|VR
TCGGTGTTGGAGGGTTCGTGGAGGACGGCTACTGGTCCTCGACTGAGGACGACCCGAACGACGCCTGGCTCCAGGACTTCAGCGATGGCTTCCAGTACTTCACCAATAAGAACTACCCCACCTACGTTCGGCCAGTCCGGGCTTTT
>TBL_comb47_HYPODRAFT_100118068|TBL_comb47_HYPODRAFT_100118065|TR
ACATGTGCCCGATCGCGGCGTTCAACTGGAGCAACGGGACGACCGCCGGGGTGTGGGCGTTGAATCTCAACAATGTGCGCGGCAACTCGAACAACAACGTCGGGTTTCGCGCGGACT
>TBL_comb47_HYPODRAFT_100118068|TBL_comb47_HYPODRAFT_100118065|VR
ACATGTGCCCGATCGCGGCGTACTACTGGGGCTACGGGACGGCCGCCGGGGTGTGGGCGTTGTATCTCAGCCATGTGCGCGGCACCTCGTACGACGGCCTCGGGTTTCGCGCGGCCT
>TBL_comb47_HYPODRAFT_100140995|TBL_comb47_HYPODRAFT_100140997|TR
ACAAAACGCCGTAATGCCGATGGTAAGTTCGTGAACCTGGGCAATGCCGATGCCGATGGTGCGAATGTGAACAGTAATCAGCCCGACAACTCCAACGACAATCTTGGCGTTTTGCTTTCCCGAAGTC
>TBL_comb47_HYPODRAFT_100140995|TBL_comb47_HYPODRAFT_100140997|VR
ACGAAGCGCCGTGATGCCGATGGGGGGTTCGTGCGCCTGGGCGATGCCGATGCCGATGGTGCGGGTGTGGGCAGTCATCAGCCCGACAGCTCCGACGACGATCTTGGCGTTTTGCTTTCCCGCAGTC
>TBL_comb47_HYPODRAFT_100192733|TBL_comb47_HYPODRAFT_100192731|TR
TCCGATGACGGTGATGGCGTGTTCGACCACGCTCCGTACTTCAACTTCAACGATGGCAAGACCAAGTTCGACACGAACGATGTTTCGAACGCCAGCGACAGCTACGGTTCTGCCTCGGGGTTCGTCTCGAAGT
>TBL_comb47_HYPODRAFT_100192733|TBL_comb47_HYPODRAFT_100192731|VR
TCCGTTGGCGGTGTTGGCGTGTTCGCCCGCGCTCCGTTCTTCTACTTCCACGATGGCGGGGCCAAGTTCGACACGAGCGATGTTTCGCGCGCCAGCGGCAGCTACGGTTCTGCCTCGGGGTTCGTCCCGCAGT
>TBL_comb47_HYPODRAFT_100195813|TBL_comb47_HYPODRAFT_100195814|TR
GTCCCTCCGGTGTCAGCCTTTCGTACAACGACTACGACTACGACAACTCGAATTCGAACCTCAGTGTCC
>TBL_comb47_HYPODRAFT_100195813|TBL_comb47_HYPODRAFT_100195814|VR
GTCCCTCCGGTGTCGGCCTTTCGTCCGACGTCTACGACTACGACTGCTCGTATTCGAACCTCAGTGTCC
>TBL_comb47_HYPODRAFT_100203073|TBL_comb47_HYPODRAFT_100203075|TR
ACGCTGACGGCAACCACAGGGTGCCGAACGTGAATGCCAACTCGGATGGAGACTTCAAGTTCAATCTTGGTAACTTCGAGAACCCCTGGAATGACGACAATTGCGTTCTTTGCTTCTGCGAC
>TBL_comb47_HYPODRAFT_100203073|TBL_comb47_HYPODRAFT_100203075|VR
ACGCTGACGGCGACCACGGGGTGCCGGTCGTGAATGCCGACTCGGATGGAGCCTTCGGGTTCAATCTTGGTTTCTTCGAGCGCCCCTGGGATGGCGGCAATTGCGTTCTTTGCTTCTGCGAC
>TBL_comb47_HYPODRAFT_100203073|TBL_comb47_HYPODRAFT_100203076|TR
ACGCTGACGGCAACCACAGGGTGCCGAACGTGAATGCCAACTCGGATGGAGACTTCAAGTTCAATCTTGGTAACTTCGAGAACCCCTGGAATGACGACAATTGCGTTCTTTGCTTCTGCGAC
>TBL_comb47_HYPODRAFT_100203073|TBL_comb47_HYPODRAFT_100203076|VR
ACGCTGACGGCGACCACAGGGTGCCGTACGTGAGTGCCTACTCGGTTGGAGCCTTCCAGTTCGTTCTTGGTATCTTCGAGTACCCCTGGAATGACGTCAATTGCGTTCTTTGCTTCTGCGAC
>TBL_comb47_HYPODRAFT_100295393|TBL_comb47_HYPODRAFT_100295396|TR
CGCAATGACGATGGTTCCTGGCTGAACACGAACTATGACAATCCTGATAACAAGTGGAATCGTAGCGGTGGCTTTGCTTTCGTCGTTTCGCAAGTCTC
>TBL_comb47_HYPODRAFT_100295393|TBL_comb47_HYPODRAFT_100295396|VR
CGCAGTGGCGATGGTTCCTGGCTGGACACGAGCTATGGCCATCCTGGTGACGAGTGGCGTCGTAGCGGTGGCTTTGCTTTCGTCGTTTCGCAagtttc
>TBL_comb47_HYPODRAFT_100301423|TBL_comb47_HYPODRAFT_100301421|TR
GAGACTTGCGAAACGACGAAAGCAAAGCCACCGCTACGATTCCACTTGTTATCAGGATTGTCATAGTTCGTGTTCAGCCAGGAACCATCGTCATTGCGATTAGCGTTAAGGAGTTTAGGATCGCCGTCAGAA
>TBL_comb47_HYPODRAFT_100301423|TBL_comb47_HYPODRAFT_100301421|VR
gaaactTGCGAAACGACGAAAGCAAAGCCACCGCTACGACGCCACTCGTCACCAGGATGGCCATAGCTCGTGTCCAGCCAGGAACCATCGCCACTGCGATCAGCGCGAAGGAGTAGAGGATCGCCGCCAGAA
>TBL_comb47_HYPODRAFT_100359783|TBL_comb47_HYPODRAFT_100359785|TR
CCGTGAACTTTGGAGGTAACTGGAGTAATGGAGTGAACGCAGGTTCGCGTTACTCGAACTGGAACAACTCGCCGACGAACTCGAACAACAACATCGGTTCTCGCGGTGTCGT
>TBL_comb47_HYPODRAFT_100359783|TBL_comb47_HYPODRAFT_100359785|VR
CCGTGGCCTTTGGGGGTGACTGGAGTGTTGGGGTGTACGCAGGTTCGCGTTTCTCGTACTGGATCTTCTCGCCGACGTCCTCGAACGCCAGCATCGGTTCTCGCGGTGTCGT
>Draft_100048965|Draft_100048967|TR
GTGGCAACCGCAACAACGGCTCGATGTGCGGCTCTCGGGCGTCCAACTGGAACAACTATCCGTGGAACTCGAACTGGAACATTGGCTTGCGCGCCCGTGGTGAC
>Draft_100048965|Draft_100048967|VR
GTGGCNACCGCAGCGCCGGCTCGATGTGCGGCTCTCGGGCGTCCAGCTGGAGCGTCTATCCGTGGGGCTCGACCTGGTACGTTGGCTTGCGCGCCCGTGGTGAC
>Draft_1000566112|Draft_1000566110|TR
CCTGTTCGCTCTATCTGCGGCCAACTGGAACAACGCAGCGAATGCGGGCGTGTTCTACCGCAATTGGAACAACAACCGGTCGAATGACAACAACAACGTTGGCTTCCGTGCCGGCGACTA
>Draft_1000566112|Draft_1000566110|VR
CCTGTTCGCTCTCTCTGCGGCCNNCTGGANCAGCGCAGCGGATGCGGGCGTGTTCTACCGCGATTGGGGCAACTACCGGTCGTTTGGCGGCAACAGCGTTGGCTTCCGTGCCGGCGCCTA
>Draft_100112274|Draft_100112272|TR
AAACGCCGCGATCTTTGGGGGCAACTGGGATGAAACGACGAACTCCGGTTCTCGTTGCTCGAACTGGAACAACTCGCCCACGAACTCGAACAACAACATCGGGTCTCGCGCCGTCTGTGA
>Draft_100112274|Draft_100112272|VR
AAACGCCGCGATCTTTGGGGGCGGCTGGGGTGAGCCGGCGCACTCCGGTTCTCGTTGCTCGGACTGGTTCAACTCGCCCACGATCTCGAACCGCGACGTCGGGTCTCGCGCCGTCTGTGA
>Draft_100137274|Draft_100137271|TR
GCGGGCTGCGATCCGCGGCGGGAACTGGAATAACGGCTCTAACGCCCGGTCTGGTGTTGCTTTGAATTTGAACAACTTGCCATCGAACGTGAACAACAACATCGGCTTCCGCGCCGC
>Draft_100137274|Draft_100137271|VR
GCGGGCTGCGATCCGCGGCGGGCGCTGGGCTAGCGGCTCTTCCGCCCGGTCTGGTGTTGCTTTGGATTTGGCCGCCTTGCCGTCGNGCGTGNACANCNGCNTCGGCTTCCGCGCCGC
>Draft_100161224|Draft_100161221|TR
AATCAGGTCGTGATTGTCAGCAGGAATACGAATAATGGTGCGAATGCTGGCACTTTCAATGTGAATGCGAATAATGATTCATCGAATGCTAATCGTAATATTGGCACTCAGCTTGCTGTT
>Draft_100161224|Draft_100161221|VR
AATCGGGTCGTGTTTGTCGGCGGGNNTGCGNNTNNNGGTGCGNTTGCTGGCGCTTTCAGNTTCGCNNTGNNTGCGAGTGATGNTTCNTCGNTTGCTAATCGTGGTNTTGGCGCTCGGCTTGCTTTT
>Draft_100164512|Draft_100164511|TR
AGCTTCTCGCGGGCGGCAATTGGAATAATGGGACGAATTGCGGCTCGCGGTACCGGAATGCGAATAACTATCGCTGGAATGCGAATACGTATATCGGTTCGCGCGGCTGCACCCGGATACAGGCAGT
>Draft_100164512|Draft_100164511|VR
AGCTGCTCGCGGGCGGCTATTGGAGTCATGGGACGTATTGCGGCTCCCGGTACCGTTATGTGGCTGTCTCTCGCTGGAATGCGACTGCGGCTATCGGTTCGCGCGGCTGCGCCCGGCGCCAGGGAGT
>Draft_100172101|Draft_100172104|TR
AAACGCCGCGATCTTCGGGGGCAACTGGAACAACACGTCGAACTCGGGTTCGCGTGCCTCGAACTGGAACAACTCCCCCGCGAACTCGAACAACAACATCAGCTCGCGCGGCGTCTGTGA
>Draft_100172101|Draft_100172104|VR
AAACGCCGCGCTCTTCGGGGGCCTCTGGAGCGCCACGTCGAACTCGGGTTCGCGTGCCTCGTCCTGGGGCGCCTCCCCCGCGCACTCGGCCAGCGACGTCAGCTCGCGCGGCGTCTGTGA
>Draft_100191844|Draft_100191842|TR
GCGGTAACTGGAACAACGGGCGTAACTGCTCTCCTGTGTACTTCAACTGCAACAACGCTCCGTCTAACTCGAACATCAACCGCCTTGCGCGCCTATTT
>Draft_100191844|Draft_100191842|VR
GCGGTGACTGGGTCAGCGGGCGTAGCTGCTCTCCTGTGTACTTCGTCTGCTACAGCGCTCCGTCTAGCTCGGCCTTCTTCCGCCTTGCGCGCCTTTTT
>Draft_100195149|Draft_100195148|TR
TCGGGAGTGGCAGTCCCTCGGTAATCTGAACAATGGGACGAATGCTGGTTTACGTTATTTGAATGCGAACAACTCGTTGACGGTCTCGGGCTGGTTCATCCTCGGGCGGCTTTCTG
>Draft_100195149|Draft_100195148|VR
TCGGGAGTGGCTGTCCCTCGGTCCTCTGTTCCTTGGGGCGTCTGCTGGTTTGCGTTNTTTGCTTGCGTACTACTCGTTGGCGTTCTCGGGCTGGTTCCTCCTCGGGCGGCTTTCTG
>Draft_100196226|Draft_100196229|TR
CGCTGCGCGTGCCGCGATCCGTGGCGGCAACTTCAATGGCAACGGCGGAGTCTTCACGTTGAACGTCAACAATCCGCCCTCGAACGCTAACAACAACATTGGGTTCCGCGCCGGCAAG
>Draft_100196226|Draft_100196229|VR
CGCTGCGCGTGCCGCGCTCCGTGGCGGCGCCTTCGTTGGCTACGGCGGAGTCTTCACGTTGCTCGTCACCGATCCGCCCTCGAACGCTTTCAGCAACATTGGGTTCCGCGCCGGCAAG
>Draft_1002074621|Draft_1002074623|TR
AGCGTCTTCCGTTTCGGGGCGGGAACTGGAACAACACCTCCGCGGCGGGTGTCTGTGCTCTGAACCTGAATAACCTCCGCTCGAATTCGGACAACAACATCGGCTTTCCCTTGGCTT
>Draft_1002074621|Draft_1002074623|VR
AGCGTCTTCCGTTTCGGGGCGGGCGCTGGGACAGCACCTCCGCGGCGGGTGTCTGTGCTCTGCGCCTGCTTGACCTCCGCTCGTATTCGGTCTACAGCATCGGCTTTCCCTTGGCTT
>Draft_100222784|Draft_100222782|TR
CAGCACGCAGCCAACGCTGATTATGCCTGGTATCAGAATTTcaacaacggcaaccagaacaacaacaacaagaacaacCAGCTGCGCGCCCGTGCTGTCCGCAGA
>Draft_100222784|Draft_100222782|VR
CAGCACGCAGCCGACGCTGATTGTGCCTGGGCTCAGGATTTCGGCTACGGCGACCAGGACTACGACTACAAGAGCGGCCAGCTGCGCGCCCGTGCTGTCCGCAGA
>Draft_100245882|Draft_100245884|TR
GTGCGCGCTTCCCGCTTCGCGGTGCTAACTGGAACAACGCCGGCAACGCTGGTCTGGCGACGTTGAACCTCAACAACTCCCGCGGCAACGTGAACAACAACATCGGGTTTCGCCCGGCTTCCG
>Draft_100245882|Draft_100245884|VR
GTGCGCGCTTCCCGCTTCGCGGTGCTGTCTGGNNCACCGCCGGCGACGCTGGTCTGGCGGCGTTGTACCTCCACATCTCCCGCGGCGTCGTGAGCAGCANCATCGGGTTTCGCCCGGCTTTCG
>Draft_100398483|Draft_100398485|TR
TTGGTCCAGTACTGAGTATAGTAGTACTAACGCATGGAACACAAATCTGAACAATGGAAATACGAACAATAATACTAAGACTAATAGTTATTCAGTACGTTGCGTCCTAAGGGA
>Draft_100398483|Draft_100398485|VR
TTGGTCCAGTACTGAGTATAGTAGTACTAACGCTTGGGGCACTTATCTGCACTATGGAGGTACGAACGTTTATACTATTACTAATAGTTATTCAGTACGTTGCGTCCTAAGGGA
>Draft_100424004|Draft_100424007|TR
AACGCATCCCGATTGTGGGCGGCAACTGGAATAATGGTGCGAATTCGGGCGTCTTTGCGCTGAATTTGAATAATGCCCGGTCGAATGTGAACACGAACATTGGGGCGCGCCCCGACTA
>Draft_100424004|Draft_100424007|VR
AACGCTTCCCGATTGTGGGCGGCAACTGGTCTTATGGTGCGAGTGCGGGCGTCTTTGCGCTGCATTTGTTTTATGCCCGGTCGAATGTGAGCGCGAGCCTTGGGGCGCGCCCCGCCTA
>Draft_100456242|Draft_100456244|TR
CGGGTGCTGATTGCAGGTGGTAACGCGAATA
>Draft_100456242|Draft_100456244|VR
CGGGGGCTGATTGCGGGTGGTGGCGCGAGNTAA
>Draft_100473186|Draft_100473185|TR
TTGCCCACGTTGGCGGTAACTGGAACAACGGCTCGAACGCGGGTCTCCGTTACTGGAACCTCAACAACGCGTCGTCCAACGCGAACGTGAACATCGGCGGGCAGACTCTTA
>Draft_100473186|Draft_100473185|VR
TTGCCCACGTTGGCGGTNNCTGGNNCNNCGGCTCGCNCGCGGGTCTCCGTTNCTGGTACCTCGCCTCCGCGTCGTCCTCCGCGCCCGTGAGCGTCGGCGGGCGGCTTCTTA
>Draft_100489983|Draft_100489981|TR
TAGCGCTTCCAACGCGTGGAACCAGAACTGGAACTCCAGCAACCCTGGCAACCAGAACAACAACAATAAGAGCAATACAAACCGGGTGCGGGCAGTCCGGCGA
>Draft_100489983|Draft_100489981|VR
TAGCGCTTCCNNCGCGTGGNTCCAGNNCTGGNGCTCCNGCTTCCCTGGCCGCCAGGGCTNCAACGATAAGAGCATTACNCGCCGGGTGCGGGCAGTCCGGCGA
>Draft_1006425420|Draft_1006425418|TR
GCGCTTCGGCATAGCCGGTGGCAATTGGAATGAGGGGCTCCGCTATGGCGCTTCCACTCTCAACACGAACAACAATCCGTGGAATGCGAATGGCAATGTGTGCTTGCGCGCCCTCAGT
>Draft_1006425420|Draft_1006425418|VR
GCGCTTCGGCATAGCCGGTGGCTATTGGGCTGAGGGGCTCCGCTATGGCGCTTCCACTCTCCACACGAACGGCAGTCCGTGGCTTGCGAGTGGCACTGTGTGCTTGCGCGCCCTCAGT
>Draft_100653011|Draft_100653013|TR
GCTATTCGCGGTGGTAATTGCAATAACGGGGCGCAGTCCCCGGGGGCGCTCAACCTCAATAACGCCCCGGCCAACAACAATTGGAATATCGGCGCGCGCGCAGCAC
>Draft_100653011|Draft_100653013|VR
GCTCTTCGCGGTGGTGGTTGCGATGGCGGGGCGCAGTCCCCGGGGGCGCTCTACCTCAGTACCGCCCCGGCCAACTACGATTGGGGTCGCGGCGCGCGCGCAGTAC
>Draft_100755662|Draft_100755661|TR
GGTTTCGAATGTCGGCAGTAATTGGAATAATGGTACTAATGCAGGCAGTTTCAATCGGAATGTGAATAATACTCCTTCTAATCGTAATCGTAATCATGGCAGGCACGTTCTATTTGTGC
>Draft_100755662|Draft_100755661|VR
GGTTTCGCATGTCGGCGGTTATTGGGCTTATGGTACTTATGCGGGCGGTTTCGATCGGGGTGTGAATTATGCTCCTTCTATTCGTAATCGTTATCGTGGCGGGCGCGTTCTGTTTGTGC
>Draft_100786003|Draft_100786005|TR
AGCGCCTTCCTCTACGGGGCGGGAACTGGAATAATGGCCCCAACGGCGGGGTGTGTGCTCTGAATTTGAATAATTATCGCTCGAATTCGGACAACAACATCGGCTTCCACTCGGCTT
>Draft_100786003|Draft_100786005|VR
AGCGCCTTCCTCTACGGGGCGGGCACTGGGATAGTGGCCCCNTCGGCGGGGTGTGTGCTCTGANTTTGNATCTTTNTCGCTCGGATTCGGACANCATCATCGGCTTCCNCTCGGCTT
>Draft_100847636|Draft_100847638|TR
TTGCGTTGTTGGGTGGTAATTGGAACAACGGTGCGAATGATGGGTTGTCGTACTGGAACTTGAACAACACCTCATCGAATACGAACATCAACATCGGCGCGCGTCTTCTTA
>Draft_100847636|Draft_100847638|VR
TTGCGTTGTTGGGGGGTGCTTGGAGCGGCGGTGCGCTTGGTGGGTTGTCGTACTGGAACTGGAGCTACGCCTCGTCGAATGCGGGCATCAACATCGGCGCGCGTCTTCTTA
>Draft_100933372|Draft_100933373|TR
ACCAGAACAACAACAATAAGAACAATACAAACTACGTTAGGGCTGTCCGGCGA
>Draft_100933372|Draft_100933373|VR
ACCAGAGCAGCGTCAATAAGAACGATGCACGCTACGTTAGGGCTGTCCGGCGA
>Draft_1009337039|Draft_1009337037|TR
CCGCGTTATTTGGTGGCAATTGGAATAATGCTTCGAATGCAGGTACCTTCAATTGGAATCTGAATAATGCCACTTCGAATGTCAATTCGAACATTGGCACGCGAGTTACCT
>Draft_1009337039|Draft_1009337037|VR
CCGCGTTCTTTGGTGGCTGTTGGAGTAGTGCTTCGAATGCGGGTGCCTTCAATTGGCTTCTGAGTAGTGCCGCTTCGGCTGTCTATTCGAACCTTGGCGCGCGGGTTGCCT
>Draft_1009337039|Draft_1009337055|TR
ACCGCGTTATTTGGTGGCAATTGGAATAATGCTTCGAATGCAGGTACCTTCAATTGGAATCTGAATAATGCCACTTCGAATGTCAATTCGAACATTGGCACGCGAGTTACCTACT
>Draft_1009337039|Draft_1009337055|VR
ACCGCGTTGTTTGGTGGCCATTGGGCTGCTGCTTCGTTTGCGGGTCGCTTCGGTTGGGGTTTGTATAATGCCGCTTCGTATGTCGATTCGGGCGTTGGCGCGCGGGTTGCCTTCT
>Draft_100973587|Draft_100973584|TR
ACCGCCAGCAACAACTATTGGACATCCACCACGCGCGCGAGCAACACTTCCAACGCGTGGAACGTGAATTTCAACAACGGCAACACGAACAACAATGGCAAGACGAATAGCTATTATGTCCGGTGCGTTCGCGGGTAAT
>Draft_100973587|Draft_100973584|VR
ACCGCCAGCGGCCCCTATTGGACATCCACCACGCGCGCGGCCCTTCCCTCGCGTGGTACGTGTCTTTCGGCCTCGGCTTCACGACCAGCTTTGGCGAGACGTATAGCTATTATGTCCGGTGCGTTCGCGGGCAAT
>Draft_101011413|Draft_101011414|TR
GCGGCAATCGTACGAACGGGGCCTACTCGGGCTCTCGCAACGCGAATTTGAACAATTCGCCCACGAACGTGAATTGGAACATTGGCGTTCGGGCCGCCTGTGACGAC
>Draft_101011413|Draft_101011414|VR
GCGGCTCTCGTACGAACGGGGCCTACTCGGGCTCTCGCGGCGCGATTTTGAACNATTCGCCCNCGTACGTGNNTTGGNNCATTGGCGTTCGGGCCGCCTGTGACCAC
>Draft_1010325225|Draft_1010325227|TR
ACGCTTCGGACTCTGACTATGCCTGGTATCAGAACTTCAACAACGGCAACCAGAACTACAACAACGTCAACAACAAGTTGCGTGCCCGAGCCGTCCGCAAAT
>Draft_1010325225|Draft_1010325227|VR
ACGCTTCGGACTCTGTCTTTGCCTGGTGTCAGCACTTCAGCTACGGCAGCCAGGACTGCTACGACGTCCTCATCAAGTTGCGTGCCCGAGCCGTCCGCAGAT
>Draft_1010325225|Draft_1010325228|TR
ACGCTTCGGACTCTGACTATGCCTGGTATCAGAACTTCAACAACGGCAACCAGAACTACAACAACGTCAACAACAAGTTGCGTGCCCGAGCCGTCCGCAAAT
>Draft_1010325225|Draft_1010325228|VR
ACGCTTCGGACTCTGACTTTGCCTGGTGTCAGCACTTCTACGACGGCCTCCAGAGCTACTCCACCGTCGTCAACGTCAAGTTGCGTGCCCGAGCCGTCCGCAGAT
>Draft_1010325280|Draft_1010325282|TR
ACGCTTCGGACTCTGACTATGCCTGGTATCAGAACTTCAACAACGGCAACCAGAACTACAACAACGTCAACAACAAGTTGCGTGCCCGAGCCGTCCGCAAAT
>Draft_1010325280|Draft_1010325282|VR
ACGCTTCGGACTCTGTCTTTGCCTGGTGTCAGCACTTCAGCTACGGCAGCCAGGACTGCTACGACGTCCTCATCAAGTTGCGTGCCCGAGCCGTCCGCAGAT
>Draft_1010325280|Draft_1010325283|TR
ACGCTTCGGACTCTGACTATGCCTGGTATCAGAACTTCAACAACGGCAACCAGAACTACAACAACGTCAACAACAAGTTGCGTGCCCGAGCCGTCCGCAAAT
>Draft_1010325280|Draft_1010325283|VR
ACGCTTCGGACTCTGACTTTGCCTGGTGTCAGCACTTCTACGACGGCCTCCAGAGCTACTCCACCGTCGTCAACGTCAAGTTGCGTGCCCGAGCCGTCCGCAGAT
>Draft_101219826|Draft_101219829|TR
GCCTTCGTCAGCGAATATCAATCAGGCTGTTTTAGCTGGTGGCGGTTCTTGCACTGGGACTAGCGCCAACAATGTGAACAATAACAACAACAACTGGTTCCGCTGCGTCCGCTAG
>Draft_101219826|Draft_101219829|VR
GCCTTCGTCTGCGACTTACGACTCTGCGGTCTTAGCAGGCGGGGGCACTTGCACTGGGACAAGCGCCAACACTGTGAACCTGAACGGCAACGGCTGGTTCCGTTGCGTCCGCTAG
>Draft_101322132|Draft_101322133|TR
GCTGCACGCGGGCGGCAATTGGAACAATGGGACGAATTGCGGTTCGCGGGCGCGGAATGCGAATAACACGCGCTGGAATTCGAATTCGAATTCCGGCAGTCGCGGGTGCACCCGGA
>Draft_101322132|Draft_101322133|VR
GCTGCGCGCGGGCGGCGGGTGGAGCCTTGGGGCGAGTTGCGGTTCGCGGGCGCGGGATGCGAGTTACGCGCGCTGGTTTTCGCTTTCGTTTTCCGGCGGTCGCGGGTGCGCCCGGA
>Draft_101361683|Draft_101361681|TR
GGCGCGAACTGGAACAACACGTCGAATGCCGGCGTCTGGGCCGCGAACCTGAACAACAACCGCACGAACGCCAACAACAACACTGGCTTTCGCGCCGACT
>Draft_101361683|Draft_101361681|VR
GGCGCGCACTGGAGCAACACGTCGGTTGCCGGCGTCTGGGCCGCGGGCCTGACCAGCGACCGCTCGTACGCCANCNNCTACACTGGCTTTCGCGCCGCCT
>Draft_101433064|Draft_101433066|TR
ATTGTCTATGTCGGTGGCAATGCGAACAATGGCCTCAATGCAGGTGCCTTCTACGTGAATGCCAACAACACTTCGACGAATTCGAACACGAACATCGGCAGCGCACTCT
>Draft_101433064|Draft_101433066|VR
ATTGTCTGTGTCGGTGGCCTTGCGGACGGTGGCCTCGATGCGGGTGCCTTCTGCGTGTCTGCCTTCGACGCTTCGTCGGCTTCGGGCACGGCCGTCGGCGGCGCGCTCT
>Draft_102270103|Draft_102270106|TR
GCAGTGTGAACCACGCGACGTGGCGTGCGTTTATTGGCGGGGGCAATTGGAACAACGGCGTGCTCGACGGTGCGCGCTGCCTGAACTCGAATGCGAATCCGTGGAATGCGAATGGCAATGTGAGCCTGCGCGGCGTCTGTGAC
>Draft_102270103|Draft_102270106|VR
GCAGTGTGAGCCTCGCGTCGTGGCGTGCGTTTATTGGCGGGGGCAGTTGGGACAACGGCGTGCTCGACGGTGCGCGCTGCCTGAACTCGAGTGCGTCTCCGCGGGCTGCGGTTGGCGTTGTGAGCCTGCGCGGCGTCTGTGAC
>Draft_1022715754|Draft_1022715753|TR
TTGCCCAACTTGGTGGGAATTGGAACAACAGTGGTAATGCGGGGTTTTCTTACTGGAATCTGAACAATTCTTCCACGAACACGAACATGAACATCTCCGGCCAGACTCTTA
>Draft_1022715754|Draft_1022715753|VR
TTGCCCTCCTTGGTGGGCGTTGGACCTACGGTGGTGATGCGGGGTTTTCTTACTGGGATCTGGACACTTCTTCCACGTACGCGAGCGCGGGCGTCTCCGGCCGGCTTCTTA
>Draft_102750274|Draft_102750272|TR
TCGAGGCTCTGTGAACCACGCGATGTGGCGTCACGCGATCGCCGGTGGCAATTTCTCCAACGGCTCCTACTGCGGGGCGCGCACGCTCAACACGAATGCGAATCCGTGGAATGCGAATGGCAATGTGGGGGTGCGGGGCGTCTGTGA
>Draft_102750274|Draft_102750272|VR
TCGAGGCTCTGTGAGCCACGCGGTGTGGCGTCACGCGGTCGCCGGTGGCAGTTTCTCCAACGGCTCCTACTGCGGGGCGCGCACGCTCTACACGGGTGCGAGTCCGTGGGGTGCGGCTGGCTCTGTGGGGGTGCGGGGCGTCTGTGA
>Draft_1032768515|Draft_1032768516|TR
TGCGAATAATTGGCGCTGGAATGCGAATTCGAATATCGCGGGGCAGTTCGCAGCGGA
>Draft_1032768515|Draft_1032768516|VR
TGCGAATACTTGGCGCTGGGCTGCGNNTTCGNNTNTCGCGGGGCGGTTCGCGGCGGA
>Draft_103763644|Draft_103763642|TR
ACGTCCAATCGCGTTAACCGTGGTAATTCTAGGTTGTCGAACTTCAATGTGAATACAGCTTCGAATGTGAATACGAATAACGGCTGGCGTCCCCGCCCTG
>Draft_103763644|Draft_103763642|VR
ACGTCCGGTCGCGTTTACCGTGGTGATTCTAGGTTGTCGCGCTTCCTTGTGTCTACAGCTTCGAATGTGAGTACGGGTTTCGGCTGGCGTCCCCGCCTTG
>Draft_103778913|Draft_103778911|TR
CGCCTGCCGTATCGCGGTGGCAACTGGAACAACGGTGCCATTGCCGGGGTGTTCGCGCTGAATCTGAACAACCCGCGCTCCAACGCCAACACGAACATCGGCGCCCGGCCCGCTCTTGTG
>Draft_103778913|Draft_103778911|VR
CGCCTGCCGTATCGCGGTGGCGGCTGGTACGGCGGTGCCTTTGCCGGGGTGTTCGCGCTGGATCTGGGCAACCCGCGCTCCTTCGCCGGCACGCTCTTCGGCGCCCGGCCCGCTTTTGTG
>Draft_103786176|Draft_103786174|TR
GTTCCCCTTCGGGTGTCAGGTTCTCGTACAACGACTACGATAACTGGAATTCGAATTCGAATGTCAGCTCTCACCTGAGCTTAAA
>Draft_103786176|Draft_103786174|VR
GTTCCCCTTCGGGTGTCGGGTTCTCGTACGTCGACTACGGTAACTGGTTTTCGGTTTCGAGTGTCGGCTCTCGCCTTTGCTTTAA
>Draft_103786176|Draft_103786175|TR
GTTCCCCTTCGGGTGTCAGGTTCTCGTACAACGACTACGATAACTGGAATTCGAATTCGAATGTCAGCTCTCACCTGAGCTTAAA
>Draft_103786176|Draft_103786175|VR
GTTCCCCTTCGGGTGTCGGGTTCTCGTACGACGGCTACGGTGACTGGCATTCGCATTCGACTGTCGGCTCTCGCCTTTGCTTCAA
>Draft_115480331|Draft_115480333|TR
CCCCAAGAGCGGGGCGGGCCCCGATGTTCGTGTTGGAGTTGGAACGGGCGTTGTTCAA
>Draft_115480331|Draft_115480333|VR
CCACAAAAGCGGGGCGGGCCCCGAGGAGCGTGCCGGAGTAGGAACGGGCGTTGCCCAA
>Draft_115558273|Draft_115558271|TR
GCAAATGTGCAGTCGTCCTGGTACTGGTCGGCTACTACcaacgcaaacaataccaacaacgcgtggatcgtcaacatgaacaacggcaacgtgaacaacaacaataagacgaacaacaacaacTACGTTTGGCCGGTTCGTGGCGGAGAGT
>Draft_115558273|Draft_115558271|VR
GCAAATGTGCAGTCGTCCTGGTACTGGTCGGCTACTACCAGCGCTTACAGTACCTACAACGCGTGGATCGTCGGCATGGGCTACGGCTACGTGGACTACAACTATACGACGGCCTCAACTACGTTTGGCCGGTTCGTGGCGGACAGT
>Draft_117103121|Draft_117103123|TR
TTGGTCCAGTACTGAGTATAGTAGTACTAACGCATGGAACACAAATCTGAACAATGGAAATACGAACAATAATACTAAGACTAATAGTTATTCAGTACGTTGCGTCCTAAGGGA
>Draft_117103121|Draft_117103123|VR
TTGGTCCAGTACTGAGTATAGTAGTACTAACGCATGGGGCACATATCTGAACTATGGCCTTACGAACATTAATCCTAAGACTAATAGTTATTCAGAACGTTGCGTCCTAAGGGA
>Draft_1173345513|Draft_1173345516|TR
TGCGCGCAGCGATCCGTGGCGGCAACTTCAACAACGCAGCCAACGCGGGGGTGTTTGCCCTCAACTTGAACAACGCCCCGTCGAACTCGAACTACAACATCGGGTTTCGCGCCGCAAAG
>Draft_1173345513|Draft_1173345516|VR
TGCGCGCAGCGATCCGTGGCGGCCACTTCAGCTACGCAGCCTACGCGGGGGTGTTTGCCCTCAGCTTGTACTACGCCCCGTCGGACTCGTACTACACCATCGGGTTTCGCGCCGCAAAG
>Draft_1173345513|Draft_117334552|TR
ATGCGCGCAGCGATCCGTGGCGGCAACTTCAACAACGCAGCCAACGCGGGGGTGTTTGCCCTCAACTTGAACAACGCCCCGTCGAACTCGAACTACAACATCGGGTTTCGCGCCGCAAAG
>Draft_1173345513|Draft_117334552|VR
ATGCGCGCAGCGATCCGTGGCGGCTCCTTCAGCTCCGCAGCCTACGCGGGGGTGTTTGCCCTCTACTTGTGCCTCGCCCCGTCGCTCTCGACCTGCGGCGTCGGGTTTCGCGCCGCAAAG
>Draft_118326986|Draft_118326988|TR
CGCCGTCATCTTTGGGGGCAACTGGGGCAACACGACTGAGTCCGGTTCCCGTTGTTCGAATTGGAATAACTCGCCCACGAACTCGAACAACAACATCGGTGCGCGCGGCGTCTGTGTCCAC
>Draft_118326986|Draft_118326988|VR
CGCCGTCCGCTTTGGGGGCTACTGGGGCAACACGACTGAGTCCGGTTCCCGTTGTTCGTCTTGGTATAACTCGCCCCCGGCCTCGAGCACACTCGGTGCGCGCGGCGTCTGTGACCAC
>Draft_100025133|Draft_100025131|TR
TGCTGCCCTACGGGGCGGGAATTGGAACAACGGCCTCAACAACGGGGTGTGGGCCGTGAATCTGAACAACGTCCCCACGAACACGAACAACAACATCGGGTTCCGCGGCGC
>Draft_100025133|Draft_100025131|VR
TGCTGCCCTGCGGGGCGGGCGTTGGGACAGCGGCCTCAGCAGCGGGGTGTGGGCCGTGCATCTGAACGACGTCCCCGCGTACACGAGCGGCAGCTTCGGGTTCCGCGGCGC
>Draft_100032776|Draft_100032774|TR
TTCGTGCCCTCAAACGGGGTGGCAATTGGAACAACACTTCCAATGCCGGGGTCTTTGCGTTGAATTTGAACAATTCGCCCACGAACACGAACACGAACATCGGATTCCGTTGTGCCCGGTA
>Draft_100032776|Draft_100032774|VR
TTCGTGCCCTCNNACGGGGTGGCANTTGGNACNNCACTTCCNATGCCGGGGTCTTTGCGTTGAGTTTGGGCANTTCGCCCNCGANCACGGNCACGNACCTCGGNTTCCGTTGTGCCCGGTA
>Draft_100381465|Draft_100381462|TR
ATTCCGATGGCGATCCGAACCTCCTTGGCACGAACCGCAACGGCGGTGGTCGCTGGTTGAACGCGAACTTTGACGAGCCCGGCAACCGGTGGAATCGCGACGATGGGTTCGCGTTCGCCGTTTCGCAA
>Draft_100381465|Draft_100381462|VR
ATTCCGTTGGCGATCCGTTCCTCCTTGGCGCGCGCCGCCACGGCGGTGGTCGCTGGTTGTACGCGAGCTTTGACGAGCCCGGCGGCCGGTGGTTTCGCGACGGTGGGTTCGCGTTCGCCGTTTCGCAA
>Draft_100546545|Draft_100546546|TR
GCTCATTGTCGGCGGCAATGCGAATAATGGTGCGAATGACGGTTTCGCCTACTCGAATTCGAATAACACCCCGTCGAATGCGAATGTGAATATCGGGTCGCAGCTATGCTTT
>Draft_100546545|Draft_100546546|VR
GCTCGTTGTCGGCGGCTATGCGGATGGTGGTGCGCTTGGCGGTTTCGCCTTCTCGTATTCGAATGACGCCCCGTCGTATGCGAATGTGCGTATCGGGTCGCGGCTTCGCTTT
>Draft_1005470416|Draft_1005470413|TR
ATTCCGATGGCGATCCGAACCTCCTTGGCGCGAACCGCAATGACGATGGCGTCCGGCTGAACGCGTATTGGGACAAGCCCGGCAACCGGTGGAATCGCGACAACGGGTTCGCGTTCGCCGTTTCGCAA
>Draft_1005470416|Draft_1005470413|VR
ATTCCGTTGGCGATCCGTTCCTCCTTGGCGCGGACCGCGATGGCGGTGGCGTCCGGCTGTGCGCGTATTGGGACAAGCCCGGCCACCGGTGGCATCGCGGCCGCGGGTTCGCGTTCGCCGTTTCGCAA
>Draft_100961274|Draft_100961273|TR
GGGCGTTGTTGCGTGGCGGTAATGCGAATAATGGTGCGAATGCCGGCTTCGGCTACCTGAATACGAATAACGCGGCGTCGAATACGAATGCGAACATCGGTGCTCAGCTAAGCTAT
>Draft_100961274|Draft_100961273|VR
GGGCGTTGTTGCGTGGCGGTGATGCGTCTTCTGGTGCGACTGCCGGCTTCGGCGACCTGACTACGNATNNCGCGGCGTCGACTNCGGNTGCGNNCNTCGGTGCTCGGCTGTGCTAT
>Draft_106675167|Draft_1066751611|TR
CGTGCCCTGAAACGCGGCGGCAATTGGAACAATGGCGCCAATGCCGGCGCTTTCACGCTGAATCTGAACAATTCGCCCACGAACACGAACAGCAACATCGGGTTTCGCTGCGCCCGGTAG
>Draft_106675167|Draft_1066751611|VR
CGTGCCCTGTTACGCGGCGGCTCTTGGAGCTATGGCGCCATTGCCGGCGCTTTCACGCTGAGTCTGGGCGATTCGCCCACGACCGCGGGCAGCGGCATCGGGTTTCGCTGCGCCCGGTAG
>Draft_1076541024|Draft_1076541023|TR
GCTCATTGTCGGCGGCAATGCGAATAATGGTGCGAATGACGGTTTCGCCTACTCGAATTCGAATAACACCCCGTCGAATGCGAATGTGAATATCGGGTCGCAGCTATGCTTT
>Draft_1076541024|Draft_1076541023|VR
GCTCGTTGTCGGCGGCTATGCGGATGGTGGTGCGCTTGGCGGTTTCGCCTTCTCGTATTCGAATGACGCCCCGTCGTATGCGAATGTGCGTATCGGGTCGCGGCTTCGCTTT
>Draft_1002821|Draft_1002823|TR
GCGCCTGCCGTTTCGTGGCGGCGATTGGAACAACGGGGCCAACGCTGGCGTGCGCGCGCTGAACTTGAACAACGCCCGCTCGAACGTCAACAGCAACATCGGTGCCCGTCCCGCTCTTGTG
>Draft_1002821|Draft_1002823|VR
GCGCCTGCCGTTTCGTGGCGGCGATTGGAGCAACGGGGCCGGCGCTGGCGTGCGCGCGCTGGGCTTGAGCGACGCCCGCTCGGGCGTCGGCAGCTACATCGGTGCCCGTCCCGCTTTTGTG
>FwDRAFT_1001338512|FwDRAFT_1001338515|TR
GGCGGTTTTGCCAATGACAACTACTGGAGTTCTACCGAGAACAACGCGAGCAACGCGTGGAACCAGAACTTCAGCGATGGCAACCAGAACAACGACAATAAGAACAACAACAACCGAGTTAGGTGTGTCCGGGGTTTTA
>FwDRAFT_1001338512|FwDRAFT_1001338515|VR
GGCGGTTTTGCCCTTGGCAACTACTGGAGTTCTACCGAGATCGACGCGGGCAACGCGTGGGGCCAGGGCTTCAGCGATGGCACCCAGCTCAGCGTCAGTAAGGGCGTCGGCGACCGAGTTAGGTGTGTCCGGGCTTTTA
>FwDRAFT_101495871|FwDRAFT_101495874|TR
TGACATGCTGCCGATTGTTGGGGGCAACTGGGACAACACCGCCAATGCGGGGGTGTTCAACGTGAATCTCAACAACGATTCTGGCAACGCGAACAACAACAATGGCGCTCGTGCCGTCCGACTTC
>FwDRAFT_101495871|FwDRAFT_101495874|VR
TGACCTGCTGCCGTTTGTTGGGGGCAACTGGGGCAACACCGCCACTGCGGGGGTGTTCAACGTGATTCTCAACTACGATTCTGGCCTCGCGTACAGCTACATTGGCGCTCGTGCCGTCCGCCTTC
>BBAY81_100084793|BBAY81_100084795|TR
GCGTCTGCCCGGGTGGTGCGGGGTGGCTCGTGGAACAACCACGCGCGTAACGTGCGCGCGGCTTATCGCAATGAGAACGAGCCCGACAACCGTAACAACAACCTGGGTTTTCGCTGTCTCCGAATT
>BBAY81_100084793|BBAY81_100084795|VR
GCGTCTGCCCGGGTGGTGCGGGGTGGCTCGTGGGTCAACCACGCGCGTTTCGTGCGCGCGGCTTTTCGCGTTGAGGACGAGCCCGTCAACCGTTACGACTTCCTGGGTTTTCGCTGTCTCCGAGTT
>BBAY92_100009091|BBAY92_100009093|TR
AACTCTGCGCTTTTTGGCGGCAACTGGAACAACGGCTCGAACTCCGGTTCGCGCTGCTCGAACTGGAACAACTCTGCCTCGAACTCGAACAACAACATCGGGTCGCGCTTTGTCTGTGAC
>BBAY92_100009091|BBAY92_100009093|VR
AACGCTGCGCTTTTTGGCGGCGACTGGTCCGACGGCTCGATCGCCGGTTCGCGCTGCTCGTTCTGGAGCTACTCTGCCTCGAACTCGAGCGGCATCGTCGGGTCGCGCTTTGTCTGTGAC
>BBAY94_100008583|BBAY94_100008585|TR
AACTCTGCGCTTTTTGGCGGCAACTGGAACAACGGCTCGAACTCCGGTTCGCGCTGCTCGAACTGGAACAACTCTGCCTCGAACTCGAACAACAACATCGGGTCGCGCTTTGTCTGTGAC
>BBAY94_100008583|BBAY94_100008585|VR
AACGCTGCGCTTTTTGGCGGCGACTGGTCCGACGGCTCGATCGCCGGTTCGCGCTGCTCGTTCTGGAGCTACTCTGCCTCGAACTCGAGCGGCATCGTCGGGTCGCGCTTTGTCTGTGAC
>BBAY80_117782002|BBAY80_117782004|TR
CGGCCAAACGCGTGCTGCGTGGCGGCTCTTGGCTCAATAACGCCAGGAACTGCCGTTCAGCGATCCGCAACGGGAACCACCCCGAGAACCGGAACAGGAATGTGGGCTTGCGTTTGTCCGCAGCTCA
>BBAY80_117782002|BBAY80_117782004|VR
CGGCCAGGCGCGTGCTGCGTGGCGGCTCTTGGCTCGTTAACGCCTGGTACTGCCGTTCAGCGTTCCGCCTCGGGGGCCACCCCGAGTTCCGGGACAGGGATGTGGGCTTGCGTTTGTCCGCAGGTCA
>BBAY66_1000034216|BBAY66_1000034213|TR
CCGGATGCCGATGATCGCTTCGACCACGCCCCGAACTTCAAGTTCAACGACGGCAAGGTCAAGTTCGACACGAACCACGTTGACAATGTCAACGACAACTATGGGTCTGTGTCTGGCTTCCTTCCG
>BBAY66_1000034216|BBAY66_1000034213|VR
CCGGATGCCGGTGTTCGCTTCGACCGCGCCCCGTACTTCAGGTTCTACGACGGCGAGGTCGAGTTCGGCACGGTCCGCGTTGGCCTTGTCAGCGACCGCTATGGGTCTGTGTCTGGCTTCCTTCCG
>BBAY66_100034963|BBAY66_100034965|TR
GCTCGGGCGCTGCGCGGCGGCTCTTGGATCAACAACGACCACAACTGCCGCAGCTCGGTCCGCAACAACAACGAACCCGACAACCGTAACAACAACGTTGGTTTTCGTTTGAGTTGTTTGTCCCACATCA
>BBAY66_100034963|BBAY66_100034965|VR
GCTCGGGCGCTGCGCGGCGGCTCTTGGTTCTACCTCGGCCACCACTGCCGCAGCTCGGTCCGCTACTACCTCGAACCCGGCAACCGTAACTACGACGTTGGTTTTCGTTTGAGTTGTTTGTCCCCCATCA
>BBAY66_100034963|BBAY66_100034962|TR
AGCTCGGGCGCTGCGCGGCGGCTCTTGGATCAACAACGACCACAACTGCCGCAGCTCGGTCCGCAACAACAACGAACCCGACAACCGTAACAACAACGTTGGTTTTCGTTTGAGTTGTTTGTCCCACATC
>BBAY66_100034963|BBAY66_100034962|VR
AGCTCGGGCGCTGCGCGGCGGCTCTTGGATCGGCAACGTCCGCGACTGCCGCTGCTCGGTCCGCCACTACGACGAACCCGACCTCCGTAACGACTACGTTGGTTTTCGTTTGAGTTGTTTGTCCCCCATC
>BBAY73_100009172|BBAY73_100009175|TR
ATTCGACTGTTTGGTCGGCCTCGCCGCATACCAACAATACGAATAACGCGTGGAATGTTTCGTTCAATAATGGTAACGTTAACAACAATAATCGCAACAACCAACAAGGTGTTCGTTTAGTTCGCGGCGGACAGTG
>BBAY73_100009172|BBAY73_100009175|VR
ATTCGTCTTTTTGGTCGGCCTCGCCGCGTACCAACTTTACGAATAACGCGTGGACTGTTTCGTTCAGTAATGGTAGCGTTGGCGTCAATGTTCGCTCAATCCTTCAAGGTGTTCGTTTAGTTCGCGGCGGACAGTG
>BBAY73_100009172|BBAY73_100009171|TR
ATTCGACTGTTTGGTCGGCCTCGCCGCATACCAACAATACGAATAACGCGTGGAATGTTTCGTTCAATAATGGTAACGTTAACAACAATAATCGCAACAACCAACAAGGTGTTCGTTTAG
>BBAY73_100009172|BBAY73_100009171|VR
ATTCGCGTGTTTGGTCGGCCTCGCCGAATACCAGCTTTACGAGTAGCGCGTGGGATGTTTCGTTCAGTAATGGTGTCGTTAACGGCAATAGTCGCAGCAACCGTCAAGGTGTTCGTTTAG
>BBAY93_100014713|BBAY93_100014715|TR
AACTCTGCGCTTTTTGGCGGCAACTGGAACAACGGCTCGAACTCCGGTTCGCGCTGCTCGAACTGGAACAACTCTGCCTCGAACTCGAACAACAACATCGGGTCGCGCTTTGTCTGTGAC
>BBAY93_100014713|BBAY93_100014715|VR
AACGCTGCGCTTTTTGGCGGCGACTGGTCCGACGGCTCGATCGCCGGTTCGCGCTGCTCGTTCTGGAGCTACTCTGCCTCGAACTCGAGCGGCATCGTCGGGTCGCGCTTTGTCTGTGAC
>BBAY71_100008508|BBAY71_100008506|TR
ACGGGTTTCGATTAGCCCAGGACAATTAA
>BBAY71_100008508|BBAY71_100008506|VR
ACGGGTTTCGATTAGCCCAGGACAATTAA
>BBAY71_100051595|BBAY71_100051593|TR
TGTTTTGCGTGGCGGCTCTTGGAACAACAACGATAACAATTGCCGTGTTTCCAATCGCAACAGGAACAATCCCGATAATCGTAACAACAATAACGGTTTTCGGATTTCCCAGTGCTTTTA
>BBAY71_100051595|BBAY71_100051593|VR
TGTTTTGCGTGGCGGCTCTTGGGTCGACTACGATTACGATTGCCGTGTTTCCTATCGCTTCAGGAACAGTCCCGTTAATCGGTACAACTATTACGGTTTTCGGATTTCCCAGGGCTATTA
>BBAY71_100130683|BBAY71_100130681|TR
GGCTCCGACAACGCCCATTGGTACTGGTCGTCTACGGAGCATCCGGACAATTCGTCCCACGTGTACAACGTGAACTTCACGGACGGAGACGACGACTGGGATCACAAGGACAACTACAAGCTGTCTACGCGCCCAGTCCGTGCGGAGTTG
>BBAY71_100130683|BBAY71_100130681|VR
GGCTCCGGCGACGCCCATTGGTACTGGTCGTCTACGGAGCGTCCGGGCCTTTCGTCCCACGTGTACAACGTGGACTTCACGGACGGAGACGACGTCTGGGATCACAAGGGCAGCTACAAGCTGTCTACGCGCCCAGTCCGTGCGGAGCTG
>BBAY69_100141383|BBAY69_100141384|TR
CCTCGTGTGTTGCGCGGCGGGGCGTTCAACAACAATCAGAACAACCTGCGCTCGTCCAATCGCAACAGGAACAATCCTGACAACCGTAACAACAATATCGGTTTTCGAGTTGTTTGCCGCCCACATT
>BBAY69_100141383|BBAY69_100141384|VR
CCTCGTGTGTTGCGCGGCGGGGCGTTCTTCAGCAGTCAGAACAACCTACGCTCGTCTGACCGCAACTACGACAGTCCCGTCATCCGTTACTTCAATCTTGGTTTTCGAGTTGTTTGCCGCCCCCATT
>JGI12104J13512_100013624|JGI12104J13512_100013622|TR
CGCCCTCCGTGGTGGCAACTGCAACAACGGGGCTCAGTGCCCGGGTGCATTGAACCTCAACAACGCTCCGTCGAACTACAACTGGAACATCGGCGCCCGTGCAGCAC
>JGI12104J13512_100013624|JGI12104J13512_100013622|VR
CGCCCGCCGTGGTGGCAACTGCGGCTACGGGGCTCAGTGCCCGGGTGCATTGGACCTCTCCTACGCTCCGTCGGGCTACGCCTGGAGCCCCGGCGCCCGTGCAGTAC
>JGI12104J13512_10004426|JGI12104J13512_10004429|TR
CTCGGGCGGCGCTCCGTGGCGGCAACTGGAACAACGGCACGAACGCCGGCGTCTTCGCGCTGAACCTCAACAATACGCCGTCGAACCTCAACAGCAACATCGGCTTTCGCGCCTGCAA
>JGI12104J13512_10004426|JGI12104J13512_10004429|VR
CTCGGGCGGCGCTCCGTGGCGGCGTCTGGGGCGACGGCACGAGCGCCGGCGTCTTCGCGCTGAACCTCTGCTATACGCCGTCGAACCTCGGCAGCAGCCTCGGCTTTCGCGCCTGCAA
>JGI12104J13512_10005154|JGI12104J13512_10005157|TR
AAAGGCTCCCGTTGCGCGGCGGTAATTGGAACAATGGTGGTGCCGCCGGGGTGTTCGCGCTGAATTTGAACAACACCCGAACTAACTCCGACAACAACGTGGGGTTCCGCTCCGCT
>JGI12104J13512_10005154|JGI12104J13512_10005157|VR
AAAGGCTCCCGTTGCGCGGCGGTGATTGGCGCCATGGTGGTGCCGCCGGGGTGTTCGCGCTGAATTTGAACCACGCCCGAACTGACTCCGGCAACAACGTGGGGTTCCGCTCCGCT
>JGI12104J13512_10031411|JGI12104J13512_10031413|TR
GTTAGCGCCTTCCGCTCCGTGGCGGTAACTGGGACAACGGTTCCAACGCTGGAGTTTTTGCTTTGAACCTGAACAACCCGCGGTCGAACGTGAACTGGAACATCGGCTTTCGCCCCGCT
>JGI12104J13512_10031411|JGI12104J13512_10031413|VR
GTGAGCGCCTTCCGCTCCGTGGCGGTGGCTGGGGCGGCGGTTCCTGCGCTGGGGTTTTTGCTTTGTACCTGCGCTTCCCGCGGTCGGACGTGTACTGGGACCTCGGCTTTCGCCCCGCT
>JGI12104J13512_10045665|JGI12104J13512_10045664|TR
ACGGTAATCTTTACGCGTCCTACCTTCCGATCTTCAGGGGTAATTGGTCTAACGCGTCGAACACGGGCGCGTTTTGCCTGAATGTCAACTACACCGCCTCGAATGTGAACTCGAATATCGGCAGGCACCT
>JGI12104J13512_10045665|JGI12104J13512_10045664|VR
ACGGTAATCTTTGCGCGTCCTGCCTTCCGATCTTCGGGGGTGATTGGTCTTACGCGTCGAACGCGGGCGCGTTTTGCCTGTATGTCAGCTACGCCGCCTCGAGTGTGAGCTCGGCTGTCGGCGGGCGCCT
>JGI11944J13513_10003653|JGI11944J13513_10003657|TR
CCGCGTGTTGCGCGGCGGTTCGTGGAACAATAACGATAGGAACATTCGGGTCGCCAATCGCAACAGGAACAAACCGGACAACCGCAACAACAACAACGGCTTCCGGTTGTGCGTGCCGGTGGAGTA
>JGI11944J13513_10003653|JGI11944J13513_10003657|VR
CCGCGTGTTGCGCGGCGGTTCGTGGGGCAATAACGCTTGGGACATTCGGGTCGCCAATCGCAACAGGTACAGCCCGGACCGCCGCAACAACAACTACGACGTCGGTTTCCGGTTGTGCGTGCCGGTGGAGTA
>JGI11944J13513_10004992|JGI11944J13513_10004994|TR
GTTAGCGCCTTCCGCTCCGTGGCGGTAACTGGGACAACGGTTCCAACGCTGGAGTTTTTGCTTTGAACCTGAACAACCCGCGGTCGAACGTGAACTGGAACATCGGCTTTCGCCCCGCT
>JGI11944J13513_10004992|JGI11944J13513_10004994|VR
GTGAGCGCCTTCCGCTCCGTGGCGGTGGCTGGGGCGGCGGTTCCTGCGCTGGGGTTTTTGCTTTGTACCTGCGCTTCCCGCGGTCGGACGTGTACTGGGACCTCGGCTTTCGCCCCGCT
>JGI11944J13513_100167918|JGI11944J13513_100167916|TR
CGCCCTCCGTGGTGGCAACTGCAACAACGGGGCTCAGTGCCCGGGTGCATTGAACCTCAACAACGCTCCGTCGAACTACAACTGGAACATCGGCGCCCGTGCAGCAC
>JGI11944J13513_100167918|JGI11944J13513_100167916|VR
CGCCCGCCGTGGTGGCAACTGCGGCTACGGGGCTCAGTGCCCGGGTGCATTGGACCTCTCCTACGCTCCGTCGGGCTACGCCTGGAGCCCCGGCGCCCGTGCAGTAC
>JGI11944J13513_10017369|JGI11944J13513_10017368|TR
CTATCTTAGGCAGTAAATGGAATAACAGTGTGAATAGTGGTAGTTTCAATTGGAATGTGAATAATACCCCTTCTAATCGTAATCGGAATATCAGCAGTCACTTAGTAAATGCAC
>JGI11944J13513_10017369|JGI11944J13513_10017368|VR
CTCTCTTGGGCGGTGTATGGAATAGCGGTGTGACTGGTGGTGGTTTCTATTGGTATGTGAGTACTGCCCCTTCTTATCGTTATCGGAGTGTCGGCGGTCGCTTGGTGTATGTAC
>JGI11944J13513_100190917|JGI11944J13513_100190921|TR
AAGCGGAACCAACCGTGTGAAACGTGGCGGCAGCTGGAACAACAATGCCAGCAATTGCACTGTTTCGAATCGGAACAACAATAGTGCTACTAACAGCAATAACAACATTGGCTTCCGTGTTTGTAG
>JGI11944J13513_100190917|JGI11944J13513_100190921|VR
AAGCGGAACCAACCGTGTGCTACGTGGCGGCAGCTGGTACAACGTTGCCAGCTATTGCACTGTTTCGAATCGTTACAGCAGTAGTGCTACTTTCGGCAGTAGCGGCGTTGGCTTCCGTGTTTGTAG
>JGI11944J13513_10038312|JGI11944J13513_10038314|TR
CGCCTCCTACGCCTGGAATTGCAACTTCAACAACGGCAACCAGAACAACAACCACAAGAGCTACGAAGGCTCGGCTGTTGCCGTCCGCAGA
>JGI11944J13513_10038312|JGI11944J13513_10038314|VR
CGCCTCCTACGCCTGGGGTTGCAACTTCTACGACGGCTACCAGGACGGCCTCCTCAAGAGCTACGAAGGCTCGGCTGTTGCCGTCCGCAGA
>JGI11944J13513_10038312|JGI11944J13513_10038315|TR
GCGCCTCCTACGCCTGGAATTGCAACTTCAACAACGGCAACCAGAACAACAACCACAAGAGCTACGAAGGCTCGGCTGTTGCCGTCCGC
>JGI11944J13513_10038312|JGI11944J13513_10038315|VR
GCGCCTCCTACGCCTGGCTTTGCTACTTCTTCAACGGCTACCAGGACGTCAACCTCAAGAGCTACGAAGGCTCGGCTGTTGCCGTCCGC
>JGI11944J13513_10051993|JGI11944J13513_10051991|TR
GGTTACTCAATTAGGCAGTAATTGGAATAATGGCTTGAATGACAGCACTTTCTATTGGAATGTGAATAATTCTTCGACTAATCGTAATCGGAATATCAGCAGCGGGGCAGT
>JGI11944J13513_10051993|JGI11944J13513_10051991|VR
GGTTGCTCTATTGGGCGGTAGTTGGGATGGTGGCTTGGTTGGCGGCGCTTTCTGTTGGTTTGTGAGTGTTTCTTCGGCTCATCGTAATCGGAGTATCGGCGGCGGGGCGGT
>JGI11944J13513_10100563|JGI11944J13513_10100564|TR
GGGGATGGGCTAAAAGGCTCCCGTTGCGCGGCGGTGAATGGAATAATACTGGTGCCGCCGGGGTGTTCGCGCTGAATTTGAACAACCCCCGAACTATTTCCAACGACAACGTGGGGTTCCGCTCCGCTCTACTCTCGCGGCCAGATGTTGCAGACTCAAGGGTCTGCATCCAGTGCGGAGAGAATAAAGGAGTCCATCTCCATGCCGAAAGGCAAAAAAGTAAAATTTTTATGGATGCCGACAGTAGCCGCAAGGCCAACTCCGCAACACATAAC
>JGI11944J13513_10100563|JGI11944J13513_10100564|VR
GGGGATGGGCTAAAAGGCTCCCGTTGCGCGGCGGTAATTGGAACAATGGTGGTGCCGCCGGGGTGTTCGCGCTGAATTTGAACAACACCCGAACTAACTCCGACAACAACGTGGGGTTCCGCTCCGCTCTACTCTCACAGCCAGATGTTGCAGACTCAAGGGTCTGCATCCAGCGCAGGGAGGATAAAGGAGCCTATCTCCTTGCCGCATGGCAGAAAAGTAAATTGTTATGGATGCCGATAGTAGCCACAAGGCCAATTCCGCAACACATAAC
>JGI11944J13513_10128897|JGI11944J13513_10128895|TR
GACAACGCCTGGATCGTCAACTTCGACAATGGCAATTCCAACATCAACAACCGCGACAACAACAACCGCGTGCGCGCCGTGCGCGGTCCCGCGCGTGAGT
>JGI11944J13513_10128897|JGI11944J13513_10128895|VR
GACTACGCCTGGTTCGTCTACTTCGGCAGTGGCAGTTCCGACGTcggcggccgcggcgacggcggccgcgtgcgcgccgtgcgcggtcccgcgcgTCAGT
>BBAY67_1000132312|BBAY67_1000132315|TR
CGGTTCCAAACCGTACGGTAAATACTGGTCATCTACGCCGAATCCGAACAACTCGGACAATGCGCGGATACAGTACCTAGACGACGGCAACAGGAATTGGAACTATAAGGACAACCGTAATGCGCGCGTCCGAGTTGTCCGC
>BBAY67_1000132312|BBAY67_1000132315|VR
CGGTTCCAGGCCGTACGGTAGGTACTGGTCGTCTACGCCGGGTCCGTACGGCTCGGACGGTGCGCGGGTACAGTACCTAGACGACGGCTTCAGGGATTGGGACTATAAGGGCTACCGTGGTGCGCGCGTCCGAGTTGTCCGC
>BBAY65_100033463|BBAY65_100033465|TR
GCTCGGGCGCTGCGCGGCGGCTCTTGGATCAACAACGACCACAACTGCCGCAGCTCGGTCCGCAACAACAACGAACCCGACAACCGTAACAACAACGTTGGTTTTCGTTTGAGTTGTTTGTCCCACATCA
>BBAY65_100033463|BBAY65_100033465|VR
GCTCGGGCGCTGCGCGGCGGCTCTTGGTTCTACCTCGGCCACCACTGCCGCAGCTCGGTCCGCTACTACCTCGAACCCGGCAACCGTAACTACGACGTTGGTTTTCGTTTGAGTTGTTTGTCCCCCATCA
>BBAY65_100033463|BBAY65_100033462|TR
AGCTCGGGCGCTGCGCGGCGGCTCTTGGATCAACAACGACCACAACTGCCGCAGCTCGGTCCGCAACAACAACGAACCCGACAACCGTAACAACAACGTTGGTTTTCGTTTGAGTTGTTTGTCCCACATC
>BBAY65_100033463|BBAY65_100033462|VR
AGCTCGGGCGCTGCGCGGCGGCTCTTGGATCGGCAACGTCCGCGACTGCCGCTGCTCGGTCCGCCACTACGACGAACCCGACCTCCGTAACGACTACGTTGGTTTTCGTTTGAGTTGTTTGTCCCCCATC
>BBAY86_100064162|BBAY86_100064163|TR
TGGAACAACAACTCAGAGAACCTACGCTCGGCAAACCGCAACAGGAACGAACCCGACAACCGCAACAGGAACATCGGGTTCCGTCCCGCGAGCACGC
>BBAY86_100064162|BBAY86_100064163|VR
TGGAGCTACTACTCAGAGAACCTTCGCTCGGCCTACCGCATCTGGGTCGTACCCGACAGCCGCAACAGGGACATCGGGTTCCGTCCCGCGAGGACGC
>BBAY86_100256752|BBAY86_100256754|TR
AGCTCCGTGTTATCCGGGGCGGGTCCTGGAACAACAACGCGCACAACGTGCGGTCTGCATGTCGCAACAGGAACACGCCAGACAACCGGAACAACAACCTGGGCTTCCGCTGTGCCCCAGC
>BBAY86_100256752|BBAY86_100256754|VR
AGCTCCGTGTTATCCGGGGCGGGTCCTGGTTCAACGACGCGCGCTACGTGCGGTCTGCATGTCGCAGCAGGCACACGCCAGACCTCCGGTACAACAACCTGGGCTTCCGCTGTGCCGCCAGC
>BBAY72_132346062|BBAY72_132346064|TR
GCGTCTGCCCGGGTGGTGCGGGGTGGCTCGTGGAACAACCACGCGCGTAAC
>BBAY72_132346062|BBAY72_132346064|VR
GCGTCTGCCCGGGTGGTGCGGGGTGGCTCGTGGCTCAGCCACGCGCGTTAC
>JGIcombinedJ13530_1018765565|JGIcombinedJ13530_1018765562|TR
CGTCGTGCGGGGCGGCTCGTGGAACAACAATGTAGACAATGCCGCGGCCCGCGTGCGCAACAGGAACAACCCGAACAACCGTAACAACAACAGCGGCTTGCGGGTGGTGGTGTTGCGGGGTGGCGTCCATGCTC
>JGIcombinedJ13530_1018765565|JGIcombinedJ13530_1018765562|VR
CGTCGTGCGGGGCGGCTCGTGGAGCCTCTTTGTAGGCTTTGCCGCGGCCCGCGTGCGCTACTGGTACTACCCGGACTTCCGTAACGACAGCAGCGGCTTGCGGGTGGTGGTGTTGCGGGGTGGCGTCCCTGTTC
>JGIcombinedJ13530_1033306383|JGIcombinedJ13530_1033306381|TR
TGCCCTATCTCTTGTGGAAATTGGAACAACACGTCCAATGCGGGAGCCTGGTACCTCAATTGGAACAACAACCGGGCGAACTCGAACAACAATGTGAGCTGGCGCTGCGACTG
>JGIcombinedJ13530_1033306383|JGIcombinedJ13530_1033306381|VR
TGCCCTGTCTCTTGTGGAAATTGGGACATCTCGTCCCTTGCGGGGGCCTGGTGCCTCCTTTGGAGCAACAACCGGGCGTACTCGAACTACTATGTGGGCTGGCGCTGCGCCTG
>JGIcombinedJ13530_1039216582|JGIcombinedJ13530_1039216581|TR
TTTTGTCTTCCGGTTTCGGTTTTTCGGGCTCGAGTGACAGCTGCGATGACACGAATACGAACGTCAGTTCTCACCTATG
>JGIcombinedJ13530_1039216582|JGIcombinedJ13530_1039216581|VR
TTTTGTCTTCCGGTTTCGGTTTTTCGATCTCGGATTACTGCTACGCTTACACGGTTACGGACGTCGGTTCTCGCCTTTG
>JGIcombinedJ13530_1039622936|JGIcombinedJ13530_1039622934|TR
GTTAGCGGTTAGCCTTATTCGGCGGTAATTGGAACAACAACACCAATGCCGGGGTGTTCAACTTGAACCTGAACAACACTCGCACGAACAACAACACGAACATCGGTTTCCGCCTTGCT
>JGIcombinedJ13530_1039622936|JGIcombinedJ13530_1039622934|VR
GTGAGCGGTTAGCCTTATTCGGCGGTTCTTGGTACTACGGCACCATTGCCGGGGTGTTCAGCTTGGACCTGTACAACACTCGCACGAACTACAGCGCGTCCTTCGGTTTCCGCCTTGCT
>JGIcombinedJ13530_10418152917|JGIcombinedJ13530_10418152918|TR
GTTGCCTTCCGGCGGCGTCGATTTCAACGACACGAACTACAACGATACGAACGCGAATTCGGGGGACACCTCCCACCT
>JGIcombinedJ13530_10418152917|JGIcombinedJ13530_10418152918|VR
GTTGCCTTCCGGCGGCGTCGATTTCGACGGCACGCACTACTACGATACGAGCGCGTATTCGGGGGACGCCTCCCGCCT
>JGIcombinedJ13530_1064039793|JGIcombinedJ13530_1064039791|TR
GAAGTGTCTCGGTCGTCAACATGAACCGCAACGACAGACAGTGGAACGTCAACGTCAACAGGCTTGGCAACGACAATGAGTGGAATGCCGGTAATCGTTTCTTCTTCCGAAACTA
>JGIcombinedJ13530_1064039793|JGIcombinedJ13530_1064039791|VR
GAAGTGTCTCGGTCGTCGGCGTGTACTGCTACGACAGACAGTGGTACGTCCGCGTCCTCAGGCTTTCCCACGCCTATGAGTGTTCTGCCGGTCCTCGTTTCTTCTTCCGCAACTA
>JGIcombinedJ13530_1101632211|JGIcombinedJ13530_1101632212|TR
TGTTCCGGGGTCCGGCTTCTCGTACAACGACTACGACTACGATAACACGAATTCGAACGTCAGTTCGCACCTATGCT
>JGIcombinedJ13530_1101632211|JGIcombinedJ13530_1101632212|VR
TGTTCCGGGTTCCGGCTTCTCGTACCGCGGCTGCGTCTGCGGTCGCACGCATTCGCGCGTCGGTTCGCGCCTTTGCT
>JGI11783J13700_108079411|JGI11783J13700_108079413|TR
CGGCTGTTGCGCGGTGGTTCGTGGAACAACAATCCCAGGAACTGTCGTTGTGCTAATCGCAACAGGAATACCCCAGACAACAGGAACAACAACAACGGGTTTCGGGTTGTCTGTGGTGCGGCGTG
>JGI11783J13700_108079411|JGI11783J13700_108079413|VR
CGGCTGTTGCGCGGTGGTTCGTGGAGCTTCTATCCCAGGTACTGTCGTTGTGCTCTTCGCGGCTGGGATACCCCAGGCTTCAGGCTCTACAACTACGGGTTTCGGGTTGTCTGTGGTGCGGCGTG
>Draft_100000344|Draft_100000345|TR
TTTAGGCTTTGCCGATCCGTGGCGGTAATTGGAACAACTCTGCGAATGCAGGAGTGTTTGCTTTGAATTGCAACAATGCCCGCTCGAATACGAACGACAACATTGGCGCTCGGCCCGACT
>Draft_100000344|Draft_100000345|VR
TTGAGGCTTTGCCGATCCGTGGCGGTGATTGGNGCAACTCTGCGGGTTGCGGGNGTGTTTGCTTTGCATTGCNACCTTGCCCGCTCGAATACGAACGTCAGCGTTGGCGCTCGGCCCGCCT
>Draft_1000980711|Draft_1000980713|TR
CGGCTCGTTCAACTACTGGTCAGCGTCGGAGTACTCAGCGACGAACGCCTGGAACCAGAACTGGAACTCGTCGAATCCCGGCAACCAGAACAACAACAATAAGACGAATGCCTACTATGTGCGGGCTGTCAGGCGA
>Draft_1000980711|Draft_1000980713|VR
CGGCTCGTTCCCCTACTGGTCAGCGTCGGAGTACTCAGCGACGTACGCCTGGAGCCAGTACTGGCTCTCGTCGTTTCCCGGCTACCAGACCAACACCAGTAAGGCGGGTGCCTACTATGTGCGGGCTGTCAGGCGA
>Draft_100098273|Draft_100098275|TR
CCGCGTGGTCAATGTCAGCAGTAATGCGAATAA
>Draft_100098273|Draft_100098275|VR
CCGCGTGGTCATGTCGGCGGTAGTGCGCTGA
>Draft_103904354|Draft_103904351|TR
CTTTTTCCCATCGCGTCCGGCAACTGGAACAACGCCGCCAAAGCGGGTGTGTTCTACCGGAACTGGAACAACAACCGGTCCAATGACAACAACAACATTGGTTTCCGGGCCTCCGACTGTG
>Draft_103904354|Draft_103904351|VR
CTTTTTCCCATCGCGTCCGGCAACTGGGGCAGCGCCGCCGAGGCGGGTGTGTTCTGCCGGGGCTGGCACGGCTACCGGTCCCTTGACAACTACGACGTTGGTTTCCGGGCCTCCGCCTATG
>Draft_104605993|Draft_104605995|TR
AATGCGGCGATCTTTGGCGGCAACTGGAACAACGGGGCGAACTCCGGTTCGCGAACGTCGAACTGGAACAACGCTGCCTCGAACTCGAACAACAACATCGGTTTGCGCTGCGCCTGTGACACACATGTT
>Draft_104605993|Draft_104605995|VR
AATGCGGCGATCTTTGGCGGCAACTGGCTCGTCGGGGCGATCTCCGGTTCGCGGACGTCGTACTGGGGCGACGCTGCCTCGGTCTCGGGCAGCAACATCGGTTTGCGCTGCGCCTGTGACCACCTGTT
>JGI12048J13642_100570172|JGI12048J13642_100570174|TR
GCGTGCGTTGCGCGGCGGCTCCTGGAACAACAATCAGGCCAACGCGCGCGCCGCCGCCCGCAATCGCAACGACATCGACAACCGGAACAACGATATTGGCTTCCGGCTCCTCTGCTCCGCTCACATC
>JGI12048J13642_100570172|JGI12048J13642_100570174|VR
GCGTGCGTTGCGCGGCGGCTCCTGGGAAGGCGATCAGGCCCTCGCGCGCGCCGCCGCCCGCTTTCGCGACGACGTCGACGGCCGGGACTACGGTTTTGGCTTCCGGCTCCTCTGCTCCGCCCCCATC
>JGI12048J13642_100570183|JGI12048J13642_100570181|TR
GCGTGCGTTGCGCGGCGGCTCCTGGAACAACAATCAGGCCAACGCGCGCGCCGCCGCCCGCAATCGCAACGACATCGACAACCGGAACAACGATATTGGCTTCCGGCTCCTCTGCTCCGCTCACATC
>JGI12048J13642_100570183|JGI12048J13642_100570181|VR
GCGTGCGTTGCGCGGCGGCTCCTGGGAAGGCGATCAGGCCCTCGCGCGCGCCGCCGCCCGCTTTCGCGACGACGTCGACGGCCGGGACTACGGTTTTGGCTTCCGGCTCCTCTGCTCCGCCCCCATC
>JGI12048J13642_102269574|JGI12048J13642_102269572|TR
CGGCTGTTGCGCGGTGGTTCGTGGAACAACAATCCCAGGAACTGTCGTTGTGCTAATCGCAACAGGAATACCCCAGACAACAGGAACAACAACAACGGGTTTCGGGTTGTCTGTGGTGCGGCGTG
>JGI12048J13642_102269574|JGI12048J13642_102269572|VR
CGGCTGTTGCGCGGTGGTTCGTGGAGCTTCTATCCCAGGTACTGTCGTTGTGCTCTTCGCGGCTGGGATACCCCAGGCTTCAGGCTCTACAACTACGGGTTTCGGGTTGTCTGTGGTGCGGCGTG
>JGI12048J13642_102269583|JGI12048J13642_102269585|TR
CGGCTGTTGCGCGGTGGTTCGTGGAACAACAATCCCAGGAACTGTCGTTGTGCTAATCGCAACAGGAATACCCCAGACAACAGGAACAACAACAACGGGTTTCGGGTTGTCTGTGGTGCGGCGTG
>JGI12048J13642_102269583|JGI12048J13642_102269585|VR
CGGCTGTTGCGCGGTGGTTCGTGGAGCTTCTATCCCAGGTACTGTCGTTGTGCTCTTCGCGGCTGGGATACCCCAGGCTTCAGGCTCTACAACTACGGGTTTCGGGTTGTCTGTGGTGCGGCGTG
>BBAY87_100327972|BBAY87_100327971|TR
GCGGCGGTTCCTGGAACAACAACTCAGAGAACCTACGCTCGGCAAACCGCAACAGGAACGAACCCGACAACCGCAACAGGAACATCGGGTTCCGTCCCGCGAGCAC
>BBAY87_100327972|BBAY87_100327971|VR
GGCGGTTCCTGGGACTTCTACTCAGAGTACCTTCGCTCGGCAAACCGCAACGGGAACGAACCCGACTTCCGCTTCAGGTACATCGGGTTCCGTCCCGCGAGGACGC
>BBAY87_100327972|BBAY87_100327973|TR
CTCAGAGAACCTACGCTCGGCAAACCGCAACAGGAACGAACCCGACAACCGCAACAGGAACATCGGGTTCCGTCCCGCGAGCACGCCT
>BBAY87_100327972|BBAY87_100327973|VR
CTCAGAGAACCTACGCTCGGCAAACCGCAACAGGTACGAACCCGACGACCGCGTCAGGATCATCGGGTTCCGTCCCGCGAGGACGCCT
>B570J14230_100061355|B570J14230_100061353|TR
CTGCGGGGCGGTTCCTGGGGCAACAATCCAAATAACTGCCGTTCCGCTTACCGTAACAACAACAACCGCCGCGACAACCGCAACAACAATAACGGTTTTCGGGTAGTCTGCGTATTCGGGAGAACTCTTTA
>B570J14230_100061355|B570J14230_100061353|VR
CTGCGGGGCGGTTCCTGGGGCTACTTTCCGAATTACTGCCGTTCCGCTTTCCGTAACTGCATCAACCGCCGCGGCATCCGCCTCAACGATGTCGGTTTTCGGGTAGTCTGCGTATTCGGGAGAACTCTCTA
>B570J14230_100102774|B570J14230_100102775|TR
ACTGCGGGGCGGGTCTTGGATCAACAATCCTCAAAACTGCCGTTCCGCGTATCGcaacaacaacaaccgcgacaaccacaacaacaaTATTGGTTTTCGTGTTGTCTGCGTTGTTGGGAGAACTCT
>B570J14230_100102774|B570J14230_100102775|VR
ACTGCGGGGCGGGTCTTGGATCAACAATCCTCAAAACTGCCGTTCCGCGTCTCGCGACGACTCCTACCGCGTCTACCGCTACTACAATTTTGGTTTTCGTGTTGTCTGCGTTGTTGGGAGAACTCT
>B570J14230_100102774|B570J14230_100102772|TR
ACTGCGGGGCGGGTCTTGGATCAACAATCCTCAAAACTGCCGTTCCGCGTATCGcaacaacaacaaccgcgacaaccacaacaacaaTATTGGTTTTCGTGTTGTCTGCGTTGTTGGGAGAACTCTT
>B570J14230_100102774|B570J14230_100102772|VR
ACAGCGGGGCGGGTCTTGGATCGGCTCTCCTCTACTCTGCCGTTCCGCGTATCGCACCTACGTCAGCCGCGACAACCACTACATCATTGTTGGTTTTCGTGTTGTCTGCGTTGTTGGGAGAActttt
>B570J14554_100061355|B570J14554_100061353|TR
CTGCGGGGCGGTTCCTGGGGCAACAATCCAAATAACTGCCGTTCCGCTTACCGTAACAACAACAACCGCCGCGACAACCGCAACAACAATAACGGTTTTCGGGTAGTCTGCGTATTCGGGAGAACTCTTTA
>B570J14554_100061355|B570J14554_100061353|VR
CTGCGGGGCGGTTCCTGGGGCTACTTTCCGAATTACTGCCGTTCCGCTTTCCGTAACTGCATCAACCGCCGCGGCATCCGCCTCAACGATGTCGGTTTTCGGGTAGTCTGCGTATTCGGGAGAACTCTCTA
>B570J14554_100102774|B570J14554_100102775|TR
ACTGCGGGGCGGGTCTTGGATCAACAATCCTCAAAACTGCCGTTCCGCGTATCGcaacaacaacaaccgcgacaaccacaacaacaaTATTGGTTTTCGTGTTGTCTGCGTTGTTGGGAGAACTCT
>B570J14554_100102774|B570J14554_100102775|VR
ACTGCGGGGCGGGTCTTGGATCAACAATCCTCAAAACTGCCGTTCCGCGTCTCGCGACGACTCCTACCGCGTCTACCGCTACTACAATTTTGGTTTTCGTGTTGTCTGCGTTGTTGGGAGAACTCT
>B570J14554_100102774|B570J14554_100102772|TR
ACTGCGGGGCGGGTCTTGGATCAACAATCCTCAAAACTGCCGTTCCGCGTATCGcaacaacaacaaccgcgacaaccacaacaacaaTATTGGTTTTCGTGTTGTCTGCGTTGTTGGGAGAACTCTT
>B570J14554_100102774|B570J14554_100102772|VR
ACAGCGGGGCGGGTCTTGGATCGGCTCTCCTCTACTCTGCCGTTCCGCGTATCGCACCTACGTCAGCCGCGACAACCACTACATCATTGTTGGTTTTCGTGTTGTCTGCGTTGTTGGGAGAActttt
>yes_100013424|yes_100013421|TR
TCCCCGCCGCCGGCAACGGCAACGGGACTTCCCTCAACAACGCCGGTTCGAACGGCAACTACTGGTCGAGCGTCCCGAACTCGAGCAATTCCAACAACGCCTACGAATTGAACTTCAATTCGGGCAACCACAACACGGACAACAACAACCGCAACAACGGGCAGTCCGTCCGACCCGTCCAAGTGTTCGCC
>yes_100013424|yes_100013421|VR
TCCCCGCCGCCGGCTACGGCCTCGGGACTTCCCTCGACTACGCCGGTTCGTACGGCTACTACTGGTCGGGCGTCCCGAGCTCGAGCTATTCCTACTACGCCTACGACTTGTACTTCTATTCGGGCTACCACGGCACGGGCTACCGCAGCCGCTACCGCGGGCAGTCCGTCCGGCCCGTCCAAGGGGTCGCC
>yes_100036504|yes_100036508|TR
AGCTCAGGGAACTATTGGTCGAGTACGGAGAATTCCAGCAACGCTAACAACGCGTGGAACTACAATTTCAACAACAGTAACTGGAACAACAACAATAAGACCAACAGCAACAATGTGCGTGCTTGCTTCGCTTAT
>yes_100036504|yes_100036508|VR
AGCTCAGGGGGCTATTGGTCGAGTACGGAGAATTCCAGCTACGCTAACGGCGCGTGGTGCTACAATTTCGGCACCAGTCGCTGGGGCAACGGCGGTAAGACCGGCAGCGGCAATGTGCGTGCTTGCTTCGCTTAT
>yes_100586552|yes_100586554|TR
GTAAAAAATCTGCCAAACTCTTGGTCGTTTCAGAAAAATGTTGTATCTTTGCAGACGTAAAGGTAAATTTTGACGATTATGGAAACAA
>yes_100586552|yes_100586554|VR
GTAAAAAATCTGCCAATCTCTTGGTGGATTCAGAAAAATGTCGTATCTTTGCCCCCAGAATATTAAATGGTGATATTATGGAAGCAA
>yes_101708122|yes_101708121|TR
GGTGCATCTGGTGACGGCGGCGGTGACGGTGGGGAGCGGAGCGGCGCTCGCGATCGAGCCGGGGGCGGTGGTGAAGTTCATGGACGGGACGGGGCTGACGGT
>yes_101708122|yes_101708121|VR
GGTGTACCGGGTGACGGGGAATCTGACGGTGGGGAGCGGGGCGACGCTGGCGGTGGCGCCGGGAACGGTCGTGAAGTTCGATGCGGGGGTGTCGCTGACGGT
>yes_101974321|yes_101974323|TR
GGTCTGTTACTGAGAACAGTGCCACGAACGCGTGGAACTTGAATTTCAGTAATGGAACGCTcaacaacaacaacaagaacaacaCGAACGTTGTGCGGGCGGTCTGCGCACTC
>yes_101974321|yes_101974323|VR
GGTCTGTTACTGAGTACAGTGCCACGGTCGCGTGGGGCTTGAATTTCAGTGGTGGGGCGCTCTACGGCAACTACGGCAAGTACGGCACGAACGTTGTGCGGGCGGTCTGCGCATTC
>yes_102004662|yes_102004661|TR
AGGTCCTGTTGGTCGGTGGTAACTCGAATAACGGGGCGAACTCGGGTCCGTTCTACGCTAACTCGAACAACGCTTGGGCGATCACGAACTCGAACATCGGGGCGCGTC
>yes_102004662|yes_102004661|VR
AGGTCCTGTTGGTCGGTGGTAGCTCGCCTGTCGGGGCGTCCTCGGGTCCGTTCTCCGCTTACTCGTCCTACGCTTGGGCGCTCACGTCCTCGGGCGTCGGGGCGCGTC
>JGI11705J14877_1000021810|JGI11705J14877_1000021813|TR
TGCTCCCGCATGTTGGCGGTAACTGGAACAACGGCGCTAATGCCGGGTCCTTTGCGGTGAATCTGAACAACGATTCCGGCAACACGAACCAGAACGTCGGCGGGCGGTCTTGCCGATT
>JGI11705J14877_1000021810|JGI11705J14877_1000021813|VR
TGCTCCCGCGTGTTGGCGGTGACTGGAACTACGGCGCTAGTGCCGGGTCCTTTGCGGTGCCTCTGAACGGCGCTTCCGGCGACGCGGGCCAGAACGTCGGCGGGCGGTCTTGCCGCTT
>JGI11705J14877_100004513|JGI11705J14877_100004515|TR
AGATGGCGTGTCAATGTGGTGGCAATTGGAGTAACACTTCCAATGCTGGTGCTTTTGCTATGAATTTGAACAATAACCGCACGAACTCGAATAACAATGTGGGCGGTCGTGACT
>JGI11705J14877_100004513|JGI11705J14877_100004515|VR
AGATGGCGTGTCAATGTGGTGGCAATTGGAGTTACACTTCCTATGCTGGTGCTTTTGCTATGCATTTGTACTATTACCGCACGACCTCGCTTGACCTTGTGGGCGGTCGTGCCT
>JGI11705J14877_1000197112|JGI11705J14877_100019719|TR
TGCCGGCGGGTCCAACCGGGTGAACCGGGGCGGCAGCTGGAACAACAACGCCAGGAACGTTCGCTGCGGCAATCGCAACAACAACGACCCGGGCAACACCAACAACAACCTGGGCTTTCGCCTCGCAAGCAC
>JGI11705J14877_1000197112|JGI11705J14877_100019719|VR
TGCCGGCGGGTCCGGCCGGGTGGACCGGGGCGGCAGCTGGGGCAGCAGCGCCAGGTACGTTCGCTGCGGCGATCGCAGCGGCATCGACCCGGGCGTCACCTACTACTTCCTGGGCTTTCGCCTCGCAAGGAC
>JGI11705J14877_100048734|JGI11705J14877_100048735|TR
CGGGATCTTGGGCAGCAATTGGAACAATGGCACGAAATGCAGGTCACGTAGTGTCAATTGGAATAATTCACCTTTGAATCTCAACGACAACATCGGGTCACGCAGAGACAGTGAGAG
>JGI11705J14877_100048734|JGI11705J14877_100048735|VR
CGGGCTCTTGGGCGGCCCGTGGAGCAATGGCGCGCTATGCGGGTCGCGTGGTGTCCTTTGGGATGGTTCGCCTTTGGGTCTCGGCGCCGGCGTCGGGTCGCGCGGAGTTAGTGGGAG
>JGI11705J14877_100060925|JGI11705J14877_100060926|TR
CGTAGCACATTTTGGCAGTAATGCGAATAATGGCACGAATGCTGGCAGGTTCTATTGGAATTGGAATAATGATTCTTCCAATGCTAATCGGAATATCGGTTCGCACGTTACGT
>JGI11705J14877_100060925|JGI11705J14877_100060926|VR
CGTGGCGCCTTTTGGCGGTAGTGCGAATAGTGGCGCGGCTGTTGGCGGGTTCTGTTGGTCTTGGGTTGATGCTTCTTCCGCTGCTCTTCGGAATGTCGGTTCGCGCGTTGCGT
>JGI11705J14877_100078306|JGI11705J14877_100078307|TR
AGTCTTGCTCGCTGGCGGTTTTTTGCACTATTACTCGCTTGCTGGCGTTGGCTCTTTGTCTGCGAACTATGCGTCTTCTAATACGAATTGGAATATTTGCTCTCGA
>JGI11705J14877_100078306|JGI11705J14877_100078307|VR
AGTCTTGCTCGCTGGCGGTTTTTTGCACTATTACTCGCTTGCTGGCGTTGGCTCTTTGTCTGCGTACTATGCGTCTTCTGATGCGGATTGGAGGATTTGCTCTCGA
>JGI11705J14877_100078844|JGI11705J14877_100078841|TR
GATTGGGGCGAACAACTCGAAAACCAATGTTGTTGTTCCTGTTCTGCGGATTGTTGTTGTTCCGGGCAGAGCAGAGCAGATTATCAGC
>JGI11705J14877_100078844|JGI11705J14877_100078841|VR
GACTGGGGCGAACAACTCGAAAACCAATGAAGTAGTACCTGTACTGCGGAACGTAGTTGACCCGGGCAGAGCAGAGCAGATCATCAGC
>JGI11705J14877_100078844|JGI11705J14877_100078845|TR
CGTCGTTGCTTTGCGCGGCGGCTCGTGGAACAACAATGCTGATAATCTGCTCTGCTCTGCCCGGAACAACAACAATCCGCAGAACAGGAACAACAACATTGGTTTTCGAGTTGTTCGCCCCAATC
>JGI11705J14877_100078844|JGI11705J14877_100078845|VR
CGTCGTTGCTTTGCGCGGCGGCTCGTGGAGCGGCAGTGCTGGTAGTCTGCTCTGCTCTGCCCGGAACGACTGCAGTCCGCGAAGCGGGTACTACAACGTTGGTTTTCGAGTTGTTCGCCCCAGTC
>JGI11705J14877_100082401|JGI11705J14877_100082403|TR
GCGCCGTCATCCTGGGTGGCAACTGGAACAATGGATCTAATTCCGGTTCACGTTGTGCTAACTGGAACAACGCTCCATCGAATGCGAACAACAACATCTCGGCGCGTTTTGCGGCCG
>JGI11705J14877_100082401|JGI11705J14877_100082403|VR
GCGCCGTCGTCCTGGGTGGCAACTGGGGCAATGGGTCAGTTTCCGGTTCACGTTGTGCTGCCTGGCTCGACGCTCCGTCGCTTGCGAACAGCGCCCTCTCGGCGCGTTTTGCGGCCG
>JGI11705J14877_100088003|JGI11705J14877_100088001|TR
GCGCCGTGTGCTGCGCGGCGGTTCCTGGaacaacaacgacaacaacttgcgcgctgccaaccgcaacaggaacaacgccgataaccgcaacaacaATAACGGCTTCCGCCTCGTGCTCCAG
>JGI11705J14877_100088003|JGI11705J14877_100088001|VR
GCGCCGTGTGCTGCGCGGCGGTTCCTGGGACCACAACGGCTACGGCTTGCGCGCTGCCTACCGCGGCGGGCTCGACGCCGATTTCCGCTACACCTCATTTCTCGGCTTCCGCCTCGTGCTCCAG
>JGI11705J14877_100151623|JGI11705J14877_100151625|TR
CTCTCAGCGTGTGTACCGCGGCGGCTCGTGGAACAATTCTTCCGAGAACTGCCGGGTAG
>JGI11705J14877_100151623|JGI11705J14877_100151625|VR
CTCTCGGCGTGTGTACCGCGGCGGCTCGTGGTACAATTCTTCCGAGTTCTGCCGGGTAG
>JGI11705J14877_100170042|JGI11705J14877_100170041|TR
TCTCTCTAGTAGGCAGTAATGCGAATAATGGACTGAATGCTAGTCCACTGAATCTGAATGTGAATAATGATTCTAGTAATGCGAATGTGAATATCAGCTGTACGG
>JGI11705J14877_100170042|JGI11705J14877_100170041|VR
TCTCTCTGGTGGGCGGTTCTGCGAATAATGGGCTGAATGCTGGTCCGCTGGCTCTGGGTGTGCATACTGATTCTGGTCGTGCGTATGTGGATATCGGCTGTGCGG
>JGI11705J14877_100184231|JGI11705J14877_100184233|TR
GCGTTTCGTCCAATTATTGGTCGTCTACTACCAACGCCAATAACACGGACAACGCATGGAACGTCAATTTCAACAACGGCAACGACAACAACGACAATAAGTCAAATAGCCGTTATGTGCGTTGCGTGCGAGCTGGAAAG
>JGI11705J14877_100184231|JGI11705J14877_100184233|VR
GCGTTTCGTCCTATTATTGGTCGTCTACTCCCTACGCCTATTACGCGGACAGCGCATGGAGCGTCAATTTCGGCTACGGCTACGACGACCGCGACGATGAGTCGAGTAGCCGTTATGTGCGTTGCGTGCGAGCTGGACAG
>JGI11705J14877_100199214|JGI11705J14877_100199216|TR
GTTGCTAAACTAGGTGGAAATGCGAATAATGGTTCTAATGCAGGTTTATTCTATTGGAATTTGAATAATGATTCTTTGAATGATAATGTGAATATTGGCAGTCAGGTATGCTT
>JGI11705J14877_100199214|JGI11705J14877_100199216|VR
GTTGCTGCGCTGGGTGGGCATGCGTATAGTGGTTCTCATGCGGGTTTCTTCTATTGGGCTTTGAGTAATGATTCTTTGGCTGATCATGTGAGTATTGGCGGTCGGGTGTGCTT
>JGI11705J14877_100252553|JGI11705J14877_100252551|TR
TTCTATTGGAATGCGAATAATGCGGCTTCGAATACGAATGCGAATATCGGCGGGCAGCTCTGCTTTAAG
>JGI11705J14877_100252553|JGI11705J14877_100252551|VR
TTCTATTGGGATGCGAATTATGCGGCTTCGGATGCGTATGCGGATGTCGGCGGGCGGCTCTGCTTTAAG
>JGI11705J14877_100308603|JGI11705J14877_100308604|TR
GCCTCAGGCTGGCAGGTCGCGCATGTCGGCGGTAATGCGAATAACAGTTCGAATGCCAGTCTCGCGTATCTGAATGCGAATAATTCGTCTTCGAATGCGAATTCGAATATCGGGAGGCGGCACTGC
>JGI11705J14877_100308603|JGI11705J14877_100308604|VR
GCCTCGGGCTGGCGGGTCGCGTTTGTCGGCGGTAGGGCGGATTACGGTTCGCTTGCCGGTCTCGCGGCTCTGAGTGCGGCTCATTCGTCTTCGNNTGCGGGTTCGNNTNTCGGGGGGCGGCTCTGC
>JGI11705J14877_100317402|JGI11705J14877_100317404|TR
ATGCCGCGCTTTTGGGCGGGAACTGGAACAATGGCTCGAACTCCGGTTCGGGGTGTGCGAACTGGAACAACGCTCCGTCGAACTCGAACAACAACATCGGGGTGCGCGGCGTCGGTGACGAC
>JGI11705J14877_100317402|JGI11705J14877_100317404|VR
ATGCCGCGCGTTTGGGCGGGGCCTGGGGCAGTGGCTCGTACGCCGGTTCGGGGTGTGCGAACTGGGTCAGCGCTCCGTCGTACTCGATCAGCCTCATCGGGGTGCGCGGCGTCGGTGACCAC
>JGI11705J14877_100520421|JGI11705J14877_100520422|TR
CCGGTTGGCGTGTAGCCAATGTGGGAGGCAATTCCAATAATGGTACGCAGGATGGAGCCTTCTACTTGAATCTGAACAATGATTCAGGCAATTCCAACGCGAACATCGGGTCTCGCC
>JGI11705J14877_100520421|JGI11705J14877_100520422|VR
CCGGTTGGCGTGTGGCCGATGTGGGGGGCCGTTCCAATAGTGGTGCGCAGGATGGGGCCTTCTGCTTGGATCTGACCAATGCTTCGGGCGGTTCCGCCCCGGCCGTCGGGTCTCGCC
>yes_1001629319|yes_1001629320|TR
AGGTCCTGTTGGTCGGTGGTAACTCGAATAACGGGGCGAACTCGGGTCCGTTCTACGCTAACTCGAACAACGCTTGGGCGATCACGAACTCGAACATCGGGGCGCGTC
>yes_1001629319|yes_1001629320|VR
AGGTCCTGTTGGTCGGTGGTAGCTCGCCTGTCGGGGCGTCCTCGGGTCCGTTCTCCGCTTACTCGTCCTACGCTTGGGCGCTCACGTCCTCGGGCGTCGGGGCGCGTC
>yes_100720175|yes_100720171|TR
CTCTGGTAACTATTGGTCTACGTCGGAGAACAATTCTGACAACGGTTGGAACTTCAACGAATCCAACTGGAACAACAACAACAAGACGAATAGCAACAATGTTAGGCCAGTTCTCGCTT
>yes_100720175|yes_100720171|VR
CTCTGGTCTCTATTGGTCTACGTCGGAGCTCAGTTCTGCCAACGGTTGGTACTTCTACGGGTCCTACTGGGCCAACGGCTACAACAAGGCGAATAGCTACGGTGTTAGGCCAGTTCTCGCTT
>yes_100927831|yes_100927833|TR
GCTCGAACCGTTGGTTTGCTCAGAGGTACAACGCTAACAATGCCTGGAATTTcaacggcaacaacggcaacctcaacaacaacaacgtgaacaacgCGAATCTCTCGCAGGCGGTGGCG
>yes_100927831|yes_100927833|VR
GCTCGTCCCGTTGGTTTGCTCAGAGGTACAGCGCTACCAATGCCTGGCTTTTCTACGGCAACTACGGCTCCCTCGACTGCGGCTACGTGCACAACGCGCTTCTCTCGCAGGCGGTGGCG
>yes_100988421|yes_100988424|TR
TCCCCGCCGCCGGCAACGGCAACGGGACTTCCCTCAACAACGCCGGTTCGAACGGCAACTACTGGTCGAGCGTCCCGAACTCGAGCAATTCCAACAACGCCTACGAATTGAACTTCAATTCGGGCAACCACAACACGGACAACAACAACCGCAACAACGGGCAGTCCGTCCGACCCGTCCAAGTGTTCGCC
>yes_100988421|yes_100988424|VR
TCCCCGCCGCCGGCTACGGCCTCGGGACTTCCCTCGACTACGCCGGTTCGTACGGCTACTACTGGTCGGGCGTCCCGAGCTCGAGCTATTCCTACTACGCCTACGACTTGTACTTCTATTCGGGCTACCACGGCACGGGCTACCGCAGCCGCTACCGCGGGCAGTCCGTCCGGCCCGTCCAAGGGGTCGCC
>yes_102801902|yes_102801905|TR
TGGTGGAGTGCCACCCAGTATAATaacaacaacatgtggaacatgaacggtggtaatcccaacaacaacaacaagaacaacaataacaCTGTTCTCGTCGTGTTCGC
>yes_102801902|yes_102801905|VR
TGGTGGAGTGCCACCCAGTATAATAACAACGTCATGTGGAGCATGAACGGTGGTAATCCCAACCTCAactactactactactactacAAGTACAATAATTACACTGTTCTCGTCGTGTTCGC
>yes_108065131|yes_108065133|TR
GCGTGGTGTTCATTTCGGCGGTAATGCGAATAACAGGTCGAAAGCGGGCTTCGCTTACTCGAACTCGAACAACACCCCCTCGAACACGAACACGAATATCGGGTCTCGCAAATGCTTT
>yes_108065131|yes_108065133|VR
GCGTGGTGTTCTTTTCGGCGGTTCTGCGAATGACGGGTCGAAAGCGGGCTTCGCTTTCTCGCGCTCGATCAACGCCCCCTCTTACACGATCACGTATTTCGGGTCTCGCCTCTGCTTT
>yes_116348171|yes_116348173|TR
TCTTCGGAGTATTCCGCTCAGAACGCTTGGAATTGgaacaacaacaatcagaattggaacaacaacaataagaacaacaacaacTCTGTCTGTGCGGTGAGGGATT
>yes_116348171|yes_116348173|VR
TCTTCGGAGTATTCCGCTCAGGACGCTTGGGATTGGTACGGCGACTCTCAGCTTTGGTACGCCAACGGTAAGTACGGCTACTACTCTGTCTGTGCGGTGAGGGCTT
>yes_122821341|yes_122821342|TR
ACGCGAACGTTAACGGTGGTGTTTCGTACGCGAATGCGAACAATACGACCTCGAACTCGAACGCGAACATCGGGTCGCGCCTGAACTACCG
>yes_122821341|yes_122821342|VR
ACGCGAACGTTAGCGGTGGTGTTTCGTACGCGAATGCGTACAATACGACCTCGTACTCGAACGCGGTCATCGGGTCGCGCCTGGCCTTCCG
>Draft_10000131120|Draft_10000131116|TR
CGGCGGCAATTGGGCGAACGGGGCGAACGATGGGCTGTTCTGCCTCAATGTCAACAACCCCGCGTCGAACGTCAACACGAATATCGGCGGTCGCCTCGCAAA
>Draft_10000131120|Draft_10000131116|VR
CGGCGGCACTTGGGCGNACGGGGCGCACGATGGGCTGTTCTGCCTCAATGTCCACAACCCCGCGTCGAACGTCAGCACGTCTGTCGGCGGTCGCCTCGCAAA
>Draft_1000040933|Draft_1000040932|TR
GTGTGTTTCTCCGTGGCGGGAATTGGAATAATACGACCAACGCCGGGGCGTTCGCACTCAACCTGAATAACACTACTGGCAATCAGAACAACAATATCGGGTTTCGCTGCGCCAGTGAT
>Draft_1000040933|Draft_1000040932|VR
GTGTGTTTCTCCGTGGCGGGACTTGGGCTGATACGACCTACGCCGGGGCGTTCGCACTCTACCTGAATTACACTACTGGCAGTCAGAACNCTACAATGTCGGGTTTCGCTGCGCCAGTGAT
>Draft_1000101054|Draft_1000101053|TR
GCGTCCGGATGGCGTGTCGCTCAATGGTTTGGTAACGCGAACTATGGCGGTTGCGCTGGGCTGGCCTACTCGAATTGCAACAATTCGTCAGGCAATGCTAACGTGAATTCGGGCTCTCATCTGTGCTATT
>Draft_1000101054|Draft_1000101053|VR
GCTTCCGGCTGGCGTGTCGCTCTATGGTTTGGTATCGCGTACGGTGGCGGTGGCGCTGGGCTGGCCTGCTCGCTTTGCAGCAGTTCGTCGGGCGATGCTAACGTGAATTTGGGCTCTCGTCTTTGCTGTT
>Draft_100010612|Draft_100010614|TR
GGCCGCGTGGTGCGTGAACTCCAACAACGGCAACGTGAACAACAACAATAAGGACAACCATAACTATGTTCGGCCTGTCCGCTCTTGCCAG
>Draft_100010612|Draft_100010614|VR
GGCCGCGTGGTGCGTGAGCTCCTACAACGGCAGCGTGCTCGACAACAGTAAGGGCGTCCATAACTATGTTCGGCCTGTCCGCTCTTGCCAG
>Draft_100010612|Draft_100010615|TR
GGCCGCGTGGTGCGTGAACTCCAACAACGGCAACGTGAACAACAACAATAAGGACAACCATAACTATGTTCGGCCTGTCCGCTCTTGCCAG
>Draft_100010612|Draft_100010615|VR
GGCCGCGTGGTGCGTGGGCTCCGGCACCGGCTGCGTGAGCGACGACAGTAAGGGCTGCCGTAGCTATGTTCGGCCTGTCCGCTCTTGCCAG
>Draft_100016783|Draft_100016787|TR
CGGCGGCGCTGCGCTTCGCGGTGGCAATTGGAACAATGGAACGAACGCTGGTGCGTTCACGCTCAATTTGAACAATGGTCCTGGCAACACGAACACGAACATTGGGTTCCGCTGCGTGT
>Draft_100016783|Draft_100016787|VR
CGGCGGCGCTGCGCGTCGCGGTGGCTCTTGGTACAATGGTACGAACGCTGGTGCGTTCACGCTCTATTTGTACAATGGTCCTGGCTTCACGAGCTCGAACGTTGGGTTCCGCTGCGTGT
>Draft_100018056|Draft_100018057|TR
GCGTCCGGATGGCGTGTCGCTCAATGGTTTGGTAACGCGAACTATGGCGGTTGCGCTGGGCTGGCCTACTCGAATTGCAACAATTCGTCAGGCAATGCTAACGTGAATTCGGGCTCTCATCTGTGCTATT
>Draft_100018056|Draft_100018057|VR
GCTTCCGGCTGGCGTGTCGCTCTATGGTTTGGTATCGCGTACGGTGGCGGTGGCGCTGGGCTGGCCTGCTCGCTTTGCAGCAGTTCGTCGGGCGATGCTAACGTGAATTTGGGCTCTCGTCTTTGCTGTT
>Draft_1000197619|Draft_1000197622|TR
ACGGGAGCCGGCTTACGCGGCGGCAATTGGAACAATGACACGACGAACGCGCGTACGTCGGACCGCAACAACGCGGCGAACACCAATCCGGATCGGAACAACAATAACGGCGGCCGTTGCGTTAATACTT
>Draft_1000197619|Draft_1000197622|VR
ACGGGAGCCGGCGTACGCGGCGGCGCTTGGAGCGATGTCNCGACGNACGCGCGTNCGTCGGACCGCGGCNACGCGGCGGGCACCAATCCGGGTCGGTACNACAGTTACGGCGGCCGTTGCGTTAGGACTT
>Draft_1000294015|Draft_1000294017|TR
TCTTGCCTGGCAACCGGAATACGGACGGTACTTTCAACAACCGTTCCGTGAACACGAACTTATGGTCCTCCACGGATTCCGGTGGTTCGGCCTGGAAACGGAACCTGAATTCAAGCGAGGCTAGGGTGAACCGGAACACGAACGCCAAGGCTTACGGGTTTTCCGTGCGTTGCCT
>Draft_1000294015|Draft_1000294017|VR
TCTTGCCTGGCTACCGGAATACGGACGGGACTTTCAACCGCCGTTCCGTGTACACGTACTTATGGTCCTCCACGGATTCCGGTGGTTCGGCCTGGGATCGGGCCCTGTATTCGAGCGAGGCTAGGGTGTACCGGTACACGCACGCCAAGGCTTACGGGTTTTCCGTGCGTTGCCT
>Draft_1000805912|Draft_1000805913|TR
ATAGTTCTTTTTAGGGGTAATGCGAATAATAGCTCTAATGCAGGTTTCAGCTATGCTAATTCTAATTATGTTCCTTCTAATTCTAATGCTAATATCAGCTCTCACCTATGTTTT
>Draft_1000805912|Draft_1000805913|VR
ATGGTTCTTTTTGGGGGTNNTGCGNCTNATGGCTCTNNTGCGGGTTTCGNCTATGCTANATTCTTATTNTGTTCCTTCTNNTTCTNCTGCTNATNNCGGCTCTCGCCTTTGTTTT
>Draft_1000874219|Draft_1000874217|TR
CCGCGTTCAACCGGTGGAACGACGAGCGCAACGTGAACGTCAACCGCAACGACAACGACTGGAACGACAACTGGTGGTTCGTGGGCGTGCGCAA
>Draft_1000874219|Draft_1000874217|VR
CCGCGTTCGACCGGTGGAACGGCGAGCGCCTCGTGGGCGTCTACCGCTGCGACGGCGGCTGGGGCGACGGCTGGTGGTTCGTGGGCGTGCGCAA
>Draft_1000888712|Draft_100088879|TR
TTTTGGCGGGAATTGGAGCAATGGCGCGAACTGTGGCTCGCGGTGTTCGAATTGGAACAACTATCCGTGGAACGCGAACAGTAACAACGGCGTCCGGTTCGCCTGTGA
>Draft_1000888712|Draft_100088879|VR
TTTTGGCGGGAATTGGAGCAATGGCGCGNACTGTGGNTCGCGGTGTTCGAATTGGTACTACTATCCGTGGCGCGCGCACAGTTTCTACGGCGTCCGGTTCGCCTGTGA
>Draft_1000960613|Draft_1000960611|TR
ATTGCCGATCCGTGGTGGCAACTGGAACAACACGTCCAATGCCGGGGTCTTCGCGTTGAACTTGAACAACCCCCGGTCGAACGTGAGCGCGAACATCGGGTTCCGCTCCGCT
>Draft_1000960613|Draft_1000960611|VR
ATTGCCGATCCGTGGTGGCGGCTGGTACTACACGTCCAATGCCGGGGTCTTCGCGTTGAACTTGAGCTCCCCCCGGTCGAACGTGAGCGCGCACATCGGGTTCCGCTCCGCT
>Draft_100132209|Draft_1001322012|TR
CCGGCAATCCGGATTACGCCCGGATGGTCAATCTCAAGAACGGCAACGTGAACAACTACAACAAGGACAACAGCAATTATGTGCGTCCCGTCCGCCTCAGCCAG
>Draft_100132209|Draft_1001322012|VR
CCGGCAATCCGGNTTNCGCCCGGGTGGTCGGTCTCGATTTCGGCGGCGTGTACAACTACGCCAAGGACGACAGCAGTTATGTGCGTCCCGTCCGCCTCAGCCAG
>Draft_100133243|Draft_100133245|TR
GTTGCAGCCAACTATTGGTCTTCTACTGAGTATAATGATACGAATGCTTGGAACGTGAACTTTAATAATGGCAACGTGAACAACAACAATAAGACTAATTCTTAACGAGTGCGTTGTGTTCTCGGGAAAT
>Draft_100133243|Draft_100133245|VR
GTTGCAGCCTACTATTGGTCTTCTACTGAGTATAATGGTACGATTGCTTGGGGCGTGTACTTTAATAATGGCAGCGTGGGCTACTACGGTAAGACTAGTTCTTTACGAGTGCGTTGTGTTCTCGGGCAAT
>Draft_100149523|Draft_100149521|TR
GCTGATTGCTGGCGGTAATTGGGACAACGCCGCGAATGCGGGGTCCCGCTATCGAAATGCGAATAACTATCGCTGGATCACGAATACGAATATCGGTTGCCGGTTTTGCGCGGA
>Draft_100149523|Draft_100149521|VR
GCTGGTTGCTGGCGGTGATTGGGGCAACGCCGCGGCTGCGGGGTCCCGCTCTCGGAATGCGAGTAACTATCGCTGGCTCTCGCTTACGAGTATCGGTTGCCGGTTTTGCGCGGA
>Draft_100154835|Draft_100154837|TR
GCGCTGCCCTATTCGGAGGCAACTGGAACAACGAGGCGAACTCCGGTTCGCGTTGCTCTAACCGGAACAATACTCCTGCGAATTCGAACAACAACCTTTCGGGGCGTGGCGTCTGTGA
>Draft_100154835|Draft_100154837|VR
GCGCTGCCCTATTCGGGGGCAGCTGGTTCAACGGGGCGACCTCCGGTTCGCGTTGCTCTGACCGGAGCTATACTCCTGCGGATTCGCACAGCATCCTTTCGGGGCGTGGCGTCTGTGA
>Draft_100163644|Draft_100163646|TR
AGCGGCTCCCGATCCGCGGTGGCAATTGGAACAATGGCGCCAATGCGGGCGTGTTCAACCTGAACTTGAACAACCCGCGGTCGAACGTGAACAACAACATCGGGTTTCGCGCCGCG
>Draft_100163644|Draft_100163646|VR
AGCGGCTCCCGTTCCGCGGTGGCCCTTGGATCAATGGCGCCCGTGCGGGCGTGTTCAACCTGGGCTTGTACTACCCGCGGTCGAGCGTGTACAACAGCATCGGGTTTCGCGCCGCG
>Draft_1001669610|Draft_1001669612|TR
GAGCGCCTCGCGTATCGTGGGGGCAACTGGAACAACACGTCGAACGCTGGTGTGTTCAATCTGAACGGCAACAACTCGCGCACGAATGCGAACACGAACATCGGCTTCCGCTCCGCT
>Draft_1001669610|Draft_1001669612|VR
GAGCGCCTCGCGGTTCGTGGGGGCAACTGGTACTACACGTCGAGCGCTGGTGTGTTCGGTCTGCACGGCAACGCCTCGCGCACGCTTGCGAACGCGGGCATCGGCTTCCGCTCCGCT
>Draft_100218744|Draft_100218746|TR
CTTCGGCGGCAACCGCGACAACGCGGCCAACTCTGGCTCGCGCTGCTCCAACTGGAACAACTATCCGTGGAACTCGAACTGGAACATCGGGGTTCGCGCCGCCTGTGAC
>Draft_100218744|Draft_100218746|VR
CTTCGGCGGCAACCGCGACCACGCGGCCATCTCTGGCTCGCGCTGCTCCCACTGGACCCACTATCCGTGGCACTCGTACTGGCTCATCGGGGTTCGCGCCGCCTGTGAC
>Draft_100224693|Draft_100224696|TR
CGGCTGGCGATCCGTGGCGGCAACTGGAACAACGCCGCCATCTCGGGCGTGTTCGCGCTGAACCTGAACAACGCTCGGTCGAACACGAACACGAACATCGGCTCCCGCCCCGCTCTTG
>Draft_100224693|Draft_100224696|VR
CGGCTGGCGTTCCGTGGCGGCACCTGGCACAGCGCCGCCTTCTCGGGCGTGTTCGCGCTGCACCTGGGCAACGCTCGGTCGATCGCGAGCACGTACATCGGCTCCCGCCCCGCTTTTG
>Draft_100275153|Draft_100275156|TR
CATTTCTTCGTTGCCAACGTGAACGTGAACTCCGACGACAGGCTGAACGTCAACGTCAACCGGTTTGAGAACGACAATGTCTGGAATGCCGACAATCGCCATCGCGTTATCATCCCGAAACTTGCT
>Draft_100275153|Draft_100275156|VR
CATTTCTTCGTTGCCCGCGTGTTCGTGGACTCCGGCGACAGGCTGAACGTCGACGTCCGCCGGTTTGAGGACGTCCTTGTCTGGTACGCCGACTATCGCCATCGCGTTATCCTCCCGCAATTGGCT
>Draft_100296862|Draft_100296861|TR
GCTGATTGCCGGCGGTGACTGGGGTGGCGGCGGGGGTGCGGGATCCCGTAGCCGGAATGCGAATAACTCCCGCTGGAATACGAATTCGAATATCGGCTGCCGGTTCTGCGCGGA
>Draft_100296862|Draft_100296861|VR
GCTGGTTGCCGGCGGTGACTGGGGTGGCGGCGGGGTTGCGGGATCCCGTAGCCGGAGTGCGAATTGCTCCCGCTGGGATGCGTATTCGGATATCGGCTGCCGGTTCTGCGCGGA
>Draft_100417692|Draft_100417694|TR
CGTCTGCCTCTGGCCGGTGGCAACTATAACAATGGTGCCTCGGCTGGGGTGTTCGCGCGCAATCTCAACAATGCACGAACGAATGTTAACGGAAACGTCGGCGCTCGCCCGGACT
>Draft_100417692|Draft_100417694|VR
CGTCTGCCTCGGGCCGGTGGCCGCTATGGCAGTGGTGCCTCGGCTGGGGTGTTCGCGCGCTATCTCAGCAATGCGCGAGCGTATGTTGACGGCAGCGTCGGCGCTCGCCCGGCCT
>Draft_100420952|Draft_100420951|TR
CTGCTGGCAGGCGCGAATTGGACGAATGGTACGAATTCAGGTTCTCAGTCTCAGAATGCGAATAACTATCGTTGGAATACGAATGCGAATACCAGGTGTCACTTAGCAGCCACTCAGACGCGG
>Draft_100420952|Draft_100420951|VR
CTGCTGGCGGGCGCGAGTTGGACGTATGGTTCGTATTCGGGTTCTCGGTCTCGGGCTGCGGCTAACTATCGTTGGGCTACGAATGCGAGTACCGGGTGTCGCTTGGCGGCCGCTCGGAGCGCGG
>Draft_100446644|Draft_100446641|TR
GCTTTGCGTTCAATCGGGCGCGAACTGGAACAACACGTCGAATGCCGGCGTGTGGGCCGCGAACCTGAACAACAACCGCACGAACGCCAACAACAACACAGGCTTTCGTGCCGACT
>Draft_100446644|Draft_100446641|VR
GCTTTGCGTTCTCTCGGGCGCGGGCTGGGCCGTCACGTCGGGTGCCGGCGTGTGGGCCGCGTACCTGAACAACTACCGCACGGGCGCCATCCACTACACAGGCTTTCGTGCCGCCT
>Draft_100463903|Draft_100463901|TR
GCGGTTTCCGCGGCGGCAATTGGAATAATGACACATCGAACGCCCGCGTCTCAGACCGCAACAACGCGGCGAACACGAATTCGAATCGGAACAACAATAACGGAGGTCGGTTCGCCAAGACCCCTT
>Draft_100463903|Draft_100463901|VR
GCGGTTTCCGCGGCGGCAGTTGGCTTGATGGCACATCGGACGCCCGCGTCTCGGACCGCTACGTCGCGGCGAGCGCGTCTTCGGCTCGGTACAGCGGTAGCGGAGGTCGGTTCGCCAGGACCCCTT
>Draft_100659901|Draft_100659903|TR
AGGATTTTGGAATGATCCTGATGGGATCACTATCGAGGACCTTGCGGTCCTTGCATCATTGGGGCTGT
>Draft_100659901|Draft_100659903|VR
AGGATTTTGGAATGATCCTGATGGGATCACTATCGAGGACCTTGCGGTCCTTGCATCACTGGGGCTGT
>Draft_100936223|Draft_100936221|TR
GCTGATTGCTGGCGGTAATTGGGACAACGCTGCGAATGCGGGGTCCTGCTATCGAAATGCGAATAACTATCGCTGGAATACGAATTCGAATATCGGTTGCCGGTTTTGCGCGGA
>Draft_100936223|Draft_100936221|VR
GCTGATTGCTGGCGGTAGTTGGGACGCCGCTGCGGATGCGGGGTCCTGCTGTCGGCATGCGTCTAACTCTCGCTGGTTTACGCATTCGNCTGTCGGTTGCCGGTTTTGCGCGGA
>Draft_1000075948|Draft_1000075945|TR
TCCTGCTTGCAGGGGGCAATTGGAATAATGCGCGGAATGCAGGTCCCGGCTATCGGAATGCGAATAACACGGTCTCGAATTCCAATCGCAACAATGGCACCCACGTCGAGCTCAGG
>Draft_1000075948|Draft_1000075945|VR
TCCTGCTTGCGGGGGGCTATTGGTCTTATGCGCGGACTGCGGGTCCCGGCTGTCGGTCTGCGACTAACGCGGTCTCGGTTTCCGGTCGCAACCTTGGCGCCCGCGTCGAGTTCCGG
>Draft_100011482|Draft_100011481|TR
AAACCGCGGCGGCTCCTGGAACAATAATGAGAGGAACCTGCGTGCCTCGGATCGCAACAGGAACAATCCAGACAACACGAACAACAACAACGGTTTTCGCTGTTTCCG
>Draft_100011482|Draft_100011481|VR
AATCCGCGGCGGCTCCTGGTACAGTAGTGAGGGGGGCCTGCGTGCCTCGGGTCGCGACGGGTACAATCCGGTCAACTCGAACTACGACCTCGGTTTTCGCTGTTTCCG
>Draft_1000330020|Draft_1000330022|TR
ATTCCGATGGCGATCCGAACCTCCTTGGCGCGAACCGCAACGGCGATGGTCGCTGGTTGAACGCGAACTTTGACGAGCCCGGCAATCGGTGGAATCGCGACAATGGGTTCGCGTTCGCCGTTTCGCAA
>Draft_1000330020|Draft_1000330022|VR
ATTCCGATGGCGATCCGGTCCTCCTTGGCGCGAACCGCATCGGCGTTGGTCGCTGGTTGGACGCGATCTTTGACGGGCCCGGCGGTCGGTGGCATCGCGACAATGGGTTCGCGTTCGCCGTTTCGCAA
>Draft_100043159|Draft_1000431513|TR
GGCCTTCCAACGCGGCGGCAATTGGAACAACACTTCCAACGCCGGCGTCTTCGCTCTGAACTTGAACAATTCGCCTGCGAACACGAACAGCAACATTGGTTTCCGTTGTGCCCGGTA
>Draft_100043159|Draft_1000431513|VR
GGCCTTCCTACGCGGCGGCGATTGGAGCAGCACTTCCTACGCCGGCGTCTTCGCTCTGTACTTGAGCAATTCGCCTGCGGGCGCGGGCAGCAACGTTGGTTTCCGTTGTGCCCGGTA
>Draft_100043159|Draft_1000431512|TR
TACCGGGCACAACGGAAACCAATGTTGCTGTTCGTGTTCGCAGGCGAATTGTTCAAGTTCAGAGCGAAGACGCCGGCGTTGGAAGTGTTGTTCCAATTGCCGCCGCGTTG
>Draft_100043159|Draft_1000431512|VR
TACCGGGCACAACGGAAACCAACGTTGCTGCCCGCGCCCGCAGGCGAATTGCTCAAGTACAGAGCGAAGACGCCGGCGTAGGAAGTGCTGCTCCAATCGCCGCCGCGTAG
>Draft_100109125|Draft_100109124|TR
ATTGCCATCGTCGGCGGGAACTGGAATAACAGTGGGAATGCCGGTTTGTGGAATTGGAATCTGAATAATTCTTCCGCGAACACGAACGTGAATATCGGTGGTCGCCTTTTCA
>Draft_100109125|Draft_100109124|VR
ATTGCCTTCGTCGGCGGGAGCTGGAGTGACGGTTGGTATGCCGGTTTGTGGTATTGGTTTCTGTATTATTCTTCCGCGACCGCGAACGTGAATTTCGGTGGTCGCCTTCTCA
>Draft_100128842|Draft_100128843|TR
GGCGCGATAAATTCAGAGGTTA
>Draft_100128842|Draft_100128843|VR
GGCGCGTTTAATTCAACGCTGA
>Draft_100211754|Draft_100211753|TR
CGGGCGTTATTGCGTGGCGGTAATGCGAATAATGGTACGAATGCCGGCTTCGGCTACCTGAATACGAATAACGTGGCGTCGAATACGAATGCGAACATCGGTGCTCACCTAAGCTAT
>Draft_100211754|Draft_100211753|VR
CGGGCGTTATTGCGTGGCGGTTATGCGATTAATGGTGCGATTGCCGGCTTCGGCTGCCTGAATACGAGTAACGTGGCGTCGAATGCGCCTGCGTACTTCGGTGCTCGCCTGTGCTAT
>Draft_100222922|Draft_100222921|TR
AGCGGTTCCAACCGTGTGAAACGCGGCGGTAACTTCAACAATAGTGCCAACAACTGCACCGTTTCTAATCGGAACAACAACAATCCCACGAACAGCAACAACAACATAGGCTTCCGCGTCTGCAG
>Draft_100222922|Draft_100222921|VR
AGCGGTTCCTTCCGTGTGGAGCGCGGCGGTTACTTCTACGTTAGTGCCTTCTACTGCACCGTTTCTTTTCGGTACAACTTCTATCCCACGAACAGCTACGACTACTTAGGCTTCCGCGTCTGCAG
>Draft_1000069830|Draft_1000069833|TR
CGGCTATCTTTGGCGGCAATCGTGACAACACCGTGGAGTCCGGTTCGCGCTCTTCTAATTGGAATAATTACGTTTGGAATACGAATTGGAATATTGGGTGCCGCTACGCCTGTAACC
>Draft_1000069830|Draft_1000069833|VR
CGGCTATCTTTGGCGGCTCTCGTGTTTACACCGTGGAGTCCGGTTCGCGCTCTTCTTTTTGGGATTATTACGTTTGGGGTACGGGGTGGAATCTTGGGTGCCGCTACGCCTGTAACC
>Draft_1000072331|Draft_1000072332|TR
ATGCGAATCCGTGGAATGCGAATGGCAATGTGGGGGTGCGGGGCGTCTGTGA
>Draft_1000072331|Draft_1000072332|VR
ATGCGTATCCGTGGGGTGCGGGTGGCGGTGTGGGGGTGCGGGGCGTCTGTGA
>Draft_1000072331|Draft_1000072333|TR
TCGAGGCTCTGTGAACCACGCGATGTGGCGTCACGCGATCGCCGGTGGCAATTTCTCCAACGGCTCCTACTGCGGGGCGCGCACGCTCAACACGAATGCGAATCCGTGGAATGCGAATGGCAATGTGGGGGTGCGGGGCGTCTGTGA
>Draft_1000072331|Draft_1000072333|VR
TCGAGGCTCTGTGTACCACGCGCTGTGGCGTCACGCGCTCGCCGGTGGCCATTTCTCCTACGGCTCCTACTGCGGGGCGCGCACGCTCGGCACGGATGCGTATCCGTGGGGTGCGGGTGGCGGTGTGGGGGTGCGGGGCGTCTGTGA
>Draft_1000077421|Draft_1000077420|TR
GCTCATTGTCGGCGGCAATGCGAATAATGGTGCGAATGACGGTTTCGCCTACTCGAATTCGAATAACACCCCGTCGAATGCGAATGTGAATATCGGGTCGCAGCTATGCTTT
>Draft_1000077421|Draft_1000077420|VR
GCTCGTTGTCGGCGGCTATGCGGATGGTGGTGCGCTTGGCGGTTTCGCCTTCTCGTATTCGAATGACGCCCCGTCGNNTGCGANTGTGCGTATCGGGTCGCGGCTTCGCTTT
>Draft_100015922|Draft_100015921|TR
GCTCATTGTCGGCGGCAATGCGAATAATGGTGCGAATGACGGTTTCGCCTACTCGAATTCGAATAACACCCCGTCGAATGCGAATGTGAATATCGGGTCGCAGCTATGCTTT
>Draft_100015922|Draft_100015921|VR
GCTCGTTGTCGGCGGCTATGCGGATGGTGGTGCGCTTGGCGGTTTCGCCTTCTCGTATTCGAATGACGCCCCGTCGCTTGCGACTGTGCGTATCGGGTCGCGGCTTCGCTTT
>Draft_100016604|Draft_100016608|TR
CCTTCGCGGGGGCAACTGCAACAACGGCGCTCAGTGCCCTGGCGCGTTGAACTTGAACAACGCGCCCTCGAACTACAACTGGAACATCGGCGCTCGTGCAGCAC
>Draft_100016604|Draft_100016608|VR
CCTTCGCGGGGGCGACTGCGGCGACGGCGCTCGGTGCCCTGGCGCGTTGGACTTGAGCGACGCGCCCTCGAACTACAGCTGGGTCATCGGCGCTCGTGCAGTAC
>Draft_100027266|Draft_100027264|TR
GCTGCACGCGGGCGGCAATTGGAACAATGGGACGAATTGCGGTTCGCGGGCGCGGAATGCGAATAACACGCGCTGGAATTCGAATTCGAATTCCGGCAGTCGCGGGTGCACCCGGA
>Draft_100027266|Draft_100027264|VR
GCTGCGCGCGGGCGGCGGGTGGAGCCTTGGGGCGAGTTGCGGTTCGCGGGCGCGGGATGCGAGTTACGCGCGCTGGTTTTCGCTTTCGTTTTCCGGCGGTCGCGGGTGCGCCCGGA
>Draft_100038574|Draft_100038576|TR
CTGCCGATTCGTGGCGGCAATTGGAACAACGCTTCGAATGCTGGGCTGGCCGCGTTGAACCTGAACAACGCTCGCTCGAACGTGAACACGAACATCGGCTTTCGCCCCGCTCTC
>Draft_100038574|Draft_100038576|VR
CTGCCGNTTCGTGGCGGCNNTTGGNNCAACGCTTCGNCTGCTGGGCTGGCCGCGTTGNCACCTGNNCAACGCTCGCTCGAGCGTGNNNNCGAGCGTCGGCTTTCGCCCCGCTTTC
>Draft_1000405911|Draft_100040598|TR
CCTTCGCGGGGGCAACTGTAACAACGGTGCTCAATGCCCTGGCGCGTTGAACTTGAACAACACGCCGTCGAACTACAACTGGAACATCGGTGCCCGCGCAGCAC
>Draft_1000405911|Draft_100040598|VR
CCTTCGCGGGGGCAACTGTGACTCCGGTGCTCGGTGCCCTGGCGCGTTGGCCTTGATCAACGCGCCCTCGGACTACGCCTGGTACATCGGTGCCCGCGCAGTAC
>Draft_1000453511|Draft_100045358|TR
AGCGCGTTCCGATCCGCTTTGGGAACTGGAACAACGGTGCCAATGCCGGGGTCGCTGCGTTGAACCTCAACAACGCGCGCACGAACGTGAACACGAACATCGGGTTCCGCCTCGACT
>Draft_1000453511|Draft_100045358|VR
AGCGCGTTCCGATCCGCTTTGGGGTCTGGGTCGACGGTGCCAATGCCGGGGTCGCTGCGTTGAGCCTCTACCACGCGCGCACGTTCGTGGGCACGCTCTTCGGGTTCCGCCTCGCCT
>Draft_1000513615|Draft_1000513612|TR
ACAGGTTCTCGCAACTTGGATGGTAATGTGCCGAATGTCAATTTCAATCGTAGTGACGGCAAGGTCAACGTCAATTGGACGAATCCGAGCAATGCCAATGACAATCTTCGTTCCCGTCA
>Draft_1000513615|Draft_1000513612|VR
ACAGGTTCTCGCCACTTGGTTGGTGATGTGCCGTTTGTCTATTTCGATCGTAGTGTCGGCAAGGTCTTCGTCCATTGGGCGAATCCGAGCATTGCCAATGACCTTCTTCGTTCCCGTCA
>Draft_1000527110|Draft_100052717|TR
GCTCTTCGCGGTGGTAATTGTAATAACGGGGCGCTTTGCCCCGGGGCGCTCAACATCAATAACGCCCCGTCCAACAACAATTGGAATATCGGCGCGCGCGCAGCAC
>Draft_1000527110|Draft_100052717|VR
GCTCTTCGCGGTGGTGCTTGTAGTTACGGGGCGCTTTGCCCCGGGGCGCTCCTCATCAATACCGCCCCATCCCACAACGTTTGGCTTGTCGGCGCGCGCGCAGTAC
>Draft_100059643|Draft_100059644|TR
GGCGCGATAAATTCAGAGGTTATCATCCCGCTAGCCGGCAACCGCAATCGCGCCAGCGCCTCGCTCAACAATCGGGGCAGTAACGGCAACTACTGGTCGGGCAGTCCCAGCGGGACGAATGCGGCGAACTTGAACTTCAACTCGTCCGCGGTGAATCCGGCGAACACGAATAATCGGGCCAACGGCTTCTCGGTCCGCTGTGTCAAGGA
>Draft_100059643|Draft_100059644|VR
GGCGCGTTTAATTCAACGCTTAAATTGCCGCTAGCCGGCNACCGCAATCGCGCCAGCGCCTCGCTCNTCAATCGGGGCAGTTNCGGCTACTACTGGTCGGGCAGTCCCAGCGGGACGAATGCGGCGTCCTTGTACTTCCACTCGTCCGCGGTGAATCCGGCGAACACGAATAATCGGGCCTACGGCTTCTCGGTCCGCTGTGTCAAGGA
>Draft_1000764412|Draft_100076448|TR
TGTCTGCGGCTAATTTCGCTAATGTGAACAACAATGGCAATACGAACTACAACAACGCTTCGAACTCTAATGGAGTTCGTCCGG
>Draft_1000764412|Draft_100076448|VR
TGTCTGCGGCTTATTTCGCTAATGTGAGCTACGATGGCTTTCCGAACTGCGCCCACGCTTCGTACTCTATTGGAGTTCGTCCGG
>Draft_100078453|Draft_100078451|TR
TCCGCGGCGGCAACTGGAACAACGGTGCCAACGCCGGTGTGTTTGCCCTGAACTTGAACAACCCGCGGTCGAACGTGAACACGAACATCGGGTTCCGCGCCGCTT
>Draft_100078453|Draft_100078451|VR
TCCGCGGCGGCCACTGGAGCCTCGGTGCCAACGCCGGTGTGTTTGCCCTGGACTTGAACGCCCCGCGGTCGTTCGTGGACACGCGCTTCGGGTTCCGCGCCGCTT
>Draft_100085633|Draft_100085637|TR
TGTCTGCGGCTAATTTCGCTAATGTGAACAACAATGGCAATACGAACTACAACAACGCTTCGAACTCTAATGGAGTTCGTCCGG
>Draft_100085633|Draft_100085637|VR
TGTCTGCGGCTTATTTCGCTAATGTGAGCTACGATGGCTTTCCGAACTGCGCCCACGCTTCGTACTCTNTTGGAGTTCGTCCGG
>Draft_1001443312|Draft_1001443313|TR
AGAAAGCCGAGCACCAATATTGAAGTTCGTATTACCGAGATCATTGTTCAGATTCCAATAGAACAGACC
>Draft_1001443312|Draft_1001443313|VR
AGAAAGCCGAGCACCAANANNGAAGTNCGTAGNACCGAGANCANNGCTCAGAAGCCAATAGAACAGACC
>Draft_100150824|Draft_100150823|TR
atgaaaacaattaaaatcaacattaacggaaaagaaacagaaatcactctgacaaaagaacaattaaaacaaattgaaaatcaaaa
>Draft_100150824|Draft_100150823|VR
atgaaaacaacaattcaaatTAATGGTAAAGATGTAGAAATAACTCTAACCAAAGAGCAAGTAGCTCAGATTAACAAATCAAAA
>Draft_100151817|Draft_100151812|TR
CGCGCCGTGATTCTTCTGGCAAGCTCGTGAATGTTGGTAACTTTGATTCTGATGGTGTGAATGTCAATAGTAATCAGCCTGACTATTCCAATGACAATCTGGGCGTGGCTTTTTCCCGAAGTCTTTG
>Draft_100151817|Draft_100151812|VR
CGCGCCGTGATTCTTCTGGGGGGCTCGTGAATGTTGGTGACTTTGATTCTGGTGGTGTGGATGTCGATAGTGATCAGCCTGACTATTCCGGTGACGGTCTGGGCGTGGCTTTTTCCCGCAGTCTTTG
>Draft_100151817|Draft_100151814|TR
CGCGCCGTGATTCTTCTGGCAAGCTCGTGAATGTTGGTAACTTTGATTCTGATGGTGTGAATGTCAATAGTAATCAGCCTGACTATTCCAATGACAATCTGGGCGTGGCTTTTTCCCGAAGTCTTTG
>Draft_100151817|Draft_100151814|VR
CGCGCCGTGATTCTTCTGGCAAGCTCGTGTATGTTGGTTACTTTGATTCTGATGGTGTTTCTGTCAATAGTACTCAGCCTGACTATTCCCATGGCCATCTGGGCGTGGCTTTTTCCTGCAGTCTTTG
>Draft_100167414|Draft_100167411|TR
GCGCGGTGTCGTCGTGGTACTGGTCGTCGTCTACCAACGTCAACAATCCGACGAACGCGTGGAACGTCAACTTCAACAACGGCAACGTGAACGACAACGATAAGACGAATGACAACTATGTGCGCGCCGTCCGTCGTGGCACATGA
>Draft_100167414|Draft_100167411|VR
GCGCGGTGTCGTCGTGGTACTGGTCGTCGTCTACCAGCGTCAACGTTCCGACGTACGCGTGGGTCGTCTACTTCAGCTACGGCTACGTGTACGGCGTCGTTAAGACGGTTGGCTACTATGTGCGCGCCGTCCGTCGTGGCCCTTGA
>Draft_100202537|Draft_100202535|TR
TTTAGGCTTTGCCGATCCGTGGCGGTAATTGGAACAACTCTGCGAATGCAGGAGTGTTTGCTTTGAATTGCAACAATGCCCGCTCGAATACGAACGACAACATTGGCGCTCGGCCCGACT
>Draft_100202537|Draft_100202535|VR
TTGAGGCTTTGCCGNTCCGTGGCGGTNNTTGGNNCNACTCTGCGANTGCNGGGGTGTTTGCTTTGAATTGCAACGCTGCCCGCTCGTATACGCACGACAACCTTGGCGCTCGGCCCGCCT
>Draft_100202703|Draft_100202701|TR
GCGGCAATCGGACGAACGGCGTCAACTCCGGTTCGCGGTGCTCGAACTGGAACAACTACCCGTGGAACTCGAACTGGAATATTGGTGTCCGCGCCGCCTGTGACGAC
>Draft_100202703|Draft_100202701|VR
GCGGCTATCGGTCGGGCGGCGTCTACTCCGGTTCGCGGTGCTCGCTCTGGACCGGCTACCCGTGGCTCTCGAACTGGTCTCTTGGTGTCCGCGCCGCCTGTGACCAC
>Draft_100236203|Draft_100236207|TR
CGTCGTTTCTTCGTCTTATTTCGCCAATGTGAACAACAATGGCAACGCGAACTACAACAACGCTTCAAACTCTAATGGGGTTCGTCCGG
>Draft_100236203|Draft_100236207|VR
CGTCGCTTCTTCGTCTGATTTCGCCTATGTGAGCTACCTTGGCNNCGCGAGCTTCAACTACGCTTCAAACTCTCTTGGGGTTCGTCCGG
>Draft_100242982|Draft_100242984|TR
GGCCCGGGCTCGGGGTCGAACCGCGTGAACCGCGGCGGAAGCTGGAACAACAACGCAGACAACTGCCGCGTCGCGAACCGCAACAACAACAGCCCCGACAACGAGAACAACAACCTGGGCTTCCGCCTCGCGAGCACAACGC
>Draft_100242982|Draft_100242984|VR
GGCCCGGCGTCGGGGTGGGGCCGCGTGATCCGCGGCGGGGGCTGGATCAACTACGCCGACGCCTGCCGCGCCGCGAATCGCAGCAACATCGGGCCCGGCTACGACGGCGACGATCTGGGCTTCCGCCTCGTGAGGACAGCGC
>Draft_100243412|Draft_100243414|TR
AATCCTTGAGGCATCGAACAGAAAACCCGTTCGCCTGGTCATTCTCATTCCGATTGACCGTGGCATTCGTGCTATTCAGATTCCGATTCCAAGCATTACTGCCAGACACCGTAGAAGACCAGAAGTTCGCGTTCGTGCTGAGATTAGCGAAGGAACCATCGGTATTGCGGTTGCCGGCAAGC
>Draft_100243412|Draft_100243414|VR
AATCCTTGAGGCATCGAACAGAAAACCCGTACGCCTGGTCATACTCATTCCGAGAGACCGTGGCATACGAGCTATACAGAAGCCGACTCCAAGCATTACTGCCAGACACCGTAGAAGACCAGAAGAACGCGAACGTGCTGAGATTAGCGAAGGAACCATCGGTACCGCGGTTGCCGGCAAGC
>Draft_100280456|Draft_100280453|TR
GACGCGCTTCCCGCTTCGCGGCGGCAATTGGAACAACCTGGGCAACTGCGGCCTGGCCGCGCTCAACCTCAACAACTCGCGCGCGAATGCGAACAGCAACATCGGGTTCCGTCCCGCTT
>Draft_100280456|Draft_100280453|VR
GACGCGCTTCCCGCTTCGCGGCGGCGGTTGGAGCGACCTGGGCAACTGCGGCCTGGCCGCGCTCCACCTCCGCAGCTCGCGCGCGTATGCGAACAGCGTCATCGGGTTCCGTCCCGCTT
>Draft_100287694|Draft_100287695|TR
GCGGTAACTGGAACAACGGGCGTAACTGCTCTCCTGTGTACTTCAACTGCAACAACGCTCCGTCTAACTCGAACATCAACCGCCTTGCGCGCCTATTT
>Draft_100287694|Draft_100287695|VR
GCGGTTACTGGATCAGCGGGCGTTTCTGCTCTCCTGTGTTCTTCCACTGCTACTTCGCTCCGTCTGACTCGTCCTTCAACCGCCTTGCGCGCCTTTTT
>Draft_100355983|Draft_100355982|TR
AAACGCTGCGCTATTTGGCGGCAACTGGAACAACGGCGCGAACTCCGGTTCGCGCTGCTCGAACTGGAACAACGCCGCATCGAACTCGAACAACAACATCGGGTCGCGCTTCGTCTGTGA
>Draft_100355983|Draft_100355982|VR
AAACGCTGCGCGATTTGGCGGCGACTGTGGCCTCGGCGCGGTCTCCGGTTCGCGCTGCTCGAGCTGGAGCTACGCCGTGTCGGTCTCGGACAGCGACGTCGGGTCGCGCTTCGTCTGTGA
>Draft_100362024|Draft_100362025|TR
AGCAAGACGTGCGGAAATATTACGATTACGATTACCTGCATCATTATTCGCATTCAAGTAGA
>Draft_100362024|Draft_100362025|VR
AGCAAGACGCGCGGAAACANNACGANCACGANNACCCGCATCANNATACGCAGCCAAGCAGA
>Draft_100576903|Draft_100576901|TR
AAACGCCGCGATCTTTGGGGGCAACTGGGATGAAACGACGAACTCCGGTTCTCGTTGCTCGAACTGGAACAACTCGCCCACGAACTCGAACAACAACATCGGGTCTCGCGCCGTCTGTGA
>Draft_100576903|Draft_100576901|VR
AAACGCCGCGATCTTTGGGGGCGGCTGGGGTGAGTCGGCGAGCTCCGGTTCTCGTTGCTCGTTCTGGAGCCTCTCGCCCGCGGACTCGTACAGCCAGCCNTCGGGTCTCGCGCCGTCTGTGA
>Draft_100578152|Draft_100578155|TR
AAACGCCGCGATCTTCGGGGGCAACTGGAACAACACGTCGAACTCGGGTTCGCGTGCCTCGAACTGGAACAACTCCCCCGCGAACTCGAACAACAACATCAGCTCGCGCGGCGTCTGTGA
>Draft_100578152|Draft_100578155|VR
AAACGCCGCGCNCTTCGGGGGCNCCTGGNNCANCNCGTCGATCTCGGGTTCGCGTGCCTCGTACTGGTACGACTCCCCCGCGTACTCGGGCAGCAACATCAGCTCGCGCGGCGTCTGTGA
>Draft_100603331|Draft_100603333|TR
TGCTTGCCGATTGTTGGAGGCAACTGGAACGAATCCGCCAATGCGGGTGTGTTCAATCGCAATTTCAACAATACACCAACGAACACGAACAACAACAATGGTGGGCGAGCCGTCCGACTTC
>Draft_100603331|Draft_100603333|VR
TGCTTGCCGTTTGTTGGAGGCACCTGGGACGAGTCCGCCTTTGCGGGTGTGTTCAATCGCTTTTTCGCCGGTACACCGGCGAACTCGGGCAACCGCTTTGGTGGGCGAGCCGTCCGCCTTC
>Draft_100603993|Draft_100603991|TR
GCGGCAATCGGACGAACGGCGTCTACTCTGGCTCACGGTGCTCGAACTGGAACAACTACCCGTGGAACGTGAACTGGAACATTGGCCTCCGTGCCGCCTGTGAC
>Draft_100603993|Draft_100603991|VR
GCGGCGCTCGGACGTACGGCGTCTACTCTGGCTCACGGTGCGCGAACCGGAACTACTACCCGGGGAACGTGCGCTGGGACTTTGGCCTCCGTGCCGCCTGTGAC
>Draft_100643254|Draft_100643251|TR
TGGAACAACNCGACGAATGCCGGGGTCTGGTATCGCAACTTCAACAACAACCGGACGAACTCGAACAACAATGTGGGCTTTCGCTGCGACTAT
>Draft_100643254|Draft_100643251|VR
TGGTACAGCACGGCGAATGCCGGGGTCTGGTATCGCGACTTCAACCTCTACCGGGCGAACTCGAGCAGCANTGTGGGNTTTCGCTGCGCCTAT
>Draft_100651424|Draft_100651421|TR
CACATGCCGATTCGTTTCGGCAATTGGAACAACGCGGGCAATGCCGGAGTCGCCGCGTTGAATCTGAACAACGTTCGGGCGAACGCGAACACGAACATCGGTTTTCGCCCCGACT
>Draft_100651424|Draft_100651421|VR
CACATGCCGCGTCGTTTCGGCAGGTGGTACCTCGCGGGCAGTGCCGGAGTCGCCGCGTTGTTTCTGGGCGACGTTCGGGCGTGCGCGGACACGGACATCGGTTTTCGCCCCGCCT
>Draft_100729842|Draft_100729843|TR
GCAGCAGGTCTCCGCGTTTTCCTGGTAGGCAGTAACGCGACGAACGGCACGAATGCGGGTCCGTTCTATTGGAATGCGAATAACGCGGCTTCGAATACGAATGCGAATATCGGCAGGCAGCTCTGCTTCA
>Draft_100729842|Draft_100729843|VR
GCGGCGGGTCTCCGCGTTTTCCTGGTGGGCGGTAGCGCGACGAACGGCGCGTATGCGGGTCCGTTCTATTGGTATGCGTATAGCGCGGCTTCGTATACGTTTGCGTTTGTCGGCGGGCGGCTCTGCTTCA
>Draft_100735191|Draft_100735194|TR
TAACATGTGCCTCATCGTTGCGAACAATTGGAACAACACAACGAATGCAGGAGTCTGGAATGCGAATTTCAACAATACTCGCAGTAACTCCAACAACAATGTTGGTTTTCGGGCGGACT
>Draft_100735191|Draft_100735194|VR
TAACATGTGCCTCGTCGTTGCGTACTATTGGAACGACGCAGCGCTTGCGGGGGTCTGGAGTGCGAATTTCAGCCATCCGCGCGGTAACTCCAGCGNCNNTGTTGGTTTTCGGGCGGCCT
>Draft_100736373|Draft_100736375|TR
AATCAGGTCGTGATTGTCAGCAGGAATACGAATAATGGTGCGAATGCTGGCACTTTCAATGTGAATGCGAATAATGATTCATCGAATGCTAATCGTAATATTGGCACTCAGCTTGCTGTT
>Draft_100736373|Draft_100736375|VR
AATCGGGTCGTGCTTGTCGGCGGGAATGCGAGTAATGGTGCGCTTGCTGGCGCTTTCGATGTGAGTGCGTTTAGTGATTCTTCGGCTGCTAATCGTGNTATTGGCGCTCGGCTTGCTTTT
>Draft_100772952|Draft_100772951|TR
ACCAGAACTACAATTCAAGCAATCCCGGCAACCAGAACAACAACAATAAGAACAATACAAACTACGTTAGGGCTGTCCGGCGA
>Draft_100772952|Draft_100772951|VR
ACCAGTACTACAATTCAGGCGCTCCCGGCCCCCAGTTCGGCGGCAATAAGAGCAATGCACTCTACGTTAGGGCTGTCCGGCGA
>Draft_100789063|Draft_100789061|TR
AGTCCGAGCGAAACCCGTAGTTATCGTTCGAGTTAGCCCGCGAATTGTTGA
>Draft_100789063|Draft_100789061|VR
AGGCCGAGCGAAACCCGAAGTTATCGCCCGAGTGAGCCCGCGAAAGGCTGA
>Draft_100931401|Draft_100931402|TR
TCGGCGGTAACTGGAACAATGGCTCGAATGCGGGTCTCTGGTATTGGAATTCTAACAATGCTGCTTCGAACACGAACTCGAACATCGGCGGTCGCAATCTT
>Draft_100931401|Draft_100931402|VR
TCGGCGGTCGCTGGGACTTTGGCTCGGGTGCGGGTCTCTGGTGTTGGAATTCTAGCGTTGCTGCTTCGNNCACGAGCTCGAGCTTCGGCGGTCGCCTTCTT
>Draft_101069733|Draft_101069731|TR
GCCGGTTCGCGTGCTCTGAACGTGAACAACTATCCGTGGAACGTGAACACGAACATCGGTTCTCGCTTTGCCTGTGAC
>Draft_101069733|Draft_101069731|VR
GCCGGGTCGCGCGCCCTGCGCGTGACCGGCTACCCGTGGGGCGTGGGCACGTNCNTCGGTTCTCGCTTTGCCTGTGAC
>Draft_101316121|Draft_101316122|TR
CTGCTGGCAGGCACGAATTGGAATAATGGCGCGAATTCCAGGTCACAGTCGCAGAATGCGAATAACTATCGCTGGAATACGAATTCGAATATCAGTTGTCAGTTCAGCACGCGGATACAGG
>Draft_101316121|Draft_101316122|VR
CTGCTGGCGGGCGCGTATTGGAATCATGGCGCGTATTCCGGGTCGCGGTCGCGGAATGCGAATATCTATCGCTGGAATGCGCTTTCGATTATCGGTTGTCGGTTCGGCGCGCGGAGCCAGG
>Draft_100001152|Draft_100001151|TR
GCTGATTGCCGGCGGTGACTGGGGTGGCGGCGGGGGTGCGGGATCCCGTAGCCGGAATGCGAATAACTCCCGCTGGAATACGAATTCGAATATCGGCTGCCGGTTCTGCGCGGA
>Draft_100001152|Draft_100001151|VR
GCTGGTTGCCGGCGGTGACTGGGGTGGCGGCGGGGTTGCGGGATCCCGTAGCCGGAGTGCGAATTGCTCCCGCTGGGATGCGTATTCGGATATCGGCTGCCGGTTCTGCGCGGA
>Draft_10000132120|Draft_10000132116|TR
CGGCGGCAATTGGGCGAACGGGGCGAACGATGGGCTGTTCTGCCTCAATGTCAACAACCCCGCGTCGAACGTCAACACGAATATCGGCGGTCGCCTCGCAAA
>Draft_10000132120|Draft_10000132116|VR
CGGCGGCACTTGGGCGNACGGGGCGCACGATGGGCTGTTCTGCCTCAATGTCCACAACCCCGCGTCGAACGTCAGCACGTCTGTCGGCGGTCGCCTCGCAAA
>Draft_1000041834|Draft_1000041833|TR
GTGTGTTTCTCCGTGGCGGGAATTGGAATAATACGACCAACGCCGGGGCGTTCGCACTCAACCTGAATAACACTACTGGCAATCAGAACAACAATATCGGGTTTCGCTGCGCCAGTGAT
>Draft_1000041834|Draft_1000041833|VR
GTGTGTTTCTCCGTGGCGGGACTTGGGCTGATACGACCTACGCCGGGGCGTTCGCACTCTACCTGAATTACACTACTGGCAGTCAGAACNCTACAATGTCGGGTTTCGCTGCGCCAGTGAT
>Draft_100010702|Draft_100010704|TR
GGCCGCGTGGTGCGTGAACTCCAACAACGGCAACGTGAACAACAACAATAAGGACAACCATAACTATGTTCGGCCTGTCCGCTCTTGCCAG
>Draft_100010702|Draft_100010704|VR
GGCCGCGTGGTGCGTGAGCTCCTACAACGGCAGCGTGCTCGACAACAGTAAGGGCGTCCATAACTATGTTCGGCCTGTCCGCTCTTGCCAG
>Draft_100010702|Draft_100010705|TR
GGCCGCGTGGTGCGTGAACTCCAACAACGGCAACGTGAACAACAACAATAAGGACAACCATAACTATGTTCGGCCTGTCCGCTCTTGCCAG
>Draft_100010702|Draft_100010705|VR
GGCCGCGTGGTGCGTGGGCTCCGGCACCGGCTGCGTGAGCGACGACAGTAAGGGCTGCCGTAGCTATGTTCGGCCTGTCCGCTCTTGCCAG
>Draft_100016864|Draft_100016868|TR
CGGCGGCGCTGCGCTTCGCGGTGGCAATTGGAACAATGGAACGAACGCTGGTGCGTTCACGCTCAATTTGAACAATGGTCCTGGCAACACGAACACGAACATTGGGTTCCGCTGCGTGT
>Draft_100016864|Draft_100016868|VR
CGGCGGCGCTGCGCGTCGCGGTGGCTCTTGGTACAATGGTACGAACGCTGGTGCGTTCACGCTCTATTTGTACAATGGTCCTGGCTTCACGAGCTCGAACGTTGGGTTCCGCTGCGTGT
>Draft_100018096|Draft_100018097|TR
GCGTCCGGATGGCGTGTCGCTCAATGGTTTGGTAACGCGAACTATGGCGGTTGCGCTGGGCTGGCCTACTCGAATTGCAACAATTCGTCAGGCAATGCTAACGTGAATTCGGGCTCTCATCTGTGCTATT
>Draft_100018096|Draft_100018097|VR
GCTTCCGGCTGGCGTGTCGCTCTATGGTTTGGTATCGCGTACGGTGGCGGTGGCGCTGGGCTGGCCTGCTCGCTTTGCAGCAGTTCGTCGGGCGATGCTAACGTGAATTTGGGCTCTCGTCTTTGCTGTT
>Draft_1000198219|Draft_1000198222|TR
ACGGGAGCCGGCTTACGCGGCGGCAATTGGAACAATGACACGACGAACGCGCGTACGTCGGACCGCAACAACGCGGCGAACACCAATCCGGATCGGAACAACAATAACGGCGGCCGTTGCGTTAATACTT
>Draft_1000198219|Draft_1000198222|VR
ACGGGAGCCGGCGTACGCGGCGGCGCTTGGAGCGATGTCNCGACGNACGCGCGTNCGTCGGACCGCGGCNACGCGGCGGGCACCAATCCGGGTCGGTACNACAGTTACGGCGGCCGTTGCGTTAGGACTT
>Draft_1000296316|Draft_1000296318|TR
TCTTGCCTGGCAACCGGAATACGGACGGTACTTTCAACAACCGTTCCGTGAACACGAACTTATGGTCCTCCACGGATTCCGGTGGTTCGGCCTGGAAACGGAACCTGAATTCAAGCGAGGCTAGGGTGAACCGGAACACGAACGCCAAGGCTTACGGGTTTTCCGTGCGTTGCCT
>Draft_1000296316|Draft_1000296318|VR
TCTTGCCTGGCTACCGGAATACGGACGGGACTTTCAACCGCCGTTCCGTGTACACGTACTTATGGTCCTCCACGGATTCCGGTGGTTCGGCCTGGGATCGGGCCCTGTATTCGAGCGAGGCTAGGGTGTACCGGTACACGCACGCCAAGGCTTACGGGTTTTCCGTGCGTTGCCT
>Draft_1000816012|Draft_1000816013|TR
ATAGTTCTTTTTAGGGGTAATGCGAATAATAGCTCTAATGCAGGTTTCAGCTATGCTAATTCTAATTATGTTCCTTCTAATTCTAATGCTAATATCAGCTCTCACCTATGTTTT
>Draft_1000816012|Draft_1000816013|VR
ATGGTTCTTTTTGGGGGTNNTGCGNCTNATGGCTCTNNTGCGGGTTTCGNCTATGCTANATTCTTATTNTGTTCCTTCTNNTTCTNCTGCTNATNNCGGCTCTCGCCTTTGTTTT
>Draft_1000886019|Draft_1000886017|TR
CCGCGTTCAACCGGTGGAACGACGAGCGCAACGTGAACGTCAACCGCAACGACAACGACTGGAACGACAACTGGTGGTTCGTGGGCGTGCGCAA
>Draft_1000886019|Draft_1000886017|VR
CCGCGTTCGACCGGTGGAACGGCGAGCGCCTCGTGGGCGTCTACCGCTGCGACGGCGGCTGGGGCGACGGCTGGTGGTTCGTGGGCGTGCGCAA
>Draft_1000900012|Draft_100090009|TR
TTTTGGCGGGAATTGGAGCAATGGCGCGAACTGTGGCTCGCGGTGTTCGAATTGGAACAACTATCCGTGGAACGCGAACAGTAACAACGGCGTCCGGTTCGCCTGTGA
>Draft_1000900012|Draft_100090009|VR
TTTTGGCGGGAATTGGAGCAATGGCGCGNACTGTGGNTCGCGGTGTTCGAATTGGTACTACTATCCGTGGCGCGCGCACAGTTTCTACGGCGTCCGGTTCGCCTGTGA
>Draft_1000973613|Draft_1000973611|TR
ATTGCCGATCCGTGGTGGCAACTGGAACAACACGTCCAATGCCGGGGTCTTCGCGTTGAACTTGAACAACCCCCGGTCGAACGTGAGCGCGAACATCGGGTTCCGCTCCGCT
>Draft_1000973613|Draft_1000973611|VR
ATTGCCGATCCGTGGTGGCGGCTGGTACTACACGTCCAATGCCGGGGTCTTCGCGTTGAACTTGAGCTCCCCCCGGTCGAACGTGAGCGCGCACATCGGGTTCCGCTCCGCT
>Draft_100119994|Draft_100119993|TR
GCGTCCGGATGGCGTGTCGCTCAATGGTTTGGTAACGCGAACTATGGCGGTTGCGCTGGGCTGGCCTACTCGAATTGCAACAATTCGTCAGGCAATGCTAACGTGAATTCGGGCTCTCATCTGTGCTATT
>Draft_100119994|Draft_100119993|VR
GCTTCCGGCTGGCGTGTCGCTCTATGGTTTGGTATCGCGTACGGTGGCGGTGGCGCTGGGCTGGCCTGCTCGCTTTGCAGCAGTTCGTCGGGCGATGCTAACGTGAATTTGGGCTCTCGTCTTTGCTGTT
>Draft_100151643|Draft_100151641|TR
GCTGATTGCTGGCGGTAATTGGGACAACGCCGCGAATGCGGGGTCCCGCTATCGAAATGCGAATAACTATCGCTGGATCACGAATACGAATATCGGTTGCCGGTTTTGCGCGGA
>Draft_100151643|Draft_100151641|VR
GCTGGTTGCTGGCGGTGATTGGGGCAACGCCGCGGCTGCGGGGTCCCGCTCTCGGAATGCGAGTAACTATCGCTGGCTCTCGCTTACGAGTATCGGTTGCCGGTTTTGCGCGGA
>Draft_100157125|Draft_100157127|TR
GCGCTGCCCTATTCGGAGGCAACTGGAACAACGAGGCGAACTCCGGTTCGCGTTGCTCTAACCGGAACAATACTCCTGCGAATTCGAACAACAACCTTTCGGGGCGTGGCGTCTGTGA
>Draft_100157125|Draft_100157127|VR
GCGCTGCCCTATTCGGGGGCAGCTGGTTCAACGGGGCGACCTCCGGTTCGCGTTGCTCTGACCGGAGCTATACTCCTGCGGATTCGCACAGCATCCTTTCGGGGCGTGGCGTCTGTGA
>Draft_100165733|Draft_100165735|TR
AGCGGCTCCCGATCCGCGGTGGCAATTGGAACAATGGCGCCAATGCGGGCGTGTTCAACCTGAACTTGAACAACCCGCGGTCGAACGTGAACAACAACATCGGGTTTCGCGCCGCG
>Draft_100165733|Draft_100165735|VR
AGCGGCTCCCGTTCCGCGGTGGCCCTTGGATCAATGGCGCCCGTGCGGGCGTGTTCAACCTGGGCTTGTACTACCCGCGGTCGAGCGTGTACAACAGCATCGGGTTTCGCGCCGCG
>Draft_1001693710|Draft_1001693712|TR
GAGCGCCTCGCGTATCGTGGGGGCAACTGGAACAACACGTCGAACGCTGGTGTGTTCAATCTGAACGGCAACAACTCGCGCACGAATGCGAACACGAACATCGGCTTCCGCTCCGCT
>Draft_1001693710|Draft_1001693712|VR
GAGCGCCTCGCGGTTCGTGGGGGCAACTGGTACTACACGTCGAGCGCTGGTGTGTTCGGTCTGCACGGCAACGCCTCGCGCACGCTTGCGAACGCGGGCATCGGCTTCCGCTCCGCT
>Draft_100172905|Draft_100172903|TR
GTTGCAGCCAACTATTGGTCTTCTACTGAGTATAATGATACGAATGCTTGGAACGTGAACTTTAATAATGGCAACGTGAACAACAACAATAAGACTAATTCTTAACGAGTGCGTTGTGTTCTCGGGAAAT
>Draft_100172905|Draft_100172903|VR
GTTGCAGCCTACTATTGGTCTTCTACTGAGTATAATGGTACGATTGCTTGGGGCGTGTACTTTAATAATGGCAGCGTGGGCTACTACGGTAAGACTAGTTCTTTACGAGTGCGTTGTGTTCTCGGGCAAT
>Draft_100216811|Draft_100216813|TR
GTGTTCGCGCGTTCATTCGCGGCGGCAACTGGAACAACGGCTCAAACGCGGGCGTGTTGACGCTGAACTTGAACAACTCGCCAGCCAACACGAACACGAACATTGGGTTTCGAGTTGCCCGGT
>Draft_100216811|Draft_100216813|VR
GTGTTCGCGCGTTCATTCGCGGCGGCTACTGGAACAACGGCTCCTACGCGGGCGTGTTGACGCTGAACTTGAACTACTCGCCAGCCCACACGAACACGAACTTTGGGTTTCGAGTTGCCCGGT
>Draft_100221784|Draft_100221786|TR
CTTCGGCGGCAACCGCGACAACGCGGCCAACTCTGGCTCGCGCTGCTCCAACTGGAACAACTATCCGTGGAACTCGAACTGGAACATCGGGGTTCGCGCCGCCTGTGAC
>Draft_100221784|Draft_100221786|VR
CTTCGGCGGCAACCGCGACCACGCGGCCATCTCTGGCTCGCGCTGCTCCCACTGGACCCACTATCCGTGGCACTCGTACTGGCTCATCGGGGTTCGCGCCGCCTGTGAC
>Draft_100227804|Draft_100227807|TR
CGGCTGGCGATCCGTGGCGGCAACTGGAACAACGCCGCCATCTCGGGCGTGTTCGCGCTGAACCTGAACAACGCTCGGTCGAACACGAACACGAACATCGGCTCCCGCCCCGCTCTTG
>Draft_100227804|Draft_100227807|VR
CGGCTGGCGTTCCGTGGCGGCACCTGGCACAGCGCCGCCTTCTCGGGCGTGTTCGCGCTGCACCTGGGCAACGCTCGGTCGATCGCGAGCACGTACATCGGCTCCCGCCCCGCTTTTG
>Draft_100257652|Draft_100257655|TR
CCGGCAATCCGGATTACGCCCGGATGGTCAATCTCAAGAACGGCAACGTGAACAACTACAACAAGGACAACAGCAATTATGTGCGTCCCGTCCGCCTCAGCCAG
>Draft_100257652|Draft_100257655|VR
CCGGCAATCCGGNTTNCGCCCGGGTGGTCGGTCTCGATTTCGGCGGCGTGTACAACTACGCCAAGGACGACAGCAGTTATGTGCGTCCCGTCCGCCTCAGCCAG
>Draft_100278963|Draft_100278966|TR
CATTTCTTCGTTGCCAACGTGAACGTGAACTCCGACGACAGGCTGAACGTCAACGTCAACCGGTTTGAGAACGACAATGTCTGGAATGCCGACAATCGCCATCGCGTTATCATCCCGAAACTTGCT
>Draft_100278963|Draft_100278966|VR
CATTTCTTCGTTGCCCGCGTGTTCGTGGACTCCGGCGACAGGCTGAACGTCGACGTCCGCCGGTTTGAGGACGTCCTTGTCTGGTACGCCGACTATCGCCATCGCGTTATCCTCCCGCAATTGGCT
>Draft_100372193|Draft_100372195|TR
CGTCTGCCTCTGGCCGGTGGCAACTATAACAATGGTGCCTCGGCTGGGGTGTTCGCGCGCAATCTCAACAATGCACGAACGAATGTTAACGGAAACGTCGGCGCTCGCCCGGACT
>Draft_100372193|Draft_100372195|VR
CGTCTGCCTCGGGCCGGTGGCCGCTATGGCAGTGGTGCCTCGGCTGGGGTGTTCGCGCGCTATCTCAGCAATGCGCGAGCGTATGTTGACGGCAGCGTCGGCGCTCGCCCGGCCT
>Draft_100426172|Draft_100426171|TR
CTGCTGGCAGGCGCGAATTGGACGAATGGTACGAATTCAGGTTCTCAGTCTCAGAATGCGAATAACTATCGTTGGAATACGAATGCGAATACCAGGTGTCACTTAGCAGCCACTCAGACGCGG
>Draft_100426172|Draft_100426171|VR
CTGCTGGCGGGCGCGAGTTGGACGTATGGTTCGTATTCGGGTTCTCGGTCTCGGGCTGCGGCTAACTATCGTTGGGCTACGAATGCGAGTACCGGGTGTCGCTTGGCGGCCGCTCGGAGCGCGG
>Draft_100451293|Draft_100451291|TR
GTTCGTACCGGGTGTTAGTTCAGGTTAGCAGTCCAGACGCCAGCATTCGACGTGT
>Draft_100451293|Draft_100451291|VR
GTTCGTGCGGGTGTTGGGCAGGCTCGCGGCCCACGCGCCGGCATACGACGTGT
>Draft_100453153|Draft_100453151|TR
GTAGTCGGCACAGCGGAAAGACGCGTTATTGTTGTCATTCGACCGGTTGTTGTTCCAGTTGCGGTAGAAG
>Draft_100453153|Draft_100453151|VR
GTAGGCGGCACAGCGGAAAGACGCGCTACTGCCGACACCCGACCGGCCGCCGCCCCAGCTGCGGCAGAAG
>Draft_100469893|Draft_100469891|TR
GCGGTTTCCGCGGCGGCAATTGGAATAATGACACATCGAACGCCCGCGTCTCAGACCGCAACAACGCGGCGAACACGAATTCGAATCGGAACAACAATAACGGAGGTCGGTTCGCCAAGACCCCTT
>Draft_100469893|Draft_100469891|VR
GCGGTTTCCGCGGCGGCAGTTGGCTTGATGGCACATCGGACGCCCGCGTCTCGGACCGCTACGTCGCGGCGAGCGCGTCTTCGGCTCGGTACAGCGGTAGCGGAGGTCGGTTCGCCAGGACCCCTT
>Draft_100668211|Draft_100668213|TR
AGGATTTTGGAATGATCCTGATGGGATCACTATCGAGGACCTTGCGGTCCTTGCATCATTGGGGCTGT
>Draft_100668211|Draft_100668213|VR
AGGATTTTGGAATGATCCTGATGGGATCACTATCGAGGACCTTGCGGTCCTTGCATCACTGGGGCTGT
>Draft_100950033|Draft_100950031|TR
GCTGATTGCTGGCGGTAATTGGGACAACGCTGCGAATGCGGGGTCCTGCTATCGAAATGCGAATAACTATCGCTGGAATACGAATTCGAATATCGGTTGCCGGTTTTGCGCGGA
>Draft_100950033|Draft_100950031|VR
GCTGATTGCTGGCGGTAGTTGGGACGCCGCTGCGGATGCGGGGTCCTGCTGTCGGCATGCGTCTAACTCTCGCTGGTTTACGCATTCGNCTGTCGGTTGCCGGTTTTGCGCGGA
>Draft_1000294016|Draft_1000294018|TR
TCTTGCCTGGCAACCGGAATACGGACGGTACTTTCAACAACCGTTCCGTGAACACGAACTTATGGTCCTCCACGGATTCCGGTGGTTCGGCCTGGAAACGGAACCTGAATTCAAGCGAGGCTAGGGTGAACCGGAACACGAACGCCAAGGCTTACGGGTTTTCCGTGCGTTGCCT
>Draft_1000294016|Draft_1000294018|VR
TCTTGCCTGGCTACCGGAATACGGACGGGACTTTCAACCGCCGTTCCGTGTACACGTACTTATGGTCCTCCACGGATTCCGGTGGTTCGGCCTGGGATCGGGCCCTGTATTCGAGCGAGGCTAGGGTGTACCGGTACACGCACGCCAAGGCTTACGGGTTTTCCGTGCGTTGCCT
>EMG_10000121111|EMG_10000121107|TR
GGTCCTAATCCGTCTTACGCTCGCAATGTTCGTAGTATCGGTACGGATGGTAGTTTGGGCAGCGGCTATGCCAGCGGTTCCGGTGGCGTTGTCCCGG
>EMG_10000121111|EMG_10000121107|VR
GGTCCTTATCCGTCTAGCGCTCGCACTGTTCGTGGTGTCAATACGGATGGTAGTTTGGGCAGCGGCTATGCCAGCGGTTCCGGTGGCGTTGTCCCGG
>EMG_1000022242|EMG_1000022241|TR
ATGACGCGCGCGTGGTCGATAATAATGGTAATAGGAATTACAACAATGTAAATAAACGCAATGGTGGGGCTCGCCCAGATTTAC
>EMG_1000022242|EMG_1000022241|VR
ATGACGCGCGCGTGGTCGCTAATGATGGTAGTAGGGATTACTACGATGTTGAATATGCGCGATGGTGGGGCTCGCCCAGCTTTAC
>EMG_1000022242|EMG_1000022240|TR
ATGTAAATAAACGCAATGGTGGGGCTCGCCCAGATTTAC
>EMG_1000022242|EMG_1000022240|VR
ATGTTGAATATGCGCGATGGTGGGGCTCGCCCAGCTTTAC
>EMG_1000054210|EMG_1000054212|TR
CAGCATCTAACTGGTGGCTGCGCTCCCCGTTGGCTTCGTCCTCGTCCAATTTCTGTAATGTTaacaacaacggcaacagtaacaacaacaacgcaagcaacTCAAATGGCGTGGCGTTCGGCTCCT
>EMG_1000054210|EMG_1000054212|VR
CAGCATCTTCCTGGTGGCTGCGCTCCCCGTTGGCTTCGTCCTCGTCCAATTTCTGTTTTGTTGACAACTTCGGCGGCAGTGCCAGCAACGCCGCAAGCAACTCCTATGGCGTGGCGTTCGGCTTCT
>EMG_1000056510|EMG_100005659|TR
TGGTTCCTTTGTCGTTCGTGGCTTCCGCCGTGGCGTCGGCGCTTACTACTCGTCCTTGTCTCCGCTTTACGTTTACGGCCTCTACACGCCTACGAGCGCGGCCTCGAGCATCGCTTTCGGCAACTATGCGCAAT
>EMG_1000056510|EMG_100005659|VR
TGGTTCCTTGATCGTGCGTGGCTTCCGCCGTGGCAACTACGCTATCTACGCGGCCTTGTCTCCGCTTTACGTTTACGGCCTCTACACGCCTACGAGCGCGGCCTCGAGCATCGCTTTCGGCATCTGCTGCGCAAT
>EMG_1000059318|EMG_1000059317|TR
CTGCCGGGTTGTTGGTCGTGCGGGCAACAATGCGCACGCGGATGGCGGTCTCGCTTATGCGAATGCGATCTACGCTTCGTCGAACTCGAACACGAACAACGGGTCGCGGCTTGC
>EMG_1000059318|EMG_1000059317|VR
CTGCCGGGTTGTTGGTCGTGCGGGCGTCAATGCGCACGCGGGTGGCGGTCTCGCTTATGCGTATGCGATCTTCGCTTCGTCGTACTCGAACACGAGCGGCGGGTCGCGGCTTGC
>EMG_1000073055|EMG_1000073053|TR
GGTTGTGTGCTGGGGCGGCAATGCTAATAACGGGGCGAATTGCGGTCTCGGCTATGCGAACTCGAATAACGGTTGGTCGAACTCGAATGCGAATATCGGCTCTCGCC
>EMG_1000073055|EMG_1000073053|VR
GGTTGTGTGCTGGGGCGGCTATGCTTTTCACGGGGCGCTTTGCGGTCTCGGCTATGCGCGCTCGTATTACGGTTGGTCGGGCTCGGATGCGACTATCGGCTCTCGCC
>EMG_1000089320|EMG_1000089316|TR
GTTCCGTTGGCTCGGCTGACAACTGGTGGCTGCGGTCCGCTAACGCTGACAACGCCAATAATGCTGGCTACGTCAACACGAATGGCAACGTCAACAACAATAGGGCCAACAACACTAACGGCTGCTCGCCGGCCTTC
>EMG_1000089320|EMG_1000089316|VR
GTTCCGTTGGCTCGGCTGGCTACTGGTGGCTGCGGTCCGCTTTCGCTGACAGCCCCAATTATGCTGGCTACGTCGACGCGTATGGTTGCGTACGCTACTATGGGGCCGGCAACACTCTCGGCTGCTCGCCGGCCTTC
>EMG_1000092052|EMG_1000092055|TR
TCGTGCTAACTGGTGGTTGCGAGCAGTAGCTAGTTCCACTAACTTCGCTAATGTcaacaacaacggcaatgccaacaacaacaacGCCTCC
>EMG_1000092052|EMG_1000092055|VR
TCGTGCTGCCTGGTGGTTGCGAGCGGTAGCTAGTTCCACTTACTTCGCTATTGTCAACGGCAGCGGCAGTGCCGACTACGACAACGCCTCC
>EMG_1000092052|EMG_1000092054|TR
TCGTGCTAACTGGTGGTTGCGAGCAGTAGCTAGTTCCACTAACTTCGCTAATGTcaacaacaacggcaatgccaacaacaacaacGCCTCCAATTCTAATGGAGTTCGCCC
>EMG_1000092052|EMG_1000092054|VR
TCGTGCTGACTGGTGGTTGCGAGTAGTAGCTAGTTCCACTCGCTTCGCTCTTGTCGGCGGCAACGGCCTTGCCGACTACTACGCCGCCTCCAACAGTCTTGGCGTTCGCCC
>EMG_1000097127|EMG_1000097126|TR
TGCTAATGTTGGTGGCAACTGTAACAACAGGTTGCATTGCGACGCAAGTTACGTGAATCTCAACAACACGGTTTCTAATTCTAACTGGAACATTAGGGCTGCTATATCTTACA
>EMG_1000097127|EMG_1000097126|VR
TGCTTGTGTTGGTGGCGGCTGTAACTACGGGTTGCGTTGCGGCGCGAGTTGCGTGAATCTCGACAGCGCGGTTGCTAGTTCTGCCTGGAGCCTTGGGGCTGCGCTATCTTGCA
>EMG_1000098549|EMG_1000098547|TR
CGCGTCTTGAAACACGGTCGCAACTGGAATGGTGCCGATGGTGCTGGCTTGTTCTCTGTGAATGTGAACAATGATTCGTCGAACACGAACGCGAACAACGGTTCTCGCCTCCATT
>EMG_1000098549|EMG_1000098547|VR
CGCGTCTTGCTACACGGTCGCCACTGGATTGGTGCCGATGGTGCTGGCTTGTTCTCTGTGACTGTGGGCGATGATTCGTCGTACACGCGCGCGAGCAGCGGTTCTCGCCTCCTTT
>EMG_1000101732|EMG_1000101733|TR
GCGTGCCTTGTGTTTCAGCGGTAATGCGAATAATGGTGCGAATGCGGGGTTCGTTTACTCGAATTCGAATAATTCGTGGTCGAATACGAATGCGAATATCGGTTCTCAGCTATGCTT
>EMG_1000101732|EMG_1000101733|VR
GCGTGCCTTGTGTTTCGGCGGTTATGCGCATTCTGGTGCGGATGCGGGGTTCGTTTACTCGAATTCGTATTATTCGTGGTCGGGTACGTCTGCGTATTTCGGTTCTCGGCTTTGCTT
>EMG_1000101732|EMG_1000101711|TR
TGCGGGGTTCGTTTACTCGAATTCGAATAATTCGTGGTCGAATACGAATGCGAATATCGGTTCTCAGCTATGCTT
>EMG_1000101732|EMG_1000101711|VR
TGCGGGGTTCGTTTACTCGAATTCGAATAGTTCGTGGTCGTTTACGTATGCGTATGTCGGTTCTCGGCTTTGCTT
>EMG_100010963|EMG_100010961|TR
ACGGTGCTCACTTGGGCGGTAATGCGAATAACGGCACGAATGACGGTCTCGCTTACGTGAATTCGAATAATACGCCTGCGAATACGAATGCGAATATTGGCTCTCGTCTATATTGGT
>EMG_100010963|EMG_100010961|VR
ACGGTGCTCTCGTGGGCGGTTCTGCGTATTACGGCGCGGTTGACGGTCTCGCTTACGTGCTTTCGAATATTACGCCTGCGCTTACGGGTGCGTCTTTTGGCTCTCGTCTTTGTTGGT
>EMG_100011752|EMG_100011754|TR
GCCATGGAGCTA
>EMG_100011752|EMG_100011754|VR
GCCATGGAACTAG
>EMG_100011752|EMG_100011755|TR
GGGCTCCAACCGGGTGAAACGGGGCGGCAGCTGGAACAACAACAACCCGCAGAACTGCCGGTCGGCTAACCGcaacaacaacaacccgtccaacgacaacaacaacaacGGCTTCCGCGTTGTCTGTCTGCCCCATAG
>EMG_100011752|EMG_100011755|VR
GGGCTCCATCCGGGTGGATCGGGGCGGCTGCTGGAATTACAGCTTCCCGCGGTACTGCCGGTCGGCTTACCGCAACGACTTCTTCTACCCGTCCTACGTCGACTACAACGTCGGGTTCCGCGTTGTCTGTCTGCCCTAG
>EMG_1000117825|EMG_1000117827|TR
TCCATCCGGCAATGCCGCCACTAATGTCTGCAATGTGAACGGCAACGGCAATATGAACAACAACAACGCCACGAACACGAATATATCGGCGTGCTTCGGATTTCATCTTG
>EMG_1000117825|EMG_1000117827|VR
TCCATCCGGCGGTGCCGCCACTCTTGTCTGCTATGTGCCCGGCAACGGCGTTATGGACTACAACAACGCCACGACCACGTATATATCGGCGTGCTTCGGCTTTCGTGTTG
>EMG_100012433|EMG_100012435|TR
CGCACTCCTTACTCTTCCAACTCTGCTAATGAGTACAATGTTAATACAACTGGAGCTAACAATAATAATAATGCTAACAATAATAACGGAGTTGCTCCTGACT
>EMG_100012433|EMG_100012435|VR
CGCACTCCTTACTCTTCCGACTCTGCTACTGAGTACATTGTTACTACTACTGGAGCTTGCAGTAGTGCTACTGCTAGCCGTAATGGCGGAGTTGCTCCTGCCT
>EMG_1000138246|EMG_1000138245|TR
AGGTGGTGTACTGGGGCGGTAATGCTAATAACGGTGCGAATGCCGGCCTCGGCTATGCGAACTCGAATAACGGTTGGTCGAACTCGAACTCGAATATCGGCTCTCGCC
>EMG_1000138246|EMG_1000138245|VR
AGGTGTTGTACTGGGGCGGTTCTGCTTTTAACGGTGCGCTTGCCGGCCTCGGCTGTGCGTACTCGCATACCGTGTGGTCGTACTCGGACTCGCATATCGGCTCTCGCC
>EMG_1000139722|EMG_1000139720|TR
TGCGTTCGCCTAATACTAACAATACcaacaatgcttggaatgttaacaacaatggtaatgtgaacaacaacaatgtttacaacaatgCCAATGGCGTTTCGCCTTGATTCTGATT
>EMG_1000139722|EMG_1000139720|VR
TGCGTTCGCCTAGTACTGACTATACCAACTATGCTTGGCGTGTTTACAACCGTGGTAGTGTGAACTACGACTATGTTTACAACATTGCCTATGGCGTTTCGCCTTGCTTCTGTTT
>EMG_100014776|EMG_100014774|TR
GTGTCAACCGTGGCGGCAGCTACTACAACAACGCCGTGAACTGTCGTGTCTCGAATCGCAACAGGAACACTCAGTCTAACCGGAACAACAATCTGGGCTTGCGCCTCGCGTTTTAG
>EMG_100014776|EMG_100014774|VR
GTGTCTCCCGTGGCGGCAGCTACTGCCTCAACGCCGTGTTCTGTCGTGTCTCTTATCGCAACGGGAGCACTCAGTCTATCCGGGGCTACTATCTGGGCTTGCGCCTCGCGTTTTAG
>EMG_100015747|EMG_100015749|TR
ATTTTTGCCTGCTGCGGGTTACTTCAATTACAACAATGGCACGGTCAACAATGCCAGCAACAACGGCAACTATTGGTCGAGTACGGAGAACGACTCCAACAACGCCTACAACTTGAACTTCAACTCGGACAATCGCAACATGAACAACAACAATCGCAAGAACGGACAATCGGTACGGGCGGTGTTGGCTCAATAG
>EMG_100015747|EMG_100015749|VR
ATTTTTGCCTGCTGCGGGTTACTTCTATTACTACTATGGCACGGTCACCAATGCCAGCGACTACGGCTACTATTGGTCGAGTCCGGGTTACATCTCCAACTACGCCTACCGCTTGTACTTCTACTCGGACGATCGCGACTTGTACAGCTACTATCGCTATTACGGACAATCGGTACGGGCGGTGTTGGCTCAATAG
>EMG_1000157719|EMG_1000157717|TR
CGATAACACTAATTTGAACACTTCCCACTTGGCTAATTTCAGTGGCAATTGGAATAATGGTGATAATGCAGGTACTTTTCAGCTTAATGTGAATTATTCCACTTCGAATACTAATTCTAATTTGGGCAGTCAGCAAATGTTTCTGA
>EMG_1000157719|EMG_1000157717|VR
CGATTACGCTTCTTTGATCGCTTCCCGCTTGGCTTATTTCGGTGGCCATTGGAATGATGGTGATACTGCGGGTGCTTTTCGGCTTGATGTGAATTATTCCGCTTCGTATGCTAGTTCTAATTTGGGCGGTCGGCTGATGTATTTGA
>EMG_1000172426|EMG_1000172428|TR
TACCTCGAATCATTGGTGTTCAACTGAGAATAATAGTAATAATTCATGGAACGTCAATTTCTACAATGGTAATCTCAACAACAACAACAAGTATAATAGTAACGTTGTTAGGGCTGTCGCAGCACTT
>EMG_1000172426|EMG_1000172428|VR
TACCTCGCTTCATTGGTGTTCTACTGAGAGTGGTAGTAATTATTCATGGTTCGTCTATTTCTACGGTGGTAATCTCGACAGCTACTACAAGTATTATAGTGGCGTTGTTAGGGCTGTCGCAGCATTT
>EMG_100017646|EMG_100017648|TR
TGGCCGTGCCGTGTACCGCTCTAACAACAATGCGAATGCGAATGGCGGTCTCGTGTACTCGAACGCGAATAACGCCTCTTCGAACTCGAACACGAACTACGGCGCGCGTCTGGAATTAAGAG
>EMG_100017646|EMG_100017648|VR
TGGCCGTGCCGTGTACCGCTCTAACAGCAATGCGTATGCGTATGGCGGTCTCGTGTACTCGTACGCGTTTAACGCCTCTTCGTTCTCGCTCACGTACTGCGGCGCGCGTCTGGCCTTCAGAG
>EMG_1000179934|EMG_1000179937|TR
GGCCTCTGGCTATCGCAACAACGGTTCTGGCTCAGTTAACAACTTTACTTCTAACGGTAACCGTTGGTTAAGTAGTTCTAACTCCGCTaacaacgcttacaacttgaacttcaacagtaacaacgttaaccctcagaacaacaacaacCGTTCAATCGGCTTTCCTGTCTGCCCTCTCAGAGAACTTAAATA
>EMG_1000179934|EMG_1000179937|VR
GGCCTCTGGCTATCGCCTCAGCGGTTCTGGCTCAGTTAGCGACTTTGCTTCTCGCGGTGGCCGTTGGTTAAGTAGTTCTTACTCCGCTAACTACGCTTGCAACTTGTACTTCTACAGTAACTACGTTAGCCCTCAGATCATCAACGGCCGTTCAATCGGCTTTCCTGTCTGCCCTCTCAGAGAACTTAATTA
>EMG_1000186021|EMG_1000186023|TR
GCGCATCCAATGTTTGGAGTTCGTCTCGCTACAATGTGaacaacgcttggaacttcaacaacaacggcaacttcaacaacaacaacttcaacaacGGCTTAACTTGTGTGCCGTGCGTG
>EMG_1000186021|EMG_1000186023|VR
GCGCATCCTATGTTTGGAGTTCGTCTCGCTGCAATGTGGGCAACGCTTGGAACTTCGGCGGCAACGGCCACTTCAGCAACAACAGCTTCAGCTTCGGCTTAGCTTGTGTGCCGTGCGTG
>EMG_1000191661|EMG_1000191664|TR
AGTTCGTCGAATTTCGCCAATGTCAACAACAACGGGAATGCCAACAATAACGGTGCGTCTAACTCAAACGGTGTTGTTCCGATT
>EMG_1000191661|EMG_1000191664|VR
AGTTCGTCGAATTTCGCCTATGTCAGCAACGGCGGGTATGCCAACTTTGGCGGTGCGTCTACCTCTCTCGGTGTTGTTCCGCTT
>EMG_1000192649|EMG_1000192652|TR
GTTTTTCTTCCTGCTGCTGGCAACCGCAACGGTACGGACGTGAATAACGTGGGTTCCTACGGGAACTACTGGTCGTCTACGGCTaacgacaacaacgcgaactacctgaacttcaacagcgacaatgccaacatgaacaacaacaacCGCAACAACGGTCAATCTGTGCGTCTTGTGCGCAGTTGTAG
>EMG_1000192649|EMG_1000192652|VR
GTTTTTCTTCCTGCTGCTGGCAACCGCGACGGTACGGACGTGGGTTCCTACGGGTACTACTGGTCGTCTACGGCTAACGACTACAACGCGTACTGCCTGTACTTCTACAGCGACTATGCCAGCGTGTACTACAACTACCGCGACTACGGTCTATCTGTGCGTCTTGTGCGCAGTTTGTAG
>EMG_1000193629|EMG_1000193627|TR
GTCGGTacaacaccaacaacgcctggatcttcaacggcaacaacgggaaggccaacaacaacaacTTCTACAACGGCAACCAGGTGGCGCCGGTCGCG
>EMG_1000193629|EMG_1000193627|VR
GTCGGTACTACGCCGACCTCGCCTGGATCTTCTACGGCAACAACGGGAGGGCCAACTACTACAACTTCTACCTCGGCTACCAGGTGGCGCCGGTCGCG
>EMG_100020013|EMG_100020014|TR
GCGGGCCGCGTGGTGTATCGCTCGAACAACAACGCGAATGCGAACGGCGGCGTGTCGTACGCGAATGCGAATAACGATGCCTCGAACACGAACGCGAATGTCGGCTCGCGTCTG
>EMG_100020013|EMG_100020014|VR
GCGGGCCGCGTGGTGTATCGCTCGTACTACAGCGCGAATGCGTACGGCGGCGTGTCGTACGCGAATGCGAATAACGATGCCTCGTACACGTACGCGTATGTCGGCTCGCGTCTG
>EMG_100023218|EMG_100023219|TR
GCTGCCCTGTTCGGTGGGAATGCGAATAATGGTGCGAATGCTGGGTTCGGTTATCTGAATACGAATAATCGTCCTGCGAATACGAATGCGAACATTGGGTTCCGCTT
>EMG_100023218|EMG_100023219|VR
GCTGCCCTGTTCGGTGGGTATGCGACTAATGGTGCGCTTGCTGGGTTCGGTTGTCTGGATACGACTGCTCGTCCTGCGCATACGCTTGCGCGCCTTGGGTTTCGCTT
>EMG_100024375|EMG_100024372|TR
TAGTGCAGAGTCTTGGAGTTGCTTACAGAGCAGCAACAACAACGAGTATTATCTCTCATTGGGTACTGGTGCTTATAATAACAACAACAAGAACAACAAGTATTATGTTCTGCCCATTG
>EMG_100024375|EMG_100024372|VR
TAGTGCAGAGTCTTGGAGTTGCTTGCAGTACGGCAACAACAACGAGTATTATCTCTCGTTGGGTACTGGTGCTAGTGGTAACTACGCCAAGAACAACAAGTATTATGTTCTGCCCATTG
>EMG_1000258447|EMG_1000258445|TR
ACCTCTAACCGTTGGTCTTGTTGTCGCTacaatagtaacaacgcgtggaactacaacaacaatggcaactccaacaacaacaacttctacaactCTTTCGCGGTGTCGGTCGTTTCGGAATTCAC
>EMG_1000258447|EMG_1000258445|VR
ACCTCTTACCGTTGGTCTTGTTGTCGCTACAATAGTAGCAACGCGTGGTACTACAGCAGCATTGGCTACTCCTACTACTACCTCAGCTTCTACCTCTCTTTCGCGGTGTCGGTCGTTTCGGCTTTCAC
>EMG_1000270223|EMG_1000270225|TR
GCTGTCGAACAACCGTGGCAATGCTGCCCAGCTGGGCCTTTGGTGTGTCAACGCCAATAATGGCCCTTCGAATGCCAATGCCAACAACTGGGGTTCGCGCCAGTC
>EMG_1000270223|EMG_1000270225|VR
GCTGTCGAACGTCCGTGGCGATGCTGCCCGGCTGGGCCTTTGGTGTGTCCGCGCCGATGATGGCCCTTCGAATGCCGGTGCCAGCGGCTGGGGTTCGCGCCCGTC
>EMG_100030812|EMG_100030815|TR
GCCGTTAACTGGTGGCTCCGTTCGCCCGTGGCCTCCTCTACTAACAATTTCTACAATGTcaacaacaacggcaacagcaacaacaacaacgccaacaacTCCAATGGCGTTGCGCCGGGCTCCTC
>EMG_100030812|EMG_100030815|VR
GCCGTTTACTGGTGGCTCCGTTCGCCCGTGGCCTCCTCTACTACCAATTTCTACTATGTCTACACCGGCGGCTTCAGCTACATCGGCGGCGCCGGCTCCTCCAATGGCGTTGCGCCGGGCTTCTC
>EMG_100034088|EMG_100034086|TR
CGGGTGGGTGTCCGTTCAGGCAACAACGCTAACAACAGCAACTTGTCGGCTCGTTATCTGAATGCGAACAACTCCGCAGGCAACACGAACACTTACTATTGCGGTTCTGCTGAAGATT
>EMG_100034088|EMG_100034086|VR
CGGGTGGGTGTCCGTTCAGGCACCTACGCTGACTACGGCCACTTGTCGGCTCGTTTTCTGGATGCGGGCAGCTCCGCAGGCAGCACGAGCACTTACTATTGCGGTTCTGCTCAAGTTT
>EMG_1000355850|EMG_1000355852|TR
GTCTTAACTTAGGTAGCAACGCTAATAATAGTGCTAATGCAGGTTTTAGTTACTTTAATTCGAATAATACACCTAGTAATACCAATGCTAATATCAGTTCTCAGTTAT
>EMG_1000355850|EMG_1000355852|VR
GTCTTTACTTGGGTGGCTGCGCTGGTAAGGGTGCTGGTGCGGGTTTTGGTTGCTTTTATTCGAATCATGAGCCTAGTTTTACCTATGCTACTCTCGGTTCTCGGTTAT
>EMG_1000374826|EMG_1000374824|TR
TACGTGCTTAAAGCGGGCGGTAATTGGAACAATAGTTCGTCTTGCGGTTCGCGTTCTCGTAATTCGAACAATTCACGTTCGAATGTGAATTCGAATAATGGTGCGCGCGGTTCGA
>EMG_1000374826|EMG_1000374824|VR
TACGTGCTTAGAGCGGGCGGTCATTGGAGCAGTGGTTCGTCTAGCGGTTCGCGTTCTCGTGATTCGAGCGATTCGCGTTCGGATGTGGGTTCGAGGAATGGTGCGCGCGGTTCGA
>EMG_100037838|EMG_1000378343|TR
TGGCTGTCAGCGGTGGCATCGGCTACGAACTTCGCGAATTGCAACAACAACGGCAATGCCAACAACAACAGCGCGTCCAACTCGAATGGAGTGCGTCCG
>EMG_100037838|EMG_1000378343|VR
TGGCTGTCGGCGGTGGCATCGGCTACGGACTTCGCGTATTGCGACTACGACGGCTATGCCGGCGACAGCAGCGCGTCCCACTCGCTTGGCGTGCGTCCG
>EMG_100037838|EMG_1000378310|TR
ACGTTCGAACTTTTGGCTGTCAGCGGTGGCATCGGCTACGAACTTCGCGAATTGCAACAACAACGGCAATGCCAACAACAACAGCGCGTCCAACTCGAATGGAGTGCGTCCGATTTC
>EMG_100037838|EMG_1000378310|VR
ACGTTCGGCCTTTTGGCTGTCAGCGGTGGTATCGGCTACGCACTTCGCGTATTGCGGCTACGACGGCACTGCCTACTACTACGGCGCGTCCAACTCGCTTGGCGTGCGTCCGTATTTC
>EMG_100041045|EMG_100041042|TR
TTGGTCTTCTGTTGAGaacaatgctaacaacgcttacaactggaactacaacaacagtaactggaacaacaacaacaagaacaaccagaacGGTGTTGTTCCTTTTAGGGTTT
>EMG_100041045|EMG_100041042|VR
TTGGTCTTCTGTTGAGTACGCTGCTGACCGCGCTTACTTCTGGCTCTACCGCTACAGTTTCTGGTACTACTTCAACAAGGACAACCAGAACGGTGTTGTTCCTTTTAGGGCTT
>EMG_100042277|EMG_100042275|TR
CGCCAACTGGTGGTCGGTTTGTCGCTACAACTCGAATAACGCTTGGTACTCGAACGGCAACAACGGCATCTTCAACAACAACAACGTGTACAACGGTAACGGCGTGCTTCCCGTCCTGCAACTTGAA
>EMG_100042277|EMG_100042275|VR
CGCCAACTGGTGGTCGGTTTGTCGCTTCAACTCGGATGGCGCTTGGTGCTCGCACGGCTACGGCATCTTCAGCAACAGCAGCGTGTACGGCGGTTTCGGCGTGCTTCCCGTCCTGCATCTCGAA
>EMG_1000496117|EMG_1000496120|TR
CTGCGGGTTATCGCAACGGTTCGAATGTCAACAATGCCGGCGACAACGGCAACTACTGGTCCTCGACGCCTaacgacacgaacaacgcgtacaacctcaacttcaacagcaacaacgccaacgtgaacaacaacaaccgcaacaacGGTCAATCCGTTCGCCTGGTCCGAGCAT
>EMG_1000496117|EMG_1000496120|VR
CTGCGGGTTATCGCCTCGGTTCGAATGTCGGCAACGCCGGCGGCTACGGCGCCTACTGGTCCTCGTCGCCTAACGCCACGCTCAGCGCGTACAACCTCGACTTCTACAGCTACTACGCCACCGTGGGCTACTACAACCGCATCTACGGTTTCGCCGTCCGCTTGGTCCGAGAAT
>EMG_100050507|EMG_100050508|TR
TGCCGTGTCGTTGGTCGCTCGAATAACAATGCGAATGCGAATGGCGGTGTCGCTTATGCGAATGCGAATAATGCGTCATCGAACTCGAATACGAATAACGGTTCTCGGCTTGC
>EMG_100050507|EMG_100050508|VR
TGCCGTGTCGTTGGTCGCTCGAATATCAATGCGAGTGCGGGTGGCGGTGTCGCTTATGCGTATGCGGTTTATGCGTCATCGTCCTCGAGTTCGAGTGACGGTTCTCGGCTTGC
>EMG_100051274|EMG_100051272|TR
AGCTAGCAACTGGTGGTTGCGTTCTCCGaacaacaacaacgcttacaacgcttacaacattaacaatgatggcaacatcaacaacaacaatgttaacaacactaacaacGGTGTTCGTCCAGATTGCTTTAAAAA
>EMG_100051274|EMG_100051272|VR
AGCTAGCTACTGGTGGTTGCGTTCTCCGGACTACGACCGCGGCGCTTACTACGCTGACGACATTAACAATGATGGCAGCATCTACGACAGCAATGTTAACAACACTCGCTACGGTGTTCGTCCAGCTTGCTATATAAA
>EMG_100052477|EMG_100052479|TR
CAGAGCAATTCCTGGTGTTCCACGGAGAATAGTTCcaacaacgcttggaacgtgaatccgaacaatggcaacgtcaacaacaacaacaagtacaacTCGAACGTTGTACGGCCTGTGGCAGCACTATGC
>EMG_100052477|EMG_100052479|VR
CAGAGCCATTCCTGGTGTTCCACGGAGAGTAGTTCCAACCTCGCTTGGCTCGTGTATCCGACCAATGGCAACGTCGGCGGCAACGGCAAGTACTACTCGCACGTTGTACGGCCTGTGGCAGCATTTTGC
>EMG_1000548926|EMG_1000548928|TR
GTTACTGGTGGCTGCGCTCGCCTAACTACAATAATTCcaacaacgcgcgcaacgtcaacaacgatggcaacatcaacgacaacaacaatgtcaacaacaCTAATAACGGCGTTCGCGTTAGATTAGT
>EMG_1000548926|EMG_1000548928|VR
GTTACTGGTGGCTGCGCTCGCCTGGCTGCACTAATTCCGGCGGCGCGCGCCGCGTCTACTACGATGGCGACGTCGTCGGCAGCGACTATGTCGACTACACTAATAACGGCGTTCGCGTTAGCTTAGT
>EMG_1000627426|EMG_1000627429|TR
CTTTCCGCTAATTGGTGGTTGCGTTCCCCTAATTCGGGCAACTCCAACAATTTCTGGAATGTGAATCCTTATGGTGGTTTCAACAACAACAACGCCACCAACTCTAATGGTTTGGCGCCCTGACTCTCA
>EMG_1000627426|EMG_1000627429|VR
CTTTCCGCTTATTGGTGGTTGCGTTCCCCTAATTCGGGCTACTCCTACATTTTCTGGAATGTGAATCCTTATGGTGGTTTCCACTACGCCAACGCCGCCGACTCTGGTGGTTTGGCGCCCTGCTTCTCA
>EMG_100065614|EMG_100065612|TR
CCTCGAACTTTTGGTATTCGTCCAAGTacaacgccaacaacgcttggaactacaacagcaacggcaacagcaacaacaacaacttttacaacTCGTTAACGGTTCGGCGCTTCACG
>EMG_100065614|EMG_100065612|VR
CCTCGTACTTTTGGTATGCGTCCAAGTACTACGCCGTCAACGCTTGGGGCTACAGCAGCTACGGCAGCAGCAACTACTACATCTTTTGCAACTCGTTAACGGTTCGGCGCTTCACG
>EMG_100071372|EMG_100071371|TR
CGGTACGTGAATGTAGGCAGCAATTGGAATAATACTGATAATGCTGGTACGTTCAATTGGAATAGCAACAATACCGTTGACAATTCGAATAACAATATCGGTTCACGCCTT
>EMG_100071372|EMG_100071371|VR
CGGTGCGTGTATGTGGGCGGCGGTTGGGATAATGCTGCTTATGCTGGTGCGTTCTATTGGAATGGCAACTTTACCGTTGGCGCTTCGAATGACTATATCGGTTCGCGCCTT
>EMG_100074783|EMG_100074781|TR
CTGCTGGTGGTGGCTGCGGTCGCCCGGCAATAATCAGAACAACGCCGCCAATGTCAACAATGACGGTTCGGTCAATTCCAATGGCAACAATGTCAACAATGATAATGACTGTGTCCGCCCCGCATT
>EMG_100074783|EMG_100074781|VR
CTGCTGGTGGTGGCTGCGGTCGCCCGGCATTACTCAGCTCGGCGCCGCTTATGTCTGCATTGACGGTTCGGTCGATTCCCTTGACTGCTATGTCAGCTATGCTAGTGACTGTGTCCGCCCCGCTTT
>EMG_100079603|EMG_100079601|TR
GGCCTCCACGGAGTACAACTCCAACAACGCGTGGAACATGAACTTCAGCAATGGTAACTGTAACAACAACAACAAGTACAACAGTAACTATGTGAGGGCAGTTGCGGCACTT
>EMG_100079603|EMG_100079601|VR
GGCCTCCGCGGAGTGCGACTCCTACTACGCGTGGCTCATGGACTTCAGCGGTGGTCTCTGTGCCATCAACCTCAAGTACGGCAGTCTCTATGTGAGGGCAGTTGCGGCATTT
>EMG_100080265|EMG_100080267|TR
TGGTCTCCGTGCTCCGATATGTGGCGGTAATGTGTACAACGGGTCTCTTTGTGGCCTGTTTGCTCTTAATGTGAACAACGCTCCTTCGAACTCGAACTGGAACTACGGGGCCTCCCATTCTTA
>EMG_100080265|EMG_100080267|VR
TGGTCTCCGTGCTCCGATCTGTGGCGGTTCTGTGAACAACGGGTCTCTTTGTGGCCTGTTTGCTCTTTATGTGGGCGACGCTCCTTCGAACTCGCACTGGACCTACGGGGCCTCCCTCTCTTA
>EMG_100081285|EMG_100081286|TR
ATATTGGTGGCTTCGTACTCGcaacaacaacaacaacaatgcatacaatgtcaacaatgacggcgaaatcaacaacaacaatttgaataacaCCAATATCGGCGTACGTCCGGATT
>EMG_100081285|EMG_100081286|VR
ATATTGGTGGCTTCGTACTCGCTACTACAACTACAGTGCGTCCTATGTCGACTATGACGGCGGTATCAGCGACTACTATTTGAATCGCACCTATATCGGCGCCCGTCCGGCTT
>EMG_100083018|EMG_100083019|TR
AGGTGGTGTACTGGGGCGGTAATGCGAATAACGGTGCGAATGCCGGTCTCGGCTATGCGAACTCGAATAACGCTTGGTCGAACTCGAACTCGAACATCGGCTCTCGCC
>EMG_100083018|EMG_100083019|VR
AGGTGGTGTGCTGGGGCGGTGATGCGAGTAGCGGTGCGTATGCCGGTCTCGGCTTTGCGAACTCGAATGACGCTTGGTCGGTCTCGTACTCGCTCTTCGGCTCTCGCC
>EMG_100083579|EMG_1000835711|TR
GAGCAGCTTACAACTGGTGGCTCCGTTCTCCTAATGTTGATAATACCAACAATGCGTTCAATGTCAACAATACTGGTAATGTGAACAACAACAATGTCAATAATGCCAATGGTGTTGCTCCAGATTTC
>EMG_100083579|EMG_1000835711|VR
GAGCAGCTTACTACTGGTGGCTCCGTTCTCCTTATGTTGATTATACCTACAGTGCGTTCATTGTCAACCCTACTGGTTATGTGGACGGCAACGGTGTCCGTAATGCCTATGGTGTTGCTCCAGCTTTC
>EMG_100090618|EMG_100090617|TR
GCGGTTCGTTTCCGTGGTAATGCTAATAACGTCAATTGTGCGCCGCGTTACCTTAATGCGAATAACCGCGCTGCCAATGTTAATGTGAACAACGGTTGCTCTGCAAAGGTCTTT
>EMG_100090618|EMG_100090617|VR
GCGGTTCGTTTCCGTGGTGCTGCTTCTCACGTCGCTTGTGCGCCGCGGTGCCTTCTTGCGCATCACCGCGCTGCCTATGTTGATGTGAACACCGGTTGCTCTGCTCAGGTCCTT
>EMG_100092833|EMG_100092831|TR
TTCCCGCTGCCGGCTATGGCAATGGTTCCAACTTGAACAATGCAGGGAACAACGGCAACTACTGGTCAAGTGTACAGAACAATAGCAACAACGCGTACAACTTGAACTTCAATCCAGAGAACGAAAACTCAGACGTGAACAACAACAATAAGTACTATGGTTATACGGTCCGTCCCGTCCGTTCCTCCTGACAA
>EMG_100092833|EMG_100092831|VR
TTCCCGCTGCCGGCTATGGCCTTGGTTCCAGCTTGCTCAGTGCAGGGGACTACGGCAGCTGCTGGTCAAGTGTACAGGACAGTAGCAGCAACGCGTACCTCTTGTACTTCGATCCAGAGAACGACTACTCAGACGTGCTCAGCACCAATAAGTACTGTGGTTTTACGGTCCGTCCCGTCCGTTCCTCCCAATAA
>EMG_100093074|EMG_100093071|TR
TCTCCTAACCGTAGCAACACTAACAATGCTTATAACGTGAATACTGATGGTTCATTGAACAACAACAATGCCAACAATTCTAACGGAGCGGTTCCCGATTGTG
>EMG_100093074|EMG_100093071|VR
TCTCCTTACCGTAGCTACACTATCAATGCTTATTGCGTGGGTACTGGTGGTTCATTGGACTACATCCGTGCCTTCAGTTCTTTCGGAGCGGTTCCCGCTTGTG
>EMG_100093074|EMG_1000930720|TR
GTCATCTCCTAACCGTAGCAACACTAACAATGCTTATAACGTGAATACTGATGGTTCATTGAACAACAACAATGCCAACAATTCTAACGGAGCGGTTCCCGATTGTG
>EMG_100093074|EMG_1000930720|VR
GTCTTCTCCTGACCGTAGCGACACTTACATTGCTTATAGCGTGCGTACTGATGGTTCATTGAGCGTCAGCATTGCCAGCGGTTCTGGCGGAGCGGTTCCCGCTTGTG
>EMG_100098524|EMG_100098526|TR
GTGCGGAGTCGGGTTCTGCCCGTGTGATTCGCGGCTacaacaacaggaacaacaacaactacaacGCCACCTCGTTCAACCGTTACGGTGACGCACCTTCCAGCAACCGCTACAACAACAACGGCAACAACACCTATTTGGGCTTCCGCCTTTCAAGCACACTGTCAGGACAA
>EMG_100098524|EMG_100098526|VR
GTGCGGAGTCGGGTTCTGCCCGTGTGATTCGCGGCTACTGCAGGAACTACAGCCGCTACTACGCCACCTCGTTCTACCGTTCCGGTGGCGCACCTTCCAGCGACCGCTACTACGACAGCGGCAACTACACCTATTTGGGCTTCCGCCTTTCAAGGACCCTGGCAGAATAA
>EMG_100124094|EMG_100124096|TR
GCAGTATCGTCAGCAGCAACTGGAATAATGCCGCGAATGCAGGCTTGTTCAATGTGAATGTGAATAACACGCTCAGCAATTCCAATACGAATATCGGCGCGCGCC
>EMG_100124094|EMG_100124096|VR
GCGGTGTCGTCGGCGGCTACTGGACTTATGCCGCGTATGCGGGCTTGTTCCTTGTGTATGTTTATGACGCGCTCGACAATTCCGCTGCGACTATCGGCGCGCGCC
>EMG_1001261814|EMG_1001261813|TR
CGCTGTTGGGCGGTTATTCGAACAATGACGCTAAATGTGGACGTTATGTCAATCTGAACAATGACGTAGGCAACACGAACTGGAACATCGGTTCGGCAAATTCTT
>EMG_1001261814|EMG_1001261813|VR
CGCTTTTGGGCGGTTCTTCGATCAATGGCGCTCTTTGTGGGCGTTTTGTCAATCTGGACGATGGCGTGGGCTCCGCGGGCTGGAACGTCGGTTCGGCTCTTTCTT
>EMG_100129724|EMG_100129722|TR
AATCTGTACTCGCGCCAATTGGTGGCTGTCTGCTGTTGCTTCTTCGACCAATTTCGCTAATGTCAACAACAATGGCAATGCCAACAACAACAACGCTTCGAACTCTAATGGTGTGCGCCCGAATT
>EMG_100129724|EMG_100129722|VR
AATCACTACTCGCGCCCTTTGGTGGCTGTCTGCTGTTGCTTCTTCGACCTATTTCGCTTATGTCGGCGGCGATGGCCGTGCCGGCGACAACGGCGCTTCGAACTCTCTTGGTGTGCGCCCGTATT
>EMG_100131005|EMG_100131008|TR
CAGTATTCGGCCACGAACGCTTGGAATTGGAACAGCGGTAGTTGGaacaacaacaacaagaacaacaacaacGCCGTCGTGCCGTTCTTCGACACTTA
>EMG_100131005|EMG_100131008|VR
CAGTGTTCGGCCGCGAACGCTTGGGGTTGGTACAGCGGTAGTTGGAACAACGACCGCTTCAAGTACATCAGCAACGCCGTCGTGCCGTTCTTCGCCATTTA
>EMG_100138512|EMG_100138514|TR
ATTTTTGCCCGCTGCGGGTTACTTCAATTACAACAATGGCACGGTCAACAATTCCGGCAACAACGGCAACTATTGGTCAAGTACGGAGAACGACTCcaacaacgcctacaacttgaacttcaactcggacaatcgcaacatcaacaacaacaaccgcaaGAACGGACAATCGGTACGGGCGGTATTGGCAACAGTAG
>EMG_100138512|EMG_100138514|VR
ATTTTTGCCCGCTGCGGGTTTCTTCTTTTACTACGATGGCACGGTCTACGGTTCCGGCGGCATCGGCTACTGTTGGTCGAGTGCGGAGGGCGGCTCCTACGGCGCCTACTACTTGTACTTCGTCTCGGACTATCGCGATTTCTACATCTACGGCGGCTACCGCGAGTACGGACATTCGGTACGGGCGGTATTGGCTCAGTAG
>EMG_100154469|EMG_100154467|TR
AGCTGCTTTTGTTCGGCGGGAATGCGAACAACGGGTCGAATTGCGGGCTCGTTTACGCGAACTCGAACAACGGTTGGTCGAACTCGAACTCGAACATTGGGGCTCGC
>EMG_100154469|EMG_100154467|VR
AGCTGCTGTTGTTCGGCGGGCATGCGCTCCTCGGGTCGCATTGCGGGCTCGTTTTCGCGCGCTCGGACTTCGGTTGGTCGATCTCGGGCTCGAGCATTGGGTCTCGC
>EMG_100154545|EMG_100154547|TR
CAGGCTCGAACCGCGTGCTTCGCGGTGGTAGTTGGAACAACAACGCGCAGAACTGCCGTGTCTCGAATCGGaacaacaacaaccccgacaacaggaacaacaacaacGGCTTGCGCCTCGTTCAGTAG
>EMG_100154545|EMG_100154547|VR
CAGGCTCGTACCGCGTGCTTCGCGGTGGTAGTTGGAGCTACGGCGCGCAGGGCTGCCGTGTCTCGCTTCGGGACGACCGCGGCCCCGGGAGCAGCTACGGCGGCTTGCGCCTCGTTCAGTAG
>EMG_100160763|EMG_100160761|TR
ATGGTGGCAACTTGTGGCTTCGCTCCGCTAATTCGAACAATTCGAACAATGCGTGGAATGTGAACAACACTGGAAACCTCAACAACAACAACGTTTATAACAACGCGTATGCTGTCGC
>EMG_100160763|EMG_100160761|VR
ATGGTGGCGACGTGTGGCTTCGCTCCGCTTATTCGGTCTATTCGAACTATGCGTGGTATGTGGGCATCGCTGGGTACCTCGGCAACTACACCGTTTATGGCTACGCGTATGCTGTCGC
>EMG_1001615511|EMG_1001615515|TR
GTTCTGCTAATGCTTCCAATTCCACGAACTTCCTCAATGTcaacaataacggcaatccgaacaacaacaacaacgctaacaacaCGAATGGCGTTTGCCCTTGACTC
>EMG_1001615511|EMG_1001615515|VR
GTTCTGCTTATGCTTCCAATTCCACGTACTTCCTCAATGTCTACAGTACCGGCAATCCGAACAACGGCGGCGGCTACGCTAACTACACGGGTGGCGTTTGCCCTTGCCTC
>EMG_100180603|EMG_100180605|TR
CTGCGCTCCCTGCTGGCAACTACAATGGCGGCTTCAACAATGTTGGCTCCAACGCTAACTTCTGGAGTGCTACTGAGAACAATGCTAGTAACGCCAACAACTGGAACATGAATGCGAGCAATGCGAACCTcaacaacaacaacaagaacaacGGGTTCTCTGTGCGTTGCCTCCAGGAC
>EMG_100180603|EMG_100180605|VR
CTGCGCTCCCTGCTGGCCACTACGGTGGCGGCTTCTACCGTGTTGGCTCCAGCGCTTACTTCTGGAGTGCTACTGAGTACGATGCTAGTTACGCCTACGACTGGCGCATGAATGCGAGCGATGCGGACCTCGACCTCAACTACGGCAGCAGCTACGGCAAGGCTTACGGGTTCTCTGTGCGTTGCCTCCAGGAC
>EMG_1001832610|EMG_100183267|TR
CAGTTCCGCCAACAATTGGTGGCTACGTTCGGCTAATTCGaacaacgacaacaatgttggtaacgtgaacaacaatggcaacgtgaacaacaatcaagcgaacaacTCTAACGGCTGCTCGCCCG
>EMG_1001832610|EMG_100183267|VR
CAGTTCCGCCTACTTTTGGTGGCTTCGTTCGGCTTATTCGAACGGCGGCAACAATGTTGGTTGCGTGAACAGCGGTGGCTACGTGAGCTACTATCAAGCGTACTACTCTAGCGGCTGCTCGCCCG
>EMG_1001840010|EMG_1001840011|TR
CGCCTTTGTCGGTGGCAACTGGAACAACTCGCTTCTCGATGGTGCTCTTTACGTCAATCTGAACAACCTTGTTTCGAACTCGAACACGAACAATGGCGCCTGCATATCTTATAAATA
>EMG_1001840010|EMG_1001840011|VR
CGCCTTTGTCGGTGGCGCCTGGTACGACTCGCTTCTCGTTGGTGCTCTTTGCGTCGATCTGAACAACCTTGTTTCGGACTCGTACACGTCCATTGGCGCCTGCCTTTCTTATAAATA
>EMG_100190146|EMG_100190148|TR
TTCTGGCAACGTCAACAATGGTTCGTTCAACGAAGTAGGTGACAACTTCAACCTATGGTCTTCATCATTGAATTCAGACAATCCGAAGTATGCTTACAACTTCAACGCTAACTCTGACAACGCTAACGTGAACAACAACAATCGCTACAACGGGTTAGCCCTTCGTGGTATA
>EMG_100190146|EMG_100190148|VR
TTCTGGCGGCGTCTACCTTGGTTCGTTCCACGAAGTAGGTGACGACTTCAGCCTATGGTCTTCGTCATTGAATTCAGACGATCCGGAGTGTGCTTACGGCTTCTACGCTGACTCTGACTACGCTTACGTGAGCAGCAGCGATCGCTGCGTCGGGTTAGCCCTTCGTGGTGTA
>EMG_1002043610|EMG_1002043612|TR
GGTCCTCCTCGCAGAACAACTATAACAATTCGTGGAATTGTAGTTCTTCTTCTGTTGGCAACAACAATAAGAACAATAGTTACGCTGTCGTGCCCGCCTGCG
>EMG_1002043610|EMG_1002043612|VR
GGTCCTCCTCGCAGGCCAGCTATGTCGGTTCGTGGGCTTGTAGTTCTTCTTCTGTTGGCGGCAGCGGTAAGGACCGTAGTTACGCTGTCGTGCCCGCCTGCG
>EMG_100205741|EMG_100205744|TR
GTCTCCGCTAACAACTGGTGGCTTCGCTCGCCCAATGTTGGTAACTCTACGAATTTCTGGAATGTcaacaacaatggcaacaccaacaacaacaacgccaacaacGTGAATGGCGTCTGCCCCTGATTC
>EMG_100205741|EMG_100205744|VR
GTCTCCGCTAGCCACTGGTGGCTTCGCTCGCCCAATGTTGGTGACTCTACGAGTTTCTGGTATGTCGCCGGCGTTGGCTACACCGGCAACTACTACGCCAACCTCGTGTATGGCGTCTGCCCCTGCTTC
>EMG_1002062412|EMG_1002062414|TR
CTCCCCTAACACCTCCAATACGAATAATGCTCGTAATGTAAGGAATGACGGTAATATCAACAACAACAACAATGTCACCAATAGTAACGGAGTTGCCCCAGATTG
>EMG_1002062412|EMG_1002062414|VR
CTCCCCTAGCACCTCCATTACGAATGGTGCTCGTAATGTAAGGAATGGCGGTATCATCAGCAACGACTATGTCACCAATAGTAACGGAGTTGCCCCAGCTTG
>EMG_100216913|EMG_100216911|TR
CTCAGGCCGCGGCCGTGTGGCTCAGGTCGGCTAATCGTGGGAACTCCTACAATGTGTGGAATGTCAACACCTCTGGCAACCTCAACAACAACAACGCGAGTAACGCGAATGCGCTTGCCCCCGACTG
>EMG_100216913|EMG_100216911|VR
CTCAGGCCTCGGCCGTGTGGCACAGGTCGGCTCTTCGTGGGAACTCCTGCAATGTGTGGAATGTCTACACCTCTGGCAACCTCGACGGCTACGGCGACGCGAGTCGCGCGAATGCGCTTGCCCCCGCCTG
>EMG_100225792|EMG_100225791|TR
CGACCCACGACCCCCGATATTCGTATTCACATTCGACCGAACATTATTCGAGTTA
>EMG_100225792|EMG_100225791|VR
CGACCCACGACCCCCGAAATACGTATACACAGTCGACCGAACATTAGTCGAGTTA
>EMG_1002461012|EMG_1002461013|TR
TCTTGGGCTCGTAATTGCAACAATAACCGTACGAATGCGAATGCGAACAATGGCGGTCGTGGTGTGA
>EMG_1002461012|EMG_1002461013|VR
TCTTGGGCTCGTGATTGCAGCCTTAACCGTGCGTATGCGAGTGCGAGCCTTGGCGGTCGTGGTGTGA
>EMG_100249354|EMG_100249351|TR
TTCCTGCCCGCCGCAGGTTATCGGAACGATACGAACCTTAACAATGTTGGTTCCAACGGCAACTACTGGTCCAGTTCGCTCAACGCCAGTAACCCGAACAACGCTTACAACTTGAACTTCAACTCGGGCAACGTGAATTGGAACAACAACCGCAACAACGGTCAATCCGTGCGGCCCGTGTGCCATTAG
>EMG_100249354|EMG_100249351|VR
TTCCTGCCCGCCGCAGGTTATCGGCTCGATACGAGCCTTTACTACGTTGGTTCCCTCGGCTACTACTGGTCCAGTTCGCTCTACACCAGTAGCCAGATCGTCGCTTACGACTTGTACTTCTACTCGGGCGGTGTGGATTGGGGCATCGACTACCGCTACTACGGGTTCTCCGTGCGCCCCGTCTGCCATTAG
>EMG_100282864|EMG_100282861|TR
ATATATCCGAAAGGCGCCAGCAAATTGGAGTTGTTCGCGTTGTTATTGTTCGCACTACCGTTACTGTTCACATTGCAGAAGTTATTGGAGTTGCCAGAATTAGGAGAGCACTCCCACCAGTTGT
>EMG_100282864|EMG_100282861|VR
ATACAGCCGAAAGGCGCCAGCAAAAGGGAGTAGTCCGCGTAGTAATAGCTCGCACTACCGTTACTGCTCACACTGCAGAAGTTACCGGAGTAGCCAGAAAAAGGAGAGCACTCCTACCAGTAGT
>EMG_100289145|EMG_100289147|TR
AAGAGCGGGTCGAACCGCGTGAACCGTGGCGGCAGCTGGAACAACAACGCGAGGAACTGCCGCGTGGCGAATCGCAACAACAACACGCCCGGCAACCGCAACAACAACCTCGGCTTCCGCCTCGCCCTCTCCGAG
>EMG_100289145|EMG_100289147|VR
AACAGCGGGTCGAACCGCGTGTGCCGTGGCGGCAGCTGGAGCCGCATCGCGGGGTACTGCCGCGTGGCGAGTCGCAACGGCAGCGCGCCCGGCTACCGCAACGGCACCCTCGGCTTCCGCCTCGCCCTCTCCGAG
>EMG_100303553|EMG_100303555|TR
TTATCGCAACGGTTCGAATGTCAACAATGTCGGTTCTAACGGCAACTATTGGTCGTCTACGCCAAATGGCTCCAATAACGCCTACAACTTGAACTTCAACAGTGGCAACGTCAATCCGGCGAACAACAACAATCGTTACAACGGTCAAAGTGTGCGACTGGTCCAAGCATC
>EMG_100303553|EMG_100303555|VR
TTATCGCTTCGGTTCGGATGTCAGCAATGTCGGTTCTTACGGCTACTATTGGTCGTCTACGCCAAATGGCTCCAATGGCGCCTACGACTTGTACTTCCGCAGTGGCAACGTCTATCCGGCGTTCAACTACGTCTATCGTTACTACGGTCAAAGTGTGCGACTGGTCCAAGAATAA
>EMG_100311436|EMG_100311432|TR
GGCTGTCGCGGCTATTCGGGTGGCGGTCTGAGCAATGGGGGTTCGTACGGTTACTCCTGGAGTTCTTCGCCGTCTGGTGTCGCCAATGCGTACGGACTGAACTTCAACTCAGGCAACTTGAACGCCCacaacgacaacaacaacaacaacCCGCAGCGTGCCACTGGCAAGCCTGTGCGTCCTGTCCAAGAAT
>EMG_100311436|EMG_100311432|VR
GGCTGTCGCGGCTATTCGGGTGGCGGTCTGAGCGATGGGGGTTCGCGCGGTTACTACTGGAGTTCTTCGCCGTCTGGTGTCGCCGTTGCGTACGGACTGAGCTTCGACTCACGCAGCTTGTACGCCCACAACAGCATCGGCTACTTCAGCATCGACCCGCAGCGTGCCAATGGCAAGCCTGTGCGTCCTGTCCAAGAAT
>EMG_100313284|EMG_100313286|TR
TATCTTAATCTGAATAATAATCCTTCTAATACTAATGCTAATAATGGTTCTCAGTTAGTGT
>EMG_100313284|EMG_100313286|VR
TTTCTTTTTCTGGGTAATAATCCTTCTGATGCTTATGCTTATGTTGGTTCTCGGTTGGTGT
>EMG_100320796|EMG_100320798|TR
TGTGCTCCCTGTCCAACAGCCGCGACAATGCGAGGTCGTTGGGTGCGTGGTACGTCAACGCGAACAACGCGCCTGACAATGCGAACGCTGACAACTGGGGCGCGCGTCT
>EMG_100320796|EMG_100320798|VR
TGTGCTCCCTGTCCAACTACCGCGCCAATGCGGGGTCGTTGGGTGCGTGGTCCGTCAACGCGTGCTACGCGCCTGGCTATGCGAACACTGGCATCTGGGGCGCGCGTCT
>EMG_100341433|EMG_100341431|TR
ATACGGCGACGTACTTCTGCAATGGCAACAACAATGGCAATGCCAACTACAACAATGCGTCGAACTCCAACGGAGTGTCCCCGATTT
>EMG_100341433|EMG_100341431|VR
ATGCGGCGGCGTTCTTCTGCGCTGGCACCAGCTATGGCCATGCCTACTGCAGCTTTGCGTCGAACTCCGGCGGAGTGTCCCCGCTTT
>EMG_100343966|EMG_100343964|TR
GCGTGGTGTGTACTTCGGTGGTAACGCGAATAACGGTGCGAATGACGGCTTCGTGTATGCGAACTCGAACAACGCCCCCTCGAATACGAATGCGAACATCGGTTCTCGCCTATGATTT
>EMG_100343966|EMG_100343964|VR
GCGTGGTGTGTACTTCGGTGGTTCCGCGTATCGCGGTGCGGGTGTCGGCTTCGTGTCTGCGTACTCGCTCTACGCCCCCTCGTTTACGTCTGCGAACGTCGGTTCTCGCCTTTGCTTT
>EMG_100354844|EMG_100354841|TR
TTTTTCTACAGATTCCCTAGGTAACTATTTATGGAGTTCTTCTGAGAACTCTGAGAACAATGCATGGAaactgaacactaacaatggtaatctgaacaacaacaacaaggacaacaataacactaactATCGTGTTCGTGCCTTCTTAGCAAATTAT
>EMG_100354844|EMG_100354841|VR
TTTTTCTACAGATTCCCTAGGTTACTTTTTATGGAGTTCTTCTGAGTACTCTGAGTACTATGCATGGATACTGGGCACTTACAATGGTGGTCTGTACTACGACTACGACAAGGACGGCAATGACACTAACTTTCGTGTTCGTGCCTTCTTAGCACTTTAA
>EMG_100362622|EMG_100362624|TR
GGGTCGAACCGCGTGAACCGTGGTGGTAGTTGGAACAACAACGCGAGGAACTGCCGAGTGTCGAATCGCAACAACAACACTCCATCTAACCGCAACAACAACCTCGGTCTCCGTTTAGTTCTTTCCCCATAG
>EMG_100362622|EMG_100362624|VR
GGGTCGCGCCGCGTGTCCCGTGGTGGTAGTTGGTCCGGCAACGCGTGGGGCTGCCGAGTGTCGTTTCGCAACTTCATCACTCCTTCTTTCCGCATCATCGACCTCGGTCTCCGTTTAGTTCTTTCCCCATAG
>EMG_100366758|EMG_100366759|TR
GTTGGCGTGTTGTCAAACGCAGTGGCAACTGGAATAACGGTTCTATCGATGGAGCTTTCGCTTTCAATGCGAACAACGATTCGTCGAACGCGAACGCGAACAACGGCTCTCGCCTACTTT
>EMG_100366758|EMG_100366759|VR
GTTGGCGTGTTGTCAACCGCGGTGGCCTCTGGCGTAACGGTTCTATCGCTGGGGCTTTCGCTTTCACTGCGAACAACGGTTCGTCGGACGCGAGCGGGTACAGCGGCTCTCGCCTTCTTT
>EMG_100374863|EMG_100374861|TR
ACTGGTTACGTTCTGCTAATCGTAACAATGCGAATAATGCATGGTATGTTAATACTACAGGTAACGTCAACAACAACAATGCGTATAACACGTATAGGTACTGC
>EMG_100374863|EMG_100374861|VR
ACTGGTTGCGTTCTGCTGTTCATTACTCTGCGGGTGCTACATGGCATGTTAATACTGCAGGTATCGTCGACACCAACGCTGCGTGTTATGCGTATTGGTGCTGC
>EMG_100375515|EMG_100375513|TR
TTCTTGCCTGCGGCGGGTTACTTCAATTACAACAATGGCACGATCAACAATGCCAGCAACAACGGCAACTATTGGTCGAGTACAGAGAACGACTCCAACTACGCCTacaacttgaacttcaactcgaacaatcgcaacatcaacaacaacaatcgcaagaacggacaatcGGTACGGGCTGTGTTGGCACAATAG
>EMG_100375515|EMG_100375513|VR
TTCTTGCCTGCGGCGGGTTACTTCGGTTACGACCTTGGCGCGATCGGCAATGCCAGCGACTACGGCGACTATTGGTCGAGTACGGAGAACGACTCCCTCGGCGCCTACTACTTGTACTTCGGCTCGTACAATCGCGACATCTACGGCAGCAGTCGCAAGTACGGACTATCGGTACGGGCGGTGTTGGCACTATAG
>EMG_100388374|EMG_100388371|TR
TCGACGAACGTCTGGAACGTCAACACTGATGGCAATCTGaacaacaacaacaacgccaacaacaacaacGGCGTTGCCCCGATTA
>EMG_100388374|EMG_100388371|VR
TCGACGGGCGTCTGGATCGTCGACGGTGTTGGCAGTCTGCACAACTACTACGGCGTCCACAACACCGGCGGCGTTGCCCCGCTTA
>EMG_100390201|EMG_100390202|TR
GTTCATGTCAGTACGAATTGGAATAATTCTTCGAATGCAGGTCTTTTCTATTGGAATGCTAATAATGATTCAGGTAATCGTAATCGTAATATCAGCGGTCACTTACT
>EMG_100390201|EMG_100390202|VR
GTTCTTGTCGGTGCGACTTGGGGTGGTTCTTCGCGTGCGGGTCTTTTCTGTTGGTATGCTTTTAATGATTCGGGTGATCGTGCTCGTGATATCGGCGGTCGCTTGCT
>EMG_100391794|EMG_100391792|TR
GGGCTCGAACCGCGTGAACCGTGGCGGCAGTTGGAACAACAACGCGAGGAACTGTCGCGTTTCGAATCGcaacaacaacaaccccgacaaccgcaacaacaacCTTGGCTTTCGCCTGGCCCTTGTCCCTTAG
>EMG_100391794|EMG_100391792|VR
GGGCTCGTTCCGCGTGAGCCGTGGCGGCAGTTGGATCAGCGACGCGAGGAGCTGTCGCGTTTCGTATCGCGACGACTTCATCCCCGACGACCGCTTCTACTACCTTGGCTTTCGCCTGGCCCTTGTCCCTTAG
>EMG_100392997|EMG_100392995|TR
ATGTCAATACGAACAACAACAACCGTAACAACGGCAGGTCTGTCCGTCCCGTCACAG
>EMG_100392997|EMG_100392995|VR
ATGTCGATACGTACTACTACTGCCGTTACTACGGCAGGTCTGTCCGTCCCGTCACAG
>EMG_100392997|EMG_100392994|TR
TTGCCCGCTGCTGGCAACGGCAACAATAGCTCCCTCAACAATGCGGGCTCCAACGGCAACTATTGGTCAAGTTCTTTCAACAATGACAACAACGCATGGAACCTCAACTTCAACTCCGACAATGTCAATACGAACAACAACAACCGTAACAACGGCAGGTCTGTCCGTCCCGTCACAG
>EMG_100392997|EMG_100392994|VR
TTGCCCGCTGCTGGCTTCGGCAACTATAGCTCCCTCTACCATGCGGGCTCCTACGGCCACTATTGGTCGAGTTCTTTCTACAATGACAACGGCGCATGGAACCTCGACTTCTACTCCGGCAATGTCGATACGTACTACTACTGCCGTTACTACGGCAGGTCTGTCCGTCCCGTCACAG
>EMG_100392997|EMG_100392991|TR
TTGCCCGCTGCTGGCAACGGCAACAATAGCTCCCTCAACAATGCGGGCTCCAACGGCAACTATTGGTCAAGTTCTTTCAACAATGACAACAACGCATGGAACCTCAACTTCAACTCCGACAATGTCAATACGAACAACAACAACCGTAACAACGGCAGGTCTGTCCGTCCCGTCACAG
>EMG_100392997|EMG_100392991|VR
TTGCCCGCTGCTGGCCTCGGCGGCAATAGCTCCCTCCACGATGCGGGCTCCCGCGGCTACTATTGGTCGAGTTCTTTCAGCCATGGCACCAACGCATGGTACCTCGAATTCTACTTCGGCAATGTCAATACGTACTACAACTACCGTAGCAGCGGCAGGTCTGTCCGTCCCGTCACAG
>EMG_100393474|EMG_100393472|TR
TATGGCGCGTCGGCGACGAACGTTTGTAATGTGAACAACAACGGTAATGCGAACAACAACAACGCCTCTAATACGAATATCGCGCCCGTCCTCGG
>EMG_100393474|EMG_100393472|VR
TATGGACGCGTCGGCGACGCACGTTTGTTATGTGGCCAACTACGGTAATGCGGTCAACAACAGCGCCTCTAATACGCATATCGCGCCCGTCCTCGG
>EMG_100410555|EMG_100410553|TR
ATATCGTTTCTGCGTCCAATTTCGCCAATGTGAACAACAATGGCAATGCGAACTACAACGGCGCAGGTAATGCGAACAATTATGTCCGTCCCCG
>EMG_100410555|EMG_100410553|VR
ATGTCGTTTCTGCGTCCTATTTTGCCTATGTGGACAACTATGGCTCTGCGGGCTACAGCAGCGCAGGTTATGCGAGCGCTTATGTCCGTCTCCG
>EMG_100447255|EMG_100447257|TR
CACGCAGACGCCTCCACGAACTACTGGACTTGTTGCGAGAACAATGCGACCAACGCGTACAACGTGAATTTGTCGAATGGCCAAGTcaacaacaacaacaacaagtacaacGGGAACGTCGTCAGGCCTGTCGCAGCACTC
>EMG_100447255|EMG_100447257|VR
CACGCAGTTCGCCTCCACGGGCTACTGGACTTGTTGCGAGAACAATGCGACCAACGCGTACTACGTGGGTTTGTCGAATGGCCAAGTCTTCTACTACTACAGCAAGTACAACGGGTACGTCGTCAGGCCTGTCGCAGCATTC
>EMG_1004530510|EMG_1004530511|TR
CGCCTTTGCACTACTTGGTGGCAACTCGAACAATGGCGCTGACTGTGGCTTCTATGTCAATCTGAACAATACGGCTTCTTCTGCGAACTGGAACATTGGTACGGCTCATTCTT
>EMG_1004530510|EMG_1004530511|VR
CGCCTTTGCACTCCTTGGTGGCGCCTCGAGCCATGGCGCTACCTGTGGCTTCTGTGTCCTTCTGAACGCTGCGGCTTCTTCTGCGTACTGGGCCATTGGTGCGGCTCTTTCTT
>EMG_100453074|EMG_100453071|TR
caatggcaacgtcaacccgtcgaacaacaacaaccgtgcaaacGGCCAGTCCGTGCGTTGTCTCTCAGCATCAG
>EMG_100453074|EMG_100453071|VR
CAATGGCATCGTCTCCCCGTCGTACGACATCAACCGTGCGCTCGGCCGGTCCGTGCGTTGTCTCTCAGAATCAG
>EMG_100453754|EMG_100453751|TR
GCGACCGACCCGAACAAGCCCGAGCGCATAGCGGAGTTGTTCTGGAAGTTGTTACCGCAGTTGTTCGTGCAATTCGAGGCACAATTACTGTTCGAGTTGTTGAACACCCAAGC
>EMG_100453754|EMG_100453751|VR
GCGACCGACCCGAACAAGCCCGAGCGCATAGCGGAGCCGCTCCGGAAGTTGTTACCGCAGTCGTACGTGCAACCCGAGGCACAATTACCGCGCGAGTTGCTGAACACCCAAGC
>EMG_100455994|EMG_100455992|TR
GCTTCTTCTTTGAACTCCGGCATCAATGCCTGGAATTGGAACACGAACTGCAATTTGAACACAAACAATCGCAACAACTCCTTATCGGTGTGGCCGTTCCTCG
>EMG_100455994|EMG_100455992|VR
GCTTCTTCTTTGGCCTCCGGCATCCATGCCTGGTCTTGGTACACGGGCTGCAGTTTGCGCGCATACCATCGCGGCAGCTCCTATTCGGTGTGGCCGTTCCTCG
>EMG_100460275|EMG_100460277|TR
GTAACCGCCGCTAATTTCGCTAATGTCAACAACAACGGTAATGCGAACTACAACAACGCTAGTAACTCTAATGGCGTTCGCCCGGATTTC
>EMG_100460275|EMG_100460277|VR
GTAACCGCCGCTCGTTTCGCTTATGTCGGCGACGGCGGTCGTGCGGGCTACACCGACGCTGGTACCTCTCGTGGCGTTCGCCCGGCTTTC
>EMG_100488291|EMG_100488293|TR
ATTTTCCTGCCAGCTGCGGGCTATCGCAACAATTCGAACCTCAACAACGCTGGTTCCAACGGCTACTACTGGTCTTCGGAGCTCAACTCGAACAACTCGAACAACGCGTGGAAACTCAACTTCAATTCGAGCAACATTAACGCGAACAACACTAACAACCGCTACTACGGTCAGCCTGTCCGTGCCGTGCGCTCGGCTTCAG
>EMG_100488291|EMG_100488293|VR
ATTTTCCTGCCAGCTGCGGGCTGTCGCTACGGTTCGAGCCTCAGCAACGCTGGTTCCAGCGGCTACTACTGGTCTTCGGGGCTCTACTCGTTCGACTCGAGCTACGCGTGGAGACTCAGCTTCGGTTCGAGCTACATTAGCGCGGACAGCACTGACAGCCGCTACTTCGGTCAGCCTGTCCGTGCCGTGCGCTCGGCTTCAG
>EMG_100504285|EMG_100504286|TR
CCTCGGTGGGCCGCGTGGTGTATCGCTCGAACAACAATGCGAATGCGAACGGCGGTGTGTCGTATGCGAATGCGAACAACGATGCCTCGAACTCGAGTGCGAATATCGGCTCGCGTCTG
>EMG_100504285|EMG_100504286|VR
CCTCAGTGGGCCGCGTGGTGTATCGCTCGCACTACTATGCGAATGCGAACGGCGGTGTGTCGTATGCGAATGCGCACAACGATGCCTCGTACTCGAGTGCGAATATCGGCTCGCGTCTG
>EMG_100511294|EMG_100511292|TR
GTCTGCCCGTAATTGGTGGTTGCGTTCACCTAACACGAATGCCAACAATGTGCGTAACGTCAATTCGAATGGGAGTTCGAACAACAACAATGCGAACGACAACAACGGGGTGGTTCCCGACTACA
>EMG_100511294|EMG_100511292|VR
GTCTGCCCGTACTTGGTGGTTGCGTTCACCTCACGCGGGTTCCGGCCTTGTGCGTGGCGTCTATTCGAGTGGGAGTTCGAACTTCGACACTGTGAACGACTCCTGCGGGGTAGTCCCCGCCTGCA
>EMG_100518654|EMG_100518652|TR
CTGGTTACGTTCTGCTTACCCGTGGAACGCTAACAATGTTCGTATTGAGTACACTCCCAACGGTGGTGCTTTGAACAACAACAATGCTATCAATGCTAATGCGGTTCTGCCCGATTATG
>EMG_100518654|EMG_100518652|VR
CTGGTTACGTTCTGCTTACCCGTGGAACGCTCGCGGTGTTCGTCTTGAGTACACTCCCTACGGTGGTGCTATGTACGGCAACGATGCTCTCGGTGCTCGTGCGGTTCTGCCCGCTTGTG
>EMG_100559634|EMG_100559635|TR
ACTCCTATTGGCGTTTGCGCTCGGCCGGcaacaattccaacaatacatgcaatgtcaacaacgacggcaacgtcaacaacaactacaataccaataacaCTAATAACGGCATCCGTGCGGATT
>EMG_100559634|EMG_100559635|VR
ACTCCTATTGGCGTTTGCGCTCGGCCGGCTACAATTCCGACGGTACGTGCGGTGTCAGCAGCGACGGCGACGTCTACATCAGCTACGGCTACAATACCCGTGACACTGATGGCGGCATCCGTGCGGCTT
>EMG_100560245|EMG_100560242|TR
TTGCGGCGCCGCTCCTGGCAATAACCGCGTCAACCGTGGTGGCAGTTACAACAATAATGCTTACAACTGCGCTGGTTCTAACCGTAACAACAACAACCCTGATAACCAGAACAACAACCTTGGGTTCCGTGTTGTGCGTTCCAGCTC
>EMG_100560245|EMG_100560242|VR
TTGCGGCGCCGCTCCTGGCAATGACCGCGTCTTCCGTGGTGGCGGTTCCCTCAATAATGCTTGCTACTGCGCTGGTTCTCGCCGTGGCTACCGCAACCCTGATTTCCAGAACGACTACCTTGGTTTCCGTGTTGTGCGTTCCAGTTC
>EMG_100566554|EMG_100566552|TR
GCGTGTCTTCAAATGCGGTGGTAATTGGAAAAATGCCGGCATTTGTGGTTTGTGGGCGTCCTATTTGGCCCTTGCGTCTTCCAATACGAACACGAACAATGGCTCTCGCCTTATTT
>EMG_100566554|EMG_100566552|VR
GCGTGTCTTCGCATGCGGTGGTGGTTGGGAGCATGCCGGCGTTTGTGGTTTGTGGGCGTCCGATTTGAACTTTGCGTCTTCCAGTGCGGGCACGGGCATTGGCTCTCGCCTTCTTT
>EMG_100569923|EMG_100569921|TR
TATGTGGTGCTTGCTGGTGCGAACTGGAATAACAGGTCGTATTCAGGTTCTCGTTCTCGTAATTCGAATAATGGTCGTTCTAATTCGAACTCGAACAATGGGGGTCGTAGGTCGA
>EMG_100569923|EMG_100569921|VR
TATGTGGTGCTTGCTGGTGTGTTCTGGATTGGCGGGTCGTATTCGGGTTCTCGTTCTCGGTATTCGGGTGATGGTCGTTCTGGTTCGGACTCGAGCTGTGGGGGTCGTGGGTCGA
>EMG_100576023|EMG_100576021|TR
CAGTGCTCAGAATGTCCGCTTGCGGTCTCCGAATCGTAGTAACTCTTACAATGTATGGAACTGCAATAGTTCTGGTCAGCTCAACAACAACAACGCTAACAACTCGTACCGAGGCTGCCCCGACTG
>EMG_100576023|EMG_100576021|VR
CAGTGCTCAGTATGTCCGCTTGCGGTCTCCGTATCGTAGTTACTCTTTCAGTGTATGGGTCTGCGTTAGTTCTGGTCAGCTCTACGGCAACAACTACGCTTACTCCTCGTACCGAGGCTGCCCCGCCTG
>EMG_100579003|EMG_100579001|TR
ATGGAGCATTCAACAACAACAACAAGACTAACAGCAACACCACAGTGGCTCTTTTCGCACTTTA
>EMG_100579003|EMG_100579001|VR
ATGGAACATTCTACGGCAGCAACCCCGGCGGCAAGACTAGCAGCAACAATACAGTGGCTCTTTTCGCCCTTTA
>EMG_100589285|EMG_100589288|TR
TGGCTCCGCTCTCCGAACACCGGCAATACCAACAACTTCTGGAATGTCCAATCGTCCGGCAGCAGCAACAACAACAACGCGAACAACTCCTATGGCGTGGCGTTCGGCTCCT
>EMG_100589285|EMG_100589288|VR
TGGCTCCGCTCTCCGGGCATCGGCGCTACCAACGGCTTCTGGCATGTCCAGTCGTCCGGCAGCAGCCACTACAACTCTGCGTACAACTCCTATGGCGTGGCGTTCGGCTTCT
>EMG_100592903|EMG_100592901|TR
CCTTCCTGCTGCCGGCAACCGGAACGATTCCAATGTCAACAATGTCGGTGACAACGGTAACTACTGGTCATCTACGGCcaacgacaagaacaacgcgtacaacctgaacttcaacagcaacaacgtcaacccggacaacaacaacaatcgcaacaacGGTTATTCTGTCCGTTTGGTTTCTGCTGCCCAG
>EMG_100592903|EMG_100592901|VR
CCTTCCTGCTGCCGGCTGCCGGTACGATTCCGATGTCTTCGATGTCGGTGGCTACGGTGACTACTGGTCGTCTACGGCCGGCGACAAGAGCTACGCGTACTTCCTGTACTTCGACAGCAGCTTCGTCGACCCGGACGACAGCAGCGGTCACGACTTCGGTTATTCTGTCCGTTTGGTTTCTGCTGCCCAG
>EMG_100604983|EMG_100604981|TR
GTAGGTTATAGCAATTGGTGGCTCCGTTCTCCTAATAGcaacaactctaacaacgcgtataacgtgaacaacgatggcaacatcaacaacaacaacgtcaacaacactaacaacGGTGTTCGCGCAGATTGTATA
>EMG_100604983|EMG_100604981|VR
GTAGGTTATAGCATTTGGTGGCTCCGTTCTCCTTGTAGCTACTACTCTAACAGCGCGTGGTCCGTGTACAACGATGGCGGCGACGCCATCAGCACTTACTACGGTGTTCGCGCAGCTTGTATA
>EMG_100620425|EMG_100620427|TR
TACCTCAACGGTACTACGCTCAACAACAACAACAAGAGTAACACTAACATCGCAGTTCCTTTCGC
>EMG_100620425|EMG_100620427|VR
TACCTCAACGGTACTTCGCTCAGCACCAACAACTTCAACAAGAGTAACGCTTTCATCGCAGTTCCTTTCGC
>EMG_100624892|EMG_100624891|TR
GCTGTCGAACAACCGCGGGAACGCCCCGCAGTTGGGCCTCTGGTACGTCAACGCGAACAACGCGCCTTCGAACGCCAACGCGACGAACTGGGGCTCGCGTCCG
>EMG_100624892|EMG_100624891|VR
GCTGTCGATCAACCGCGGGTTCGCCCCGCGGTTGGGCCTCTGGTGCGTCTACGCGGCCGGCGCGCCTTCGACCGCCTACGCGACGGACTGGGGCTCGCGTCCG
>EMG_100627452|EMG_100627454|TR
GAGAGCAACAGCAACAACGCTTACAATCGCAACCTCAATTACAACAATGACAACCTGAATAGCAATAACAACAATAAGAACAACGGACAAAGTGTGCGTTGCCTCAGGAATT
>EMG_100627452|EMG_100627454|VR
GAGAGCGGCAGCTACGACGCTTACGGTCGCGGCCTCGATTACGGCAGTGACAGCCTGATTAGCAATGTCAGCGATAAGAGCTACGGACGGAGTGTGCGTTGCCTCAGGAATT
>EMG_100631163|EMG_100631166|TR
GGTCTGCGAACAATTGGTGGGAGCGTTCTCCTAATGGTAGCAACACGACTAACTTCTGTAATGTTAACTCGGATGGTAGTGCTAACAATAACAATGCTTCCAACTCTAATGGTGTTGCGGTCGGATTCCGT
>EMG_100631163|EMG_100631166|VR
GGTCTGCGAACGCTTGGTGGGAGCGTTCTCCTTTTTGGGACCTCACGACTCTCTTCTGTATTGTTGCCTCGGTTGGTGGTGCTTCCACTGCCAACGCTTCCTACTCTGGTGGTGTTGCGGTCGGCTTCTGT
>EMG_100636926|EMG_100636927|TR
GATTACCCAATTAGGCAGTAATTGGAATAATGGTACTAATGCAGGTAGTTTCTATTGGAATTGTAATAACAGTGTCAGTAATCGTAATCGGAATATCAGCGGTCACTTACTAAATGCAC
>EMG_100636926|EMG_100636927|VR
GATTGCCCGTTTGGGCGGTAGTTGGTATAATGGTGCTTCTGCGGGTGGTTTCTGTTGGGGTTGTGATGGCGGTGTCGGTAGTCGTGGTCGGAATTTCGGCGGTCGCTTGCTGTATGTAC
>EMG_100648083|EMG_100648081|TR
CGAACCGTGTAAACCGTGGTGGCAGTTGGAACAACAACGCAAGCAACTGTCGGGTGGCGAATCGCAACAACAACTCACCCTCCAACCGCAACAACAACCTCGGCTTCCGCGTGGTTCTTCTCCCATAG
>EMG_100648083|EMG_100648081|VR
CGTACCGTGTCTGCCGTGGTGGCGGTTGGAACGACTACGCAAGCAGCTGTCGGGTGGCGTTTCGCACGTACTGCTCACCCTCCGGCCGCAGCCGCGGCCTCGGCTTCCGCGTGGTTCTTCTCCCATAG
>EMG_100650791|EMG_100650794|TR
TCCTGCCGCCGGCAACGGCAACGATTCCAACCTCAACAACACCGGCTCGAACGGCAACTATTGGTCCTCTACGCCGAATTCGGACAACTCGAACAACGCGTGGAACCTCAACTTCAATTCGAGCAATTTCAACCGGAACAACAACAACCGCTACAACGGGCAGTCTGTTCGCCCTATCCGAGCACTTGC
>EMG_100650791|EMG_100650794|VR
TCCTGCCGCCGGCTTCGGCTACGATTCCCGCCTCTACGACGCCGGCTCGTACGGCAACTACTGGTCCTCTACGCCGGATTCGGGCAACTCGTACGACGCGTGGTACCTGAACTTCGGTTCGAGCTATTTCTTCCGGCGCAGCGGCTACCGCTACTACGGGCAGTCTGTTCGTCCACTTCGAGGATTTGC
>EMG_100657553|EMG_100657551|TR
CTGGTGGTACCGCACTCCCAACTCCGGGAACGCCAACAATGTCCGCAATGCGAACACTGACGGCTCTCTGAACAACAACAATGCCAACAATGCCAACGGGTTCGCCCCCGACTGT
>EMG_100657553|EMG_100657551|VR
CTGGTGGTACCGCACTCCCTACTCCGGGAGCGCCGCCAATGTCCGCTATGCGCACACTGACGGCTCTCTGAACAGCCTCAGTGCCATCAGTGCCTACGGGTTCGCCCCCGCCTGT
>EMG_100660074|EMG_100660071|TR
CGTGTTCGGCTTTTCCTTGTTGCCGGCGGGCAACCGCAACAACAATGGTAATTTCAACAATCAGGGCAGCAACGCCAACTTGTGGTCCTCTTCCGAGAACAATAGCAACAACGCGTACAACCTGAACGTGAACGAATCGGATGCcaacatgaacaacaacaacaagaacaacGCGTTCTCGGTTCGTTGCCTCAAGCACTCC
>EMG_100660074|EMG_100660071|VR
CGTGTTCGGCTTTTCCTTGTTGCCGGCGGGCTACCGCAACGCCAATGGTTATTTCTACAATCAGGGCAGCTACGCCTACTTGTGGTCCTCTTCCGAGTACGATAGCATCAACGCGTACTACCTGCTCGTGAGCGCATCGGATGCCAACATGAGCAACAACGGCTACAAGAACGGCGCGTTCTCGGTTCGTTGCCTCAAGGACTCC
>EMG_100667923|EMG_100667921|TR
TTAGGGCTTAGCGACTGGTACTGGTCGTCTTCGCAGAACAATACAAACAATGCATATAATGCGAACTTCAACAATGGCTATATGAACAACAACAATGTGAATAACAACAACTATGTTCGTCTGAGCACGAGTTTC
>EMG_100667923|EMG_100667921|VR
TTAGGGCTTAGCGACTGGTACTGGTCGTCTTCGCAGCGCAATGCGAACCTTGCATATTTTGCGGGCTTCGACTATGGCTGTATGTACTACGACTATGTGGATGGCAACTACTGTGTTCGTCTGAGCACGACTTTC
>EMG_100707492|EMG_100707495|TR
GTGATTGTTCGTTGCCGTATTCTCCGGGTTGAAGTTGCTGCTGTTGGCGTTAAGGTAGCTTGCTGCACCACCAGAAGAGTAAGAACTCCAGCAATAGATGTTTGTACTGACGTTGTTCAGCAAACCGGTAGTATTGTTGCGGTAGCCCGCAGCAGG
>EMG_100707492|EMG_100707495|VR
GTGATTGTTCGAGGCCGTATCCTCCGGGCCGAAGCCGCTGCTGATGGCGCTAAGGTAGCTTGCTGCACCACCAGAAGAGTAAGAACTCCAGCAATAGATGTCTGTACTGACGAGGTTCAGCAAACCGGTAGTATTGCTGCGGAAGCCCGCAGCAGG
>EMG_100709603|EMG_100709601|TR
GCTCTGCTTCTAACTGGTGGGGGCGTTCTTCTCATTACAGCGGCACTAACAACTTCTGCAACGTGAACAACAATGGTAATGCTAACAACAACAATGCTTCTAATACTCGTGGCGTGGCTTTCGGATTTTGT
>EMG_100709603|EMG_100709601|VR
GCTCTGCTTCTAGCTGGTGGGGGCGTTCTTCTCATTACAGCGGCACTAGCATCTTCTGCTACGTGAACAACATTGGTAGTGCTGACTACAACATTGCTTCTTATACTCGTGGCGTGGCTTTCGGCTTTTGT
>EMG_100711863|EMG_100711861|TR
GGTTGGCAAGTGCTGAACCCCCACGCGCAGCAACGACTACGGGCAGACAGGGCGGACACTTTGCCCGTTGTAACGGTTGTTGTTGTTCCTGTTGA
>EMG_100711863|EMG_100711861|VR
GGGTGGTAAATTCTGAACCCCCACGCGCAGCAACGACTACGGGCAGACAGGGCGGACACTTCGCCCGAAGTAACGGCCGCCGTCCCTGCTGA
>EMG_100716513|EMG_100716515|TR
CTCCACTTGCATCCAGAACAACAACAACAACATGTACACCGTGTCGTTGGCCACTGGTACTGTTAACAACAATAACAACAAGAACAACAGTTACAGAGTCAGAGC
>EMG_100716513|EMG_100716515|VR
CTCCACTTGCATCCAGAGCATCAGCACCAACATGTGCACCGTGTCGTTGGCCACTGGTACTGTTTACAACAATAACGGCAAGGGCAACAGTTACAGAGTCAGAGC
>EMG_100753882|EMG_100753884|TR
ACCCAGTACAATGTGAACAACGCTTACTACGTGAACACGTCCGTGaacaacaacaacaagaacaacaacaacGGTGTGCTGGTAGCCTACG
>EMG_100753882|EMG_100753884|VR
ACCCAGTACATTGCGTCCGACGCTTACTACGCGAAAGCATCGTTTTACAGCGGCGCCGGCAAGCTCAACCCCAACTGTGTACTGGTAGCCTACG
>EMG_100755863|EMG_100755861|TR
GCAATCCGGGGCAAGCCTATTGCTATTGTTAGCATTGTTGTTGTTGTTCGCACCAGAGGAGTTCACATTGGCAACATTGTTAGGATTGTTCCCGTTGGCAGACCGAGTCCACCAATTGGCTGA
>EMG_100755863|EMG_100755861|VR
GCAAGCCGGGGCAAGCCTATTGCTACTCTAAGCATAGTAGTCGTTCGCACCAGAGGAGTACACATAGGCAACAAGGCTAGGACTGTCCCCGTGGGCAGACCGAGTCCACCAATTGGCTGA
>EMG_100758632|EMG_100758634|TR
CAGCGGCAACAGGTGGAGTTCCACTGAGTACAATGCGAACAACGCGTGGAACTTGAACAATGGGTCGTGGAACAACAACAACAAGACGAACACGAACATCTGTGTTCTTGCCGCCTACGAATTAT
>EMG_100758632|EMG_100758634|VR
CAGCGGCTACAGGTGGAGTTCCACTGAGTACAATGCGTACAACGCGTGGTACTTGGGCAATGGGTCGTGGATCGACTACTTCAAGACGTACACGGGCATCTGTGTTCTTGCCGCCTACGATTTAT
>EMG_100763334|EMG_100763331|TR
TCGAACAACAACGGCAATGCGAACTACAACAATGCTGGTAATGCGAACAATTATGTGCGGCCTCGATTC
>EMG_100763334|EMG_100763331|VR
TCGGGCAACTACGGCTATGCGCACTGCTACGGTGCTGGTTATGCGAGCGGTTATGTGCGGCCTCGCTTC
>EMG_100792622|EMG_100792621|TR
TCGTGATATTCGGCGGGAATTGGAACAATGGTACGAATGATGGTTTGTTCTACTTGAATTGTAACAATGACTCTTCGAATGCTAACACTAACATCGGCTCTCGAATTTT
>EMG_100792622|EMG_100792621|VR
TCGTGTTCTTCGGCGGGGCTTGGCTCTATGGTGCGTATGATGGTTTGTTCTGCTTGGCTTGTAGCGATGGCTCTTCGAATGCTTCCGCTTCCTTCGGCTCTCGCCTTTT
>EMG_100805854|EMG_100805851|TR
cttcaacagcaacaacgtcaacccggacaacaacgacaaccgcaacaacGGTAATGCTATACGCCTGGTT
>EMG_100805854|EMG_100805851|VR
CTTCGTCAGCGACGGCGTCAGCCCGGACGACAACGACTACCGCAGCCGCGGTAATGCTATGCGCCTGGTT
>EMG_100813182|EMG_100813181|TR
GCCTATCGCGGTGGCAACTGCAACAACAGCTTGCATGTAGGTGCTTTCTACTGTAATTTGAACAACACTGTGTCGAATGCGAACTGGAACATCGGGGCTTCGC
>EMG_100813182|EMG_100813181|VR
GCCTATCGCGGTGGCCACTGCAACGACGGCTTGCCTGTGGGTGCTTTCTCCTGTGCTTTGGACGGCCCTGTGTCGCTTGCGTACTGGGCCGTCGGGGCTTCGC
>EMG_100824553|EMG_100824555|TR
ACATGGTCGCCCGTGGCAACAACCGCAACAACGGGGCGAACCTCGGAATCGCCTACGTGAACGCGAACAACGCGCTCTCGAACTCGAACGGCAACAACTGGCGGTCCCGCGTTTCCCT
>EMG_100824553|EMG_100824555|VR
ACACGGTCGCCCGTGGCGCCAACCGCGGCAACGGGGCGGCCCTCGGGTTCGCCTGCGTGGCCGCGGGCAACGCGCTCTCGGGCTCGGGCGGCGCCGCCGGGCGGTCCCGCGTTTCCCT
>EMG_100889363|EMG_100889361|TR
TATCTTCCTCCCTGCCGCTGGCTATCGCAACAATGGCGACCTCAACAATGCCGGCTCGAACGGCAACTACTGGTCCTCGTCGCTCAACACGAGCAACTCGAACAACGCGTACTACCTCAACTTCAATTCGAGCAACGTGAATTGGAACAACAACAACCGCTACAACGGGCAATCAGTACGGCCTGTCTGCCAGTAG
>EMG_100889363|EMG_100889361|VR
TATCTTCCTCCCTGCCGCTGGCTATCGCAGCAATGGCGACTTCGACCTTGCCGGCTCGAGCGGCTACTACTGGTCCTCGTCGCTCGACACGAGCATCTCGAACTACGCGTGCTACCTCTACTTCAAGTCGAGCGTCGTGTATTGGGACGACAGCAGCCGCTACCGCGGGCGTTCAGTACGGCCTGTCTGCCAGTAG
>EMG_100905854|EMG_100905855|TR
CGCCTATCGTGACGGCAATTGCAACAATGACGCTAATTGTGGTACGTTCTATCTCAATCTGAACAACACTCCGTCGAATGCCAATTGGAACATCGGTACGGCTCATTCT
>EMG_100905854|EMG_100905855|VR
CGCCTTTCGTGGCGGCTATTGCTACAATGACGCTCATTGTGGTACGTTCTCTCTCTATCTGAACTACACTCCGTCGACTGCCTATTGGAGCATCGGTGCGGCTCCTTCT
>EMG_100921843|EMG_100921841|TR
TTTCTTCCCGCTGCTGGCTACCGCAACGACACGAATCTCAACAATGTGGGGTCGAACGGTAACTACTGGTCTTCGTCGCTCAACGAGAACAACTCGAACAACGCGTGGGAACTGAACTTCAATTCGGACAACGTGAACACGAACAACAACAATCGGAACTATGGACAATCTGTCCGCGCTGTATGCCCGTAA
>EMG_100921843|EMG_100921841|VR
TTTCTTCCCGCTGCTGGCTACCGCGGCGTCGCGCTTCTCGGCAGTGTGGGGTCGCGCGGTTACTACTGGTCTTCGTCGCTCGGCGAGGACTACTCGGACTTCGCGTGGGTACTGTACTTCGATTCGGACTACGTGTACACGTACGACTACAATCGGGACTATGGACTATCTGTCCGCGCTGTATGCCCGTAA
>EMG_100925591|EMG_100925592|TR
CCCGTTAACTGCAATGTTGGTAATGCGAATGCCGAAAATGGATTGTTCAACTTCAATGGTAATAATGCTTGGTCGAATGCCAACTCGTGCCGAATTT
>EMG_100925591|EMG_100925592|VR
CCCGTTTACTGCCTTGTTGGTTCTGCGAATGCCGGGTCTGGGTTGTTCTACTTCCTTGGTGATGATGCTTGGTCGACTGCCTTCTCGTGCCGACTTT
>EMG_100935291|EMG_100935292|TR
ACCCGGTTAACTCCAATGTCAGTAATGGTAATGCGAACAATGGGTTGTTCAACTCTAACGGTAATAATGATTGGTCTAATGCTAACCGTGTCCAAGTTTGCT
>EMG_100935291|EMG_100935292|VR
ACCCGGTTTACTCCTATGTCAGTTTTGGTGATGCGTTCGTTGGGTTGTTCTACTCTGTCAGTGCTAATGGTTGGTCTCATGCTATCCGTGTCCGTCTTTGCT
>EMG_100997112|EMG_100997111|TR
GACCGCCTAACTACTCGAACTCCAACAATGCTCGCAATGTCAACACGGATGGTAGTCTGAACAACAACAATGCTTACAATGGTAACAATGGCGTTCGCCCCGATTTGA
>EMG_100997112|EMG_100997111|VR
GAACGCCTAGCTGCTCGAACTCCAACGGTGCTCGCTATGTCCGCACGGATGGTAGTCTGGACAGCAACCGTGCTTACCGTGGTGGCAATGGCGTTCGCCCCGCTTTGA
>EMG_101004272|EMG_101004274|TR
GGCAAACGCGTGATGCGCGGCGGGAGCTGGAATAACGACGCGGACAACTGCACGTCGTCCAACCGGAACAACAACAATCCGGACAACGCGAACAACAACATCGGCTTCCGCCTCATCAGCACCATGTCA
>EMG_101004272|EMG_101004274|VR
GGCAAGCGCGTGATGCGCGGCGGGAGCTGGAGTTACGGCGCGGACTACTGCACGTCGTCCTACCGGGGCGGCAGCAGTCCGGGCGTCGCGAACAGCAACTTCGGCTTCCGCCTCATCAGGACCCTGCCA
>EMG_101022512|EMG_101022511|TR
TGTTGAATGCAGGCGGTAATTGGAATAACAGTTCGAATTGTAGGTCACGTTGCCGTAATTGTAATAATTCACGTTCGAATGTTAATTCGAACAACGGTAGTCGCAGTTTGATACGTA
>EMG_101022512|EMG_101022511|VR
TGTTGCTTGCGGGCGGTTCTTGGGATAACGGTTCGGATTGTGGGTCGCGTTGCCGTAATTGTGATGATTCGCGTTCGAGTGTTCTTTCGGACAACGGTGGTCGCGGTTTGAGCCGTA
>EMG_101048012|EMG_101048015|TR
TCGAACGGCAACTACTGGTCTTCTACGCCGAATTCGGACAATTCCAACAACGCGTGGAACCTGAACTTCAATTCGAGCAACTTCAATCGGAACAACAACAACCGCAACAACGGGCAGTCTGTTCGTCCTCTCCGAGCACTTGC
>EMG_101048012|EMG_101048015|VR
TCGTACGGCTACTACAGGTCTTCTTCGCCGGATTCGGGCGGTTCCTACAACGCGTGGTACCTGTACTTCAGTTCGGGCAATTTCTATCGGAGCAACGGCTACGGCCGCTTCACCGGGTTCTCTGTTCGTCCCGTGCGAGGATTTGC
>EMG_101049581|EMG_101049583|TR
TCAGCTAATCCGTCTAACGCCAACAATGTGTACAACGTGAAAACTGACGGATCACTGAACAACAACAACGCGAACAATAGCAACGGCGGCGCGCCGGATTG
>EMG_101049581|EMG_101049583|VR
TCAGCTAATCCGTCTTCCGCCAACTATGTGTACAGCGTGGGTACTGACGGATCACTGTACTACAGCTACGCGACCTATAGCCTCGGCGGCGTGCCGGCTTG
>EMG_101078553|EMG_101078554|TR
GTTTTCTCAGTGAATGTGAATAATGCAGTCTCGAATTCGAATTGGAATATCGGCGCACGCC
>EMG_101078553|EMG_101078554|VR
GTTTTCTCGGTGGCTGTGGCTTATGCGGTCTCGTATTCGGATTGGGGTATCGGCGCGCGCC
>EMG_101124642|EMG_101124641|TR
CGCGCTTGTTTTTTCGGCGGTAATGCGAATAATGGGGCGAATGCGGGGTTCGTGTATGCGAATTCGAATAATTCGGCGGCGAATACGAATGCGAATTACGGGTCGCGGCT
>EMG_101124642|EMG_101124641|VR
CGCGCTTGTTTTTTCGGCGGTGCTGCGCATTTTGGGGCGGCTGCGGGGTTCGTGTTTGCGTATTCGCTTATTTCGGCGGCGCATGCGTTTGCGTATTACGGGTCGCGGCT
>EMG_101152061|EMG_101152063|TR
GTCTTCCTCTGTGTACTTGTTCTACCCTAGTAACATCGCTCTCTTTTGGAACTATGATTACGGTTGTTGGTACTACGACGATAAGTACTACACCTACGCTTGTTTTGCCGTGAGGACTT
>EMG_101152061|EMG_101152063|VR
GTCTTCCTCTGAGCACTTGTACTACCCTGGTGACTACGCTCTCTATTGGAGCTATGATTACGGTTATTGGTACACCACCGATAAGTACGACACCTACGATTGTTGTGCCGTGAGGTCTT
>EMG_101263271|EMG_101263273|TR
GGTAACGCGACTTCGTCGTACCGCAACAACAACAACCCGTCGAACACGAACAACAATCTGGGCTTCCGCCTCTTCAGCACACTG
>EMG_101263271|EMG_101263273|VR
GGTTACGCGACTTCGTCGTACCGCCGCTACTACTACCCGTCGAACACGAGCAACTTTCTGGGCTTCCGCCTCTTCAGGACATTG
>EMG_101287911|EMG_101287912|TR
TGTGGTTTATCGTGGGTACAACAACGCGAACTCGAATGGCGGTGTGTCGTACGCGAACGCGAACAACGATTCATCGAACTCGAACGCGAATATCGGCTCGCGTCTGG
>EMG_101287911|EMG_101287912|VR
TGTGGTTTATCGTGGGTACCACAACGCGGCCTCGAATGGCGGTGTGTCGTGCGCGATCGCGAGCAACGATTCATCGTACTCGTTCGCGAATATCGGCTCGCGTCTGG
>EMG_101511811|EMG_101511813|TR
CGTCCTCCAACTACTGGGCCAGCCAGGAGAACAGCTCCAACAACGCGTGGAACGTGAACTTCGGCAGCGGGGCCGTCAACAACAACAACAAGTACAACGGGAACGTAGTGAGGGCCGTCGTGGCATT
>EMG_101511811|EMG_101511813|VR
CGTCCTCCTACTACTGGGCCAGCCAGGAGTACAGCTCCGACAGCGCGTGGTACGTGAACTTCGGCAGCGGGGCCGTCGGCACCGGCATCACCGGCAAGTGCTACGGGGACGTAGTGAGGGCCGTCGTGGCATT
>EMG_101562973|EMG_101562971|TR
ACAGCGACCAACCACTGGGCCTCGCAGGAGTACAACTCGGGCAACGCCTGGTACGTGAACTTCGGCAATGGCAACGTGAACAACAACAACAAGTACAACGGGTACGTGGTCAGGGCAGTCGTGGCACTT
>EMG_101562973|EMG_101562971|VR
ACAGCGGCCGGCCACTGGGCCTCGCAGGAGTTCAATGGAGCCTACGCCTGGACCGTCAATTTCGGCAATGGCCTCGTGAACAACTTCATCAAGTCCTACGGGTTCGTGGTCAGGGCAGTCGTGGCATTT
>EMG_101590731|EMG_101590733|TR
TATCAGCGGCAATTGGTGGACGAGTACCCAGTACAGTCAGACTAATGCAGTCAATCTGAACAATGGTGGGTTCAACAACAACAACGACAAGGGCAACAGCAACGGGGTTGTGCCGTTCCTCGAATATTA
>EMG_101590731|EMG_101590733|VR
TAACAGCGGCTATTGGTGGACGAGTTCCCAGTTCAGTCAGACTAGTGCAGTCTTTCTGGGCAATGGTGGGTTCGGCAACGGCAGCGGCAAGGGCGGCGCCGGGGTTGTGCCGTTCCTCGCTTATTA
>EMG_101607633|EMG_101607631|TR
TTCGCGATTGTCGGCGGCAATTGGGACAACGGTCTCAAATGCGGTCGTTATGTGAATCTGAACAATGCCGCTTCGAATACGAATTCGAATATCGGGTCGCGCAATTCTT
>EMG_101607633|EMG_101607631|VR
TTCGCGTTTGTCGGCGGCGCTTGGGACAACGGTCTCAAATGCGGTCGTTTTGTGAATCTGGCCCATGCCGCTTCGATTACGGCTTCGTATATCGGGTCGCGCGTTTCTT
>EMG_101611173|EMG_101611171|TR
CAACGGAGTCAACTTGAACAATGGTGGGTTCAACAACAACAACAAGAATAACAGTAACTCGGTGTTCGTCGCTTTCGA
>EMG_101611173|EMG_101611171|VR
CTACGGAGTCATCTTGCTCAATGGTGGGTTCTACATCAGCAGCAAGAATCTCAGTTACTCGGTGTTCGTCGCTTTCGA
>EMG_101801123|EMG_101801121|TR
acaacgctaacaacgcgtacaactggaactacaacaacagcaactggaacaacaacaacaagaacaacaccaacaaTGGGTTCGCTGCCAGGTCTT
>EMG_101801123|EMG_101801121|VR
ACAGCGCTGACCGCGCGTACTACTGGGTCTACAACTACAGCTACTGGTCCTACGGCACCAAGTACCGCGCCCTCAATGGGTTCGCTGCCAGGGCTT
>EMG_101851751|EMG_101851752|TR
TTCTCGCAATGGAACGATGGCAATACAGACAACCCTCGCACCATCACGGTA
>EMG_101851751|EMG_101851752|VR
TTCTCCCGTTGGAGTGATGGCAATACCGAAAATCCTCGGACGATTACTGTA
>EMG_102300171|EMG_102300173|TR
ATGACGGTAATGCAGGTGTTTTCAATGTGAATGTCAACAATTCCTCGTCTAATACGAATACGAATAATGGCGCCCACCATC
>EMG_102300171|EMG_102300173|VR
ATGACGGTCGTGCGGGTGTTTTCTGTGTGTATGTCTACGCTTCCTCGTCTGATGCGGCTGCGTATTATGGCGCCCGCCTTC
>EMG_102539991|EMG_102539992|TR
TGCCTATCGTGGTGGTAATTGTAACAATGGTTTTCATGTAGGTGCTTTCTACTGTAATCTGAACAACACTGTCTCGAATGCTAACTGGAACATCGGTGCGTCCTT
>EMG_102539991|EMG_102539992|VR
TGCCTTTCGTGGTGGTGCTTGTAGCAATGGTTTTCTTGTAGGTGCTTTCTGCTGTCTTCTGCACTACGCTGTCTCGATTGCTGACTGGGCCTTCGGTGCGTCCTT
>Draft_1000001014|Draft_1000001017|TR
TGCTGGTGCCGTCTTACGCGGTGGCAACTGGAACAACGACGTGAACACGGGCGTGTTTGCGTCGAATTTGAACAACGCTCCTACGAATACGAACACGAACATCGGCTTCCGCTGTGTGTTCGTCCCG
>Draft_1000001014|Draft_1000001017|VR
TGCTGGTGCCGTCTTTCGCGGTGGCTACTGGTACTACGGCGTGAACTCGGGCGTGTTTGCGTCGTATTTGTACAACGCTCCTACGTCTACGGGCACGGGCTTCGGCTTCCGCTGTGTGTTCGTCCCG
>Draft_1000013690|Draft_1000013693|TR
AACGCTTCGCGTTTTGGCGGCTCCTGGACCAACACGTCCGACTCCGGTTCGCGTGCGTCGAACTGGAACAACGCTGCCTCGAACTCGAACAACAACATCGGGTTGCGGGCTGCCTGTGAC
>Draft_1000013690|Draft_1000013693|VR
AACGCTTCGCTTTTTGGCGGCTCCTGGCCCATCACGTCCGACTCCGGTTCGCGTGCGTCGTACTGGTACAGCGCTGCCTCGAGCTCGAGCCCCTACATCGGGTTGCGGGCTGCCTGTGAC
>Draft_1000013690|Draft_1000013692|TR
AACGCTTCGCGTTTTGGCGGCTCCTGGACCAACACGTCCGACTCCGGTTCGCGTGCGTCGAACTGGAACAACGCTGCCTCGAACTCGAACAACAACATCGGGTTGCGGGCTGCCTGTGAC
>Draft_1000013690|Draft_1000013692|VR
AACGCTTCGCTTTTTGGCGGCTCCTGGNCCNNCNCGTCCGACNCCGGTTCGCGTGCGTCGGTCTGGAGCGGCGCTGCCTCGGGCTCGTACAGCGGCATCGGGTTGCGGGCTGCCTGTGAC
>Draft_1000019079|Draft_1000019074|TR
CCGGCGGCGCTGCGCTTCGCGGTGGTAATTGGAACAATGGAACAGGCACGGGTGTGTTTGCTCTGAATTTGAACAATGCTCCGTCTAACACGAACACGAACATTGGGTTCCGCTGCGTGT
>Draft_1000019079|Draft_1000019074|VR
CCGGCGGCGCTGCGCTTCGCGGTGGTGCTTGGAACAATGGAACAGGCACGGGTGTGTTTGCTCTGTATTTGAACCATGCTCCGTCTGTCACGAGCTCGCTCTTTGGGTTCCGCTGCGTGT
>Draft_1000070022|Draft_1000070020|TR
AATGCGGCGATCTTTGGTGGCAACTGGAACAACGGGGCAAACTCCGGTTCACGATGCTCGAACTGGAACAACGCTGCGTCGAACTCGGCCAACAACGTCGGGTCGCGTTTTTCCTGTGA
>Draft_1000070022|Draft_1000070020|VR
AATGCGGCGTTCTTTGGTGGCTACTGGNGCGACGGGGCAAGCTCCGGTTCACGNTGCTCGNNCTGGNNCTTCGCTGCGTCGNACTCGGCCGACCACGTCGGGTCGCGTTTTTCCTGTGA
>Draft_1000087715|Draft_1000087717|TR
GCGGCACGCGTACGAACGGTGCGAACTCTGGTTCTCGGGCTTCCAACTGGAACAACTACCCGTGGAACTCGAACTGGAACATCGGGCTGCGGGCCGCCTGTGAC
>Draft_1000087715|Draft_1000087717|VR
GCGGCGCGCGTTCGAACGGTGCGTACTCTGGTTCTCGGGCTTCCTACTGGAACTACTACCCGTGGTACTCGAGCTGGGCCATCGGGCTGCGGGCCGCCTGTGAC
>Draft_1000103063|Draft_1000103062|TR
CGTCTACTTCGCAGGTCGTACATGTCAGCAGTAACGCTAATAATGGCGCTAATGCAGGCAGGTTCTACTTGAATTCGAATAATGATTCGAGCAATGCGAATCGTAATATCGGGGCACAGCTCATCCGC
>Draft_1000103063|Draft_1000103062|VR
CGTCTGCTTCGCNGGTCGTGCTTGTCGGCGGTNNCGCTNTTNNTGGCGCTNGTGCGGGCGGGTTCTGCTTGNNTTCGNCTAATGCTTCGAGCNNTGCGNGTCGTNTTATCGGGGCGCGGCTCTGCCGC
>Draft_1000144217|Draft_1000144215|TR
AGCTGATTGCAGGCGCGAATTGGAATAACGGGCTGAATTCAGGTTCTCAGGCTCGTAATGCGAATAATTGGCGCTGGAATGCGAATTCGAATATCGCGGGGCAGTTCGCAGCGGA
>Draft_1000144217|Draft_1000144215|VR
AGCTGGTTGCGGGCGCGAGGTGGATTAACGGGCTGAATTCGGGTTCTCGGGCTCGTCATGCGAATACTTGGCGCTGGGCTGCGTATTCGGATCTCGCGGGGCGGTTCGCGGCGGA
>Draft_100018563|Draft_100018561|TR
CGCCATCGTTCGGAGGTAACTGGAACAACGGGTCGAACTCCGGTTCGCGCTCGTCCAACTGGAACAACACTCCGTGGAACTCCAACAACAACATCGGGGCTCGCGGGCGCAGT
>Draft_100018563|Draft_100018561|VR
CGCCATCTTCGGAGGTCACAGGAACAACGCGTCGAACTCCGGTTCGCGCTCGTCCTACTGGAACTACACTCCGTGGACCTCCAACTTCAGCATCGGNGCTCGCGGGCGCAGT
>Draft_1000413014|Draft_1000413013|TR
GTTTCTTCAGGTGTCAGTCTCTCGTACAACGACTACGACAACGACAACGAGAACGCGAATGTCAGGTCCCACACTGTTTAAAA
>Draft_1000413014|Draft_1000413013|VR
GTTTCTTCGGGTGTCGGTCTCTCGTGCTACGTCTACGACGACGACCTCGAGTTCGCGGCTGTCGGGTCCCGCCTTCTTTTAAA
>Draft_1000413014|Draft_1000413012|TR
GTTTCTTCAGGTGTCAGTCTCTCGTACAACGACTACGACAACGACAACGAGAACGCGAATGTCAGGTCCC
>Draft_1000413014|Draft_1000413012|VR
GTTTCTNCGGGTGTCGGTCTCTCGTTCCACGTCTGCGTCCACGNNATCGGGTTCGCGACTGTCGGGTCCC
>Draft_100045096|Draft_100045095|TR
CCGGCTGGCAAGTCGCCAATGTGAGCAGTAACACCAACAATGGCTCCCTAGATGGCACTTTCTACCTGAATGCGAATAATGCGTCCTCCAATGCCAATTCGAACATCAGTAGCCGGCTTGCG
>Draft_100045096|Draft_100045095|VR
CCGGCTGGCGGGTCGCCGGTGTGGGCGGTCGCGCCGACGGTGGCTCCCTTGTTGGCGCTTTCTGCCTGAGTGCGGATCTTGCGTCCTCCTTTGCCTCTTCGAGCTTCGGTGGCCGGCTTGCG
>Draft_1000471217|Draft_1000471220|TR
CCTTGCGCTTCTGGTCTCCGGTGATTGGAACAACACCTCGAACTCCGGGGTGGGTTGCCGGAATTGGAACAACTATCGGACGAATGACAACAACACGGTGTCGTTCCGTGCGTCCGACTATG
>Draft_1000471217|Draft_1000471220|VR
CCTTGCGCTTCTGGTCTCCGGGAATTGGGTCGACGCCTCGATCTCCGGGGTGGGTTGCCGGTCTTGGAACGTCTCTCGGACGGTTGCCGGCCTCGCGGTTTCGTTCCGTGCGTCCGCCTATG
>Draft_100057837|Draft_1000578310|TR
TCGGGCTCGAACCGGGTGATCCGCGGGGGCAGTTGGAACAACAATGCGATCAACTGCCGGTCGGCGaaccgcaacaacaacaacccggaggaccggaacaacaacaacGGATTCCGGTCCGTCCTGCCCCCAGCTCAACC
>Draft_100057837|Draft_1000578310|VR
TCGGGCTCGTACCGGGTGATCCGCGGGGGCGGTTGGCGCAACCCTGCGGTCGACTGCCGGTCGGCGGTCCGCTACGGCAACCTCCCGGAGGGCCGGAACGACCACTACGGATTCCGGTCCGTCCTGCCCCCAGGTCAGCC
>Draft_100057837|Draft_100057839|TR
TCGGGCTCGAACCGGGTGATCCGCGGGGGCAGTTGGAACAACAATGCGATCAACTGCCGGTCGGCGaaccgcaacaacaacaacccggaggaccggaacaacaacaacGGATTCCGGTCCGTCCTGCCCCCAGCTCAACC
>Draft_100057837|Draft_100057839|VR
TCGGGCTCGTCCCGGGTGATCCGCGGGGGCAGTTGGAGCGGCAGTGCGATCTACTGCCGGTCGGCGATCCGCTTCAGCATCTTCCCGGAGGACCGGTTCTACGACGTCGGATTCCGGTCCGTCCTGCCCCTAGGTCAGCC
>Draft_100057837|Draft_100057833|TR
TCGGGCTCGAACCGGGTGATCCGCGGGGGCAGTTGGAACAACAATGCGATCAACTGCCGGTCGGCGaaccgcaacaacaacaacccggaggaccggaacaacaacaacGGATTCCGGTCCGTCCTGCCCCCAGCTCAACC
>Draft_100057837|Draft_100057833|VR
TCGGGCTCGAACCGGGTGGTCCGCGGGGGCAGTTGGTACAGCTATGCGATCTCCTGCCGGTCGGCGTACCGCAACAGCCTCAACCCGGAGTTCCGGAACGGCTACTACAACAGCCTCGGATTCCGGTCCGTCCTGCCCCCAGGTCAGCC
>Draft_100059829|Draft_1000598211|TR
TTCAGGTCTCAGCCTGTCGTACAACAACTACGATAACTGGAATACGAATACGAACTGCAGCCCTC
>Draft_100059829|Draft_1000598211|VR
TTCGGGTCTCGGCCTGTCGTACGGCGACTACGTTCGCTGGCATTCGGGTACGCGCTGCGGCCCTC
>Draft_100059829|Draft_1000598212|TR
TCAGGTCTCAGCCTGTCGTACAACAACTACGATAACTGGAATACGAATACGAACTGCAGCCCTCACCT
>Draft_100059829|Draft_1000598212|VR
TCGGGTCTCGGCCTGTCGTTCAACGACTTCGTTAGCTGGGTTACGGGTACGTACTGCGGCCCTCGCCT
>Draft_1000679414|Draft_1000679416|TR
GGCTTGGCCCGCGTGAACCGCGGCGGCAGTTGGAACAACGACGCCGCGAACTGCCGTTCGGCGAATCGCAACAGGAACACGCCGGACAACCGGAACAACAACATTGGCTTCCGCCCTGCCGCAGCTCCGCGGGC
>Draft_1000679414|Draft_1000679416|VR
GGCTTGGCCCGCGTGGGCCGCGGCGGCGGTTGGTACTCCGGCGCCGCGATCTGCCGTTCGGCGCTTCGCGGCAGGCTCACGCCGGACGACCGGTTCGACAACTTTGGCTTCCGCCCTGCCGCAGTTCCAGCGGGC
>Draft_100077779|Draft_100077776|TR
TTCCGCCGGCGCCGTTATCCGCGGTGGCAACTGGAACAACGACGTGAACGCGGGCGTGTTTGCTGCTAATTTGAACAACGCCCCTACGAATACGAACACGAACATCGGGTTCCGCTGCGTTTTCGTCCCGT
>Draft_100077779|Draft_100077776|VR
TTCCGCCGGCGCCGTTCTCCGCGGTGGCGCCTGGAACTCCGGCGTGCTCGCGGGCGTGTTTGCTGCTTATTTGGGCTACGCCCCTACGGTTTCGAACACGGGCGTCGGTTTCCGCTGCGTTTTCGTCCCGT
>Draft_100079516|Draft_100079515|TR
GGGGTGGCGCGTCTTGAATGTCGGAGGTAATTCGAATAATGAGGCCCAATGCGGGCCGTGGACGTTCAATGCGAATAATGATTCCTCGAATACCAACGATAATATTGGCTCCCTCCTCTCGCACT
>Draft_100079516|Draft_100079515|VR
GGGGTGGCGCGTCTTGNNTGTCGGGGGTANTTCGAGTGGTGAGGCCCGTTGCGGGCCGTGGGCGTTCCTTGCGGATGTTGTTTCCTCGTCTGCCTTCGCTAATTTTGGCTCCCTCCTCTCGCGCT
>Draft_100080839|Draft_1000808311|TR
GTTCCCCTTCGGGTGTCAGGTTCTCGTACAACGACTACGATAACTGGAATTCGAATTCGAATGTCAGCTCTCACCTGAGCTTAAA
>Draft_100080839|Draft_1000808311|VR
GTTCCCCTTCGGGTGTCGGGTTCTCGTACGTCGACTACGGTAACTGGTTTTCGGTTTCGAGTGTCGGCTCTCGCCTTTGCTTTAA
>Draft_100080839|Draft_1000808310|TR
GTTCCCCTTCGGGTGTCAGGTTCTCGTACAACGACTACGATAACTGGAATTCGAATTCGAATGTCAGCTCTCACCTGAGCTTAAA
>Draft_100080839|Draft_1000808310|VR
GTTCCCCTTCGGGTGTCGGGTTCTCGTACGACGGCTACGGTGACTGGCATTCGCATTCGACTGTCGGCTCTCGCCTTTGCTTCAA
>Draft_100089013|Draft_100089016|TR
CGGCTGGCGATCCGTGGCGGCAACTGGAACAACGCCGCCATCTCGGGCGTGTTCGCGCTGAACCTGAACAACGCTCGGTCGAACACGAACACGAACATCGGCTCCCGCCCCGCTCTTG
>Draft_100089013|Draft_100089016|VR
CGGCTGGCGCTCCGTGGCGGCAGCTGGATCATCGCCGCCATCTCGGGCGTGTTCGCGCTGCACCTGAACGACGCTCGGTCGAACACGACCTCGGGCATCGGCTCCCGCCCCGCTTTTG
>Draft_100089415|Draft_100089417|TR
ACGCTGTCATCCTTGGTGGCAACTGGAACAATGGCTCGAACTCCGGTTCTCGTTGCTCGAATTGGAACAACTCGGCTTCGAATTCGAACAACAACATTGGTGTGCGGTGTGCTTGTGAC
>Draft_100089415|Draft_100089417|VR
ACGCTGTCGGCCTTGGTGGCGCCTGGGACAATGGCTCGGACTCCGGTTCTCGTTGCTCGCTTTGGGTCAACTCGGCTTCGTTTTCGCGCAGCGACCGTGGTGTGCGGTGTGCTTGTGAC
>Draft_100102967|Draft_1001029610|TR
CGCTGCGCGTGCCGCGATCCGTGGCGGCAACTTCAATGGCAACGGCGGAGTCTTCACGTTGAACGTCAACAATCCGCCCTCGAACGCTAACAACAACATTGGGTTCCGCGCCGGCAAG
>Draft_100102967|Draft_1001029610|VR
CGCTGCGCGTGCCGCGCTCCGTGGCGGCGCCTTCGTTGGCTACGGCGGAGTCTTCACGTTGCTCGTCACCGATCCGCCCTCGAACGCTTTCAGCAACATTGGGTTCCGCGCCGGCAAG
>Draft_100115685|Draft_100115682|TR
TGCCGATCCGGGGTGGCAATTGGAACAACACCTCGAATGCTGGCCTGGCTGCCTTGAACTTGAACAATCAGCGCTCCAACGTGAACAGCAACATCGGCTTCCGTCCCGCT
>Draft_100115685|Draft_100115682|VR
TGCCGCGCCGGGGTGGCANTTGGAACAACACCTCGGGTGCTGGCCTGGCTGCCTTGGACTTGCTCCATCAGCGCTCCAGCGTGTACGGCAGCTTCGGCTTCCGTCCCGCT
>Draft_100119954|Draft_100119952|TR
CTTCGGCGGCAACCGCGACAACGCGGCCAACTCTGGCTCGCGCTGCTCCAACTGGAACAACTATCCGTGGAACTCGAACTGGAACATCGGGGTTCGCGCCGCCTGTGAC
>Draft_100119954|Draft_100119952|VR
CTTCGGCGGCTCCCGCGCCGACGCGGCCAACTCTGGCTCGCGCTGCTCCCACTGGGACCTCTATCCGTGGCACTCGGTCTGGGCGATCGGGGTTCGCGCCGCCTGTGAC
>Draft_100121905|Draft_100121907|TR
TTTAGGCTTTGCCGATCCGTGGCGGTAATTGGAACAACTCTGCGAATGCAGGAGTGTTTGCTTTGAATTGCAACAATGCCCGCTCGAATACGAACGACAACATTGGCGCTCGGCCCGACT
>Draft_100121905|Draft_100121907|VR
TTGAGGCTTTGCCGTCCGTGGCGGTATTGGAGCAACTCTGCGGGTTGCGGGAGTGTTTGCTTTGTTGCTACTTGCCCGCTCGAATACGAACGTCAGCGTTGGCGCTCGGCCCGCCT
>Draft_100126387|Draft_100126389|TR
GCCGCGTCCGTCCATCTTCGGCGGCTCCGTGGTGGAACCGACGACGAACCGCCGGCTCGCGCCAGGCGAACGTCGACAACGTGGGCCGACAACTCGAACGAGAACCTGGGGGCGCGCGGCCGCAGTGAC
>Draft_100126387|Draft_100126389|VR
GCCGCGTCCGTCCCTCTTCGGCGGCTCCTGGTGGGACGACGGCTTCGCCGGCTCGCGCCAGGCGGACGTCGACGTCTGGGCCGGCTACTCGTGCGGGGACCTGGGGGCGCGCGGCCGCAGTGAC
>Draft_100130343|Draft_100130342|TR
CGACAACTGGAACAATAAGAACAACAACAATGCAGTTCGGTTAGTGCGTAGCGGAGTGTGA
>Draft_100130343|Draft_100130342|VR
CGACGTCTGGAACAATAAGAGCAGTAGTTTTTCTGTTCGGTTAGTGCGTAGCGGACAGTGA
>Draft_1001327512|Draft_1001327513|TR
ATCAGTGAGGGCTTTGTTGTCCGGCGGTAATGCGAATAATGGCGCTAATGCCGGGCTCTTCAATGCGAATTCGAATAACGCCCCGTCTAATACGAATGCGAACATCGGCTCTCGTCTATGCttttt
>Draft_1001327512|Draft_1001327513|VR
ATCCGTGAGGGCTTTGTTGTCCGGCGGTACTGCGTATCATGGCGCTGCTGCCGGGCTCTTCCATGCGTATTCGAATTACGCCCCGTCTAATACGGCTGCGNACNTCGGCTCTCGTCTTTGCTTCTT
>Draft_1001436311|Draft_1001436313|TR
CGGCTCGTTCAACTACTGGTCAGCGTCGGAGTACTCAGCGACGAACGCCTGGAACCAGAACTGGAACTCGTCGAATCCCGGCAACCAGAACAACAACAATAAGACGAATGCCTACTATGTGCGGGCTGTCAGGCGA
>Draft_1001436311|Draft_1001436313|VR
CGGCTCGTTCCCCTACTGGTCAGCGTCGGAGTACTCAGCGACGTACGCCTGGAGCCAGTACTGGCTCTCGTCGTTTCCCGGCTACCAGACCAACACCAGTAAGGCGGGTGCCTACTATGTGCGGGCTGTCAGGCGA
>Draft_100144792|Draft_100144793|TR
GTGCGCGCTTCCCGCTTCGCGGTGCTAACTGGAACAACGCCGGCAACGCTGGTCTGGCGACGTTGAACCTCAACAACTCCCGCGGCAACGTGAACAACAACATCGGGTTTCGCCCGGCTTCCG
>Draft_100144792|Draft_100144793|VR
GTGCGCGCTTCCCGCTTCGCGGTGCTGTCTGGGGCGACGCCGGCTACGCTGGTCTGGCGGCGTTGTACCTCAGCTACTCCCGCGGCAGCGTGTCCAGCAGCATCGGGTTTCGCCCGGCTTTCG
>Draft_100149587|Draft_100149584|TR
TTTTTGGTCTTCGTCGTCCAACTCTAATAATCGCAACAATGCGTGGAACTTCAATGGAGACAATGGAAACCTAGACAACAATAATCGTATTAATGACAACTCAGTCCGCTGTGTTGCCTTTGTGCGTGA
>Draft_100149587|Draft_100149584|VR
TTTTTGGTCTTCGTCGTCCGTCTCTAGTAATCGCAGCAGTGCGTGGCTCTTCAATGGAGACAATGGTTACCTAGGCCTCAATAGTCGTATTAATGACTACTCAGTCCGCTGTGTTGCCTTTGTGCGTGA
>Draft_100152564|Draft_100152562|TR
GCTCTGTGTCATTTCGCGCGGCAATTGGAACAACGGCAGCAATGCCGGTTCCCGCATCCGCAATCTGAACAACTCCCGATCCAACGCGAACAACAACGTTGGTTTCGCCGACTCC
>Draft_100152564|Draft_100152562|VR
GCTCTGTGTCATTTCGCGCGGCCCGTGGTACTACGGCAGCCTTGCCGGTTCCCGCTTCCGCAATCTGAACGCCTCCCGATCCGCCGNGNNCNGCNACGTTGGTTTCGCCGCCTCC
>Draft_100166617|Draft_100166619|TR
GGAGGTCTCCGTGCCTTTCAACGCGGTGGCAACTGGAACAATGGCTCGAACGCCGGGGTGTTTACGCTCAATTTGAACAATTCGCCCAGCAACACGAACAGCAACATCGGTTTCCGAGTTGCCCGG
>Draft_100166617|Draft_100166619|VR
GGAGGTCTCCGTGCCTTTCTACGCGGTGGCTACTGGAACAATGGCTCGTACGCCGGGGTGTTTGCGCTCCTTTTGAACAATTCGCCCAGCAGCACGTACAGCGACATCGGTTTCCGAGTTGCCCGG
>Draft_100166805|Draft_100166801|TR
CAACTGGCGGCGCCGCTCTTCGTGGTGGTAATTGGAACAATGGAACGAACGCTGGCGCTTTCACGTTGAATTTGAACAATTCGTCCGGCAATTCGAACACGAACATCGGCTTTCGCTGCGTTTAT
>Draft_100166805|Draft_100166801|VR
CATCTGGCGGCGCCGCTCTTCGTGGTGGTTTTTGGGTCAATGGAACGTACGCTGGCGCTTTCACGTTGGATTTGTACTATTCGTCCGTCGCTTCGGACTCGAACATCGGCTTTCGCTGCGTTTAT
>Draft_1001697910|Draft_1001697911|TR
CTGCGCTATTTGGCGGCAACTGGAACAACGGCTCGAACTCCGGTTCACGATGCTCCAATTGGAACAACGCCGCATCGAACTCGAACAACAACATCGGGTCGCGCTTTGCCTGTG
>Draft_1001697910|Draft_1001697911|VR
CTGCGCGATTTGGCGGCCTCTGGCTCGACGGCTCGGTCTCCGGTTCCCGGTGCTCCCTTTGGAACGCCGCCGCCTCGAACTCGGGCGACACCATCGGGTCGCGCTTTGCCTGTG
>Draft_100180909|Draft_100180906|TR
CGCTGTGCTATTTGGCGGCAACTGGGACAATGCGGCGAACTCCGGTTCGCGCGCGTCGAACTGGAACAACTCGCCATCGAACTCGAACGAGAACATCTGTGCGCGCGGCGTCTGTGA
>Draft_100180909|Draft_100180906|VR
CGCTGTGCTGTTTGGCGGCCCCTGGGACGGTGCGGCGAACTCCGGGTCGCGCGCGTCGCCCTGGAGCAACTCGCCGTCGAACTCGGGCGGGAGCATCTGTGCGCGCGGCGTCTGTGA
>Draft_100187729|Draft_100187726|TR
AGGCTCTGCCGATCCGTGGCGGCAATTGGAACAACGCGGCTATTGCTGGCGTGTTCAACCTCAATTGCAACAACACCCGGACGAACTCCAACAACAACATTGGGGCTCGTCCCGACT
>Draft_100187729|Draft_100187726|VR
AGGCCCTGCCGAGCCGTGGCGGCAATTGGACCAGCGCGGCTATTGCTGGCGTGTTCGCCCTCAGTTGCGGCGTCCCCCGGACGACCTCCCTCAACACCATTGGGGCTCGTCCCGCCT
>Draft_100246005|Draft_100246006|TR
TTGCCCAACTTGGTGGGAATTGGAACAACAGTGGTAATGCGGGGTTTTCTTACTGGAATCTGAACAATTCTTCCACGAACACGAACATGAACATCTCCGGCCAGACTCTTA
>Draft_100246005|Draft_100246006|VR
TTGCCCTCCTTGGTGGGCGTTGGACCTACGGTGGTGATGCGGGGTTTTCTTACTGGGATCTGGACACTTCTTCCACGTACGCGAGCGCGGGCGTCTCCGGCCGGCTTCTTA
>Draft_100274919|Draft_100274917|TR
CCGCGTGGTCAATGTCAGCAGTAATGCGAATAATGGCACGAATGCAGGCACTTTCTATGTGAATGCTAATAATGCTTCATCTAATCGTAATCGTAATATTGGCACCCAGCTTGCTG
>Draft_100274919|Draft_100274917|VR
CCGCGTGGTCTNTGTCGGCGGTAGTGCGCTTNATGGCGCGAGTGCGGGCGCTTTCTGTGTGAATGCTNNTGNTGCTTCCTCTAGTCGTGNTCGTAGCTNTTGGCGCCCGGCTAGCTG
>Draft_100295052|Draft_100295055|TR
CGTGCAGTCCAACGACTACTGGTCCGGTACGGAGTACGCGCCGAATCCGAACAACGCGTGGAACTTCAACACCAACGACGGCAACCAGAACAACGACGACAAG
>Draft_100295052|Draft_100295055|VR
CGTGCAGTCCAGCGTCTACTGGTCCGGTACGGAGTACGCGCCGTATCCGAACCTCGCGTGGTACTTCTACACCTACTACGGCCTCCAGCGCAACTACGGCTAG
>Draft_100322973|Draft_100322971|TR
TGTGTCCGATTGTTGGTGGTAACTGGAATAACAGCACGAATGCTGGAGTGTTTAACTTGAATTTGAATAACGCTCGTACGAACAGTAACAACAATGTGGGTTTTCGCCTCGACTTTT
>Draft_100322973|Draft_100322971|VR
TGTGTCCGATTGTTGGTGGTCGCTGGAATAACGGCACGGCTGCTGGAGTGTTTAGCTTGTCTTTGNATNNCGCTCGTGCGNNCAGTAACNNCTCTGTGGGTTTTCGCCTCGCCTGTT
>Draft_100342264|Draft_100342261|TR
GCCTTCGTCAGCGAATATCAATCAGGCTGTTTTAGCTGGTGGCGGTTCTTGCACTGGGACTAGCGCCAACAATGTGAACAATAACAACAACAACTGGTTCCGCTGCGTCCGCTAG
>Draft_100342264|Draft_100342261|VR
GCCTTCGTCTGCGACTTACGACTCTGCGGTCTTAGCAGGCGGGGGCACTTGCACTGGGACAAGCGCCAACACTGTGAACCTGAACGGCAACGGCTGGTTCCGTTGCGTCCGCTAG
>Draft_100347373|Draft_100347376|TR
ACCGCCAGCAACAACTATTGGACATCCACCACGCGCGCGAGCAACACTTCCAACGCGTGGAACGTGAATTTCAACAACGGCAACACGAACAACAATGGCAAGACGAATAGCTATTATGTCCGGTGCGTTCGCGGGTAAT
>Draft_100347373|Draft_100347376|VR
ACCGCCAGCGGCCCCTATTGGACATCCACCACGCGCGCGGCCCTTCCCTCGCGTGGTACGTGTCTTTCGGCCTCGGCTTCACGACCAGCTTTGGCGAGACGTATAGCTATTATGTCCGGTGCGTTCGCGGGCAAT
>Draft_100347415|Draft_100347416|TR
GCTTTTTGGTTGCTCTGCTGGGTGGTAATTGGAATAACAGTTCGAATACCAGCGGTTGTTATTGGAATCTGAATAACACTTCTTCGAATCGGAATCGTAACATCAGCGCGCACTCACTACATGT
>Draft_100347415|Draft_100347416|VR
GCTTTTTGGTTGCTCTGCTGGGTGGTGGTTGGAGTCACGGTTCGTATGCCGGCGGTTGTTATTGGGCTCTGTATGACGCTTCTTCGGTTCGGGCTCGTACCGTCGGCGCGCGCTCGCTGCATGT
>Draft_100354623|Draft_100354625|TR
GCTTTCGTCGGTGGTAATTGGAACGATGGTGTTAATGCGGGTCCGTTCTATTGGAATCTGAACAACAGTCTCGGCAACTCGAATGTGAATATCGGCGCCCGTCATTCT
>Draft_100354623|Draft_100354625|VR
GCTTTCGTCGGTGGTTATTGGANCGNTGGTGTTTCTGCGGGTCCGTTCTNTTNGGNTCTGNACNACANTCTCGGCCTCTCGCTTGTGAATTTCGGCGCCCGTCTTTCT
>Draft_100376195|Draft_100376193|TR
AATCACGTCGTGATTATCAGCAGTAACGCTAATAATGGCACGAATGCAGGCACGTTCATCGTGAATGCGAATAATGATTCATCGAATCGTAATCGTAATATTGGCACGCACCTTGCTGTT
>Draft_100376195|Draft_100376193|VR
AATCGCGTCGTGNTTTTCGGCGGTGNCGCTAATAATGGCGCGNNTGCGGGCGCGTTCNTCGTGCTTGCGCTTAATGATTCGTCGAATCGTGCTCGTAATGTTGGCGCGCGCCTTGCTTTT
>Draft_100386682|Draft_100386686|TR
CTGAGTTTTCCAGCAATAATGCATGGAACCAGAATTTCAATACCTCTAATCCTGGTA
>Draft_100386682|Draft_100386686|VR
CTGAGTTTTCCAGCAATCTAATGCATGGTACCAGTACTTCTCTACTTCTAATCCTGGTA
>Draft_100392652|Draft_100392651|TR
CCACGGCCTCTTGGGCGGCAATTGGAATAACAGTGCGAAATGCGGCTCACGCAGTTCGAATTGGAATAACTTCGCCNCTCNNTCTGNATTCCANCNATTCGGCGCGCGGCGTCACGGA
>Draft_100392652|Draft_100392651|VR
CCGCGGCCTCTTGGGCGGCGGTTGGGGTACCGGTGCGAGCTGCGGCTCGCGCGGTTCGGCTTGGAGTATTTCGCCGCTCGATCTGAGGTCCGGCGATTCGGCGCGCGGCGTCGCGGA
>Draft_100434705|Draft_100434703|TR
ATGTGCCCGTTGCGTGGTGGGAACTTCAACAACTCCGGGATTTCGGGGTTGTCTGCGTTGAATTGCAACAATGCTCGCTCGAATGTGAACACGAACAATGGTGGTCGGCTGGACT
>Draft_100434705|Draft_100434703|VR
ATGTGCCCGTTGCGTGGTGGGACCTTCAGCGACTCCGGGGTTTCGGGGTTGTCTGCGTTGNNTTGCANCNNTGCTCGCTCGNATGTGGGCNCGNGCCTTGGTGGTCGGCTGGCCT
>Draft_100484103|Draft_100484102|TR
TTGCGTTGTTGGGTGGTAATTGGAACAACGGTGCGAATGATGGGTTGTCGTACTGGAACTTGAACAACACCTCATCGAATACGAACATCAACATCGGCGCGCGTCTTCTTA
>Draft_100484103|Draft_100484102|VR
TTGCGTTGTTGGGGGGTGCTTGGAGCGGCGGTGCGCTTGGTGGGTTGTCGTACTGGAACTGGAGCTACGCCTCGTCGAATGCGGGCATCAACATCGGCGCGCGTCTTCTTA
>Draft_100520842|Draft_100520847|TR
CTTTTTCCCATCGCGTCCGGCAACTGGAACAACGCCGCCAAAGCGGGTGTGTTCTACCGGAACTGGAACAACAACCGGTCCAATGACAACAACAACATTGGTTTCCGGGCCTCCGACTGTG
>Draft_100520842|Draft_100520847|VR
CTTTTTCCCATCGCGTCCGGCCTCTGGAACAGCGCCGCCTTTGCGGGTGTGTTCTTCCGGTACTGGATCTACTACCGGTCCAGTGTCAACGTCGTCTTTGGTTTCCGGGCCTCCGCCTATG
>Draft_100528493|Draft_100528495|TR
TCCGTTTGCCGGCGGTGCCGGCTCTTCGTGGAACGTTAACTTCAACAATGGTAATACGAACAACAACGACCAGACTAACAACAACTACGTTCGCTGTGTTCGCTGA
>Draft_100528493|Draft_100528495|VR
TCCGTTTGCCGGCGGTGCCGGCTCTTCGTGGGTCGTGTACTTCAGCAATGGCGGTGCGGGCTACGGCGGCCAGACTGGCAACGTCTACGTTCGCTGTGTTCGCTGA
>Draft_100535632|Draft_100535631|TR
TTTTTCTTCGTGGGGCTAATGCTAATAATGGTGCTAATACGGGTGTCTTTACGATTAACCTGAATTGGAATGCTACTAATACTAATAGGAATGTTGGCTTCCGTTGTGCTTTTTAG
>Draft_100535632|Draft_100535631|VR
TTTTTCTTCGTGGGGCTGCTGCTTCTTATGGTTCTTATGCTGGTATCTTTGCGCTTTACCTGGGTTGGGATGCTACTTCTACTGGTAGGAGTGTTGGCTTCCGTTGTGCTTTTTAG
>Draft_100631833|Draft_100631831|TR
ATTGTCTATGTCGGTGGCAATGCGAACAATGGCCTCAATGCAGGTGCCTTCTACGTGAATGCCAACAACACTTCGACGAATTCGAACACGAACATCGGCAGCGCACTCT
>Draft_100631833|Draft_100631831|VR
ATTGTCTATGTCGGTGGCNATGCGGACGCTGGCCTCGATGCGGGTGCCTTCTGCGTGNGTGCCNGCNACGCTTCGNCGNNTTCGGNCACGGGCNTCGGCGGCGCGCTCT
>Draft_100648862|Draft_100648865|TR
AAGCGCGGCGATCTGGGGCGGCAACTGGAACAATGGCTCGAACTCCGGGTCGCGCTGTTCCAACTGGAACAACTCCCCGACGAACTCGAATGACAACATCGGGTCTCGCGGCCGCTGTGACGAC
>Draft_100648862|Draft_100648865|VR
AAACGCGGCGNTCTGGGGCGGCNNCTGGANCNNTGGCTCGNNCTCCGGGTCGCGCTGTTCCCTCTGGGACGGCTCCCCGACGGCCTCGAGTGGCAGCCGCGGGTCTCGCGGCCGCTGTGACCAC
>Draft_100655293|Draft_100655291|TR
CGCTGGAGCATTCACACTGAATCTGAACAATTCACCTGCTAACACGAATACGAACATTGGGTTTCGCTGCGCCCGCTAGGAAC
>Draft_100655293|Draft_100655291|VR
CGCTGGGGCATTCGCGCTGAATCTGAGCGTTTCGCCTGCTTCCGCGAGTACGAACATTGGGTTTCGCTGCGCCCGCTAGGAAC
>Draft_100665011|Draft_100665014|TR
GACCGAGTTCAATGCCACGAACGCCTGGAAACAGAACTTCAGCAATGGCAATCAGaacaacaacaacaagaacaacaCGAACTATGTTAGGGCAGTCCGCAAA
>Draft_100665011|Draft_100665014|VR
GACCGAGTTCANTGCCACGGCCGCCTGGGGACAGACCTTCAGCGATGGCCGTCAGAACAACAACGGCAAGAACGGCACGTACTATGTTAGGGCAGTCCGCAAA
>Draft_100691703|Draft_100691701|TR
ATTGTCTATGTCGGTGGCAATGCGAACAACGGCCTCAATGCAGGTGCCTTCTACGTGAATGCCAACAACGATTCGACGAATTCGAACACGAACATCGGCAGCGCACTCT
>Draft_100691703|Draft_100691701|VR
ATTGTCGTTGTCGGTGGCAATGCGAGCGACGGCCTCAATGCGGGTGCCTTCTGCGTGTCTGCCGGCGACGGTTCGACGTCTTCGAGCACGGGCATCGGCGGCGCGCTCT
>Draft_100865501|Draft_100865503|TR
ACTGGTCCTCGTCCGAGAACAATAACAACAATGCCTGGATCCAGAGGTTCAGTGACGGCAGCAACAACAACAACAATAAGAACAACAGCTACTTCGTACGCTGTGCCCGGAGATGA
>Draft_100865501|Draft_100865503|VR
ACTGGTCCTCGTCCGAGAGCGTTAACTTCTATGCCTGGATCCAGAGGTTCAGTGACGGCAGCGACCACTACGGCATTAAGAACTACAGCTACTTCGTACGCTGTGCCCGGAGATGA
>Draft_100909273|Draft_100909271|TR
ATGCGGTGCTCTTGGGCGGCAACTGGAACAACGGGGCTAACTCCGGTTCTCGATGCTCGAACTGGAACAACGCTGCGTCGAACTCGAACAACAACATCGGTTCGCGCTTCTGCTGTGA
>Draft_100909273|Draft_100909271|VR
ATGCGGTGTTCTTGGGCGGCAACTGGAGCAACGGGGCTAACGCCGGTTCTCGGTGCTCGGTCTGGGCCGACGCTGCGTCGTTCTCGGACCTCGCCATCGGTTCGCGCTTCTGCTGTGA
>Draft_100954612|Draft_100954614|TR
GGGGTGTGGGCGTTGAAGTCTCAACAATGTCCGGAGTAACGCGAACAACAATGTGGGCGGCCGGGCGGACT
>Draft_100954612|Draft_100954614|VR
GGGGTGTGGGCGTTGTCTCTCTACGGTGTCCGGGGTCGCGCGTACTACGATGTGGGCGGCCGGGCGGCCT
>Draft_100978484|Draft_100978481|TR
GTGGCAACCGCAACAACGGCTCGATCTGCGGTTCGCGCGCGTCCAACTGGAACAACGCGCCGTGGAACTCGAACTGGAACATCGGCTTGCGCGCCCGTTGTGA
>Draft_100978484|Draft_100978481|VR
GTGGCTCCCGCAGCCTCGGCTCGATCTGCGGTTCGCGCGCGTCCGCCTGGCACGGCGCGCCGTGGGACTCGAGCTGGGGCTTCGGCTTGCGCGCCCGTTGTGA
>Draft_101015702|Draft_101015704|TR
GCGGCAATCGTACGAACGGGGCCTACTCGGGCTCTCGCAACGCGAATTTGAACAATTCGCCCACGAACGTGAATTGGAACATTGGCGTTCGGGCCGCCTGTGACGAC
>Draft_101015702|Draft_101015704|VR
GCGGCTATCGTACGAACGGGGCCTACTCGGGCTCTCGCCACGCGGTTTTGAACAATTCGCCCGCGTACGTGAATTGGTACATTGGCGTTCGGGCCGCCTGTGACCAC
>Draft_101092763|Draft_101092761|TR
TCGGCGGTAACTGGAACAATGGCTCGAATGCGGGTCTCTGGTATTGGAATTCTAACAATGCTGCTTCGAACACGAACTCGAACATCGGCGGTCGCAATCTT
>Draft_101092763|Draft_101092761|VR
TCGGCGGTNNCTGGNACNNTGGCTCGANTGCGGGTCTCTGGTATTGGNATTCTAACNNTGCTGCTTCGNNCNCGNNCTCGNNCNTCGGCGGTCGCCTTCTT
>Draft_101194471|Draft_101194474|TR
CCCCAAGAGCGGGGCGGGCCCCGATGTTCGTGTTGGAGTTGGAACGGGCGTTGTTCAAGTTCAAGATGAACACC
>Draft_101194471|Draft_101194474|VR
CCACAAAAGCGGGGCGGCCCCGATGTACGAGTTGGAGCTGGACCGGGCGCCGTCCAAGATCAAGACGAACACC
>Draft_101281564|Draft_101281561|TR
ATGGTAATCAGAACAACAACAACAAGACGAACACGAACTATGTTCGTGCTGTA
>Draft_101281564|Draft_101281561|VR
ATGGTGGTCAGACCTACGGCACCAAGACGTACTCGGACTATGTTCGTGCTGTA
>Draft_101597184|Draft_101597181|TR
CGGCGGTAACTGGAACAATGGTTCGAATGCTGGTTTGTGGAACTTGAACTGTAACAACGATGCGTCTAACTCGAATACGAACATCGGTGCCCGCCTCGCTAA
>Draft_101597184|Draft_101597181|VR
CGGCGGTCTCTGGGGCAGTGGTTCGGATGCTGGTTTGTGGCACTTGCTCTGTTCCGGCGGTGCGTCTTACTCGGATCCGGACATCGGTGCCCGCCTCGCTAA
>TuiMalila_10016011|TuiMalila_10016015|TR
AACGTTGTGGGTGGTTTTGCTAATAACAACTACTGGAGTTCTACGGAgaacaatagtaacaacgcgtggaaccaga
>TuiMalila_10016011|TuiMalila_10016015|VR
AACGTTGTGGGTGGTTTTGCTAGTAGCATCTACTGGAGTTCTACGCAGGGCAATAGTATCACCGCGTGGTCCCAGA
>TahiMoana_10022841|TahiMoana_10022845|TR
AACGTTGTGGGTGGTTTTGCTAATAACAACTACTGGAGTTCTACGGAgaacaatagtaacaacgcgtggaaccaga
>TahiMoana_10022841|TahiMoana_10022845|VR
AACGTTGTGGGTGGTTTTGCTAGTAGCATCTACTGGAGTTCTACGCAGGGCAATAGTATCACCGCGTGGTCCCAGA
>KiloMoana_1000003038|KiloMoana_1000003034|TR
AACGTTGTGGGTGGTTTTGCTAATAACAACTACTGGAGTTCTACGGAgaacaatagtaacaacgcgtggaaccaga
>KiloMoana_1000003038|KiloMoana_1000003034|VR
AACGTTGTGGGTGGTTTTGCTAGTAGCATCTACTGGAGTTCTACGCAGGGCAATAGTATCACCGCGTGGTCCCAGA
>Abe_1000005535|Abe_1000005539|TR
AACGTTGTGGGTGGTTTTGCTAATAACAACTACTGGAGTTCTACGGAgaacaatagtaacaacgcgtggaaccaga
>Abe_1000005535|Abe_1000005539|VR
AACGTTGTGGGTGGTTTTGCTAGTAGCATCTACTGGAGTTCTACGCAGGGCAATAGTATCACCGCGTGGTCCCAGA
>JGI997J19993_100000826|JGI997J19993_100000824|TR
CGAGTGCTGCAATTCGGTGGGAATTTGACGAATCCTGGTATTTCGGGTCTTTCGACTTGGAATGGCAACAATGCTTCTTCGAACTCTAATTGGAATATTGTCTCTCGTGCGA
>JGI997J19993_100000826|JGI997J19993_100000824|VR
CGAGTGCTGCGGTTCGGTGGGGGTTTGGCGAATCCTGGTCTTTCGGGTCTTTCGACTTGGCGTGGCGGCGATGCGTCTTCGAACTCTAATTGGGGGATTGTCTCTCGTGCGA
>JGI997J19993_100015117|JGI997J19993_100015114|TR
CACGGCCGTGCTACTCGGTGCCAATTGGAGCAATGGTGCGAACGCGGGTTCTCGCGCGTCGAACTGGAACAACGCCCCTAGCAACTCGAACAACAACATCGGGTCTCGCGCCGTCTGTGACGAC
>JGI997J19993_100015117|JGI997J19993_100015114|VR
CACGGCCGTGCTGCTCGGTGCCAGTTGGAGCGGTGGTGCGAACGCGGGTTCTCGCGCGTCGTACTGGAACAACGCCCCTAGCAGCTCGAACAACGGCCTCGGGTCTCGCGCCGTCTGTGACCAC
>JGI997J19993_10014875|JGI997J19993_10014872|TR
TCGGGCCGGAACCGCGTGAATCGTGGCGGTAGCTGGAACAACGACGCGAGGAACCTGCGGTCAGCGAATCGCAACAACAACTCGCCCGGCAATCGCAACAACAATTTGGGCTTCCGCCTTGTGAG
>JGI997J19993_10014875|JGI997J19993_10014872|VR
TCGGGCCGTTACCGCGTGGGTCGTGGCGGTAGCTGGGCCGACGGCGCGTGGTCCCTGCGGTCGGCGGATCGCGACTACGACTCGCCCGGCGATCGCAGCCTCAATTTCGGCTTCCGCCTTGTGAG
>JGI997J19993_100160211|JGI997J19993_100160212|TR
TGGCCTCCGTGTGCTCCTGGTAGGCGGTAATGCGAATAACGAGTCGAATGCAGGTCCGTTCTATTGGAATGCGAATAATACGGCTTCGAATACGAATGCGAATATCGGCGGGCAGCTCTGCT
>JGI997J19993_100160211|JGI997J19993_100160212|VR
TGGCCTCCGTGTGCTCCTGGTGGGCGGTTATGCGGTTTTCGGGTCGCCTGCGGGTCCGTTCTCTTGGCATGCGGCTTATGCGGCTTCGTATACGCATGCGTATCTCGGCGGGCGGCTCTGCT
>JGI997J19993_10017704|JGI997J19993_10017703|TR
GTTTGCATTTCAGGCAGTAATCTGAATAATTCTTCGAATGCAGGTGTCAGTTATTTGAATTTCAACAATTCTGTTTCTAATTCGAATTGGAATCAATCTTCGCGGT
>JGI997J19993_10017704|JGI997J19993_10017703|VR
GTTTGCCTTTCGGGCGGTGCTCTGGCTAATTCTTCGAGTGCGGGTGTCGGTTGTTTGAATTTCGACTATTCTGTTTCTAGTTCGTATTGGGGTCGGTCTTCGCGGT
>JGI997J19993_10050312|JGI997J19993_10050314|TR
GGTTCTAATGCAGGTTTATTCTATTGGAATTTGAATAATGATTCTTTGAATGATAATGTGAATATTGGCAGTCAGGTATGCTT
>JGI997J19993_10050312|JGI997J19993_10050314|VR
GGTTCTTATGCGGGTTTCTTCTATTGGCATTTGAATTATGATTCTTTGAGTGATTATGTGCGTATTGGCGGTCGGGTGTGCTT
>JGI11772J19994_10000424|JGI11772J19994_10000421|TR
AATGCTTCGCTCCTTGGTGCGAACTGGAACAATGGCGTGAACGCTGGTTCTCGTTCTTCGAACTGGAACAACTCAGCTTCTAATTCGAACAACAACATCTCGCTGCGTTCCGCTTGTGAC
>JGI11772J19994_10000424|JGI11772J19994_10000421|VR
AATGCTTCGCGCCTTGGTGCGGACTGGAACGATGGCGTGGTCGCTGGTTCTCGTTCTTCGTACTGGAACACCTCAGCTTCTTATTCGGCCAGCAGCCTCTCGCTGCGTTCCGCTTGTGAC
>JGI11772J19994_10038763|JGI11772J19994_10038761|TR
GTCGTGAAACTCAGTGGTAATGCGAATAATGGTTCGAATACTGGTACTTTCTATCTGAATACGAATAATGCTTCGTCTAATTCGAATGTTAATATCGACTC
>JGI11772J19994_10038763|JGI11772J19994_10038761|VR
GTCGTGGCGCTCGGTGGTAATGCGTCTGATGGTTCGAGTGCGGGTGCTTTCTGTCTGTATACGAAGCCTGCTTCGTCTGATTCGTATGTTAGTATCGGCTC
>Deep_1000007293|Deep_1000007295|TR
ACGCAGTCCGAGAGCAACTCCAACAACGCGTGGAACCAGAACTTCGGCAATGGCAACCAGAACAACAACCACAAGAACAACGAGTTTCGCGCTCGGGCCGTCCGCAGAT
>Deep_1000007293|Deep_1000007295|VR
ACGCAGTCCGAGAGCACCTCCAACCACGCGTGGCGCCAGTACTTCGGCGCTGGCAGCCAGTACTACGACCTCAAGAACAACGAGTTTCGCGCTCGGGCCGTCCGCAGAT
>Deep_1000007293|Deep_1000007296|TR
GACGCAGTCCGAGAGCAACTCCAACAACGCGTGGAACCAGAACTTCGGCAATGGCAACCAGAACAACAACCACAAGAACAACGAGTTTCGCGCTCGGGCCGTCCGCAG
>Deep_1000007293|Deep_1000007296|VR
GACGCAGTCCGAGAGCAACTCCGGCAACGCGTGGTTCCAGGACTTCGGCGGTGGCGGCCAGGACGGCAACCACAAGGACGGCGAGTTTCGCGCTCGGGCCGTCCGCAG
>WOR52_100075317|WOR52_100075315|TR
AAGGCGAGTCGCGGGCGTGGGTTGTCAATTTCAACAACGGTAATTGCAATTGGAACAACTTCGACAACAACAACTATGTGCGTGCGGTTCGTTCCGGAAAATCGTCAAT
>WOR52_100075317|WOR52_100075315|VR
AAGGCGAGTCGCGGGCGTGGGTTGTCTATTTCTACTACGGTTATTGCTATTGGTACGGCTTCGACTACATCAGCTACTATGTGCGTGCGGTTCGTTCCGGACAATCATCCAT
>WOR52_100075317|WOR52_100075318|TR
AAGGCGAGTCGCGGGCGTGGGTTGTCAATTTCAACAACGGTAATTGCAATTGGAACAACTTCGACAACAACAACTATGTGCGTGCGGTTCGTTCCGGAAAATCGTC
>WOR52_100075317|WOR52_100075318|VR
AAGGCGAGTCGCGGGCGTGGGTTGTCGATTTCAACTACGGTTATTGCGGTTGGGTCAGCTTCGACAACAACAACTATGTGCGTGCGGTTCGTTCCGGACAATCATC
>WOR52_100125273|WOR52_100125276|TR
GCCGTGTGTTGCGTGGTGGTGCGTTCAACAACAATCGAGAGAATCTGCGTTGTGCCAACCGTAACAACAGGAATCCACACAATCGGAACAACAATGTTGGTTTTCGTGTGGTTCGTTCGCTTAATCATGA
>WOR52_100125273|WOR52_100125276|VR
GCCGTGTGTTGCGTGGTGGTGCGTTCTACAACGTTCGTGAGGATCTGCGTTGTGCCTACCGTGACAGCAGGTATCCACACTATCGGAGCGTCGATGTTGGTTTTCGTGTGGTTCGTTCGCTTAGTCATGA
>WOR52_100157666|WOR52_100157663|TR
TATTGTTTCCAACAACTACTGGTCTTCTACCGAGTACAGCTCTACCAACGCTTACAACCTGAACTTTAATAATGGCAGTGTGAACAACAACAATAAGACCAATAGCAACTACGTTAGGTGTGTGAGGGGG
>WOR52_100157666|WOR52_100157663|VR
TATTCTTTCCAGCCACTACTGGTCTTCTACCGAGTGCAGCTCTACCAGCGCTTACCACCTGTACTTTACTAGTGGCAGTGTGTACGCCTACAATAAGACCAGTAGCTACTACGTTAGGTGTGTGAGGGGG
>WOR52_100164482|WOR52_100164484|TR
GATCGCCGCGTGTTGCGTGGTGGTTCCTGGAACAATAACGAGAACAATCTGCCATGCTCGATTCGTAACAGGAACAACCCAGAGAACCGTAACAACAATATCGGTTTTCGTGTGGTGTGCGGCGCTTA
>WOR52_100164482|WOR52_100164484|VR
GATCGCCGCGTGTTGCGTGGTGGTTCCTGGCTCCTTAGCGTGAGCAATCTGCCATGCTCGTTTCGTTACTGGTACTACCCAGTGTACCGTCTCAACTATATCGGTTTTCGTGTGGTGTGCGGCGCTTA
>WOR52_100270234|WOR52_100270232|TR
CCGTGCGTTGCGTGGCGGCTCGTGGATCAATAATAATGAGAATCTGCGTTGTTCGGCACGTAACAACAATCAACCCCATAATAGGAACAATAATATTGGGTTTCGTGTCGTGCGCCCCCAATC
>WOR52_100270234|WOR52_100270232|VR
CCGTGCGTTGCGTGGCGGCTCGTGGATCAATGATGGTGGGGATCTGCGTTGTTCGGCGCGTGACATCAATCGGCCCCATGTTAGGTACGATAATATTGGGTTTCGTGTCGTGCGCCCCCAGTC
>WOR52_100296328|WOR52_100296325|TR
ATTGTCGCCAGCAATTATTGGTCTTCTTCAGAGAACAGCGCTAACAACGGTTATAACCTGAACTTCAATAATGGCAATGTCAACAACAACAATAAGTCCAATAACAACTATGTTCGCTGCGTCCGAGGGAAAT
>WOR52_100296328|WOR52_100296325|VR
ATTGTCGCCAGCGATTATTGGTCTTCTTCAGAGGACAGCGCTAACAACGGTTATACCCTGTACTTCGGTAATGGCGATGTCAGCAACCACACTAAGTCCTATTACAGCTATGTTCGCTGCGTCCGAGGGCAAT
>WOR52_100386095|WOR52_100386097|TR
GCCTTCCACCGGGGTGGCAATTGGAACAATGGTTCTAACGCTGGCGTGTTTACGCTCAACTTGAACAACACGCCGTCCAACTCTAACTATAACATTGGATTTCGCTGCTCTCGGAAG
>WOR52_100386095|WOR52_100386097|VR
GCCTTCCGCCGGGGTGGCGATTGGGACCATGGTTCTCTCGCTGGCGTGTTTGCGCTCGACTTGGACTACTCGCCGTCCAGCTCTGCCTATAGCATTGGCTTTCGCTGCTCTCGGTAG
>WOR52_100411223|WOR52_100411224|TR
AGGCCGAGGACCTTGCGCGGCGGGTCGTGGAACAACAATCAGAGGAACGCCCGCGTGAATGAGCGCAACAGGAACAATCCTGACAACTCGAACAACAACATCGGGTTTCGGGTTGTGGCGTCCCACG
>WOR52_100411223|WOR52_100411224|VR
AGGCCGTGCCTTGCGCGGCGGGTCGTGGAGCGGCGCTCAGTGGGGCGCCCGCGTGGGTGTGCGCGACGGGTACCTTCCTGTCCTCTCGGTCAGCGACCTCGGGTTTCGGGTTGTGGCGTCCCCCG
>WOR52_100420552|WOR52_100420553|TR
AAGGCCGCGTGGTGCGCGGGGGCTCGTTCAACAACAATCAGCACAATCTGCGCTGTGCGAACCGCAACAGGAACAATCCGCACAACCGTAACAATAACCTCGGCTTTCGCATGGTTCGCGGCGTTTA
>WOR52_100420552|WOR52_100420553|VR
AAGCCCGCGTGGTGCGCGGGGGCTCGTTCGGCGGCGGTCGGCACTATCTGCGCTGTGCGCTCCGCGGCGGGTACGGTCCGCGCGACCGTGGCTATAACCTCGGCTTTCGCATGGTTCGCGGCGTTTA
>shallow_100023512|shallow_100023514|TR
ACGCAGTCCGAGAGCAACTCCAACAACGCGTGGAACCAGAACTTCGGCAATGGCAACCAGAACAACAACCACAAGAACAACGAGTTTCGCGCTCGGGCCGTCCGCAGAT
>shallow_100023512|shallow_100023514|VR
ACGCAGTCCGAGAGCACCTCCAACCACGCGTGGCGCCAGTACTTCGGCGCTGGCAGCCAGTACTACGACCTCAAGAACAACGAGTTTCGCGCTCGGGCCGTCCGCAGAT
>shallow_100023512|shallow_100023515|TR
GACGCAGTCCGAGAGCAACTCCAACAACGCGTGGAACCAGAACTTCGGCAATGGCAACCAGAACAACAACCACAAGAACAACGAGTTTCGCGCTCGGGCCGTCCGCAG
>shallow_100023512|shallow_100023515|VR
GACGCAGTCCGAGAGCAACTCCGGCAACGCGTGGTTCCAGGACTTCGGCGGTGGCGGCCAGGACGGCAACCACAAGGACGGCGAGTTTCGCGCTCGGGCCGTCCGCAG
>JGI2065J20421_100001268|JGI2065J20421_100001266|TR
GCGTCTGCCTAACCGTGGCGGGAATTGGGCCAATGGTGCCAATGCTGGGGTCTTCAACCTGAACCTGAACAACCTGCGGTCTAATGCCGGTACGAATATTGGTTCGCGCGCAGCTTT
>JGI2065J20421_100001268|JGI2065J20421_100001266|VR
GCGTCTGCCTCTCCGTGGCGGGTATTGGGCCAATGGTGCCTATGCTGGGGGCTTCTACCTGTCCCTGTACAGCCTGCGGTCTAATGCCGGTACGTCTATTGGTTCGCGCGCAGcttt
>JGI2065J20421_10020841|JGI2065J20421_10020844|TR
AATAGCTCTAATCGCGTGATACGTGGTGGCAGCTGGAACAACAATGCCAGGAACTGCCGGTCAGCTAACCGCAATAGGAACGACACCGACAACCGCAACAACAACGTTGGCTTCCGTCTTCTGAG
>JGI2065J20421_10020841|JGI2065J20421_10020844|VR
AATAGCCCTAATCGCGTGATGCGTGGTGGCGGCTGGCACTACGATGCCAGGGACTGCCGGTCAGCTGACCGCGGTAGGGACGTCGCCGGCGACCGCAGCGGCAGCGTTGGCTTCCGTCTTCTGAG
>JGI2065J20421_10063416|JGI2065J20421_10063413|TR
GCGGTTTTGCTAGTGCCTACTATTGGAGTTCTACCGAGAACAATaacaacaacgcatggaaacagaacttcgacaatggcaaccagaacaacaacaataagaacaacacaaACAGGGTGCGTGCTGTTCGGGATTTTAAA
>JGI2065J20421_10063416|JGI2065J20421_10063413|VR
GCGGTTTTGCTAGTGCCTACTATTGGAGTTCTACCGAGGGCAGTAACTACGGCGCGTGGGCTCAGTACTTCGCCAGTGGCTACCAGGACAACTACGGTAAGGACGTCACGTACAGGGTGCGTGCTGTTCGGGCTTTTTAA
>EFB_10004513|EFB_10004514|TR
CTCGTGTGGTGTATCGGTCGAACAACAACGCGAACGCGTTAGGCGGTGTTTCGTATGCGAACGCGAATAACGATTCATCGAACACGAATGCGAACATCGGTGTTCGGCTTGC
>EFB_10004513|EFB_10004514|VR
CTCGTGTGGTGTATCGGTCGTACTTCTACGCGAACGCGTTAGGCGGTGTTTCGTATGCGGTCGCGTCTTACGATTCATCGTTCGCGAGTGCGTTCATCGGTGTTCGGCTTGC
>EFB_100129136|EFB_100129133|TR
CGCAGTACTCAGCCAACAACGCATGGAATCAGAATTTCGATGATGGCAATCAGAACAACAACGACAAGAACAACGAGGGCCGTGTTCGCCCCGTCCGC
>EFB_100129136|EFB_100129133|VR
CGCAGTTCTCAGCCATCAGCGCATGGGGTCAGGGTTTCGATGGTGGCGGTCAGTACGACGGCAACAAGAACAACGAGGGCCGTGTTCGCCCCGTCCGC
>EFB_100129136|EFB_100129134|TR
TCGCAGTACTCAGCCAACAACGCATGGAATCAGAATTTCGATGATGGCAATCAGAACAACAACGACAAGAACAACGAGGGCCGTGTTCGCCCCGTCCGC
>EFB_100129136|EFB_100129134|VR
TCGCAGTACTCAGCCAACGGCGCATGGCTTCAGAATTTCGATGATGGCTATCAGAACACCAGCGGCAAGGGCACCGAGGGCCGTGTTCTCCCCGTCCGC
>EFB_1001497104|EFB_1001497105|TR
GGTGTATCGGTCGAACAACAATGCGAATGCTAATGGCGGTGTCTCGTATGCGAATGCGAATAACGATTCATCGAATGCGAACACGCACATTGGTTGTCGGCTCGC
>EFB_1001497104|EFB_1001497105|VR
GGTGTATCGGTCGAGCAACTATGCTCATGCTTATGGCGGTGTCTCGGCTGCGTTTGCGTATAGCGATTCATCGTCTGCGAGCACGCACGTTGGTTGTCGGCTCGC
>EFB_1001651128|EFB_1001651130|TR
GCTTCCAGCGCTTGGGGGGTGAACTTCAACAACGGCAACGTCAACACCAACAACCGCCTGAGCGCCTATCGTGTTCGCCCCGTTTCCGCAA
>EFB_1001651128|EFB_1001651130|VR
GCTTCCAGCGCTTGGGGGGTGTACTTCAGCAACGGCTTCGTCTACACCTACAGCCGCCTGAGCGCCTATCGTGTTCGCCCCGTTTCCGCAA
>EFB_100404348|EFB_100404346|TR
GCTCCGGCTCGACCAACAACTGGTGGGAGCGTTCTCCTAATTCCAGCAACAGCACTAATTTCTGTAATGTCAACAACAACGGCAACGCCAACTACAACAACGCCAGCAACACTAATGGCGTGTCCTTCGGATTCTGC
>EFB_100404348|EFB_100404346|VR
GCTCCGGCTCGACCAACAACTGGTGGGAGCGTTCTCCTCATTCCAGCAACAGCACTAATTTCTGTCGTGTCTCCGACAACGGCACCGCCTCCTACACCACCGCCAGCTACACTATTGGCGTGTCCTTCGGCTTCTGC
>EFB_100426115|EFB_100426113|TR
GTCAGGTAATTCAGACAATGGTTCTCAATGCAGAGTCTTCATAGCTAATGCTAATAATTCTTCTTCGAATTCATAGACGAATATCAGTTC
>EFB_100426115|EFB_100426113|VR
GTCGGGTGATTCGGGCAATGGTTCTCGATGCGGGGTCTTCGTGGCTTATGCTATTCTTTCTTCTTCGGATTCGTGGACGGCTGTCGGTTC
>EFB_101072440|EFB_101072451|TR
TGCTCGCAATGTCAACACGGATGGTAGTCTGAACAACAACAATGCTTACAATGGTAACAATGGCGTTCGCCCCGATTTG
>EFB_101072440|EFB_101072451|VR
TGCTCGCAATGTCTACACGGATGGTAGTCTGGTCAACGGCAATGCTTACTATGGTAACCGTGGCGTTCGCCCCGCTTTG
>EFB_101072440|EFB_101072441|TR
GACCGCCTAACTACTCGAACTCCAACAATGCTCGCAATGTCAACACGGATGGTAGTCTGAACAACAACAATGCTTACAATGGTAACAATGGCGTTCGCCCCGATTTGA
>EFB_101072440|EFB_101072441|VR
GAACGCCTCGCTTCTCGAGCTCCTACTATGCTCGCCGTGTCGGCTCGGATGGTAGTCTGGGCAGCTACTATGCTTACGGTGGTAACGGTGGCGTTCGCCCCGCTTTGA
>EFB_10146661|EFB_10146663|TR
TGTGCCTGATAACTGGAACTTCAATTCGTCCAACCCGTGCCTGCACGTGGGCGGTAACTATAACCAGAACCAGAATTACGGCCTGTTCCACGTGAACTACAAAAGCACGTCGAACACCAACGACAACATCGGCTGTCGC
>EFB_10146661|EFB_10146663|VR
TGTGCCTGATTACTGGTTCTTCGTTTCGTCCAACCCGTGCCTGCGCGTGGGCGGTGACTATAGCCAGAGCCAGGCTTACGGCCTGTTCCGCGTGAACTGCGAAAGCGCGTCGTACGCCGGCGGCGGCATCGGCTGTCGC
>EFB_10161958|EFB_10161955|TR
GTTCTGCGAACAACTGGTGGGAGCGTTCTCCTAATAGCGGcaacaccaacaacttctgcaatgtcaacagcaacggcaacgccaacaataacaacgccagcaacagcaaTGGCGTGTCCTTCGGACTCTGC
>EFB_10161958|EFB_10161955|VR
GTTCTGCGGACGGCTGGTGGGAGCGTTCTCCTTATAGCGGCGACGCCGGCTACTTCTGCGCTGTCGGCAGCATCGGCAACGCCGGCATTGGCGGCGCCGGCGGCAGCGATGGCGTGTCCTTCGGCTTCTGC
>EFB_101876230|EFB_101876228|TR
TTGCCCTGTTCGGTGGCAACCGCAGCAACGGTTCGAAGTGCGGTCTGTCGTACTGGAATGTGAACAACCTTGCGACGAACGTGAACACGAACATCGGGGCGAGCCAATCTT
>EFB_101876230|EFB_101876228|VR
TTGCCCTGTTCGGTGGCTCCCGCGGCGACGGTTCGAGGTGCGGTCTGTCGTTCTGTCTTGTGAACAACCTTGCGACGAACGTGGCCACGCACTTCGGGGCGAGCCTTTCTT
>EFB_1021936206|EFB_1021936204|TR
CGTCCGGCTTCCGTGCTGTCTTCCGTGGTGCCAATACGAACAACGGTGGCAATGCGGGCTGTGGTGCGGTCAATGTGAACAACGCTCCCACGAATGCCAATGCGAACATCGGCTCTCCCCTC
>EFB_1021936206|EFB_1021936204|VR
CGTCCGGCTTCCGTGCTGTCTTCCGTGGTGCCGCTACGAGCTACGGTGGCCATGCGGGCTGTGGTGCGGTCGATGTGGGCAACGCTCCCACGGATGCCAATGCGAGCCTCGGCTCTCCCCTC
>EFB_103001825|EFB_103001824|TR
ACCCCGAACGCCGGCAACGCGAACAACGCGCGCAATGTCAACACGGACGGCAGTCTGAACAACAACAACGCGTACAACGGCAACAACGGCGTCCGGCCGGATTTG
>EFB_103001825|EFB_103001824|VR
ACCCCGTACGCCGGCTACGCGCACTTCGCGCGCAGTGTCGGCACGGGCGGCAGTCTGGACTACCACACCGCGTACAGCGGCAACCGCGGCGTCCGGCCGGCTTTG
>EFB_103001825|EFB_10300184|TR
TGTCACCCCGAACGCCGGCAACGCGAACAACGCGCGCAATGTCAACACGGACGGCAGTCTGAACAACAACAACGCGTACAACGGCAACAACGGCGTCCGGCCGGATTT
>EFB_103001825|EFB_10300184|VR
TGTCACCCCGAACGCCGGCCACGCGTACGGCGCGCGCTATGTCAACACGGACGGCAGTCTGTACGGCTACAACGCGTACTACGGCAGCGGCGGCGTCCGGCCGGCTTT
>GOS2247_10460713|GOS2247_10460711|TR
GTGTCGCGAGGTTCTATGCGAACTCGAACAGGACTAACCTTAACTGCAACAGGAATCCTGATAACTCGAATTCCTCTCTCG
>GOS2247_10460713|GOS2247_10460711|VR
GTGTCGCGTGGTTCTGTGCGGACTCGGGCAGGACGGACCTTGGCTGCTACAGGGGTCCTGATTACTCGGTTTCCTCTCTCG
>GOS2248_100072583|GOS2248_100072582|TR
CCCGGTTGGCGTGTGGCCTTTGTGGGGGGCAGTTCCAATAATGGTACGCAGGTTGGAGCCTTCTACTTGA
>GOS2248_100072583|GOS2248_100072582|VR
CCCGGTTGGCGTGTGGCCTTTGTGGGGGGCAGTTCCGCTCCTGGTGCGCGGGTTGGAGCTTCTACTTGA
>GOS2248_100174023|GOS2248_100174021|TR
GTCCTCGTCTGAGTACTCGTCTAGCAATGCCTGGAAACAGAACTACAACACCAGCAACCCAGGCAACCAGAACAACAACAATAAGACGAATACAAACCGGGCGAGGGCGGTCCGGCTAT
>GOS2248_100174023|GOS2248_100174021|VR
GTCCTCGTCTGAGTACTCGTCTAGCGGTGCCTGGGCTCAGCTCTACGTCACCAGCCTTCCCGGCTACCAGCTCAGCAGCAATAAGTCGGGTACGCTCCGGGCGAGGGCGGTCCGGCGAT
>GOS2248_100239231|GOS2248_100239233|TR
AGTAGTGTGACCGGCACGAATGCCCGCCACCTGAACGTGAACGGCGGTGACGTCAATCCGGCCAACACCAACAATCGCGGCAACGGCTTCTCGGTTCGTTGCCTCAAGGA
>GOS2248_100239231|GOS2248_100239233|VR
AGTAGTGTGGCCGGCACGATTGCCCGCCACCTGAGCGTGGACGGCGGTGGCGTCAATCCGGCCGACACCAGCAGTCGCGGCTACGGCTTCTCGGCTCGTTGCCTCAAGGA
>GOS2248_100240131|GOS2248_100240132|TR
CCGGTTGGCGTGTAGCCAATGTGGGAGGCAATTCCAATAATGGTACGCAGGATGGAGCCTTCTACTTGAATCTGAACAATGATTCAGGCAATTCCAACACGAACATCGGGTCTCGCC
>GOS2248_100240131|GOS2248_100240132|VR
CCGGTTGGCTTGTGGCCCGTGTGGGGGGCAATTCCTTTTTTGGTTCGCTGGGTGGGGCCTTCTGCTTGATTCTGAACGTTGATTCAGGCTTTTCCGGCACGTTCGTCGGGTCTCGCC
>GOS2248_100340396|GOS2248_100340394|TR
CCACGTCACTCATTTCGGTGAGAATGCGAATAATGGCACGCATGCCAGGGCGTTCTATTGGAATGTGAATAATTCCTCAGGTAATGCGAATCGGAATATCGGCACACGGCTC
>GOS2248_100340396|GOS2248_100340394|VR
CCGCGTCGCTCGTTTCGGTGGGAGTGCGAGTGATGGCGCGCGTGCCGGGGCGTTCTGTTGGGCTGTGAGTTTTTCCTCGGGTAGTGCGAGTCGGATTTTCGGCGCGCGGCTC
>GOS2248_100354212|GOS2248_100354213|TR
CCGGTTGGCGTGTAGCCAATGTGGGAGGCAATTCCAATAATGGTGCGCAGGATGGAGCCTTCTACTTGAATCTGAACAATGATTCAGGCAATTCCAACACGAACATCGGGTCTCGCC
>GOS2248_100354212|GOS2248_100354213|VR
CCGGTTGGCGTGTGGCCCTTGTGGGGGGCAGTTCCGTTAATGGTGCGCGGGTTGGGGCCTTCTGCTTGATTCTGCTCTATGATTCGGGCATTTCCAGCACGCTCATCGGGTCTCGCC
>GOS2248_100375062|GOS2248_100375061|TR
CTGTTTGCCGCATGTCGGCGGCAACTGGAACAACGGCTCGCATGCGGGTGTGTTCAATCGCAATTTCAACAACACGCCCAGCAACACGAACAACAACAATGGTGCGCGGGCTGTCCGACTTC
>GOS2248_100375062|GOS2248_100375061|VR
CTGTTTGCCGCGTGTCGGCGGCGGCTGGGGCGACGGCTCGCGTGCGGGTGTGTTCAATCGCGTTTTCAACAACGCGCCCAGCAGCACGAGCATCATCATTGGTGCGCGGGCTGTCCGCCTTC
>GOS2248_100377654|GOS2248_100377651|TR
TTGCGGTCATCCTGGGTGGCAACTGGAACAACGGGTCCAATTCCGGTTCTCGCACGTCAAACTGGAACAATCAGCCATGGAACGCGAACAACAACATTTCTGCGCGTTTCGCCGCCG
>GOS2248_100377654|GOS2248_100377651|VR
TTGCGGTCCGCCTGGGTGGCGACTGGGGCGCCGGGTCCAATTCCGGTTCTCGCACGTCGCACTGGGGCTCTCAGCCATGGTTCGCGAGCATCGGCATTTCTGCGCGTTTCGCCGCCG
>GOS2248_100398823|GOS2248_100398821|TR
GCGCCGTCATCCTGGGTGGCAACTGGAACAATGGATCTAATTCCGGTTCACGTTGTGCTAACTGGAACAACGCTCCATCGAATGCGAACAACAACATCTCGGCGCGTTTTGCGGCCG
>GOS2248_100398823|GOS2248_100398821|VR
GCGCCGTCCTCCTGGGTGGCTACTGGGCCGATGGATCTTATTCCGGTTCACGTTGTGCTCGCTGGAGCATCGCTCCCTCGGTTGCGAGCAACTACATCTCGGCGCGTTTTGCGGCCG
>GOS2248_100410311|GOS2248_100410313|TR
GGCACACGTTGCGCATTTCGGTGGTAATGCTAATAATGGTACGCAAGCAGGCTTGTTTATCTGGAATGTGAATAATGCTTCCTCGAATGCTAATCGTAATATCGGTGCACGGCTC
>GOS2248_100410311|GOS2248_100410313|VR
GGCGCGCGTTGCGTTTTTCGGTGGTCGTGCTAGTGATGGTGCGCAGGCGGGCTTGTTTGTCTGGAATGTGGTTCTTGCTTCCTCGGATGCTAGTCGTAGTGTCGGTGCGCGGCTC
>GOS2248_100418514|GOS2248_100418517|TR
GACATGCTGCCGAATGTTGGGGGCAACTGGAACAACACAGCTAACGCTGGGGTGTTCAACGTCAATCTCAACAATACATCCAGCAACTCGAACAACAACAATGGTGCGCGAGCCGTCCGACTTC
>GOS2248_100418514|GOS2248_100418517|VR
GACCTGCTGCCGCTTGTTGGGGGCTCCTGGAGCGCCACAGCTAGCGCTGGGGTGTTCTTCGTCGGTCTCCTCGATACATCCAGCACCTCGAACCTCAGCCGTGGTGCGCGAGCCGTCCGCCTTC
>GOS2248_100468412|GOS2248_100468415|TR
CGCGGGCTGCGGGGCGGCTCGTTcaacaacaacgacaacaacctgcagtcctcgaaccgcaacaacaacaatcccaccaacgagaacaacaacaTCGGATTCCGCGTCTCCAGCCT
>GOS2248_100468412|GOS2248_100468415|VR
CGCGGGCTGCGGGGCGGCTCGTTCGACGGCACCAGCAGCAACCTGCAGTCCTCGTTCCGCAACTGGAGCAGTCCGGCCAACGAGAACAACAACATCGGCTTCCGCGTCTCCAGCCT
>GOS2248_100531253|GOS2248_100531251|TR
CTGTTTGCCGCATGTCGGCGGCAACTGGAACAACGGCTCGCATGCGGGTGTGTTCAATCGCAATTTCAACAACACGCCCAGCAACACGAACAACAACAATGGTGCGCGGGCTGTCCGACTTC
>GOS2248_100531253|GOS2248_100531251|VR
CTGTTTGCCGCGTGTCGGCGGCGACTGGGGCGACGGCTCGCGTGCGGGTGTGTTCTTTCGCATTTTCAGCGTCGCGCCCAGCTACGCGAGCAGCACCTTTGGTGCGCGGGCTGTCCGCCTTC
>GOS2248_100539761|GOS2248_100539763|TR
CTGTTTGCCGCATGTCGGCGGCAACTGGAACAACGGCTCGCATGCGGGTGTGTTCAATCGCAATTTCAACAACACGCCCAGCAACACGAACAACAACAATGGTGCGCGGGCTGTCCGACTTC
>GOS2248_100539761|GOS2248_100539763|VR
CTGTTTGCCGCTTGTCGGCGGCTACTGGGGCGGCGGCTCGCGTGCGGGTGTGTTCGCTCGCGTTTTCCACTTCACGCCCAGCCTCACGGACGCCACCCGTGGTGCGCGGGCTGTCCGCCTTC
>GOS2248_100657863|GOS2248_100657861|TR
ACCGGCTGGCGTGTAGCCAATGTAGGCGGCAATTCGAACAATGGCGCTCAGGTGGGGGCCTTTACGTTGAATCTGAACAACACGTCTTCGAATGCCAACACCAACGTCTCCGCCCGTCTTGCCAATGCC
>GOS2248_100657863|GOS2248_100657861|VR
ACCGGCTGGCGTGTGGCCCTTGTAGGCGGCTCTTCGCTCCTTGGCGCTCGGGTGGGGGCCTTTACGTTGGCTCTGGACAACGCGTCTTCGCGTGCCCCCGCCAGCGTCTCCGCCCGTCTTGCCTTTGCC
>GOS2248_1006773612|GOS2248_100677369|TR
TGCTTCCGCATGTTGGCGGTAACTGGAACAACGGCGCTCATGCGGGCTCCTTTGCGGTGAATCTGAACAACGACTCCGGCAACACGAACCAGAACGTCGGCCTCCGGTCCGCCCGATT
>GOS2248_1006773612|GOS2248_100677369|VR
TGCTTCCGCTTGTTGGCGGTCGCTGGAGCCGCGGCGCTCTTGCGGGCTCCTTTGCGGTGACTCTGAACAACGTCTCCGGCAACACGAGCCAGAACGTCGGCCTCCGGTCCGCCCGCTT
>GOS2248_100680893|GOS2248_100680891|TR
GTCCTCGTCTGAGTACTCGTCTAGCAATGCCTGGAAACAGAACTACAACACGAGCAATCCCGGCAACCAGAACAACAACAATAAGACGAATACAAACCGGGCGAGGGCGGTCCGGCTAT
>GOS2248_100680893|GOS2248_100680891|VR
GTCCTCGTCTGAGTACTCGTCTAGCGATGCCTGGTTTCAGTACTACAGCACGAGCTATCCCGGCTACCAGACCATCAACGGTAAGACGGATACGTACCGGGCGAGGGCGGTCCGGCGAT
>GOS2248_100682494|GOS2248_100682496|TR
CAGGTTCGTCTCGTGGTCTGCGGGGCGGCGACTGGAACAACAACAGTTTCAATGTGTCGTCAGCGAACCGCAACACGAACGCCCCGTCGAACGAGAACAACAACAACGGTTTTCGTCTCGCAAGCCC
>GOS2248_100682494|GOS2248_100682496|VR
CAGGTTCGTCTCGTGGTCTGCGGGGCGGCGCCTGGACCGGCAACAGTTTCGATGTGTCGTCAGCGTCCCGCTTCTCGATCGCCCCGTCGGGCGAGGGCGTCCTCAACGGTTTTCGTCTCGCAAGTCC
>GOS2248_100704413|GOS2248_100704412|TR
CGGGCTGGCGGGTGCTCAATGTCAGTGGCAATTCCAACAATGAGGCTCTATGCGGCCCTTGGAATTTCAATGCCAACAATTCCCCTGGCAATGCGAACACGAACAATGGGTCTCTTCTTTCTCACT
>GOS2248_100704413|GOS2248_100704412|VR
CGGGCTGGCGGGTGCTCGCTGTCGGTGGCGTTTCCACCCTTGGGGCTCTGTGCGGCCCTTGGGATTTCGTTGCCGCTTTCCCCTGGCTTTGCGGGCCCGGCCGTTGGGTCCCTTCTTTCTCGCT
>GOS2248_101009323|GOS2248_101009321|TR
TCACCCATCTCGGTGGTAATGCGAATAATGGGGCGAATGCCGGTGCGTTTTATTGGAATGTGAATAATTCGTCTTCTAATGCTAATCGTAATATCGGTGCTCACGTC
>GOS2248_101009323|GOS2248_101009321|VR
TCGCCCTTCTCGGTGGTAATGCGTTTACTGGGGCGTTTGCCGGTGCGTTTTGTTGGGCTGTGACTGATTCGTCTTCTTCTGCTTCTCGTAGTATCGGTGCTCGCGTC
>GOS2248_101023241|GOS2248_101023243|TR
CTGTTTGCCGCATGTCGGCGGCAACTGGAACAACGGCTCGCATGCGGGTGTGTTCAATCGCAATTTCAACAACACGCCCAGCAACACGAACAACAACAATGGTGCGCGGGCTGTCCGACTTC
>GOS2248_101023241|GOS2248_101023243|VR
CTGTTTGCCGTTTGTCGGCGGCTACTGGGGCGACGGCTCGCGTGCGGGTGTGTTCAATCGCCTTTTCAACGGCGCGCCCAGCAGCACGAGCAGCATCATTGGTGCGCGGGCTGTCCGCCTTC
>GOS2248_101104064|GOS2248_101104061|TR
CATCCTGGGTGGCAACTGGAACAATGGATCTAATTCCGGTTCACGTTGTGCTAACTGGAACAACGCTCCATCGAATGCGAACAACAACATCTCGGCGCGTTTTGCGGCCG
>GOS2248_101104064|GOS2248_101104061|VR
CATCCTGGGTGGCAGCTGGGTCGATGGATCTAATTCCGGTTCTCGTTGTGCTTACTGGAGCTACGCTCCATCGGATGCGGGCAGCGCCGTCTCGGCGCGTTTTGCGGCCG
>LBB22012_100016274|LBB22012_100016276|TR
ATGGCCAGAACCGCGTGCTGCGTGGTGGCAACTGGTTCAACGACGAGCGCAATATGCGTTCAGCGTATCGCAACCACAACACGGCTGACAACCGCAACGACAACATTGGCTTGCGGCTGGCTGGAG
>LBB22012_100016274|LBB22012_100016276|VR
ATGGCCAGAGCCGCGTGCTGCGTGGTGGCGGCTGGTTCCGCGACGAGCGCAATATGCGTTCAGCGTATCGCTACCACTTCACGGCTGACTCCCGCTTCGGCGACATTGGCTTGCGGCTGGCTGGAG
>LBB22012_100016274|LBB22012_100016272|TR
ATGGCCAGAACCGCGTGCTGCGTGGTGGCAACTGGTTCAACGACGAGCGCAATATGCGTTCAGCGTATCGCAACCACAACACGGCTGACAACCGCAACGACAACATTGGCTTGCGGCTGGCTGGAGCTT
>LBB22012_100016274|LBB22012_100016272|VR
ATGGCCAGCACCGCGTGCTGCGTGGTGGCTGCTGGTTCAGCGACGAGCGCGGTATGCGTTCGGCGTATCGCGGCCGCCACACGGCTGGCGACCGCGACGGCAACGTTGGCTTGCGGCTGGCTGGAGGTT
>LBB22012_100034372|LBB22012_100034375|TR
CTCCCGGTCGTTGCGCGGCGGGGCTTTCAACAACAATCAGCACAACCTGCGCGCCGCGAATCGCAACAACAACCATCCGGACAACCGGAACAACAATATTGGTTTTCGTGTTGTTTGCCGCCCACATC
>LBB22012_100034372|LBB22012_100034375|VR
CTCCCGGTCGTTGCGCGGCGGGGCTTTCTACGTCAATCGGCGCTACCTGCGCGCCGCGGGTCGCGACGTCGGCCATCCGGGCTACCGGGCCGACCCTGTTGGTTTTCGTGTTGTTTGCCGCCCCCATC
>LBB22012_100034372|LBB22012_100034371|TR
GCTCCCGGTCGTTGCGCGGCGGGGCTTTCAACAACAATCAGCACAACCTGCGCGCCGCGAATCGCAACAACAACCATCCGGACAACCGGAACAACAATATTGGTTTTCGTGTTGTTTGCCGCCCACAT
>LBB22012_100034372|LBB22012_100034371|VR
GCTCCCGGTCGTTGCGCGGCGGGGCTTTCTTCAACGCTCAGCTCAACCTGCGCGCCGCGAATCGCTTCAGCTACCATCCGGTCAACCGGTACAACTATCTTGGTTTTCGTGTTGTTTGCCGCCCCCAT
>LBB22012_100117123|LBB22012_100117121|TR
AAGGGCAGAAGCGCGTGCTGCGCGGTGGCTCGTGGAACAACAACGGGCGCAACTTGCGCTCTGCGTACCGC
>LBB22012_100117123|LBB22012_100117121|VR
AAGGGCAGGAGCGCGTGCTGCGCGGTGGCTCGTGGAGGCTCAACGGGCGCAGCTTGCGCTCTGCGTCCCGC
>BIB22012_100083213|BIB22012_100083215|TR
GCGCGGCGGTAGCTGGTTCAACAACGCTCAGAACTGCCGCTCTGCGTATCGCAATAGCAACCAACGCGACAACCGGAACAACAACCTTGGCTTGCGTTTG
>BIB22012_100083213|BIB22012_100083215|VR
GCGCGGCGGTAGCTGGGTCTACTACGCTCAGTACTGCCGCTCTGCGTATCGCTTTAGCGCCCTACGCGTCGGCCGGGGCGACGCCCTTGGTTTGCGTGTG
>BIB22012_100131433|BIB22012_100131431|TR
TTCTATTGGTCGGCGTCGAGTCGAGCGAGTAGTTCGAGTAGCGCGTGGAATGTCAACTTTAACAATGGCAATGTCAACAGCAACAATAAGACTAACAACAACTTTGTTCGCTGTGTTCGCTAA
>BIB22012_100131433|BIB22012_100131431|VR
TTCTATTGGTCGGCGTCGAGTAGAGCGGGTAGTTCGAGTAGCGCGTGGTTTGTCAACTTTAACCTTGGCGTCGTCAGCAGCGGCAGTAAGACTAGCAACGGCTTTGTTCGCTGTGTTCGCTAA
>BIB22012_100308081|BIB22012_100308083|TR
TTTTTCTGGTCGGCCTCGCCGAATAGTAATAATACGAACAACGCGTGGGGCGTTAACTTCAATTTCGGTAACGCTTGCTTCAACAACCGTAATAACAACAATAGGGTGCGGTTAGTGCGCGGCGGACAGTG
>BIB22012_100308081|BIB22012_100308083|VR
TTTTTCTGGTCGGCCTCGCCGGTTAGTAATAGAACGGACGGCGCGTGGGGCGTTTGCTTCAATTTCGGTTTCGCTTGCTTCTTCAACCGTGATGGCAGCGTTAGTGTTCGGTTAGTGCGCGGCGGACAGTG
>LBB32012_100211361|LBB32012_100211363|TR
GCACGAAgcgcgtggtgcgcggtggatcctggaacaacaacgcgcggaacgcgcgcgcggcgaaccgcaacgcgaacgATCCAGGCAACCGGAACAAGAACCTCGGCTTTCGCTGTGCCGGAGCTCACGA
>LBB32012_100211361|LBB32012_100211363|VR
gcgcgaagcgcgtggtgcgcggtggctcctggagcagctacgcgcggaacgcgcgcgcggcgATCCGCATCGCATACGATCCGGGCGACCGGTTCAAGAACCTCGGCTTTCGCTGTGCCGGAGATCAGGA
>LBB32012_100251943|LBB32012_100251941|TR
GCACCGTGCCATTCGTGGCGGTTCCTGGGCGAACGAATCCAGGAGGGCGCGCTCTGCCTATCGCAACGCGAATCACCCTGGCAATGCGAACGACAACCAGGGTTTTCGCTTGTGCCTGAGCTCGAT
>LBB32012_100251943|LBB32012_100251941|VR
GCCCCGTGCCGTTCGTGGCGGTTCCTGGGCGTACGATTCCAGGGGGGCGCGCTCTGCCTTTCGCCTCGCGATTCCCCCTGGCTATGCGTTCGACTCCCAGGGTTTTCGCTTGTGCCTGAGGTCCAT
>GOScombined01_1004751651|GOScombined01_1004751653|TR
TGCTTCCGCATGTTGGCGGTAACTGGAACAACGGCGCTCATGCGGGCTCCTTTGCGGTGAATCTGAACAACGACTCCGGCAACACGAACCAGAACGTCGGCCTCCGGTCCGCCCGATT
>GOScombined01_1004751651|GOScombined01_1004751653|VR
TGCTTCCGCTTGTTGGCGGTAGCTGGGCCGACGGCGCTCCTGCGGGCTCCTTTGCGGTGACTCTGAACACCGGCTCCGGCGACACGACCCGGAGCGTCGGCCTCCGGTCCGCCCGCTT
>GOScombined01_1004956883|GOScombined01_1004956881|TR
GCGCCGTCATCCTGGGTGGCAACTGGAACAATGGATCTAATTCCGGTTCACGTTGTGCTAACTGGAACAACGCTCCATCGAATGCGAACAACAACATCTCGGCGCGTTTTGCGGCCG
>GOScombined01_1004956883|GOScombined01_1004956881|VR
GCGCCGTCATCCTGGGTGGCAGCTGGGTCGATGGATCTAATTCCGGTTCTCGTTGTGCTTACTGGAGCTACGCTCCATCGGATGCGGGCAGCGCCGTCTCGGCGCGTTTTGCGGCCG
>GOScombined01_1004962253|GOScombined01_1004962251|TR
ACCGGCTGGCGTGTAGCCAATGTAGGCGGCAATTCGAACAATGGCGCTCAGGTGGGGGCCTTTACGTTGAATCTGAACAACACGTCTTCGAATGCCAACACCAACGTCTCCGCCCGTCTTGCCAATGCC
>GOScombined01_1004962253|GOScombined01_1004962251|VR
ACCGGCTGGCGTGTGGCCCTTGTAGGCGGCTCTTCGCTCCTTGGCGCTCGGGTGGGGGCCTTTACGTTGGCTCTGGACAACGCGTCTTCGCGTGCCCCCGCCAGCGTCTCCGCCCGTCTTGCCTTTGCC
>GOScombined01_1005155931|GOScombined01_1005155933|TR
CTGTTTGCCGCATGTCGGCGGCAACTGGAACAACGGCTCGCATGCGGGTGTGTTCAATCGCAATTTCAACAACACGCCCAGCAACACGAACAACAACAATGGTGCGCGGGCTGTCCGACTTC
>GOScombined01_1005155931|GOScombined01_1005155933|VR
CTGTTTGCCGCTTGTCGGCGGCTACTGGGGCGGCGGCTCGCGTGCGGGTGTGTTCGCTCGCGTTTTCCACTTCACGCCCAGCCTCACGGACGCCACCCGTGGTGCGCGGGCTGTCCGCCTTC
>GOScombined01_1005159902|GOScombined01_1005159901|TR
CCGGTTGGCGTGTAGCCAATGTGGGAGGCAATTCCAATAATGGTACGCAGGATGGAGCCTTCTACTTGAATCTGAACAATGATTCAGGCAATTCCAACACGAACATCGGGTCTCGCC
>GOScombined01_1005159902|GOScombined01_1005159901|VR
CCGGTTGGCGTGTGGCCGCTGTGGGGGGCAGTTCCTCTGCTGGTGCGCTGGTTGGGGCCTTCTCCTTGTTTCTGCTCTATGTTTCGGGCACTTCCGGCACGAACTTCGGGTCTCGCC
>GOScombined01_1006973271|GOScombined01_1006973273|TR
CTGTTTGCCGCATGTCGGCGGCAACTGGAACAACGGCTCGCATGCGGGTGTGTTCAATCGCAATTTCAACAACACGCCCAGCAACACGAACAACAACAATGGTGCGCGGGCTGTCCGACTTC
>GOScombined01_1006973271|GOScombined01_1006973273|VR
CTGTTTGCCGTTTGTCGGCGGCTACTGGGGCGACGGCTCGCGTGCGGGTGTGTTCAATCGCCTTTTCAACGGCGCGCCCAGCAGCACGAGCAGCATCATTGGTGCGCGGGCTGTCCGCCTTC
>GOScombined01_1007177911|GOScombined01_1007177913|TR
GGCACACGTTGCGCATTTCGGTGGTAATGCTAATAATGGTACGCAAGCAGGCTTGTTTATCTGGAATGTGAATAATGCTTCCTCGAATGCTAATCGTAATATCGGTGCACGGCTC
>GOScombined01_1007177911|GOScombined01_1007177913|VR
GGCGCGCGTTGCGTTTTTCGGTGGTCGTGCTAGTGATGGTGCGCAGGCGGGCTTGTTTGTCTGGAATGTGGTTCTTGCTTCCTCGGATGCTAGTCGTAGTGTCGGTGCGCGGCTC
>GOScombined01_1007446644|GOScombined01_1007446641|TR
TTGCGGTCATCCTGGGTGGCAACTGGAACAACGGGTCCAATTCCGGTTCTCGCACGTCAAACTGGAACAATCAGCCATGGAACGCGAACAACAACATTTCTGCGCGTTTCGCCGCCG
>GOScombined01_1007446644|GOScombined01_1007446641|VR
TTGCGGTCCGCCTGGGTGGCGACTGGGGCGCCGGGTCCAATTCCGGTTCTCGCACGTCGCACTGGGGCTCTCAGCCATGGTTCGCGAGCATCGGCATTTCTGCGCGTTTCGCCGCCG
>GOScombined01_1007679304|GOScombined01_1007679301|TR
TGCTTCCGCATGTTGGCGGTAACTGGAACAACGGCGCTCATGCGGGCTCCTTTGCGGTGAATCTGAACAACGACTCCGGCAACACGAACCAGAACGTCGGCCTCCGGTCCGCCCGATT
>GOScombined01_1007679304|GOScombined01_1007679301|VR
TGCTTCCGCTTGTTGGCGGTCGCTGGGTCAGCGGCGCTCTTGCGGGCTCCTTTGCGGTGAATCTGAGCAACGACTCCGGCAACACGACCCAGCTCGTCGGCCTCCGGTCCGCCCGCTT
>GOScombined01_1007681631|GOScombined01_1007681633|TR
CCCGGTTGGCGTGTGGCCTTTGTGGGGGGCAGTTCCAATAATGGTACGCAGGTTGGAGCCTTCTACTTGAATCTGAACAATGATTCAGGCAATTCCAACACCAACATCGGGTCTCGCC
>GOScombined01_1007681631|GOScombined01_1007681633|VR
CCCGGTTGGCGTGTGGCCTTTGTGGGGGGCAGTTCCGCTCCTGGTGCGCGGGTTGGAGCCTTCTACTTGAATCTGCTCTATGGTTCGGGCTATTCCAACACCTCCTTCGGGTCTCGCC
>GOScombined01_1007682951|GOScombined01_1007682953|TR
TGCTTCCGCATGTTGGCGGTAACTGGAACAACGGCGCTCATGCGGGCTCCTTTGCGGTGAATCTGAACAACGACTCCGGCAACACGAACCAGAACGTCGGCCTCCGGTCCGCCCGATT
>GOScombined01_1007682951|GOScombined01_1007682953|VR
TGCTTCCGCTTGTTGGCGGTCGCTGGAGCTTCGGCGCTCTTGCGGGCTCCTTTGCGGTGTCTCTGGTCTCCGTCTCCGGCGGCTCGAGCCAGTACGTCGGCCTCCGGTCCGCCCGCTT
>GOScombined01_1007688142|GOScombined01_1007688141|TR
CCGGTTGGCGTGTAGCCAATGTGGGAGGCAATTCCAATAATGGTACGCAGGATGGAGCCTTCTACTTGAATCTGAACAATGATTCAGGCAATTCCAACACGAACATCGGGTCTCGCC
>GOScombined01_1007688142|GOScombined01_1007688141|VR
CCGGTTGGCGTGTAGCCCGTGTGGGGGGCAATTCCGATAATGGTGCGCGGGATGGGGCCTTCTGCTTGGCTCTGTTCGATGATTCGGGCGCTTCCAGCGCGAGCATCGGGTCTCGCC
>GOScombined01_1007694011|GOScombined01_1007694013|TR
GCGCCGTCATCCTGGGTGGCAACTGGAACAATGGATCTAATTCCGGTTCACGTTGTGCTAACTGGAACAACGCTCCCTCGGATGCGAACAACAACATCTCGGCGCGTTTTGCGGCCG
>GOScombined01_1007694011|GOScombined01_1007694013|VR
GCGCCGTCCGCCTGGGTGGCCCCTGGTTCAATGGTTCTAATTCCGGTTCTCGTTGTGCTAACTGGAACTACGCTCCCTCGGTTGCGAACAACCCCGTCTCGGCGCGTTTTGCGGCCG
>GOScombined01_1007952441|GOScombined01_1007952442|TR
CCGGTTGGCGTGTAGCCAATGTGGGAGGCAATTCCAATAATGGTACGCAGGATGGAGCCTTCTACTTGAATCTGAACAATGATTCAGGCAATTCCAACACGAACATCGGGTCTCGCC
>GOScombined01_1007952441|GOScombined01_1007952442|VR
CCGGTTGGCTTGTGGCCCGTGTGGGGGGCAATTCCTTTTTTGGTGCGCGGGATGGAGCCTTCTGCTTGATTCTGAACATTGATTCGGGCTTTTCCGACTCGTTCGTCGGGTCTCGCC
>GOScombined01_1012843061|GOScombined01_1012843063|TR
AGTAGTGTGACCGGCACGAATGCCCGCCACCTGAACGTGAACGGCGGTGACGTCAATCCGGCCAACACCAACAATCGCGGCAACGGCTTCTCGGTTCGTTGCCTCAAGGA
>GOScombined01_1012843061|GOScombined01_1012843063|VR
AGTAGTGTGGCCGGCACGATTGCCCGCCACCTGAGCGTGGACGGCGGTGGCGTCAATCCGGCCGACACCAGCAGTCGCGGCTACGGCTTCTCGGCTCGTTGCCTCAAGGA
>GOScombined01_1012856082|GOScombined01_1012856081|TR
CGGGCTGGCGGGTGCTCAATGTCAGTGGCAATTCCAACAATGAGGCTCTATGCGGCCCTTGGAATTTCAATGCCAACAATTCCCCTGGCAATGCGAACACGAACAATGGGTCTCTTCTTTCTCACT
>GOScombined01_1012856082|GOScombined01_1012856081|VR
CGGGCTGGCGGGTGCTCGTTGTCGGTGGCATTTCCTACCTTGGGGCTCTGTGCGGCCCTTGGGGTTTCGTTGCCGGTTCCCCTGGCTTTGCGGGCACGGCCTTTGGGTCCCTTCTTTCTCGCT
>GOScombined01_1012856884|GOScombined01_1012856881|TR
GTCCTCGTCTGAGTACTCGTCTAGCAATGCCTGGAAACAGAACTACAACACGAGCAATCCCGGCAACCAGAACAACAACAATAAGACGAATACAAACCGGGCGAGGGCGGTCCGGCTAT
>GOScombined01_1012856884|GOScombined01_1012856881|VR
GTCCTCGTCTGAGTACTCGTCTAGCGTTGCCTGGTTTCAGTACTACAGCACGAGCCTTCCCGGCTACCAGGGCGACAACGGTAAGGCGGGTACGTACCGGGCGAGGGCGGTCCGGCGAT
>GOScombined01_1013096451|GOScombined01_1013096453|TR
GCGCCGTCATCCTGGGTGGCAACTGGAACAATGGATCTAATTCCGGTTCACGTTGTGCTAACTGGAACAACGCTCCATCGAATGCGAACAACAACATCTCGGCGCGTTTTGCGGCCG
>GOScombined01_1013096451|GOScombined01_1013096453|VR
GCGCCGTCCGCCTGGGTGGCGACTGGGACGATGGATCTCTTTCCGGTTCGCGTTGTGCTAGCTGGCTCCTCGCTCCCTCGATTGCGGGCAGCAACGTCTCGGCGCGTTTTGCGGCCG
>GOScombined01_1013113643|GOScombined01_1013113641|TR
GTCCTCGTCTGAGTACTCGTCTAGCAATGCCTGGAAACAGAACTACAATACCAGCAACCCAGGCAACCAGAACAACAACAATAAGACGAATACAAACCGGGCGAGGGCGGTCCGGCTAT
>GOScombined01_1013113643|GOScombined01_1013113641|VR
GTCCTCGTCTGAGTACTCGTCTAGCGATGCCTGGTTTCAGTTCTACGTTACCAGCTACCCAGGCTTCCAGCTCAACAGCAATAAGGCGGGTACGTTCCGGGCGAGGGCGGTCCGGCGAT
>GOScombined01_1013348771|GOScombined01_1013348773|TR
GCGCCGTCATCCTGGGTGGCAACTGGAACAATGGATCTAATTCCGGTTCACGTTGTGCTAACTGGAACAACGCTCCCTCGGATGCGAACAACAACATCTCGGCGCGTTTTGCGGCCG
>GOScombined01_1013348771|GOScombined01_1013348773|VR
GCGCCGTCCGCCTGGGTGGCTCCTGGACCTTTGGCTCTAATTCCGGTTCACGTTGTGCTTACTGGAACCGCGCTCCCTCGGATGCGGGCAACGACGTCTCGGCGCGTTTTGCGGCCG
>GOScombined01_1014540912|GOScombined01_1014540911|TR
CTGTTTGCCGCATGTCGGCGGCAACTGGAACAACGGCTCGCATGCGGGTGTGTTCAATCGCAATTTCAACAACACGCCCAGCAACACGAACAACAACAATGGTGCGCGGGCTGTCCGACTTC
>GOScombined01_1014540912|GOScombined01_1014540911|VR
CTGTTTGCCGCGTGTCGGCGGCGGCTGGAACAACGGCTCGCGTGCGGGTGTGTTCAGTCGCGATTTCAGCAACGCGCCCAGCAGCACGAGCGTCAGCGTTGGTGCGCGGGCTGTCCGCCTTC
>GOScombined01_1014557591|GOScombined01_1014557594|TR
GCGCCGTCATCCTGGGTGGCAACTGGAACAATGGATCTAATTCCGGTTCACGTTGTGCTAACTGGAACAACGCTCCTCGGATGCGAACAACAACATCTCGGCGCGTTTTGCGGCCG
>GOScombined01_1014557591|GOScombined01_1014557594|VR
GCGCCGTCCGCCTGGGTGGCGACTGGAGCGGTGGCTCTTCTTCCGGTTCGCGTTGTGCTCTCTGGAGCTTCGCTCCCTCGGGTGCGCGCAACCTCATCTCGGCGCGTTTTGCGGCCG
>GOScombined01_1014795331|GOScombined01_1014795333|TR
ACCGGCTGGCGTGTAGCCAATGTAGGCGGCAATTCGAACAATGGCGCTCAGGTGGGGGCCTTTACGTTGAATCTGAACAACACGTCTTCGAATGCCAACACCAACATCTCCGCCCGTCTTGCCAATGCC
>GOScombined01_1014795331|GOScombined01_1014795333|VR
ACCGGCTGGCGTGTGGCCCGTGTAGGCGGCTCTTCGTACAATGGCGCTCGGGTGGGGGCCTTTACGTTGGCTCTGAGCAGCGCGTCTTCGTTTGCCGGCGCCAGCATCTCCGCCCGTCTTGCCTTTGCC
>GOScombined01_1015022183|GOScombined01_1015022181|TR
TCACCCATCTCGGTGGTAATGCGAATAATGGGGCGAATGCCGGTGCGTTTTATTGGAATGTGAATAATTCGTCTTCTAATGCTAATCGTAATATCGGTGCTCACGTC
>GOScombined01_1015022183|GOScombined01_1015022181|VR
TCGCCCTTCTCGGTGGTAATGCGTTTACTGGGGCGTTTGCCGGTGCGTTTTGTTGGGCTGTGACTGATTCGTCTTCTTCTGCTTCTCGTAGTATCGGTGCTCGCGTC
>GOScombined01_1015542591|GOScombined01_1015542593|TR
GTCCTCGTCTGAGTACTCGTCTAGCAATGCCTGGAAACAGAACTACAACACGAGCAATCCCGGCAACCAGAACAACAACAATAAGACGAATACAAACCGGGCGAGGGCGGTCCGGCTAT
>GOScombined01_1015542591|GOScombined01_1015542593|VR
GTCCTCGTCTGAGTACTCGTCTACCAGTGCCTGGGCTCAGCTCTACCTCACGAGCCTTCCCGGCTACCAGGGCAGCTACGGTAAGTCGGATACGCTCCGGGCGAGGGCGGTCCGGCGAT
>GOScombined01_1015702493|GOScombined01_1015702491|TR
GACATGCTGCCGAATGTTGGGGGCAACTGGAACAACACAGCTAACGCTGGGGTGTTCAACGTCAATCTCAACAATACATCCAGCAACTCGAACAACAACAATGGTGCGCGAGCTGTCCGACTTC
>GOScombined01_1015702493|GOScombined01_1015702491|VR
GACCTGCTGCCGGCTGTTGGGGGCAGCTGGGGCGCCACGGCTGACGCTGGGGTGTTCGGCGTCACTCTCGGCAGTCCGCCCGGCGCCTCGAACCTCGGCATTGGTGCGCGAGCTGTCCGCCTTC
>GOScombined01_1015974184|GOScombined01_1015974181|TR
GACATGCTGCCGAATGTTGGGGGCAACTGGAACAACACAGCTAACGCTGGGGTGTTCAACGTCAATCTCAACAATACATCCAGCAACTCGAACAACAACAATGGTGCGCGAGCCGTCCGACTTC
>GOScombined01_1015974184|GOScombined01_1015974181|VR
GACCTGCTGCCGCTTGTTGGGGGCTCCTGGAGCGCCACAGCTAGCGCTGGGGTGTTCTTCGTCGGTCTCCTCGATACATCCAGCACCTCGAACCTCAGCCGTGGTGCGCGAGCCGTCCGCCTTC
>GOScombined01_1016209613|GOScombined01_1016209615|TR
GCGCCGTCATCCTGGGTGGCAACTGGAACAATGGATCTAATTCCGGTTCACGTTGTGCTAACTGGAACAACGCTCCCTCGGATGCGAACAACAACATCTCGGCGCGTTTTGCGGCCG
>GOScombined01_1016209613|GOScombined01_1016209615|VR
GCGCCGTCCTCCTGGGTGGCACCTGGGGCAGTGGATCTAGGGCCGGTTCTCGTTGTGCGTACTGGCTCTTCGCTCCCTCGCTTGCGGGCACCAACCTCTCGGCGCGTTTTGCGGCCG
>GOScombined01_1016227503|GOScombined01_1016227501|TR
CTGTTTGCCGCATGTCGGCGGCAACTGGAACAACGGCTCGCATGCGGGTGTGTTCAATCGCAATTTCAACAACACGCCCAGCAACACGAACAACAACAATGGTGCGCGGGCTGTCCGACTTC
>GOScombined01_1016227503|GOScombined01_1016227501|VR
CTGTTTGCCGCGTGTCGGCGGCGACTGGGGCGACGGCTCGCGTGCGGGTGTGTTCTTTCGCATTTTCAGCGTCGCGCCCAGCTACGCGAGCAGCACCTTTGGTGCGCGGGCTGTCCGCCTTC
>GOScombined01_1016453783|GOScombined01_1016453781|TR
GCGCCGTCATCCTGGGTGGCAACTGGAACAATGGATCTAATTCCGGTTCACGTTGTGCTAACTGGAACAACGCTCCATCGAATGCGAACAACAACATCTCGGCGCGTTTTGCGGCCG
>GOScombined01_1016453783|GOScombined01_1016453781|VR
GCGCCGTCCTCCTGGGTGGCTACTGGTCCAATGGATCTAATTCCGGTTCCCGTTGTGCTACCTGGAACAACGCTCCATCGTTTGCGAGCGACTCCCTCTCGGCGCGTTTTGCGGCCG
>GOScombined01_1016468396|GOScombined01_1016468394|TR
CCACGTCACTCATTTCGGTGAGAATGCGAATAATGGCACGCATGCCAGGGCGTTCTATTGGAATGTGAATAATTCCTCAGGTAATGCGAATCGGAATATCGGCACACGGCTC
>GOScombined01_1016468396|GOScombined01_1016468394|VR
CCGCGGCGCTCGTTTCGGTGGGAGTGCGAGTAGTGGCGCGCGTGCCGGGGCGGTCTGGTGGGGTGTGAGTTTTTCCTCTGGTAGTGCGAGTCGGTTTTTCGGCGCGCGGCTC
>GOScombined01_1016992923|GOScombined01_1016992921|TR
GTGTCGCGAGGTTCTATGCGAACTCGAACAGGACTAACCTTAACTGCAACAGGAATCCTGATAACTCGAATTCCTCTCTCG
>GOScombined01_1016992923|GOScombined01_1016992921|VR
GTGTCGCGTGGTTCTGTGCGGACTCGGGCAGGACGGACCTTGGCTGCTACAGGGGTCCTGATTACTCGGTTTCCTCTCTCG
>GOScombined01_1019112102|GOScombined01_1019112105|TR
GCGGGGCGGCTCGTTcaacaacaacgacaacaacctgcagtcctcgaaccgcaacaacaacaatcccaccaacgagaacaacaacaTCGGATTCCGCGTCTCCAGCCT
>GOScombined01_1019112102|GOScombined01_1019112105|VR
GCGGGGCGGCTCGTTCCTTGACTTTGAGTCCATCCTGGAGTCCACGGCCCCCAGCGGCGGCAGCAATCCCACCTTCGAGAACTTCTTCACCGGATTCCGCGTCTCCAGCCT
>GOScombined01_1027858681|GOScombined01_1027858683|TR
CCGGTTGGCGTGTAGCCAATGTGGGAGGCAATTCCAATAATGGTGCGCAGGATGGAGCCTTCTACTTGAATCTGAACAATGATTCAGGCAATTCCAACACGAACATCGGGTCTCGCC
>GOScombined01_1027858681|GOScombined01_1027858683|VR
CCGGTTGGCGTGTGGCCCTTGTGGGGGGCACTTCCCTTAATGGTGCGCGGGTTGGAGCCTTCTGCTTGCTTCTGTTCTATGCTTCGGGCCTTTCCAGCTCGCTCATCGGGTCTCGCC
>GOScombined01_1029024711|GOScombined01_1029024713|TR
CCGGTTGGCGTGTAGCCAATGTGGGAGGCAATTCCAATAATGGTACGCAGGATGGAGCCTTCTGCTTGAATCTGAACAATGATTCAGGCAATTCCAACACGAACATCGGGTCTCGCC
>GOScombined01_1029024711|GOScombined01_1029024713|VR
CCGGTTGGCGTGTGGCCCTTGTGGGGGGCCTTTCCGTTCTTGGTGCGCGGGATGGGGCCTTCTGCTTGGCTCTGCTCTATGATTCGGGCATTTCCGGCACGGACTTCGGGTCTCGCC
>GOScombined01_1031755521|GOScombined01_1031755523|TR
AGTAGTGTGACCGGCACGAATGCCCGCCACCTGAACGTGAACGGCGGTGACGTCAATCCGGCCAACACCAACAATCGCGGCAACGGCTTCTCGGTTCGTTGCCTCAAGGA
>GOScombined01_1031755521|GOScombined01_1031755523|VR
AGTAGTGTGGCCGGCACGATTGCCCGCCACCTGAGCGTGGACGGCGGTGGCGTCAATCCGGCCGACACCAGCAGTCGCGGCTACGGCTTCTCGGCTCGTTGCCTCAAGGA
>GOScombined01_1031760402|GOScombined01_1031760401|TR
CGGGCTGGCGGGTGCTCAATGTCAGTGGCAATTCCAACAATGAGGCTCTATGCGGCCCTTGGAATTTCAATGCCAACAATTCCCCTGGCAATGCGAACACGAACAATGGGTCTCTTCTTTCTCACT
>GOScombined01_1031760402|GOScombined01_1031760401|VR
CGGGCTGGCGGGTGCTCGTTGTCGGTGGCATTTCCTACCTTGGGGCTCTGTGCGGCCCTTGGGGTTTCGTTGCCGGTTCCCCTGGCTTTGCGGGCACGGCCTTTGGGTCCCTTCTTTCTCGCT
>GOScombined01_1035074901|GOScombined01_1035074903|TR
CTGTTTGCCGCATGTCGGCGGCAACTGGAACAACGGCTCGCATGCGGGTGTGTTCAATCGCAATTTCAACAACACGCCCAGCAACACGAACAACAACAATGGTGCGCGGGCTGTCCGACTTC
>GOScombined01_1035074901|GOScombined01_1035074903|VR
CTGTTTGCCGTTTGTCGGCGGCTACTGGGGCGACGGCTCGCGTGCGGGTGTGTTCAATCGCCTTTTCAACGGCGCGCCCAGCAGCACGAGCAGCATCATTGGTGCGCGGGCTGTCCGCCTTC
>GOScombined01_1037563744|GOScombined01_1037563741|TR
TTGCGGTCATCCTGGGTGGCAACTGGAACAACGGGTCCAATTCCGGTTCTCGCACGTCAAACTGGAACAATCAGCCATGGAACGCGAACAACAACATTTCTGCGCGTTTCGCCGCCG
>GOScombined01_1037563744|GOScombined01_1037563741|VR
TTGCGGTCCGCCTGGGTGGCGACTGGGGCGCCGGGTCCAATTCCGGTTCTCGCACGTCGCACTGGGGCTCTCAGCCATGGTTCGCGAGCATCGGCATTTCTGCGCGTTTCGCCGCCG
>GOScombined01_1040729461|GOScombined01_1040729463|TR
GGCACACGTTGCGCATTTCGGTGGTAATGCTAATAATGGTACGCAAGCAGGCTTGTTTATCTGGAATGTGAATAATGCTTCCTCGAATGCTAATCGTAATATCGGTGCACGGCTC
>GOScombined01_1040729461|GOScombined01_1040729463|VR
GGCGCGCGTTGCGTTTTTCGGTGGTCGTGCTAGTGATGGTGCGCAGGCGGGCTTGTTTGTCTGGAATGTGGTTCTTGCTTCCTCGGATGCTAGTCGTAGTGTCGGTGCGCGGCTC
>GOScombined01_1041559993|GOScombined01_1041559991|TR
GTGTCGCGAGGTTCTATGCGAACTCGAACAGGACTAACCTTAACTGCAACAGGAATCCTGATAACTCGAATTCCTCTCTCG
>GOScombined01_1041559993|GOScombined01_1041559991|VR
GTGTCGCGTGGTTCTGTGCGGACTCGGGCAGGACGGACCTTGGCTGCTACAGGGGTCCTGATTACTCGGTTTCCTCTCTCG
>GOScombined01_1046234381|GOScombined01_1046234383|TR
GTCCTCGTCTGAGTACTCGTCTAGCAATGCCTGGAAACAGAACTACAACACGAGCAATCCCGGCAACCAGAACAACAACAATAAGACGAATACAAACCGGGCGAGGGCGGTCCGGCTAT
>GOScombined01_1046234381|GOScombined01_1046234383|VR
GTCCTCGTCTGAGTACTCGTCTACCAGTGCCTGGGCTCAGCTCTACCTCACGAGCCTTCCCGGCTACCAGGGCAGCTACGGTAAGTCGGATACGCTCCGGGCGAGGGCGGTCCGGCGAT
>GOScombined01_1046762941|GOScombined01_1046762943|TR
TGCTTCCGCATGTTGGCGGTAACTGGAACAACGGCGCTCATGCGGGCTCCTTTGCGGTGAATCTGAACAACGACTCCGGCAACACGAACCAGAACGTCGGCCTCCGGTCCGCCCGATT
>GOScombined01_1046762941|GOScombined01_1046762943|VR
TGCTTCCGCTTGTTGGCGGTCGCTGGAGCTTCGGCGCTCTTGCGGGCTCCTTTGCGGTGTCTCTGGTCTCCGTCTCCGGCGGCTCGAGCCAGTACGTCGGCCTCCGGTCCGCCCGCTT
>GOScombined01_1046778701|GOScombined01_1046778702|TR
CCGGTTGGCGTGTAGCCAATGTGGGAGGCAATTCCAATAATGGTACGCAGGATGGAGCCTTCTACTTGAATCTGAACAATGATTCAGGCAATTCCAACACGAACATCGGGTCTCGCC
>GOScombined01_1046778701|GOScombined01_1046778702|VR
CCGGTTGGCTTGTGGCCCGTGTGGGGGGCAATTCCTTTTTTGGTGCGCGGGATGGAGCCTTCTGCTTGATTCTGAACATTGATTCGGGCTTTTCCGACTCGTTCGTCGGGTCTCGCC
>GOScombined01_1048234382|GOScombined01_1048234385|TR
GCGGGGCGGCTCGTTcaacaacaacgacaacaacctgcagtcctcgaaccgcaacaacaacaatcccaccaacgagaacaacaacaTCGGATTCCGCGTCTCCAGCCT
>GOScombined01_1048234382|GOScombined01_1048234385|VR
GCGGGGCGGCTCGTTCCTTGACTTTGAGTCCATCCTGGAGTCCACGGCCCCCAGCGGCGGCAGCAATCCCACCTTCGAGAACTTCTTCACCGGATTCCGCGTCTCCAGCCT
>GOScombined01_1052080371|GOScombined01_1052080373|TR
GCGCCGTCATCCTGGGTGGCAACTGGAACAATGGATCTAATTCCGGTTCACGTTGTGCTAACTGGAACAACGCTCCCTCGGATGCGAACAACAACATCTCGGCGCGTTTTGCGGCCG
>GOScombined01_1052080371|GOScombined01_1052080373|VR
GCGCCGTCCGCCTGGGTGGCCCCTGGTTCAATGGTTCTAATTCCGGTTCTCGTTGTGCTAACTGGAACTACGCTCCCTCGGTTGCGAACAACCCCGTCTCGGCGCGTTTTGCGGCCG
>GOScombined01_1052430674|GOScombined01_1052430671|TR
TGCTTCCGCATGTTGGCGGTAACTGGAACAACGGCGCTCATGCGGGCTCCTTTGCGGTGAATCTGAACAACGACTCCGGCAACACGAACCAGAACGTCGGCCTCCGGTCCGCCCGATT
>GOScombined01_1052430674|GOScombined01_1052430671|VR
TGCTTCCGCTTGTTGGCGGTCGCTGGGTCAGCGGCGCTCTTGCGGGCTCCTTTGCGGTGAATCTGAGCAACGACTCCGGCAACACGACCCAGCTCGTCGGCCTCCGGTCCGCCCGCTT
>GOScombined01_1052435651|GOScombined01_1052435653|TR
CCCGGTTGGCGTGTGGCCTTTGTGGGGGGCAGTTCCAATAATGGTACGCAGGTTGGAGCCTTCTACTTGAATCTGAACAATGATTCAGGCAATTCCAACACCAACATCGGGTCTCGCC
>GOScombined01_1052435651|GOScombined01_1052435653|VR
CCCGGTTGGCGTGTGGCCTTTGTGGGGGGCAGTTCCGCTCCTGGTGCGCGGGTTGGAGCCTTCTACTTGAATCTGCTCTATGGTTCGGGCTATTCCAACACCTCCTTCGGGTCTCGCC
>GOScombined01_1052461012|GOScombined01_1052461011|TR
CCGGTTGGCGTGTAGCCAATGTGGGAGGCAATTCCAATAATGGTACGCAGGATGGAGCCTTCTACTTGAATCTGAACAATGATTCAGGCAATTCCAACACGAACATCGGGTCTCGCC
>GOScombined01_1052461012|GOScombined01_1052461011|VR
CCGGTTGGCGTGTAGCCCGTGTGGGGGGCAATTCCGATAATGGTGCGCGGGATGGGGCCTTCTGCTTGGCTCTGTTCGATGATTCGGGCGCTTCCAGCGCGAGCATCGGGTCTCGCC
>GOScombined01_1053886533|GOScombined01_1053886531|TR
GACATGCTGCCGAATGTTGGGGGCAACTGGAACAACACAGCTAACGCTGGGGTGTTCAACGTCAATCTCAACAATACATCCAGCAACTCGAACAACAACAATGGTGCGCGAGCTGTCCGACTTC
>GOScombined01_1053886533|GOScombined01_1053886531|VR
GACCTGCTGCCGGCTGTTGGGGGCAGCTGGGGCGCCACGGCTGACGCTGGGGTGTTCGGCGTCACTCTCGGCAGTCCGCCCGGCGCCTCGAACCTCGGCATTGGTGCGCGAGCTGTCCGCCTTC
>GOScombined01_1055283441|GOScombined01_1055283443|TR
TGCTTCCGCATGTTGGCGGTAACTGGAACAACGGCGCTCATGCGGGCTCCTTTGCGGTGAATCTGAACAACGACTCCGGCAACACGAACCAGAACGTCGGCCTCCGGTCCGCCCGATT
>GOScombined01_1055283441|GOScombined01_1055283443|VR
TGCTTCCGCTTGTTGGCGGTAGCTGGGCCGACGGCGCTCCTGCGGGCTCCTTTGCGGTGACTCTGAACACCGGCTCCGGCGACACGACCCGGAGCGTCGGCCTCCGGTCCGCCCGCTT
>GOScombined01_1056757484|GOScombined01_1056757481|TR
GACATGCTGCCGAATGTTGGGGGCAACTGGAACAACACAGCTAACGCTGGGGTGTTCAACGTCAATCTCAACAATACATCCAGCAACTCGAACAACAACAATGGTGCGCGAGCCGTCCGACTTC
>GOScombined01_1056757484|GOScombined01_1056757481|VR
GACCTGCTGCCGCTTGTTGGGGGCTCCTGGAGCGCCACAGCTAGCGCTGGGGTGTTCTTCGTCGGTCTCCTCGATACATCCAGCACCTCGAACCTCAGCCGTGGTGCGCGAGCCGTCCGCCTTC
>GOScombined01_1057279793|GOScombined01_1057279791|TR
TCACCCATCTCGGTGGTAATGCGAATAATGGGGCGAATGCCGGTGCGTTTTATTGGAATGTGAATAATTCGTCTTCTAATGCTAATCGTAATATCGGTGCTCACGTC
>GOScombined01_1057279793|GOScombined01_1057279791|VR
TCGCCCTTCTCGGTGGTAATGCGTTTACTGGGGCGTTTGCCGGTGCGTTTTGTTGGGCTGTGACTGATTCGTCTTCTTCTGCTTCTCGTAGTATCGGTGCTCGCGTC
>GOScombined01_1057844893|GOScombined01_1057844891|TR
ACCGGCTGGCGTGTAGCCAATGTAGGCGGCAATTCGAACAATGGCGCTCAGGTGGGGGCCTTTACGTTGAATCTGAACAACACGTCTTCGAATGCCAACACCAACGTCTCCGCCCGTCTTGCCAATGCC
>GOScombined01_1057844893|GOScombined01_1057844891|VR
ACCGGCTGGCGTGTGGCCCTTGTAGGCGGCTCTTCGCTCCTTGGCGCTCGGGTGGGGGCCTTTACGTTGGCTCTGGACAACGCGTCTTCGCGTGCCCCCGCCAGCGTCTCCGCCCGTCTTGCCTTTGCC
>GOScombined01_1057851571|GOScombined01_1057851573|TR
CTGTTTGCCGCATGTCGGCGGCAACTGGAACAACGGCTCGCATGCGGGTGTGTTCAATCGCAATTTCAACAACACGCCCAGCAACACGAACAACAACAATGGTGCGCGGGCTGTCCGACTTC
>GOScombined01_1057851571|GOScombined01_1057851573|VR
CTGTTTGCCGCTTGTCGGCGGCTACTGGGGCGGCGGCTCGCGTGCGGGTGTGTTCGCTCGCGTTTTCCACTTCACGCCCAGCCTCACGGACGCCACCCGTGGTGCGCGGGCTGTCCGCCTTC
>GOScombined01_1057873332|GOScombined01_1057873331|TR
CCGGTTGGCGTGTAGCCAATGTGGGAGGCAATTCCAATAATGGTACGCAGGATGGAGCCTTCTACTTGAATCTGAACAATGATTCAGGCAATTCCAACACGAACATCGGGTCTCGCC
>GOScombined01_1057873332|GOScombined01_1057873331|VR
CCGGTTGGCGTGTGGCCGCTGTGGGGGGCAGTTCCTCTGCTGGTGCGCTGGTTGGGGCCTTCTCCTTGTTTCTGCTCTATGTTTCGGGCACTTCCGGCACGAACTTCGGGTCTCGCC
>GOScombined01_1060442961|GOScombined01_1060442963|TR
ACCGGCTGGCGTGTAGCCAATGTAGGCGGCAATTCGAACAATGGCGCTCAGGTGGGGGCCTTTACGTTGAATCTGAACAACACGTCTTCGAATGCCAACACCAACATCTCCGCCCGTCTTGCCAATGCC
>GOScombined01_1060442961|GOScombined01_1060442963|VR
ACCGGCTGGCGTGTGGCCCGTGTAGGCGGCTCTTCGTACAATGGCGCTCGGGTGGGGGCCTTTACGTTGGCTCTGAGCAGCGCGTCTTCGTTTGCCGGCGCCAGCATCTCCGCCCGTCTTGCCTTTGCC
>GOScombined01_1061019593|GOScombined01_1061019591|TR
GCGCCGTCATCCTGGGTGGCAACTGGAACAATGGATCTAATTCCGGTTCACGTTGTGCTAACTGGAACAACGCTCCATCGAATGCGAACAACAACATCTCGGCGCGTTTTGCGGCCG
>GOScombined01_1061019593|GOScombined01_1061019591|VR
GCGCCGTCATCCTGGGTGGCAGCTGGGTCGATGGATCTAATTCCGGTTCTCGTTGTGCTTACTGGAGCTACGCTCCATCGGATGCGGGCAGCGCCGTCTCGGCGCGTTTTGCGGCCG
>GOScombined01_1062676453|GOScombined01_1062676455|TR
GCGCCGTCATCCTGGGTGGCAACTGGAACAATGGATCTAATTCCGGTTCACGTTGTGCTAACTGGAACAACGCTCCCTCGGATGCGAACAACAACATCTCGGCGCGTTTTGCGGCCG
>GOScombined01_1062676453|GOScombined01_1062676455|VR
GCGCCGTCCTCCTGGGTGGCACCTGGGGCAGTGGATCTAGGGCCGGTTCTCGTTGTGCGTACTGGCTCTTCGCTCCCTCGCTTGCGGGCACCAACCTCTCGGCGCGTTTTGCGGCCG
>GOScombined01_1063572102|GOScombined01_1063572101|TR
CTGTTTGCCGCATGTCGGCGGCAACTGGAACAACGGCTCGCATGCGGGTGTGTTCAATCGCAATTTCAACAACACGCCCAGCAACACGAACAACAACAATGGTGCGCGGGCTGTCCGACTTC
>GOScombined01_1063572102|GOScombined01_1063572101|VR
CTGTTTGCCGCGTGTCGGCGGCGGCTGGAACAACGGCTCGCGTGCGGGTGTGTTCAGTCGCGATTTCAGCAACGCGCCCAGCAGCACGAGCGTCAGCGTTGGTGCGCGGGCTGTCCGCCTTC
>GOScombined01_1063626571|GOScombined01_1063626573|TR
GCGCCGTCATCCTGGGTGGCAACTGGAACAATGGATCTAATTCCGGTTCACGTTGTGCTAACTGGAACAACGCTCCCTCGGATGCGAACAACAACATCTCGGCGCGTTTTGCGGCCG
>GOScombined01_1063626571|GOScombined01_1063626573|VR
GCGCCGTCCGCCTGGGTGGCTCCTGGACCTTTGGCTCTAATTCCGGTTCACGTTGTGCTTACTGGAACCGCGCTCCCTCGGATGCGGGCAACGACGTCTCGGCGCGTTTTGCGGCCG
>GOScombined01_1064017531|GOScombined01_1064017533|TR
GCGCCGTCATCCTGGGTGGCAACTGGAACAATGGATCTAATTCCGGTTCACGTTGTGCTAACTGGAACAACGCTCCATCGAATGCGAACAACAACATCTCGGCGCGTTTTGCGGCCG
>GOScombined01_1064017531|GOScombined01_1064017533|VR
GCGCCGTCCGCCTGGGTGGCGACTGGGACGATGGATCTCTTTCCGGTTCGCGTTGTGCTAGCTGGCTCCTCGCTCCCTCGATTGCGGGCAGCAACGTCTCGGCGCGTTTTGCGGCCG
>GOScombined01_1065832176|GOScombined01_1065832174|TR
CCACGTCACTCATTTCGGTGAGAATGCGAATAATGGCACGCATGCCAGGGCGTTCTATTGGAATGTGAATAATTCCTCAGGTAATGCGAATCGGAATATCGGCACACGGCTC
>GOScombined01_1065832176|GOScombined01_1065832174|VR
CCGCGGCGCTCGTTTCGGTGGGAGTGCGAGTAGTGGCGCGCGTGCCGGGGCGGTCTGGTGGGGTGTGAGTTTTTCCTCTGGTAGTGCGAGTCGGTTTTTCGGCGCGCGGCTC
>GOScombined01_1065834333|GOScombined01_1065834331|TR
CTGTTTGCCGCATGTCGGCGGCAACTGGAACAACGGCTCGCATGCGGGTGTGTTCAATCGCAATTTCAACAACACGCCCAGCAACACGAACAACAACAATGGTGCGCGGGCTGTCCGACTTC
>GOScombined01_1065834333|GOScombined01_1065834331|VR
CTGTTTGCCGCGTGTCGGCGGCGACTGGGGCGACGGCTCGCGTGCGGGTGTGTTCTTTCGCATTTTCAGCGTCGCGCCCAGCTACGCGAGCAGCACCTTTGGTGCGCGGGCTGTCCGCCTTC
>GOScombined01_1066731891|GOScombined01_1066731894|TR
GCGCCGTCATCCTGGGTGGCAACTGGAACAATGGATCTAATTCCGGTTCACGTTGTGCTAACTGGAACAACGCTCCTCGGATGCGAACAACAACATCTCGGCGCGTTTTGCGGCCG
>GOScombined01_1066731891|GOScombined01_1066731894|VR
GCGCCGTCCGCCTGGGTGGCGACTGGAGCGGTGGCTCTTCTTCCGGTTCGCGTTGTGCTCTCTGGAGCTTCGCTCCCTCGGGTGCGCGCAACCTCATCTCGGCGCGTTTTGCGGCCG
>GOScombined01_1068575003|GOScombined01_1068575001|TR
GCGCCGTCATCCTGGGTGGCAACTGGAACAATGGATCTAATTCCGGTTCACGTTGTGCTAACTGGAACAACGCTCCATCGAATGCGAACAACAACATCTCGGCGCGTTTTGCGGCCG
>GOScombined01_1068575003|GOScombined01_1068575001|VR
GCGCCGTCCTCCTGGGTGGCTACTGGTCCAATGGATCTAATTCCGGTTCCCGTTGTGCTACCTGGAACAACGCTCCATCGTTTGCGAGCGACTCCCTCTCGGCGCGTTTTGCGGCCG
>GOScombined01_1069907514|GOScombined01_1069907511|TR
GTCCTCGTCTGAGTACTCGTCTAGCAATGCCTGGAAACAGAACTACAACACGAGCAATCCCGGCAACCAGAACAACAACAATAAGACGAATACAAACCGGGCGAGGGCGGTCCGGCTAT
>GOScombined01_1069907514|GOScombined01_1069907511|VR
GTCCTCGTCTGAGTACTCGTCTAGCGTTGCCTGGTTTCAGTACTACAGCACGAGCCTTCCCGGCTACCAGGGCGACAACGGTAAGGCGGGTACGTACCGGGCGAGGGCGGTCCGGCGAT
>GOScombined01_1069916563|GOScombined01_1069916561|TR
GTCCTCGTCTGAGTACTCGTCTAGCAATGCCTGGAAACAGAACTACAATACCAGCAACCCAGGCAACCAGAACAACAACAATAAGACGAATACAAACCGGGCGAGGGCGGTCCGGCTAT
>GOScombined01_1069916563|GOScombined01_1069916561|VR
GTCCTCGTCTGAGTACTCGTCTAGCGATGCCTGGTTTCAGTTCTACGTTACCAGCTACCCAGGCTTCCAGCTCAACAGCAATAAGGCGGGTACGTTCCGGGCGAGGGCGGTCCGGCGAT
>LBB12012_100040806|LBB12012_100040805|TR
TTTTTCTGGTCGGCCTCGCCGAATAGTAATAATACGAACAACGCGTGGGGCGTTAACTTCAATTTCGGTAACGCTTGCTTCAACAACCGTAATAACAACAATAGGGTGCGGTTAGTGCGCGGCGGACAGTG
>LBB12012_100040806|LBB12012_100040805|VR
TTTTTCTGGTCGGCCTCGCCGGTTAGTAGTGATACGGACTTCGCGTGGGGCGTTTTCTTCAATTTCGGTAGCGCTCGGTTCAGCGTCCGTAATGGCGGCGATAGGGTGCGGTTAGTGCGCGGCGGACAGTG
>LBB12012_100116143|LBB12012_100116141|TR
TTCTATTGGTCGGCGTCGAGTCGAGCGAGTAGTTCGAGTAGCGCGTGGAATGTCAACTTTAATAATGGCAATGTCAACAGCAACAATAAGACTAACAACAACTTTGTTCGCTGTGTTCGCTAA
>LBB12012_100116143|LBB12012_100116141|VR
TTCTATTGGTCGGCGTCGAGTCGAGCGAGTAGTTCGAGTAGCGCGTGGGGTGTCAACTTTAATAATGGCTTTGTCGGCAGCAGCAATAAGACTGGCAACAACTTTGTTCGCTGTGTTCGCTAA
>SMTZ23_1000086519|SMTZ23_1000086517|TR
CGTGTTCTTCGCGGCGGCTCCTGGTACAACAAACCGAGGAACTGCCGTTCAGCGAATCGCAACAGGAACACGCCAGACAACCGGAACAACAACAACGGGTTTCGTGTTGTTCTCCTGCACTTT
>SMTZ23_1000086519|SMTZ23_1000086517|VR
CGTGTTCTTCGCGGCGGCTCCTGGTACCACGGACCGGGGAGCTGCCGTTCTGCGAATCGCTTCAGGTACTCGCCGGACGGCCGGATCAGCAACTTCGGGTTTCGTGTTGTTCTCCTGGACTTT
>SMTZ23_1000086519|SMTZ23_1000086520|TR
CGTGTTCTTCGCGGCGGCTCCTGGTACAACAAACCGAGGAACTGCCGTTCAGCGAATCGCAACAGGAACACGCCAGACAACCGGAACAACAACAACGGGTTTCGTGTTGTTCTCCTGCACTTTC
>SMTZ23_1000086519|SMTZ23_1000086520|VR
CGTGTTCTTCGCGGCGGCTCCTGGTGCAGAGAACCGTGGAACTGCCGTTCAGCGAATCGCAACGGGGGCTCGCCTGACTTCCGGCTCAACAACAACGGGTTTCGTGTTGTTCTCCTGGACTTTC
>SMTZ23_1000244737|SMTZ23_1000244740|TR
TTCTGTCTGGCGAGATCCTAACGGCAACCGCAACGTGGCTTATCTGAATTGGAATGACCTGAAGCGCAATCTCAACCTCAATTGGTTTGACAACAGGTGGAATGCTAACTGGCGTTTCCTCGCCCTTCGCAA
>SMTZ23_1000244737|SMTZ23_1000244740|VR
TTCTGTCTGGCGAGGTCCTAGCGGCGACCGCTACGTGGCTTATCTGGGTTGGAATGGCCTGGAGCGCGGTCTCAGCCTCGGTTGGTTTGGCGACGGGTGGAGTGCTCGCTGGCGTTTCCTCGCCCTTCGCAA
>SMTZ23_1000442230|SMTZ23_1000442232|TR
CGTGTGTTACGAGGCGGCTCCTGGAACAACAACGCGAGGAACTGCCGTACGACGAATCGTAACAGGAACAATCCAGACAACAGGAACAACAATATAGGGTTTCGCGTCGTCCAATATTCA
>SMTZ23_1000442230|SMTZ23_1000442232|VR
CGTGTGTTACGAGGCGGCTCCTGGAGCATCAACGCGAGGAGCTGCCGTACGACGGTTCGTAGCAGGAGCGATCCAGACTACAGGGACATCTATATGGGGTTTCGCGTCGTCCAGGATTCA
>SMTZ23_100085473|SMTZ23_100085471|TR
GCACGACGAATCGCAACAGGAACAATCCTGACAATAGGAACAATAATTGGGGTTTTCGTGTCGTCCAATATTCA
>SMTZ23_100085473|SMTZ23_100085471|VR
GCCCGGCGGGTCGCGGCTGGGACGATCCTGGCAGTAGGTACGTTAGTTGGGGTTTTCGTGTCGTCCGGGATTCA
>SMTZ23_100418846|SMTZ23_100418847|TR
CCTTGCGCGGCGGGTCGTGGAACAACAATCATAGGAATGCCCGCGTAAGTGAGCGCAACAGGAACAATCCCGACAACTCGAACAACAACATCGGGTTTCGGGTGGTGGCGTCCCACG
>SMTZ23_100418846|SMTZ23_100418847|VR
CCTTGCGCGGCGGGTCGTGGAACCACCCTCATAGGTATGCCCGCGTGAGTGGGCGCGGCAGGGACGATCCCGACTCCTCGCGCGACTCCCTCGGGTTTCGGGTGGTGGCGTCCCCCG
>AR1_100005760|AR1_100005764|TR
CGGTTCCAAACCGTACGGTAAATACTGGTCATCTACGCCGAATCCGAACAACTCGGACAATGCGCGGATACAGTACCTAGACGACGGCAACAGGAATTGGAACTATAAGGACAACCGTAATGCGCGCGTCCGAGTTGTCCGC
>AR1_100005760|AR1_100005764|VR
CGGTTCCGCTCCGTACGGTAAATACTGGTCGTCTACGCCGGATCCGACCAACTCGGACGGTGCGCGGGTACAGTACCTAGGCGACGGCAGCAGGTATTGGGTCTATAAGGTCTACCGTAATGCGCGCGTCCGAGTTGTCCGC
>AR4_10003907|AR4_100039010|TR
CGGTTCCAAACCGTACGGTAAATACTGGTCATCTACGCCGAATCCGAACAACTC
>AR4_10003907|AR4_100039010|VR
CGGTTCCGCTCCGTACGGTAAATACTGGTCGTCTACGCCGGATCCGACCAACTC
>C687J26634_100028549|C687J26634_100028542|TR
GGCTCGAACCGGGTCAATCGCGGCGGCAACTGGGGCAACACCGCGGTCAACTGCCGTTTGGCAAACCGCAACAGGAATGCGCCCGACAACCGCAACGACAACCTTGGCTTTCGCCTGAGCTC
>C687J26634_100028549|C687J26634_100028542|VR
GGCTCGGACCGGGTCTTTCGCGGCGGCGGCTGGGGCCTCGCCGCGGTCGGCTGCCGTTTGGCGAACCGCGACAGGGATGCGCCCGGCGACCGCTCCGTCAACCTTGGCTTTCGCCTGAGGTC
>C687J26634_100028549|C687J26634_100028541|TR
GAGCTCAGGCGAAAGCCAAGGTTGTCGTTGCGGTTGTCGGGCGCATTCCTGTTGCGGTTTGCCAAACGGCAGTTGACCGCGGTGTTGCCCCAGTTGCCGCCGCGATTGACCCGGTTCGAGCC
>C687J26634_100028549|C687J26634_100028541|VR
GACCTCAGGCGAAAGCCAAGGTTGACGGAGCGGTCGCCGGGCGCATCCCTGTCGCGGTTCGCCAAACGGCAGCCGACCGCGGCGAGGCCCCAGCCGCCGCCGCGAAAGACCCGGTCCGAGCC
>C687J26634_100141472|C687J26634_100141474|TR
CTTCGTTGCCAACGTGAACCTCGACGGGGACGGTCAGCCCTATGTGAACAACGTGAACCCGCTTTCGAACGACAACACTTGGAACGCCGAGTTTCAGCGTCGAGTGTTCTACCCGAAAC
>C687J26634_100141472|C687J26634_100141474|VR
CTTCGTTGCCAACGTGAACCTCGACGGGGACGGTCAGCCCTATGTGAACTTCGTGAGCCCGCTTTCGAACGACTCCGCTTGGTACGCCGGGTTTCAGCCTCGAGTGTTCTACCCGCAAC
>C687J26634_100412151|C687J26634_100412154|TR
tgaaatgtgaatttcaacaatggcaatgtcaacaacaanaataagtcaaacaacaacTATGTCCGATGCGTTCGTNGAGGAAAGTG
>C687J26634_100412151|C687J26634_100412154|VR
TGGAATGTGTATTTCTACTATGGCGATGTCGGCGGCTACAGTAAGTCAGGCTACTACTATGTCCGATGCGTTCGTGGAGGACAGTG
>JGI24707J26582_1000028627|JGI24707J26582_1000028628|TR
ATTGCTCTATTAGGCGGTAATTGGAATAATGGCTCGAATGCAGGCAGTTTCTATTGGAATTTGAATAATTCAGCGGCTAATCGGAATCGGAACATCGGCAGTCACTCACT
>JGI24707J26582_1000028627|JGI24707J26582_1000028628|VR
ATTGCTCTCTTGGGCGGTAGTTGGGGTAGTGGCTCGNNTGCGGGCGGTTTCTCTTGGTATTTGGCTAATTCGGCGGCTAATCGGGCTCGGAGCATCGGCGGTCGCTCGCT
>JGI24707J26582_1000041935|JGI24707J26582_1000041933|TR
TAGGAACTGGAGACTTCGTTCTCCTAATGCCTCCAATGCTAATAATACTCGTAATGTTAATTCTACAGGTAATGTGAACAACAACAATGCGAATAATGCTAATGGGGCTGCCCCCGATTGTGTGAT
>JGI24707J26582_1000041935|JGI24707J26582_1000041933|VR
TAGGAACTGGAGACTTCGTTCTCCTANTGCCTCCGATGCTTATCATGCTCGTGGTGTTAATTCTACAGGTCGTGTGCACGGCTACGGTGCGTATGGTGCTCGTGGGGCTGCCCCCGCTTGCGTCAT
>JGI24707J26582_100034489|JGI24707J26582_1000344810|TR
GTTGGTTAACAGCTATCTTGAGTGGTAATTGGAATAATGGTTCTAATACTGGTAGCTTCAATTGGAATGTGAATAATGTTTCTTCTAATCGTAATCGTAATCAGGGTGGTCACTTAGT
>JGI24707J26582_100034489|JGI24707J26582_1000344810|VR
GTTGGTTGGCGGCTTTCTTGGGTGGTTATTGGGCTTGTGGTTCTTATGCTGGTGGCTTCCTTTGGGGTGTGATTGATGTTTCTTCTTTTCGTTATCGTAATCGGGGTGGTCGCTTGGT
>JGI24707J26582_100092081|JGI24707J26582_100092083|TR
GGCTCTAACCGTGTGAATCGGGGCGGCAGCTGGAACAACAATGCGTCTAACTGTCGAGTGTCTAATCGCAACAACAATTCGCCAGGCAATCGCAACAACAATGTGGGCTTCCGCCTTGCCCTAGCTCAA
>JGI24707J26582_100092081|JGI24707J26582_100092083|VR
GGCTCTTACCGTGTGTTTCGGGGCGGCAGCTGGTACATCAATGCGTCTTACTGTCGAGTGTCTAATCGCAGCAGCAGTTCGCCGGGCTTTCGCTACAACGATGTGGGCTTCCGCCTTGCCCTAGTTCAA
>JGI24707J26582_100129455|JGI24707J26582_100129458|TR
ACCTCCAACCGTTTGCACCGTGGCAACAATGGGGTCTCGAACTCGGACAACAACACTTCGTCTAACACGAACAGCAACTACGGTTGGAGGCCTGTC
>JGI24707J26582_100129455|JGI24707J26582_100129458|VR
ACCTCCTACCGTTTGCCCTGCGGCAACGATGGGGTCTCGAGCTCGGACAACTACTCTTCGTCTAACACGTACAGCTACTACGGTTGGAGGCCTGTC
>JGI24707J26582_100150202|JGI24707J26582_100150201|TR
AGCTTCACGCAGGCAGTAATTGGGATCATGGTACGAATTGCGGCTCACGTTGTCAGAATGCGAATAACTATCGCTGGAATACGAATTCGAATAACGGGGCTCGGGGGGCAGCAGA
>JGI24707J26582_100150202|JGI24707J26582_100150201|VR
AGCTTCGCGCGGGCGGTGATTGGGCTCCTGGTGCGGATTGCGGCTCGCGTTGTCGGGGTGCGTATAGCTATCGCTGGCATGCGGGTTCGCATTGCGGGGCTCGGGGGGCGGCGGA
>JGI24707J26582_100207484|JGI24707J26582_100207486|TR
TCTGCGTCTAATTTCGCCAATGCCAACAACAACGGCAATGCGAACTACAACAACGCTAGTAACAGTAATGGCGTTCGTCCCGATTTC
>JGI24707J26582_100207484|JGI24707J26582_100207486|VR
TCTGCGTCTCATTTCGCCTTTGCCTACGCCAACGGCAATGCGGGCTACCACGGCGCTAGTAACAGTTATGGCGTTCGTCCCGCTTTC
>JGI24707J26582_100249453|JGI24707J26582_100249451|TR
GAAATCGGGGCGAACACCATTAGCATTCGAGGCGTTGTTGTGGTTCGCATTGCCATTG
>JGI24707J26582_100249453|JGI24707J26582_100249451|VR
GAAAGCGGGGCGAACACCANAAGCATNCGAGGCGCNGCGAGTGGTCCGCAGCGCCATTG
>JGI24707J26582_100261924|JGI24707J26582_100261926|TR
TTATACGAATCTTCAAGCAGGTTACTTAGGTAATTTCAGCAGGAATTGGACTAATGCAGGTAATGCAGAGCCTTTCAATCTGAATTTGAACCATTCACCTGTGAATTCGAATTCGAATATCAGCAGTCACCAAAATGGA
>JGI24707J26582_100261924|JGI24707J26582_100261926|VR
TTATGCGTATCTTCGGGCGGGTTACTTGGGTTATTTCGGCGGGGATTGGGCTGATGCGGGTTATGCGGGGCCTTTCCTTCTGCATTTGGCCGATTCGCCTGTGTATTCGTATTCGAATCTCGGCGGTCGCCTAACATGGA
>JGI24707J26582_100284014|JGI24707J26582_100284011|TR
TCAGGTCTTCCGGGCGGTAACCGTAACAACAATGGAACATTCAACAACATTGGCAAGAACGGTAACTGGTGGAGTTCTACGGAGAACAATACAAACAATGCCTGGAACCGCAACCTGAATTACAACAATGGCAATGTAAACAGGAACAACAACAATAAGAAAAACGGGTTCTCTGTTCGTTGCCTTAGGGATTCA
>JGI24707J26582_100284014|JGI24707J26582_100284011|VR
TCAGGTCTTCCGGGCGGTTTCCGTGACCTCAGTGGGACATTCTACAGCATTGGCGAGCTCGGTTACTGGTGGAGTTCTACGGAGGGCAGTACAATCTTTGCCTGGCTCCGCGCCCTGGGTTACAACTATGGCTATGTAGACGGGCTCGACTCCAATAAGAAAAACGGGTTCTCTGTTCGTTGCCTTAGGGATTGA
>JGI24707J26582_100353451|JGI24707J26582_100353452|TR
GATTATAGCAATGTTTATACCAGTAAGCTTCCTAATTTCAGGGGTAATCAGTCTAATACTTCGAATGCCAGCACCTTCTATTTGAATTCGAACACAGCTTCTAATTCTAATGCTAATATCAGCAGTCAGCTAAGTTTTACT
>JGI24707J26582_100353451|JGI24707J26582_100353452|VR
GATTATGGCAATGTTTATGCCGGTTGGCTTCCTTATTTCGGGGGTAGTCGGTCTGATGCTTCTAGTGCCGGCGCCTTCTATTTGAGCTCGGATGCGGCTTCTAGTTCTAGTGCTTATTTCGGCGGTCGGCTGTTTTGCT
>JGI24707J26582_100406764|JGI24707J26582_100406762|TR
CTCGACACATGGCTGTTGAGGGGGCAGAAGGTACCATTGTCGCGACGCGGGATCCTCTCGTTGCCGCCGCTCGACA
>JGI24707J26582_100406764|JGI24707J26582_100406762|VR
CTCGCCACGGGGTTATTGAGGGGGCAGAGGGAACCCTTGCCGCGACGCGGGAACCTCTTGTCGCCTCCACTCGCCA
>JGI24708J26588_1000024954|JGI24708J26588_1000024953|TR
GTTGGTTAACAGCTATCTTGAGTGGTAATTGGAATAATGGTTCTAATACTGGTAGCTTCAATTGGAATGTGAATAATGTTTCTTCTAATCGTAATCGTAATCAGGGTGGTCACTTAGT
>JGI24708J26588_1000024954|JGI24708J26588_1000024953|VR
GTTGGTTGGCGGCTTTCTTGGGTGGTTATTGGGCTTGTGGTTCTTATGCTGGTGGCTTCCTTTGGGGTGTGATTGATGTTTCTTCTTTTCGTTATCGTAATCGGGGTGGTCGCTTGGT
>JGI24708J26588_1000093120|JGI24708J26588_1000093118|TR
TAGGAACTGGAGACTTCGTTCTCCTAATGCCTCCAATGCTAATAATACTCGTAATGTTAATTCTACAGGTAATGTGAACAACAACAATGCGAATAATGCTAATGGGGCTGCCCCCGATTGTGTGAT
>JGI24708J26588_1000093120|JGI24708J26588_1000093118|VR
TAGGAACTGGAGACTTCGTTCTCCTAGTGCCTCCGATGCTTATCATGCTCGTGGTGTTAATTCTACAGGTCGTGTGCACGGCTACGGTGCGTATGGTGCTCGTGGGGCTGCCCCCGCTTGCGTCAT
>JGI24708J26588_100021072|JGI24708J26588_100021071|TR
ATTGCTCTATTAGGCGGTAATTGGAATAATGGCTCGAATGCAGGCAGTTTCTATTGGAATTTGAATAATTCAGCGGCTAATCGGAATCGGAACATCGGCAGTCACTCACT
>JGI24708J26588_100021072|JGI24708J26588_100021071|VR
ATTGCTCTCTTGGGCGGTAGTTGGGGTAGTGGCTCGAGTGCGGGCGGTTTCTCTTGGTATTTGGCTAATTCGGCGGCTAATCGGGCTCGGAGCATCGGCGGTCGCTCGCT
>JGI24708J26588_100092552|JGI24708J26588_100092554|TR
GGCTCTAACCGTGTGAATCGGGGCGGCAGCTGGAACAACAATGCGTCTAACTGTCGAGTGTCTAATCGCAACAACAATTCGCCAGGCAATCGCAACAACAATGTGGGCTTCCGCCTTGCCCTAGCTCAA
>JGI24708J26588_100092552|JGI24708J26588_100092554|VR
GGCTCTTACCGTGTGTTTCGGGGCGGCAGCTGGTACATCAATGCGTCTTACTGTCGAGTGTCTAATCGCAGCAGCAGTTCGCCGGGCTTTCGCTACAACGATGTGGGCTTCCGCCTTGCCCTAGTTCAA
>JGI24708J26588_100183963|JGI24708J26588_100183961|TR
TCTGCGTCTAATTTCGCCAATGCCAACAACAACGGCAATGCGAACTACAACAACGCTAGTAACAGTAATGGCGTTCGTCCCGATTTC
>JGI24708J26588_100183963|JGI24708J26588_100183961|VR
TCTGCGTCTCATTTCGCCTTTGCCTACGCCAACGGCAATGCGGGCTACCACGGCGCTAGTAACAGTTATGGCGTTCGTCCCGCTTTC
>JGI24708J26588_100210981|JGI24708J26588_100210984|TR
TCAGGTCTTCCGGGCGGTAACCGTAACAACAATGGAACATTCAACAACATTGGCAAGAACGGTAACTGGTGGAGTTCTACGGAGAACAATACAAACAATGCCTGGAACCGCAACCTGAATTACAACAATGGCAATGTAAACAGGAACAACAACAATAAGAAAAACGGGTTCTCTGTTCGTTGCCTTAGGGATTCA
>JGI24708J26588_100210981|JGI24708J26588_100210984|VR
TCAGGTCTTCCGGGCGGTTTCCGTGACCTCAGTGGGACATTCTACAGCATTGGCGAGCTCGGTTACTGGTGGAGTTCTACGGAGGGCAGTACAATCTTTGCCTGGCTCCGCGCCCTGGGTTACAACTATGGCTATGTAGACGGGCTCGACTCCAATAAGAAAAACGGGTTCTCTGTTCGTTGCCTTAGGGATTGA
>JGI24708J26588_100246293|JGI24708J26588_100246294|TR
CGGGCGTGGCACTCCCTCGGCAATCTGAACAATGGGGCGAATGCCGGGTTACGTTACTTGAATGCGAACAACTCGCTTGGCAACTCGAACTGGAATATCCTCGGGCGGAATTCTGAAA
>JGI24708J26588_100246293|JGI24708J26588_100246294|VR
CGGGCGTGGCGCTCCCTCGGCGATCTGGTCAGTTGGGCGAATGCCGGGTTGCGTTGCTTGAGTGCGCACCTCTCGCTTGGTCACTCGGCCTGGTATATCCTCGGGCGGCTTTCTGCAA
>JGI24714J26587_1000245123|JGI24714J26587_1000245126|TR
GCGGCTTTTCAACTGCGGTGGCAACTGGAACAACGGTGCCAACGCTGGCGTGTTCTGCCTCAACGGCAACAACTCGCGCACGACGACCAACATCAACCGCGGCTTCCGCTCCGCTT
>JGI24714J26587_1000245123|JGI24714J26587_1000245126|VR
GCGGCTTTTCNTCTGCGGTGGCNNCTGGGACNNCGGTGCCNACGCTGGCGTGTTCTGCCTCAGCGGCTACCACTCGCGCACGACGGCCCTCATCCCAGCATCGACCGCGGCTTCCGCTCCGCTT
>JGI24714J26587_100050786|JGI24714J26587_100050784|TR
ATTGCCCGTGGCAGGCAACCGCAACAACAGCAATGGTTCGCTCAACAATGTGGGTTCCAACGGCAACTATTGGTCAAGTACCATAGATGGTACCAACTCGCGGAACTTGAACTTCAACAGCAGCAATGCCAACATGAACAGCAACAACAGGGCAAACGGCTTCTCTGTACGTTGCATTAAGGATTGTAA
>JGI24714J26587_100050786|JGI24714J26587_100050784|VR
ATTGCCCGTGGCAGGCCTCCGCAGCTTCAGCGATGGTTCGCTCTACACTGTGGGTTCCATCGGCCACTATTGGTCCAGTACCATAGATGGTACCAACTCGCGGCTCTTGAACTTCAGCAGCAGCGTTGCCAGCATGAACAGCAACCCCAGGGCAAACGGCTTCTCTGTACGTTGCCTTAAGGATTGA
>JGI24714J26587_100065728|JGI24714J26587_100065725|TR
TTTACAGCCCTGCCGGGAGGCAACCGTAACAATAATGGAACATTCAACAATATTGGAAACAACGGTAACTGGTGGAGTGCTACGGAGAACAATGcaacaaatgcatggaaccgtaacatgaacaacaataacagcaatgtaaacagaaacaacaacaatAAGGAGGTTGGTTTTTCCGTGCGTTGCGTGAGGGATTTG
>JGI24714J26587_100065728|JGI24714J26587_100065725|VR
TTTACAGCCCTGCCGGGAGGCAGCCGTGGCGGTTATGGGGCGTTCGGCAATATTGGGGACACCGGTATCTGGTGGAGTGCTACGGAGGCCAATGCAGGAATTGCATGGCACCGTAACATGCGCAACAATTCCAGCATTGTAATCAGAGGCAACGCCTGGAAGGAGTATGGTTTTTCCGTGCGTTGCGTGAGGGATTAG
>JGI24714J26587_100150173|JGI24714J26587_100150176|TR
AGGCTCGCGTATCGCGGTGGCAACTGGAACAACGGTGCCAACGCTGGCGTCTTCGCGTTGAACGGCAACAACTCCCGCTCGAACTCCAACACGAACATCGGCTTCCGCTCCGCT
>JGI24714J26587_100150173|JGI24714J26587_100150176|VR
AGGCTCGCGTATCGCGGTGGCTCCTGGCTCAACGGTGCCCGCGCTGGCGTCTTCGCGTTGAACGGCTCCTCCCGCTCGGGCTCCGACACGAACTTCGGCTTCCGCTCCGCT
>JGI24714J26587_100161585|JGI24714J26587_100161582|TR
AGCCCGAGGAATTGGTGGCTTCGTTCTCCTAACGTTTCTAACGCTAACAATGCTCGTAACGTGAATACGTCGGGTGTGGTCAACAACAACAATGCCAACAATTCCAACGGGCTCGCCCCCGATTG
>JGI24714J26587_100161585|JGI24714J26587_100161582|VR
AGCCCGAGGTATTGGTGGCTTCGTTCTCCTCGCGTTTCTCACGCGAGCAATGCTCGTACTGTGTATACGTCGGGTGTGGTCAACAACTACTATGCCAACAGTTCCAGCGGGCTCGCCCCCGCTTG
>JGI24714J26587_100193481|JGI24714J26587_100193485|TR
ATGCTGCAGGTTACCTGAACAACAGCGATGGCTCCCTCAACAATCGCGGTAGCAACGGCAACTACTGGAGTAGTACGCAGAACAGCAGTACTAACGGTTGGAACTTGAACTTCAACAGTGGCAACAGCAACATAAACAACAACAATAAGGCCTACGGGTTTAGCGTCCGTTGTTTGAGAGACT
>JGI24714J26587_100193481|JGI24714J26587_100193485|VR
ATGCTGCAGGTTACCTGCTCTACAGCGATGGCTCCCTCAGCAATCGCGGTAGCGGCGGCACATACTGGAGTAGTACGAAGTACAGCAGGACTGACGGTTGGTCCTTGGCCTTCGGCAGTGGCCACAGCTACATAGGCAACAGCGATAAGGCCTACGGGCGTAGCGTCCGTTGTTTGAGAGACT
>JGI24714J26587_100242372|JGI24714J26587_100242371|TR
TCGCTCACGTCGGCGGTAACTGGAACAACGGCTCGAACGACGGGCCGTCGTTATGGNACCTGAACAACTCGTCGTCGAACGCGAACGTGAACTTGGGCGGGCAGACTCTTA
>JGI24714J26587_100242372|JGI24714J26587_100242371|VR
TCGCTCGCGTCGGCGGTTCCTGGGCCTACGGCTCGTACGGCGGGCCGTCGTTATGGTACCTGGACGCCTCGTCGTCGAACGCGAACGTGCACTTGGGCGGGCGGCTTCTTA
>JGI24714J26587_100254245|JGI24714J26587_100254241|TR
CTTTCCCCTATACCTCCAACAATGGCAACTGGGTTATCTTCAACGAGAGTAGCGGCAACTGGaacaacaacaactacaacaacaacaacTACTGCCGCTGTGTGCGTTAG
>JGI24714J26587_100254245|JGI24714J26587_100254241|VR
CTTTCCCCTTTACCTCCAGCACTGCCAACTGGGTTGTCTTCGACGAGAGTAGCGGCTACTGGACCTACCACCACTCCATCAGCAACAACTACTGCCGCTGTGTGCGTTAG
>JGI24712J26585_1000006525|JGI24712J26585_1000006528|TR
TTTACAGCTCTTCCGGGGGGCAACCGTAACAACAATGGAACATTCAACAACATTGGTAACAACGGCAACTGGTGGAGTTCTACAGAGAACAATACAAATAACGCCTGGAACCGGAATCTGAACTACAATAACAGCAACGTAAACAGGAACAACAACAACAAGGAAAACGGGTTTTCTGTCCGCTGGTCAGGGATT
>JGI24712J26585_1000006525|JGI24712J26585_1000006528|VR
TTTACAGCTCTTCCGGGGGGCTACCGTTACCGTGGAGCATTCAACTACATTGGTAACGGCGGCACCTGGTGGAGTTCTACAGAGAGCAATACAAATTACGCCTGGTACCGGAGTCTGTACTACGATAGCAGCAACGTACACAGGGGCAGCTACACCAAGGAAGACGGGTATTCTGTCCGCTGTGTCAGGGATT
>JGI24712J26585_100064382|JGI24712J26585_1000643811|TR
CGCCATCCAATGAAGAAGGAGGAAACGACATGGATGAAATCAAGATCACAGA
>JGI24712J26585_100064382|JGI24712J26585_1000643811|VR
CGCCATACGATGAAGTCGGATACGAGGACGTGAACGACGTCTGGATCACAGA
>JGI24712J26585_100067458|JGI24712J26585_100067459|TR
CATCGTGTGGTGCTGCGATCCAACAACAACGCGAATACGAATGGCGGTGTCGTGTACGCGAACGCGAACAATGATGCGTCTAACGCGAACGATAACTACGGGTCGCGTCTGAACTTAAACGG
>JGI24712J26585_100067458|JGI24712J26585_100067459|VR
CATCGTGTGGTGCGGCGATCCGGCTACTACGCGGGTACGGATGGCGGTGTCGTGTGCGCGCACGCGGGCGATGATGCGTCTAGCGCGTTCGCTAGCGTCGGGTCGCGTCTGGCCTTCCACGG
>JGI24712J26585_100070984|JGI24712J26585_100070986|TR
GGGCTCGAACCGCGTGTTGCGCGGCGACAGTTGGAACAACAACGCTCGCAACTGCCGTTCGGCCAATCGcaacaacaacaacccgacgaaccggaacaacaacaacGGGTTCCGGGTTTTCCTGTCCCCAG
>JGI24712J26585_100070984|JGI24712J26585_100070986|VR
GGGCTCGGCCCGCGTGTTGCGCGGCGGCAGTTGGTACTTCATCGCTCGCTACTGCCGTTCGGCCAATCGCCGCTACAACTACCCGACGGTCCGGAACTACGTCAACGGGTTCCGGGTTTTCCTGTCCCCAG
>JGI24712J26585_100092263|JGI24712J26585_100092261|TR
TCGGGCTCGAACCGCGTGCAACGCGGCGGCGGTTGGaacaacaacgccaacaactgccgttccgccaatcgcaacaacaacaacccggacaacagcaacaacaacaacGGGTTCCGGGCTGTCTTGCCCCCAGCTCA
>JGI24712J26585_100092263|JGI24712J26585_100092261|VR
TCGGGCTCGAACCGCGTGCTACGCGGCGGCGGTTGGTACTACTACGCCAACTACTGCCGTTCCGCCAGTCGCCTCAGCAACCCCCCGGACAACAGCAGCTACAACAACGGGTTCCGGGCTGTCTTGCCCCCAGGTCA
>JGI24712J26585_100109654|JGI24712J26585_100109651|TR
CCGTGTTCTCCTAGCAGGGGGCAATTGGAATAATGGGCGGAATGCGGGGCTCGGTTATCTC
>JGI24712J26585_100109654|JGI24712J26585_100109651|VR
CCGTGTTCTCCGGGCGGGGGGCTATTGGTATGATGGGCGGCATGCGGGGCTCGGTTATCTC
>JGI24712J26585_100117465|JGI24712J26585_100117467|TR
GATTATACGAATTTGAATTCTTCCTGTGTTACGAATTTTGGCAGTAATTGGAGTAATACTTCGAATACGGGAACTTTCTATTTGCAAGTGAATAATACCACTTCGAATTCGAATGCTAATATCGGCACGCACTTAATGTTTTTA
>JGI24712J26585_100117465|JGI24712J26585_100117467|VR
GATTCTGCGTATTTGNATTCTTCCTGTGTTGCGTATTTTGGCCTTTATTGGAGTACTGCTTCGACTGCGGGAGCTTTCTGTTTGCAGGTGGCTAGTACCGCTTCGAATTCGAATGCTTNTATCGGCGCGCGCTTGATGTTTTTA
>JGI24712J26585_100126063|JGI24712J26585_100126065|TR
GGTGGCAACCGCAACACCAATGGTAGTTTCAACAACATAGGCACGAACGGTTATTGGTGGTCGTCTACGCCTAGTAGTAGTAATGCTTGGAATCGCAACTTGAACTCGAACAACACCAATGTCAACCGCAACACCAACAATCAAGGCAACGGGTTTTCCGTCCGCTGCCTCCGGGACTCA
>JGI24712J26585_100126063|JGI24712J26585_100126065|VR
GGTGGCTACCTCGCTACCAATGGTAGCTTCTACGGCCTTGGCACGTACGGTCGCTGGTGGTCTTCTACGCCTAGTAGTAGTGATGCTTGGGTTCGCCTCTTGCATTCGAGCAATACCATTGTCGTCCGCGGCACCAGCAATCAAGGCAACGGGTGGTCTGTCCGCTGTCTCCGGAACTAA
>JGI24712J26585_100208423|JGI24712J26585_100208421|TR
CAACGAGTATGCCGGCGTACCCGAACAACGCGTACAACTTGAATACCGACAATGGTAACATCAACAACGACAATAAGGACAACGACAACAACAACTCAGCTCGTTGTGTTCGTTTTGAAAA
>JGI24712J26585_100208423|JGI24712J26585_100208421|VR
CAACGAGTGTGCCGGCGTACCCGTACAACGCGTACGGCTTGAGTACCGGCACTGGTACCATCGTCTACGTCGGTAAGGACGGCGGCTACTACGGCTACTCAGCTCGTTGTGTTCGTTTTGAAAA
>JGI24712J26585_100210505|JGI24712J26585_100210506|TR
AGATTAGTTATTTCAGTGGTAATTGGAGTAATAGTTCTAATGCAGGTACTTTCAATCTTCAAGTGAATAATTCCACTTCTAATTCTAATTCGAATATCAGCAGGCAGTTATTGTTT
>JGI24712J26585_100210505|JGI24712J26585_100210506|VR
AGATtggttntttcggtggtnnttggngtnntggttCTNATGCGGGTGCTTTCGNTCTTCNGGTGNATTATTCCGCTTCTNGTTCTATTTCGATTATCGGCGGGCGGTTGTTGTTT
>JGI24712J26585_100286823|JGI24712J26585_100286822|TR
TGCACAGATGTAAGAAAAATGTGATGTGGAAGGATAGTGTTGCTGGCTACATCAAAAATGGTCTAGTAAACACATATAAACTTCGCAGGCAATTGCTAGATGGCTCATACAAAATAGATAAATATTCGGTATTTACCATCTATGAGCCAAAGATACGTGAGATTGTCAGCACGAGAATGAAGGATAGAGTTTTTCAGCGTAGCATGAGCGACAATTATTTGTATGCTGAAATAACAAAATCCTTTATATATGATAATCATGCCTGCCAAGTCGGAAAAGGCACCAGCAGAGCAAGAGCAAGACTTGTTAGGCATATGCAACAATACTTTAAAAAACATGGTATGGATGGCTGGGTTTTGCAGTGTGATTTAACTAACTTTTTCGGTAGCACCCATCACGATATAGCTAAAAATGCCGTATCTTTGAGAGTGAGTAACGAATGGGTAAACAATCACACTTATAAAATCATAGACAGCTTTAATCAAGGCGAAGATCCTGAAGTTGGTATGGGTTTGGGTAGTCAAATCACTCAATTAATAGAGCTTGCGGTATTAGATAGGTTAGACCATATCATTAAAGAGGAATTGCGTATCAAGTATTATATTAGATACAACGATGATTTTATACTCATGCACGAAGATAAAGAACACCTAAAATACTGCCTTAAGAGGATAAATGAGCATATTACTTCTTTGGGCTTGATCTTAAGTAAAAAGAAAACCCGATTATATCCATTAAAGCAAAGAATAAAGTTTTTAGGGTTTAAGTTCCAACTTACCAAAACAGGCAAGGTTATAAAGAGATTAAGTAAAGAAAATGTGACCCATG
>JGI24712J26585_100286823|JGI24712J26585_100286822|VR
ATGCACAAATGCAAGAAAAACGTGATGTGGAAGGATAGTGTTGCCGGTTACATTAAAAACGGGCTTGTAAATACCTATAAGCTACGCCATCAAGCAATAGACGATTCATATAAAATTGATAAGTATTCAATATTCACTATTTATGAGCCTAAGAAACGCGAAATCGTCAGTACCAGAATGAAAGACAGGGTTTTCCAGCGCAGTATGTGCGACAACTATCTGTATGACGAAATAACAAAGTCATTCATTTACGACAACCATGCCTGTCAAATTGGCAAAGGCACTAGCAGGGCAAGATCAAGACTTGTTAGGCATATGCAACAGCATTTTAAAAAACATGGTTTAGATGGCTGGGTTTTTCAATGTGATTTAACTAAtttttttGGAAGCACACATCACGATATAGCCAAAAAGGCTGTGTTTTCGAGGGTTGGTAACAAGTGGGTAAATAATCATGTTTATAAAATTATAGACAGCTTCAACCAGGGCGAAGATCCTAAGGTTGGTTTAGGTCTAGGTAGTCAAGTCACTCAGCTAATAGAGCTTGCGGTGTTAGATAAGCTAGACCATATTATCAAAGAGGATCTGCGCATAAAATGCTATATCAGATACAATGATGACTTTATACTTATACATGAAGATAAGGAACACTTAAAATACTGTCTGAAGGTAATAAATGAACACCTTGCTTTTTTGGGGTTGAAATTAAGTGAAAAGAAAACCCGGTTATATCAATTAAAACAAGGAATAAAGTTTTTAGGGTTTAAGTTCCAACTTACCAAAACAGGCAAGGTTATAAAGAGATTAAGTAAAGAAAANGTGACCCATG
>JGI24712J26585_100311731|JGI24712J26585_100311734|TR
TTTACAGCTCTGCCGGGTGGCAACCGTAACAATAATGGAACATTCAACAATATTGGAAACAACGGTAACTGGTGGAGCGCTACGGAGAACAATGCAACAAACGCATGGAACCGTAACATGAACTACAATAACAGCAATGTAAACAGAAACAACAACAATAAGGAGGTTGGTTTTTCCGTACGCTGTTTGAGGGATTTG
>JGI24712J26585_100311731|JGI24712J26585_100311734|VR
TTTACAGCTCTGCCGGGTGGCTACCGTAACAGTAATGGAGCATTCCTCAATATTGGGTTCGACGGTTACTGGTGGAGCGCTACGGAGTACAGTGCGACAGACGCATGGAACCGTAACATGCTCTACAATGACAGCACTGTCTACAGAAACGACGACAATCTGGAGTTTGGTTTTTCCGTACGCTGTTTGAGGGATTAG
>JGI24712J26585_100346024|JGI24712J26585_100346021|TR
CCGAGGAATTGGTGGCTTCGTTCTCCTAACGTTTCTAACGCTAACAATGCTCGTAACGTGAATACGTCGGGTGTGGTCAACAACAACAATGCCAACAATTCCAACGGGCTCGCCCCCGATTGTGT
>JGI24712J26585_100346024|JGI24712J26585_100346021|VR
CCGGGGTCTTGGTGGCTTCGTTCTCCTGACGTTTCGCACGCTAGCGTTGGTCGTAGCGTGAGTACGTCGGGTGTGGTCGACAACAGCAGTGCCTACAGGACCAGCGGGCTCGCCCCCGCTTGCGT
>JGI24712J26585_100396841|JGI24712J26585_100396845|TR
ATGAGTGTTTTGGTAAGCAATCGCAAGGAGTCCAGGTTCGAAGTTATAACATATTCAATCGAATTACACGACATGCTTATCGATTTGATGCAAAGAGGATTTGGAGTTAAGGATGTAAATCATTTTGTTCGGATGCGTTATGCTTATGGTAAAGATGACAAAGAAGATTTTGCTAAGTACCGATATTTAATGCAGAATTTTAAAACCCGAATCGACCAATTGGCTTCGCTATTGACGAATAATATTCGAGCAGCTAACTCCGTATATCCAACCTCCATGCATGAGTATGAACA
>JGI24712J26585_100396841|JGI24712J26585_100396845|VR
ATGAGTGTTTTGGTAAGTAATCGCAAGGAGTCCAGGTTTGAAGTTATAACATATTCAATCGAATTACATGACATGCTTATCGATTTGATGCAAAGAGGATTTGGAGTTAAGGATGTAAATCATTTTGTTCGGATGCGCTATGCCTATGGTAAAGATGACAAGGAAGATTTTGCAAAGTACCGATATTTAATGCAGAATTTTAAAACCCGAATCGACCAATTGGCTTCGCTATTGACAAATAATATTCGGGCAGCTAACTCCATATATCCAACCTCTATGCATGAGTATGAACA
>JGI24712J26585_100411153|JGI24712J26585_100411151|TR
AGCCCGTAACTGGTGGCTGCGTTCGCCGAACACTGGTAACGCGAATAATCCGCGTAATGTGAATACGACTGGCAACGTCAACAACAACAATGCGAACAATGCTAACGGTTTGGCGCCCGATTGT
>JGI24712J26585_100411153|JGI24712J26585_100411151|VR
AGCCCGTAACTGGTGGCTGCGTTCGCCGAACACTGGTAATGCGTATTTTCCGCGTGTTGTGTATACGACTGGCTACGTCAGCTACATCAGTGCGTACTATGCTTACGGTTTGGCGCCCGCTTGT
>JGI24711J26586_1000005421|JGI24711J26586_1000005424|TR
TTTACAGCTCTTCCGGGGGGCAACCGTAACAACAATGGAACATTCAACAACATTGGTAACAACGGCAACTGGTGGAGTTCTACAGAGAACAATACAAATAACGCCTGGAACCGGAATCTGAACTACAATAACAGCAACGTAAACAGGAACAACAACAACAAGGAAAACGGGTTTTCTGTCCGCTGGTCAGGGATT
>JGI24711J26586_1000005421|JGI24711J26586_1000005424|VR
TTTACAGCTCTTCCGGGGGGCTACCGTTACCGTGGAGCATTCAACTACATTGGTAACGGCGGCACCTGGTGGAGTTCTACAGAGAGCAATACAAATTACGCCTGGTACCGGAGTCTGTACTACGATAGCAGCAACGTACACAGGGGCAGCTACACCAAGGAAGACGGGTATTCTGTCCGCTGTGTCAGGGATT
>JGI24711J26586_100051005|JGI24711J26586_100051004|TR
CATCGTGTGGTGCTGCGATCCAACAACAACGCGAATACGAATGGCGGTGTCGTGTACGCGAACGCGAACAATGATGCGTCTAACGCGAACGATAACTACGGGTCGCGTCTGAACTTAAACGG
>JGI24711J26586_100051005|JGI24711J26586_100051004|VR
CATCGTGTGGTGCGGCGATCCGGCTACTACGCGGGTACGGATGGCGGTGTCGTGTGCGCGCACGCGGGCGATGATGCGTCTAGCGCGTTCGCTAGCGTCGGGTCGCGTCTGGCCTTCCACGG
>JGI24711J26586_100068753|JGI24711J26586_100068755|TR
CAACGAGTATGCCGGCGTACCCGAACAACGCGTACAACTTGAATACCGACAATGGTAACATCAACAACGACAATAAGGACAACGACAACAACAACTCAGCTCGTTGTGTTCGTTTTGAAAA
>JGI24711J26586_100068753|JGI24711J26586_100068755|VR
CAACGAGTGTGCCGGCGTACCCGGTCTTCGCGTACACCTTGGTTACCGACGGTGGTCCCATCAGCTTCGACGTTAAGGACTACGTCTACGGCTACTCAGCTCGTTGTGTTCGTTTTGAAAA
>JGI24711J26586_100090924|JGI24711J26586_100090921|TR
CCGTGTTCTCCTAGCAGGGGGCAATTGGAATAATGGGCGGAATGCGGGGCTCGGTTATCTCAATGCGAATAACACCGCCTCGAATTCC
>JGI24711J26586_100090924|JGI24711J26586_100090921|VR
CCGTGTTCTCCTAGCGGGGGGCGCTTGGGNTAATGGGCGGNNTGCGGGGCTCGGTTNTCTCTNTGCGNNTNNCGCCGCCTCGNNTTCC
>JGI24711J26586_100098594|JGI24711J26586_100098597|TR
GGTGGCAACCGCAACACCAATGGTAGTTTCAACAACATAGGCACGAACGGTTATTGGTGGTCGTCTACGCCTAGTAGTAGTAATGCTTGGAATCGCAACTTGAACTCGAACAACACCAATGTCAACCGCAACACCAACAATCAAGGCAACGGGTTTTCCGTCCGCTGCCTCCGGGACTCA
>JGI24711J26586_100098594|JGI24711J26586_100098597|VR
GGTGGCTACCTCGCTACCAATGGTAGCTTCTACGGCCTTGGCACGTACGGTCGCTGGTGGTCTTCTACGCCTAGTAGTAGTGATGCTTGGGTTCGCCTCTTGCATTCGAGCAATACCATTGTCGTCCGCGGCACCAGCAATCAAGGCAACGGGTGGTCTGTCCGCTGTCTCCGGAACTAA
>JGI24711J26586_100192473|JGI24711J26586_100192475|TR
GGGCTCGAACCGCGTGTTGCGCGGCGACAGTTGGAACAACAACGCTCGCAACTGCCGTTCGGCCAATCGcaacaacaacaacccgacgaaccggaacaacaacaacGGGTTCCGGGTTTTCCTGTCCCCAG
>JGI24711J26586_100192473|JGI24711J26586_100192475|VR
GGGCTCGGCCCGCGTGTTGCGCGGCGGCAGTTGGTACTTCATCGCTCGCTACTGCCGTTCGGCCAATCGCCGCTACAACTACCCGACGGTCCGGAACTACGTCAACGGGTTCCGGGTTTTCCTGTCCCCAG
>JGI24711J26586_100262241|JGI24711J26586_100262244|TR
ATTGAATCCCTAAGGCAACGAACAGAGAACCCGTTTTTCTTATTGTTGTTGTTCCTGTTTACATTGCCATTGTTGTAATTCA
>JGI24711J26586_100262241|JGI24711J26586_100262244|VR
ATTCAATCCCTAAGGCAACGAACAGAGAACCCGAACTCCTTATTGCNNTNGTCCCCTGCCTACACTGCCACCGCTGTAACCCA
>JGI24711J26586_100295993|JGI24711J26586_100295995|TR
TTATACGAATCTTCAGTCAGGTTACCTAGGCAACTTCAGCAGGAATTGGAATAATGCAGGTAATGCGGGGCCTTTCTATCTGAATTTGAACAATTCCCCAGTGAATTCGAATTCGAATATCAGCAGTCACCAAAATGGA
>JGI24711J26586_100295993|JGI24711J26586_100295995|VR
TTATGCGACTCTTCAGGCGGGTTGCTTGGGTTATTTCGGCGGGGGTTGGGCTACTGCGGGTAGTGCGGGGCCTTTCGATCTGCATTTGTACGGTTCGCCTGTGTATTCGGTTTCGGTTATCGGCGGTCGCCTAACATGGA
>JGI24711J26586_100306863|JGI24711J26586_100306861|TR
CGTGCTGCGATACGGGGCGGGAATTGGAACAATGGCGCGAACTATGGACTGTTCTGCCTGAACGTGAACAACGCCCCGTCCAACGCGAACAACAACATCGGCTTCCGCGGA
>JGI24711J26586_100306863|JGI24711J26586_100306861|VR
CGTGCTGCGATACGGGGCGGGGATTGGACCAATGGCGCGTCCTCTGGGCTGTTCTGCCTGGGCGTGGGCAGCGCCCCGTCCCTCGCGCTCCTCAACGTCGGCTTCCGCGGA
>JGI24711J26586_100353901|JGI24711J26586_100353905|TR
GCAAGGGAGCTACTTAAGCCCTGGCTGCTGGGAGCGGTGATGA
>JGI24711J26586_100353901|JGI24711J26586_100353905|VR
GCCAGGGAGCTACTTAAGCCCTGGCTGCTGGGAGCGGTGA
>JGI24711J26586_100353901|JGI24711J26586_100353906|TR
TTGATCCGTGACTATCTTAATCAAACCGCAACATGGCACTATATAACAGGACAGCTTAACGAATACGGCGAACCGGCGTTCGGCAGCAAGTCAATCAAAGTTCGCTGGGAAG
>JGI24711J26586_100353901|JGI24711J26586_100353906|VR
TTGATCCGTGACTATCTTAATCAAACCGCAACCTGGCACTACGTCACCGGCCAGAACGAATACGGCGAACCGGCGTTCGGCAGCAAGTCAATCAAAGTTCGCTGGGAAG
>JGI24711J26586_100380163|JGI24711J26586_100380161|TR
AGCAGGGATCCCGCGTCAATTGGTGGTGCGATTCTCCGAACGCGTCGAACACGACGAACTTCTGTAATGTCAACAACAATGGTAATGCCAACAACAACAATGCTTCGACTGCGCTTGGCGTCCCGCTCTGATT
>JGI24711J26586_100380163|JGI24711J26586_100380161|VR
AGCAGGGATCCCGCGTCGATTGGTGGTGCGATTCTCCGAACGCGTCGAACACGACGTACTTCTGTTATGTCCTCAGCGTTGGTCATGCCAACGGCACCAATGCTTCGACTGCGCTTGGCGTCCCGCTCTGCTT
>JGI24709J26583_100091931|JGI24709J26583_100091933|TR
ACTCGACACGGGGTTATTGAGGGGGCAGAGGGAACCGTTGCTGCAACACGAGATCCTCTCGTTGCCGCTGCTCGCCATG
>JGI24709J26583_100091931|JGI24709J26583_100091933|VR
ACTCGCCACGGGGTTATTGAGGGAGCAGAGGGAACCATTGCTGCAACACGAGATCCTCTCGTCGCCTCCACTCGCCTTG
>JGI24709J26583_100094493|JGI24709J26583_100094491|TR
TACAGTAACGCTGGATGTGCAAGCAACAACGGTTTCGGCGGCAATAACTTGGCCGTGCCCTGCATG
>JGI24709J26583_100094493|JGI24709J26583_100094491|VR
TACGGTAACGCTGGATGGTCAAGCGGCAACGGTTTCAGCTACGTTTACTTGGCCGTGCCCTGCATG
>JGI24709J26583_100102521|JGI24709J26583_100102523|TR
CTAGGTGCAACTGGTGGCTGTTGTCCGTCAATGGCGGCAACTCCACGAACGTCTGCAATGTCAGCAACAACGGGAATGCCAACAACAACAATGCGTCGAACGCTACCATTTACGCCCCCGTCTGATTCCGAA
>JGI24709J26583_100102521|JGI24709J26583_100102523|VR
CTAGGTGCCGCTGGTGGCTGTTGTCCGTCTATGGCGGCAACTCCACGTACGTCTGCAGTGTCAGCCACGGCGGGCTTGCCGACTACTACGATGCGTCGTTCGCTACCGTTTACGCCCCCGTCTGCTTCCGAA
>JGI24709J26583_100137534|JGI24709J26583_100137531|TR
CCGTGTTCTCCTAGCAGGGGGCAATTGGAATAATGGGCGGAATGCGGGGCTCGGTTATCTCAATTCGAATAACACGGCCTCGAATTCCAATCGGAACAATGGCACGCACCTCGAGCTCATGG
>JGI24709J26583_100137534|JGI24709J26583_100137531|VR
CCGTGTTCTCCGGGCGGGGGGCTATTGGAATAATGGGCGTGTTGCGGGGCTCGGTTATCTCCATTCGTATAACACGGCCTCGACTTCCGATCGGTACGGTGGCGCGCGCCTCGAGTTCACGG
>JGI24709J26583_100238775|JGI24709J26583_100238772|TR
TCAGGTCTTCCGGGCGGTAACCGTAACAACAATGGAACATTCAACAACATTGGCAAGAACGGTAACTGGTGGAGTTCTACGGAGAACAATACAAACAATGCCTGGAACCGCAACCTGAATTACAACAATGGCAATGTAAACAGGAACAACAACAATAAGAAAAACGGGTTCTCTGTTCGTTGCCTTAGGGATTCA
>JGI24709J26583_100238775|JGI24709J26583_100238772|VR
TCAGGTCTTCCGGGCGGTTACCGTAACGGCTTTGGTTCATTCGACTACTTTGGCGAGGGCGGTTTCTGGTGGAGTTCTACGGAGGACGCTACAAACTTTGCCTGGTACCGCTACCTATATTACAACGATGGCGATGTAAACAGGACCAACTTCAATAAGAAGTTCGGGTTCTCTGTTCGTTGCCTTAGGGATTGA
>JGI24709J26583_100303743|JGI24709J26583_100303741|TR
GCTCTAACCGTGTGAATCGGGGCGGCAGCTGGAACAACAATGCGTCTAACTGTCGAGTGTCTAATCGC
>JGI24709J26583_100303743|JGI24709J26583_100303741|VR
GCTCTTACCGTGTGAATCGGGGCGGCAGCTGGTTCAGCAATGCGTCTGCCTGTCGAGTGTCTATTCGC
>JGI24709J26583_100319603|JGI24709J26583_100319601|TR
ACAATCGGGCGCCAAACCGTTAGCATTGTTCGCATTGTTGTTGTTGACGTTGCCAGTCGTATTCACATTACGCGGATTATTCGAGTTACCAG
>JGI24709J26583_100319603|JGI24709J26583_100319601|VR
ACAAGCGGGCGCCAAACCGTAAGCATTGCTCGCATTGTAGTAGCTGACGTTGCCAGCCGGCCTCACATGACGCAGATAATGCGAGTAACCAG
>JGI24709J26583_100375213|JGI24709J26583_100375211|TR
AGCGTTTGCCGAGGCGCGGTGGCAACTGGAACAACACGTCCAATGCCGGGGTTCCGGATCTGAACCTGAACAACCCGCGCTCGAACTCGAGCAACAACATCGGCTTCCGCCCGGCT
>JGI24709J26583_100375213|JGI24709J26583_100375211|VR
AGCGTTTGCCGTGGCGCGGTGGCGCCTGGTACCACACGTCCTATGCCGGGGTTCCGGCTCTGGAACTGAGCAACCCGCGCTCGGGCTCGGGCAGCAACATCGGCTTCCGCCCGGCT
>JGI24709J26583_100405281|JGI24709J26583_100405284|TR
CGTGCCGCGCGCCGGGGCGGGAATTTCAACAACGGCGCCAACTGCTCGTTGGCGTCGCTGAACCTGAACAACGCCCCGTCCAACGTGAACACGAACATCGGCTTCCGCGGA
>JGI24709J26583_100405281|JGI24709J26583_100405284|VR
CGTGCCGCGNNCCGGGGCGGGNATTTCNNCNNCGGCGCCCACTGCTCGTCGGCGTCCCTGCACCTGGGCAGCGCCCCCTCGAACACGAACACGAACCGCGGCTTCCGCGGA
>JGI24709J26583_100427283|JGI24709J26583_100427281|TR
TCCTTGAATACTGGTACTTTCTATTGGAATGTGAATAATAATTCTTCGAATCGTAATCGGAATATCAGCAGTCACTTAGTAAATGCAC
>JGI24709J26583_100427283|JGI24709J26583_100427281|VR
TCCTTGTTTGCTGGTGCTTTCTTTTGGGATGTGTCTAGTTATTCTTCGCTTCGTCATCGGGGTATCGGCGGTCGCTTGGTGTATGTAC
>JGI20163J26743_114286061|JGI20163J26743_114286062|TR
TGGGGCAATATCATTGCTTCTCACCTAGGCATCTTCGGCGGTAGCTGGGCTAATACTGTGAGTAATGTAGGTGTTTTCCACTTTAACTGGAATACCGCGGCGAATGTGAACTCGAATGTGGGCAGCCGGCAAATGTTT
>JGI20163J26743_114286061|JGI20163J26743_114286062|VR
TGGGGCTCTATCGTTGCTTCTCACCTGGGCATCTTCGGCGGTAGCTGGGCTATTACTGTGAGTCATGTAGGTGTTTTCCACTTTCGCTGGTTTACCGCGGCGTCTGTGGACTCGCATGTGGGCGGCCGGCTGATGTTT
>JGI20163J26743_1153860176|JGI20163J26743_1153860173|TR
AGCGTGTCTTCGGGCGCTTTCGTTTTCAACGATACGAATTACAACTACTCGAATGCGAATGCAGGCAACGCTTCTCACCGATGCTaaaaat
>JGI20163J26743_1153860176|JGI20163J26743_1153860173|VR
AGCGTGTCTTCGGGCGCTTTCGTTTTCGGCGATGCGAATTACGCCTACTCGTATGCGAATGCGGGCGGCGCTTCTCGCCTTTGCTTTAAAT
>JGI20163J26743_1153860176|JGI20163J26743_1153860174|TR
GCGTGTCTTCGGGCGCTTTCGTTTTCAACGATACGAATTACAACTACTCGAATGCGAATGCAGGCAACGCTTCTCACCGATGCT
>JGI20163J26743_1153860176|JGI20163J26743_1153860174|VR
GCGTGTCTTCGGGCGCTTTCGTTTTCGACGATACGAATTACTACTACTCGAGTGCGGATGCGGGCGACGCTTCTCGCCTTTGCT
>SCADCLC_1000041323|SCADCLC_1000041324|TR
GCTCATTGTCGGCGGCAATGCGAATAATGGTGCGAATGACGGTTTCGCCTACTCGAATTCGAATAACACCCCGTCGAATGCGAATGTGAATATCGGGTCGCAGCTATGCTTT
>SCADCLC_1000041323|SCADCLC_1000041324|VR
GCTCGTTGTCGGCGGCTATGCGGATGGTGGTGCGCTTGGCGGTTTCGCCTTCTCGTATTCGAATGACGCCCCGTCGTATGCGAATGTGCGTATCGGGTCGCGGCTTCGCTTT
>SCADCLC_10000832111|SCADCLC_10000832112|TR
AGCAGTTATTGCAGGCAGTAATTGGAATAATGCGACGAATTGCAGTTCGCAGGCACGTAATGCGAATAATCAGCAGTCGAATACGAATTCGAATATCAGTTGCCGCGCAGTC
>SCADCLC_10000832111|SCADCLC_10000832112|VR
AGCGGTTATTGCGGGCGGTTCTTGGTCTGCTGCGACGATTTGCGGTTCGCAGGCGCGTTTTGCGATGTATCGGCGGTCGTCTACGTTTTCGTCTATCGGTTGCCGCGCGGTC
>SCADCLC_1000272758|SCADCLC_1000272756|TR
CTATGCGCTCTATCCGGTGGGAACTGGAACAACAGTTCGAATGCCGGCGTGTGGTACCTGAATTTGAACAACTATCGGACGAACTCGAACAACAATGTGGGCTTCCGGTGTGACTG
>SCADCLC_1000272758|SCADCLC_1000272756|VR
CTGTGCGCTCTGTCCGGTGGGGCCTGGAACGGCAGTTCGTCTGCCGGCGTGTGGTGCCTGTATTTGATCGACTATCGGACGAACTCGAACCACTATGTGGGCTTCCGGTGTGCCTG
>SCADCLC_100056165|SCADCLC_100056161|TR
CGTGCCCTGAAACGCGGCGGCAATTGGAACAATGGCGCCAATGCCGGCGCTTTCACGCTGAATCTGAACAATTCGCCCACGAACACGAACAGCAACATCGGGTTTCGCTGCGCCCGGTAG
>SCADCLC_100056165|SCADCLC_100056161|VR
CGTGCCCTGTTACGCGGCGGCTCTTGGAGCTATGGCGCCATTGCCGGCGCTTTCACGCTGAGTCTGGGCGATTCGCCCACGACCGCGGGCAGCGGCATCGGGTTTCGCTGCGCCCGGTAG
>SCADCLC_1000727916|SCADCLC_1000727913|TR
ATTCCGATGGCGATCCGAACCTCCTTGGCGCGAACCGCAATGACGATGGCGTCCGGCTGAACGCGTATTGGGACAAGCCCGGCAACCGGTGGAATCGCGACAACGGGTTCGCGTTCGCCGTTTCGCAA
>SCADCLC_1000727916|SCADCLC_1000727913|VR
ATTCCGTTGGCGATCCGTTCCTCCTTGGCGCGGACCGCGATGGCGGTGGCGTCCGGCTGTGCGCGTATTGGGACAAGCCCGGCCACCGGTGGCATCGCGGCCGCGGGTTCGCGTTCGCCGTTTCGCAA
>SCADCLC_100079842|SCADCLC_100079844|TR
GCGGGCTGCGATCCGCGGCGGGAACTGGAATAACGGCTCTAACGCCCGGTCTGGTGTTGCTTTGAATTTGAACAACTTGCCATCGAACGTGAACAACAACATCGGCTTCCGCGCCGC
>SCADCLC_100079842|SCADCLC_100079844|VR
GCGGGCTGCGATCCGCGGCGGGCGCTGGGCTAGCGGCTCGTACGCCCGGTCTGGTGTTGCTTTGGATTTGGGCCACTTGCCATCGACCGTGAGCACCACCATCGGCTTCCGCGCCGC
>SCADCLC_100163711|SCADCLC_100163719|TR
ATGGCAACACTCTTAATGGATGTCGATACCGTCCAGGCAGCCCAGGCAAAAATGCTGCAAAATAAGGAAACGATGCTCAGTGAGCTGACTGCGCTCACCAGCCAGATCAACCAGACGGTAGGAACCGCCTGGCAGGGGAATTCGGCAACGGAATTCCAGCAGCAGTATGACGCCCTGCGCAACCAGATCACCCAGCAGCTGGATGCCCTGGAGCAGCTGGCGCAG
>SCADCLC_100163711|SCADCLC_100163719|VR
ATGCCATCATTATTAATGGACGTCGATTCGGTCCAGGCTGCACAATCTCGCATGCTGCAGGAGATTGAATCCATGCGGGCTGAATTGACCAGCCTGAGCAGCCAGGTCAACCAGGTTGTGGGCAGTGCCTGGGTGGGTAATGCCGCCAGTGATTTCCAGGGAACTTATGAGACGCTGCGCACGCAGATCATTCAGCAACTGGAGACGCTTGACGAGCTTGCCCAG
>SCADCLC_100268984|SCADCLC_100268987|TR
ATTCCGATGGCGATCCGAACCTCCTTGGCACGAACCGCAACGGCGGTGGTCGCTGGTTGAACGCGAACTTTGACGAGCCCGGCAACCGGTGGAATCGCGACGATGGGTTCGCGTTCGCCGTTTCGCAA
>SCADCLC_100268984|SCADCLC_100268987|VR
ATTCCGTTGGCGATCCGTTCCTCCTTGGCGCGCGCCGCCACGGCGGTGGTCGCTGGTTGTACGCGAGCTTTGACGAGCCCGGCGGCCGGTGGTTTCGCGACGGTGGGTTCGCGTTCGCCGTTTCGCAA
>SCADCLC_100337303|SCADCLC_100337301|TR
TTTCTCCGCGGGGGCAATTGGAACAATAGCAGCAACGCTGGTGTCCTTACGCTGAACTTGAATAATGTTCCAGCTAACACGAACAACAACATTGGCTTTCGTGTGGCTTGG
>SCADCLC_100337303|SCADCLC_100337301|VR
TTTCTCCGCGGGGGCAATTGGCCCGATGGCGGCGGCGCTGGTGTCCTTACGCTGAACTTGTTTAATGTTCCAGCTTCCACGGGCAACAACATTGGCTTTCGTGTGGCTTGG
>SCADCLC_100483364|SCADCLC_100483361|TR
AGTCCGCCCGAAAACCAACATTGTTGTTGGAGTTACTGCGAGTATTGTTGAAATTCGCATTCCAGACTCCTGCATTCGTTGTGTTGTTCCAATTGTTCGCAACGATGAGGCACAT
>SCADCLC_100483364|SCADCLC_100483361|VR
AGGCCGCCCGACAACCAACACCGTGGTTGGAGCTACCGCGAGGATGGTGGAAACCCGCACCCCAGACCCCTGCACCCGCCGTGTTGCTCCAAGCGTACGCAACGACGTGGCACAT
>SCADCLC_100983763|SCADCLC_100983761|TR
TGCTGCCCTACGGGGCGGGAATTGGAACAACGGCCTCAACAACGGGGTGTGGGCCGTGAATCTGAACAACGTCCCCACGAACACGAACAACAACATCGGGTTCCGCGGCGC
>SCADCLC_100983763|SCADCLC_100983761|VR
TGCTGCCCTGCGGGGCGGGCGTTGGGACAGCGGCCTCAGCAGCGGGGTGTGGGCCGTGCATCTGAACGACGTCCCCGCGTACACGAGCGGCAGCTTCGGGTTCCGCGGCGC
>SCADCLC_101027406|SCADCLC_101027407|TR
AAGCTCCTCGCGGGCGGCAATTGGAATAATAGCACGATTTGCGGTTCGCGGTCCCGGAATGCGAATAACTATCGCTGGAATACGAATTCGAATATCGGGGCGCGCTTCGCGTCGGA
>SCADCLC_101027406|SCADCLC_101027407|VR
AAGCTCCTCGCGGGCGGCAGTTGGAGTCATAGCACGTTTTGCGGTTCGCGGTCCCGGTATGCGAAGTACTATCGCTGGTATACGGATTCGGCTCTCGGGGCGCGCTTCGCGTCGGA
>SCADCLC_101043103|SCADCLC_101043101|TR
AACACGTCGAATGCCGGGCCCAAGTACAGCAACGCGAACAATCGGCGCTCGAACGCGAACGCCTTCGGCTTCGTTTTCATCGA
>SCADCLC_101043103|SCADCLC_101043101|VR
aaCACGTCGAATGCCGGGCCCAAGTGCAGCAACGCGAACATTCGGCGCTCGTACGCGTACGCCTTCGGCTTCGTTTTTGTCGA
>SCADCLC_101440423|SCADCLC_101440421|TR
GTTATCGTGGGCTTCTGCGTAGTGGTAATGCGAATAATGGCGCGAATGCGGGTCTCGCCTACGCGAATACGAATAACGCGGTTTCGAATGCGAATGCGAACATCGGCTCTCAGCTTAGCT
>SCADCLC_101440423|SCADCLC_101440421|VR
GTTATCGTGGGCTTCTGCGTGGTGGTATTGCGAATGGTGGCGCGTATGCGGGTCTCGCCTTCGCGGATACGCTTAACGCGGTTTCGTCTGCGAATGCGCGCGTCGGCTCTCGGCTTGGCT
>SCADCLC_102255321|SCADCLC_102255322|TR
TGGTTCAGGAGGCTTGGCGACAACAACAGGTCTGACTTGAATTGCGACAACAGGAACTTGAACAATGGCAACAACAGAGTGCGTGG
>SCADCLC_102255321|SCADCLC_102255322|VR
GGGTTCAGGAGGCTTGGCGGCAGCGACAGGTCTGGCTTGGATTGCGACTACTGGAGCTTGAACTATGGCAACAACAGAGTGCGTGG
>SCADCLC_102349021|SCADCLC_102349022|TR
TGGTTCAGGAGGCTTGGCGACAACAACAGGTCTGACTTGAATTGCGACAACAGGAACTTGAACAATGGCAACAACAGAGTGCGTGG
>SCADCLC_102349021|SCADCLC_102349022|VR
GGGTTCAGGAGGCTTGGCGGCAGCGACAGGTCTGGCTTGGATTGCGACTACTGGAGCTTGAACTATGGCAACAACAGAGTGCGTGG
>SCADCLC_102442721|SCADCLC_102442722|TR
TGGTTCAGGAGGCTTGGCGACAACAACAGGTCTGACTTGAATTGCGACAACAGGAACTTGAACAATGGCAACAACAGAGTGCGTGG
>SCADCLC_102442721|SCADCLC_102442722|VR
GGGTTCAGGAGGCTTGGCGGCAGCGACAGGTCTGGCTTGGATTGCGACTACTGGAGCTTGAACTATGGCAACAACAGAGTGCGTGG
>SCADCLC_102536281|SCADCLC_102536282|TR
TGGTTCAGGAGGCTTGGCGACAACAACAGGTCTGACTTGAATTGCGACAACAGGAACTTGAACAATGGCAACAACAGAGTGCGTGG
>SCADCLC_102536281|SCADCLC_102536282|VR
GGGTTCAGGAGGCTTGGCGGCAGCGACAGGTCTGGCTTGGATTGCGACTACTGGAGCTTGAACTATGGCAACAACAGAGTGCGTGG
>SCADCLC_102629841|SCADCLC_102629842|TR
TGGTTCAGGAGGCTTGGCGACAACAACAGGTCTGACTTGAATTGCGACAACAGGAACTTGAACAATGGCAACAACAGAGTGCGTGG
>SCADCLC_102629841|SCADCLC_102629842|VR
GGGTTCAGGAGGCTTGGCGGCAGCGACAGGTCTGGCTTGGATTGCGACTACTGGAGCTTGAACTATGGCAACAACAGAGTGCGTGG
>MLSBCLC_1000042419|MLSBCLC_1000042421|TR
AGCGTCTTCCGTTTCGGGGCGGGAACTGGAACAACACCTCCGCGGCGGGTGTCTGTGCTCTGAACCTGAATAACCTCCGCTCGAATTCGGACAACAACATCGGCTTTCCCTTGGCTT
>MLSBCLC_1000042419|MLSBCLC_1000042421|VR
AGCGTCTTCCGTTTCGGGGCGGGCGCTGGGACAGCACCTCCGCGGCGGGTGTCTGTGCTCTGCGCCTGCTTGACCTCCGCTCGTATTCGGTCTACAGCATCGGCTTTCCCTTGGCTT
>MLSBCLC_100005207|MLSBCLC_100005206|TR
TTGCCCAACTTGGTGGGAATTGGAACAACAGTGGTAATGCGGGGTTTTCTTACTGGAATCTGAACAATTCTTCCACGAACACGAACATGAACATCTCCGGCCAGACTCTTA
>MLSBCLC_100005207|MLSBCLC_100005206|VR
TTGCCCTCCTTGGTGGGCGTTGGACCTACGGTGGTGATGCGGGGTTTTCTTACTGGGATCTGGACACTTCTTCCACGTACGCGAGCGCGGGCGTCTCCGGCCGGCTTCTTA
>MLSBCLC_1000096238|MLSBCLC_1000096239|TR
ATGTCGCAACGAATAACAATCGGAATATCAGCACTCACGCAGAG
>MLSBCLC_1000096238|MLSBCLC_1000096239|VR
ATGTCGCGACGTATGACCTTCGGGGTGTCGGCGCTCGCGCGGAG
>MLSBCLC_1000182340|MLSBCLC_1000182343|TR
ACCCTGTATGTTGGTGCCAATGCGAATAATGGGGCTAATGCCGGTTTCGGTAATGCGAATACGAATAATGCTCCTTCGAATGCGAATGCGAATATCGGGTCGCGCCT
>MLSBCLC_1000182340|MLSBCLC_1000182343|VR
ACCCTGTCTGTTGGTGCCGCTGCGATTGCTGGGGCTTCTGCCGGTTTCGGTCTTGCGAATACGATTAATGCTCCTTCGAGTGCGCCTGCGAATATCGGGTCGCGCCT
>MLSBCLC_1000276425|MLSBCLC_1000276427|TR
AGCGCCTTCCTCTACGGGGCGGGAACTGGAATAATGGCCCCAACGGCGGGGTGTGTGCTCTGAATTTGAATAATTATCGCTCGAATTCGGACAACAACATCGGCTTCCACTCGGCTT
>MLSBCLC_1000276425|MLSBCLC_1000276427|VR
AGCGCCTTCCTCTACGGGGCGGGCACTGGGATAGTGGCCCCCTCGGCGGGGTGTGTGCTCTGACTTTGAATCTTTGTCGCTCGGATTCGGACAACATCATCGGCTTCCACTCGGCTT
>MLSBCLC_1000297627|MLSBCLC_1000297629|TR
GGTTTCGAATGTCGGCAGTAATTGGAATAATGGTACTAATGCAGGCAGTTTCAATCGGAATGTGAATAATACTCCTTCTAATCGTAATCGTAATCATGGCAGGCACGTTCTATTTGTGC
>MLSBCLC_1000297627|MLSBCLC_1000297629|VR
GGTTTCGCATGTCGGCGGTTATTGGGCTTATGGTACTTATGCGGGCGGTTTCGATCGGGGTGTGAATTATGCTCCTTCTATTCGTAATCGTTATCGTGGCGGGCGCGTTCTGTTTGTGC
>MLSBCLC_100030908|MLSBCLC_100030905|TR
GCTGTGCCCGATTGCGTTCGGCAACTGGAACAACGCGTCGAACGCCGGGCCGGGTGCGCGTAACTTCAACAACACGCGCGGCAACTCGAACGATAACGTCGGGCTTGCCTCCG
>MLSBCLC_100030908|MLSBCLC_100030905|VR
GCTGTGCCCGATTGCGTTCGGCGACTGGGTCATCGCGTCGGACGCCGGGCCGGGTGCGCGTGCCTTCCACAACCCGCGCGGCGACTCGTTCGTTAGCGTCGGGCTTGCCTCCG
>MLSBCLC_100033676|MLSBCLC_100033678|TR
TTGCGTTGTTGGGTGGTAATTGGAACAACGGTGCGAATGATGGGTTGTCGTACTGGAACTTGAACAACACCTCATCGAATACGAACATCAACATCGGCGCGCGTCTTCTTA
>MLSBCLC_100033676|MLSBCLC_100033678|VR
TTGCGTTGTTGGGGGGTGCTTGGAGCGGCGGTGCGCTTGGTGGGTTGTCGTACTGGAACTGGAGCTACGCCTCGTCGAATGCGGGCATCAACATCGGCGCGCGTCTTCTTA
>MLSBCLC_100045372|MLSBCLC_100045374|TR
CGTGCGGCTCTACGTGGTGGGAACTGGAACAACGGGTCCAACGCCCGTTCGGGATTCACCCTCAACTTGAACAATCTGCCGTCGAACGTGAACAACAACATCGGCTTCCGCGCCGC
>MLSBCLC_100045372|MLSBCLC_100045374|VR
CGTGCGGCTCGACGTGGTGGGGGCTGGAGCTACGGGTCCGGCGCCCGTTCGGGGTTCACCCTCGCCTTGAGCGATCTGCCGTCGAGCGTGGCCAACAGCGTCGGCTTCCGCGCCGC
>MLSBCLC_100055152|MLSBCLC_100055154|TR
TCTTCGGAGGTAACTGGAACAACGGGTCGAACTCCGGTTCGCGCTCGTCCAACTGGAACAACACTCCGTGGAACTCCAACAACAACATCGGGGCTCGCGGGCGCAGT
>MLSBCLC_100055152|MLSBCLC_100055154|VR
TCTTCGGAGGTCACAGGAACAACGCGTCGAACTCCGGTTCGCGCTCGTCCTACTGGAACTACACTCCGTGGACCTCCTACTTCAGCATCGGGGCTCGCGGGCGCAGT
>MLSBCLC_1000637510|MLSBCLC_1000637511|TR
TCGGGAGTGGCAGTCCCTCGGTAATCTGAACAATGGGACGAATGCTGGTTTACGTTATTTGAATGCGAACAACTCGTTGACGGTCTCGGGCTGGTTCATCCTCGGGCGGCT
>MLSBCLC_1000637510|MLSBCLC_1000637511|VR
TCGGGAGTGGCTGTCCCTCGGTCCTCTGTTCCTTGGGGCGTCTGCTGGTTTGCGTTCTTTGCTTGCGTACTACTCGTTGGCGTTCTCGGGCTGGTTCCTCCTCGGGCGGCT
>MLSBCLC_100114584|MLSBCLC_100114583|TR
AAACGCTGCGCTATTTGGCGGCAACTGGAACAACGGCGCGAACTCCGGTTCGCGCTGCTCGAACTGGAACAACGCCGCATCGAACTCGAACAACAACATCGGGTCGCGCTTCGTCTGTGA
>MLSBCLC_100114584|MLSBCLC_100114583|VR
AAACGCTGCGCTATTTGGCGGCGACTGGGACGACGGCGCGGTCTCCGGTTCGCGCTGCTCGAGCTGGAGCAACGCCGCCTCGGTCTCGAGCAGCAGCATCGGGTCGCGCTTCGTCTGTGA
>MLSBCLC_1001173325|MLSBCLC_1001173327|TR
ACGCTTCGGACTCTGACTATGCCTGGTATCAGAACTTCAACAACGGCAACCAGAACTACAACAACGTCAACAACAAGTTGCGTGCCCGAGCCGTCCGCAAAT
>MLSBCLC_1001173325|MLSBCLC_1001173327|VR
ACGCTTCGGACTCTGTCTTTGCCTGGTGTCAGCACTTCAGCTACGGCAGCCAGGACTGCTACGACGTCCTCATCAAGTTGCGTGCCCGAGCCGTCCGCAGAT
>MLSBCLC_1001173325|MLSBCLC_1001173328|TR
ACGCTTCGGACTCTGACTATGCCTGGTATCAGAACTTCAACAACGGCAACCAGAACTACAACAACGTCAACAACAAGTTGCGTGCCCGAGCCGTCCGCAAAT
>MLSBCLC_1001173325|MLSBCLC_1001173328|VR
ACGCTTCGGACTCTGACTTTGCCTGGTGTCAGCACTTCTACGACGGCCTCCAGAGCTACTCCACCGTCGTCAACGTCAAGTTGCGTGCCCGAGCCGTCCGCAGAT
>MLSBCLC_1001299630|MLSBCLC_1001299628|TR
CCGCGTTATTTGGTGGCAATTGGAATAATGCTTCGAATGCAGGTACCTTCAATTGGAATCTGAATAATGCCACTTCGAATGTCAATTCGAACATTGGCACGCGAGTTACCT
>MLSBCLC_1001299630|MLSBCLC_1001299628|VR
CCGCGTTCTTTGGTGGCTGTTGGAGTAGTGCTTCGAATGCGGGTGCCTTCAATTGGCTTCTGAGTAGTGCCGCTTCGGCTGTCTATTCGAACCTTGGCGCGCGGGTTGCCT
>MLSBCLC_1001299630|MLSBCLC_1001299646|TR
ACCGCGTTATTTGGTGGCAATTGGAATAATGCTTCGAATGCAGGTACCTTCAATTGGAATCTGAATAATGCCACTTCGAATGTCAATTCGAACATTGGCACGCGAGTTACCTACT
>MLSBCLC_1001299630|MLSBCLC_1001299646|VR
ACCGCGTTGTTTGGTGGCCATTGGGCTGCTGCTTCGTTTGCGGGTCGCTTCGGTTGGGGTTTGTATAATGCCGCTTCGTATGTCGATTCGGGCGTTGGCGCGCGGGTTGCCTTCT
>MLSBCLC_100131048|MLSBCLC_100131047|TR
TTGCCCACGTTGGCGGTAACTGGAACAACGGCTCGAACGCGGGTCTCCGTTACTGGAACCTCAACAACGCGTCGTCCAACGCGAACGTGAACATCGGCGGGCAGACTCTTA
>MLSBCLC_100131048|MLSBCLC_100131047|VR
TTGCCCACGTTGGCGGTAGCTGGTCCCACGGCTCGCACGCGGGTCTCCGTTACTGGTACCTCGCCTCCGCGTCGTCCTCCGCGCCCGTGAGCGTCGGCGGGCGGCTTCTTA
>MLSBCLC_100133163|MLSBCLC_100133165|TR
GTTAGCGGCTTCCGATTCGCTTTGGGAACTGGAACAACGGTGCCGATGCGGGAGTGGCGTATCTGAACCTCAACAACGGTCGGACGAACACGAACACGAACATTGGGTTCCGCCCCGACT
>MLSBCLC_100133163|MLSBCLC_100133165|VR
GTGAGCGGCTTCCGGTTCGCTTTGGGTACTGGGGCGACGGTGCCGGTGCGGGAGTGGCGTTTCTGGCCCTCAGCTACGGTCGGACGGGCACGTACACGTACCTTGGGTTCCGCCCCGCCT
>MLSBCLC_100136082|MLSBCLC_100136081|TR
GTGTCTCCTTGGTGGTAATTGGAATAATGGAGTGAACTACGGATCACGGAGTTCGAATTGGAATAATTCTCCACTGATTCTGAATGCTAATTATTCGTCACGGGGTTGCTACGATACAGA
>MLSBCLC_100136082|MLSBCLC_100136081|VR
GTGTCTCCTTGGTGGTCGTTGGCTTGATGGGGTGCTCTGCGGCTCGCGGGGCTCGGATTGGACTGCTTCTCCGCTGTGTCTGAATGCTCATTGTTCGTCGCGGGGTTGCTGCGAGCCAGA
>MLSBCLC_100151573|MLSBCLC_100151575|TR
AACGCATCCCGATTGTGGGCGGCAACTGGAATAATGGTGCGAATTCGGGCGTCTTTGCGCTGAATTTGAATAATGCCCGGTCGAATGTGAACACGAACATTGGGGCGCGCCCCGACTA
>MLSBCLC_100151573|MLSBCLC_100151575|VR
AACGCTTCCCGATTGTGGGCGGCAACTGGTCTTATGGTGCGAGTGCGGGCGTCTTTGCGCTGCATTTGTTTTATGCCCGGTCGAATGTGAGCGCGAGCCTTGGGGCGCGCCCCGCCTA
>MLSBCLC_1001801037|MLSBCLC_1001801034|TR
TGCGCGCAGCGATCCGTGGCGGCAACTTCAACAACGCAGCCAACGCGGGGGTGTTTGCCCTCAACTTGAACAACGCCCCGTCGAACTCGAACTACAACATCGGGTTTCGCGCCGCAAAG
>MLSBCLC_1001801037|MLSBCLC_1001801034|VR
TGCGCGCAGCGATCCGTGGCGGCCACTTCAGCTACGCAGCCTACGCGGGGGTGTTTGCCCTCAGCTTGTACTACGCCCCGTCGGACTCGTACTACACCATCGGGTTTCGCGCCGCAAAG
>MLSBCLC_1001801037|MLSBCLC_1001801049|TR
ATGCGCGCAGCGATCCGTGGCGGCAACTTCAACAACGCAGCCAACGCGGGGGTGTTTGCCCTCAACTTGAACAACGCCCCGTCGAACTCGAACTACAACATCGGGTTTCGCGCCGCAAAG
>MLSBCLC_1001801037|MLSBCLC_1001801049|VR
ATGCGCGCAGCGATCCGTGGCGGCTCCTTCAGCTCCGCAGCCTACGCGGGGGTGTTTGCCCTCTACTTGTGCCTCGCCCCGTCGCTCTCGACCTGCGGCGTCGGGTTTCGCGCCGCAAAG
>MLSBCLC_100184393|MLSBCLC_100184391|TR
ATTGTCTATGTCGGTGGCAATGCGAACAACGGCCTCAATGCAGGTGCCTTCTACGTGAATGCCAACAACGATTCGACGAATTCGAACACGAACATCGGCAGCGCACTCT
>MLSBCLC_100184393|MLSBCLC_100184391|VR
ATTGTCTTTGTCGGTGGCAATGCGGACAACGGCCTCGATGCGGGTGCCTTCTACGTGTATGCCAGCCACGATTCGACGAGTTCGGGCACGAGCCGCGGCGGCGCGCTCT
>MLSBCLC_100229175|MLSBCLC_100229173|TR
GTGCGCGCTTCCCGCTTCGCGGTGCTAACTGGAACAACGCCGGCAACGCTGGTCTGGCGACGTTGAACCTCAACAACTCCCGCGGCAACGTGAACAACAACATCGGGTTTCGCCCGGCTTCCG
>MLSBCLC_100229175|MLSBCLC_100229173|VR
GTGCGCGCTTCCCGCTTCGCGGTGCTCACTGGTACACCGCCGGCGACGCTGGTCTGGCGGCGTTGTACCTCCACATCTCCCGCGGCGTCGTGAGCAGCAACATCGGGTTTCGCCCGGCTTTCG
>MLSBCLC_100235261|MLSBCLC_100235263|TR
GTGCTCCTTGGCGGCAACTGGGACAACGGCGCGAACTGCGGCTCCCGGTGCTCGAACTGGAACAACGTTGCGTCGAACTCGAACAACAACATCGGTTCGCGCTTCTCCTGTGACGAC
>MLSBCLC_100235261|MLSBCLC_100235263|VR
GTGCTCCTTGGCGGCCACTGGGACTACGGCGCGGTCTGCGGCTCCCGGTGCTCGCTCTGGAACTACGTTGCGTCGCTCTCGCTCAACTACCTCGGTTCGCGCTTCTCCTGTGACCAC
>MLSBCLC_100286656|MLSBCLC_100286653|TR
CGCTGCGCGTGCCGCGATCCGTGGCGGCAACTTCAATGGCAACGGCGGAGTCTTCACGTTGAACGTCAACAATCCGCCCTCGAACGCTAACAACAACATTGGGTTCCGCGCCGGCAAG
>MLSBCLC_100286656|MLSBCLC_100286653|VR
CGCTGCGCGTGCCGCGCTCCGTGGCGGCGCCTTCGTTGGCTACGGCGGAGTCTTCACGTTGCTCGTCACCGATCCGCCCTCGAACGCTTTCAGCAACATTGGGTTCCGCGCCGGCAAG
>MLSBCLC_100300542|MLSBCLC_100300543|TR
TAGAAAGGCGCGCGCCGATGTTCAGGTTCGTGTTACCAAGACTGTTGTTGAGATTCCAATAGAACGGGCCGGCATTGGAACTGTTGTTCCAATTGCCGCC
>MLSBCLC_100300542|MLSBCLC_100300543|VR
TAGAAAGGCGCGCGCCGATGTTCAGGTTCGTGTTACCAAGACTGTTGTTGAGAAACCAATAGAACGGGCCGGCATCGGAACCGTAGGCCCAACTGCCGCC
>MLSBCLC_1003055523|MLSBCLC_1003055520|TR
GCTCTTCGCGGTGGTAATTGCAATAACGGTGCCCTTTGCCCGGGCGCGCTCAACATCAATAACGCCCCGGCCAACAACAATTGGAATATCGGCGCGCGCGCAGCAC
>MLSBCLC_1003055523|MLSBCLC_1003055520|VR
GCTCTTCGCGGTGGTGGTTGTAGTTACGGGGCGCTTTGCCCCGGGGCGCTCCTCATCAATACCGCCCCATCCCACAACGTTTGGCTTGTCGGCGCGCGCGCAGTAC
>MLSBCLC_100314624|MLSBCLC_100314625|TR
TTCTCGTACGACTGCTACGATTGGTATTCTGGCTCGGTTATTTCCGCACGCCTCTG
>MLSBCLC_100314624|MLSBCLC_100314625|VR
TTCTCGTACGACTACTACTACGCTTGGTATTCTTACTCGTCTGTTTCCGCACGCCTCTG
>MLSBCLC_100329603|MLSBCLC_100329601|TR
GCTATTCGCGGTGGTAATTGCAATAACGGGGCGCAGTCCCCGGGGGCGCTCAACCTCAATAACGCCCCGGCCAACAACAATTGGAATATCGGCGCGCGCGCAGCAC
>MLSBCLC_100329603|MLSBCLC_100329601|VR
GCTCTTCGCGGTGGTGGTTGCGATGGCGGGGCGCAGTCCCCGGGGGCGCTCTACCTCAGTACCGCCCCGGCCAACTACGATTGGGGTCGCGGCGCGCGCGCAGTAC
>MLSBCLC_100340105|MLSBCLC_100340104|TR
CGTCTACTTCGCAGGTCGTACATGTCAGCAGTAACGCTAATAATGGCGCTAATGCAGGCAGGTTCTACTTGAATTCGAATAATGATTCGAGCAATGCGAATCGTAATATCGGGGCACAGCTCATCCGC
>MLSBCLC_100340105|MLSBCLC_100340104|VR
CGTCTGCTTCGCGGGGCGTCCTTGTCGGCGGTAGCGCTAATGATGGCGCTAGGGCGGGCAGGTTCTGCTTGAGTTCGAGTAATGATTCGGGCGTTGCGAATCGTATTTTCGGGGCGCGGCTCTGCCGC
>MLSBCLC_100345991|MLSBCLC_100345994|TR
TGCCGATCCGGGGTGGCAATTGGAACAACACCTCGAATGCTGGCCTGGCTGCCTTGAACTTGAACAATCAGCGCTCCAACGTGAACAGCAACATCGGCTTCCGTCCCGCT
>MLSBCLC_100345991|MLSBCLC_100345994|VR
TGCCGCTCCGGGGTGGCAGTTGGGACAACACCTCGGGTGCTGGCCTGGCTGCCTTGGACTTGCTCCATCAGCGCTCCAGCGTGTACGGCAGCTTCGGCTTCCGTCCCGCT
>MLSBCLC_1003660111|MLSBCLC_1003660110|TR
GCGGTAACTGGAACAACGGGCGTAACTGCTCTCCTGTGTACTTCAACTGCAACAACGCTCCGTCTAACTCGAACATCAACCGCCTTGCGCGCCTATTT
>MLSBCLC_1003660111|MLSBCLC_1003660110|VR
GCGGTGACTGGGTCAGCGGGCGTAGCTGCTCTCCTGTGTACTTCGTCTGCTACAGCGCTCCGTCTAGCTCGGCCTTCTTCCGCCTTGCGCGCCTTTTT
>MLSBCLC_100369182|MLSBCLC_100369185|TR
GCAGTGTGAACCACGCGACGTGGCGTGCGTTTATTGGCGGGGGCAATTGGAACAACGGCGTGCTCGACGGTGCGCGCTGCCTGAACTCGAATGCGAATCCGTGGAATGCGAATGGCAATGTGAGCCTGCGCGGCGTCTGTGAC
>MLSBCLC_100369182|MLSBCLC_100369185|VR
GCAGTGTGAGCCTCGCGTCGTGGCGTGCGTTTATTGGCGGGGGCAGTTGGGACAACGGCGTGCTCGACGGTGCGCGCTGCCTGAACTCGAGTGCGTCTCCGCGGGCTGCGGTTGGCGTTGTGAGCCTGCGCGGCGTCTGTGAC
>MLSBCLC_100394736|MLSBCLC_100394739|TR
GCCTTCGTCAGCGAATATCAATCAGGCTGTTTTAGCTGGTGGCGGTTCTTGCACTGGGACTAGCGCCAACAATGTGAACAATAACAACAACAACTGGTTCCGCTGCGTCCGCTAG
>MLSBCLC_100394736|MLSBCLC_100394739|VR
GCCTTCGTCTGCGACTTACGACTCTGCGGTCTTAGCAGGCGGGGGCACTTGCACTGGGACAAGCGCCAACACTGTGAACCTGAACGGCAACGGCTGGTTCCGTTGCGTCCGCTAG
>MLSBCLC_100404695|MLSBCLC_100404692|TR
ACCGCCAGCAACAACTATTGGACATCCACCACGCGCGCGAGCAACACTTCCAACGCGTGGAACGTGAATTTCAACAACGGCAACACGAACAACAATGGCAAGACGAATAGCTATTATGTCCGGTGCGTTCGCGGGTAAT
>MLSBCLC_100404695|MLSBCLC_100404692|VR
ACCGCCAGCGGCCCCTATTGGACATCCACCACGCGCGCGGCCCTTCCCTCGCGTGGTACGTGTCTTTCGGCCTCGGCTTCACGACCAGCTTTGGCGAGACGTATAGCTATTATGTCCGGTGCGTTCGCGGGCAAT
>MLSBCLC_1004059318|MLSBCLC_1004059320|TR
CGGGCGTGTCTGCGTGGGGGTAATGCGAATAATGGCGCGAATGCAGGGTTCGTAAATCTGAATACGAATAACACGGCCTCGAATACGAATACGAATATCGGTTCTCAGCTAAGCTAT
>MLSBCLC_1004059318|MLSBCLC_1004059320|VR
CGGGCGTGTCTGCGTGGGGGTCGTGCGACTCTTGGCGCGCTTGCGGGGTTCGTATCTCTGGATACGAATAACGCGGCCTCGGTTACGCCTACGGCTGTCGGTTCTCGGCTCTGCTAT
>MLSBCLC_1005210613|MLSBCLC_1005210612|TR
CTGCTGGCGGGCGCGAATTGGACGAATGGTACGAATTCGGGTTCTCAGTCTCGGAATGCGAATAACTATCGCTGGAATACGAATACGAATATCAGGTGTCACTTAGCAGCCACTCAGCACGCGG
>MLSBCLC_1005210613|MLSBCLC_1005210612|VR
CTGCGGGCGGGCGCGTTTTGGACGAGTGGTGCGTATTCGGGTTCTCGGTCTCGGGGTGCGTATAACTATCGCTGGGATGCGACTACGTATATCGGGTGTCGCTTGGCGGCCGCTCAGCGCGCGG
>MLSBCLC_1005213014|MLSBCLC_1005213016|TR
GTTCCCCTTCGGGTGTCAGGTTCTCGTACAACGACTACGATAACTGGAATTCGAATTCGAATGTCAGCTCTCACCTGAGCTTAAA
>MLSBCLC_1005213014|MLSBCLC_1005213016|VR
GTTCCCCTTCGGGTGTCGGGTTCTCGTACGTCGACTACGGTAACTGGTTTTCGGTTTCGAGTGTCGGCTCTCGCCTTTGCTTTAA
>MLSBCLC_1005213014|MLSBCLC_1005213015|TR
GTTCCCCTTCGGGTGTCAGGTTCTCGTACAACGACTACGATAACTGGAATTCGAATTCGAATGTCAGCTCTCACCTGAGCTTAAA
>MLSBCLC_1005213014|MLSBCLC_1005213015|VR
GTTCCCCTTCGGGTGTCGGGTTCTCGTACGACGGCTACGGTGACTGGCATTCGCATTCGACTGTCGGCTCTCGCCTTTGCTTCAA
>MLSBCLC_100524928|MLSBCLC_1005249210|TR
GCGGCAACCGTACGAATGCGGCCGATTCCGGCTCTCGCTGCGCGAACTTCAACAATGCGCTGTCGAACTCGAACTGGAACATATCGGTGCGTGCCGCCGGTGAC
>MLSBCLC_100524928|MLSBCLC_1005249210|VR
GCGGCTGCCGTACGAATGCGGCCCATTCCGGCTCTCGCTGCGCGAGCTTCGGCAATGCGCTGTCGGACTCGAACTGGAGCTTATCGGTGCGTGCCGCCGGTGAC
>MLSBCLC_100545241|MLSBCLC_100545243|TR
CCTGTTCGCTCTATCTGCGGCCAACTGGAACAACGCAGCGAATGCGGGCGTGTTCTACCGCAATTGGAACAACAACCGGTCGAATGACAACAACAACGTTGGCTTCCGTGCCGGCGACTA
>MLSBCLC_100545241|MLSBCLC_100545243|VR
CCTGTTCGCTCTCTCTGCGGCCGGCTGGAACAGCGCAGCGGATGCGGGCGTGTTCTACCGCGATTGGGGCAACTACCGGTCGTTTGGCGGCAACAGCGTTGGCTTCCGTGCCGGCGCCTA
>MLSBCLC_100592633|MLSBCLC_100592631|TR
CTCATCCGGGGCGGCTACTGGGACTCGGACGACAATGCCGGCGTGTTCAATCTCAACAACGACTGGCCCGACAACGACAACGACAACGTCGGCTTCCGCTGACCCAAG
>MLSBCLC_100592633|MLSBCLC_100592631|VR
CTCGTCCGGGGCGGCTGCTGGGACTCGGTCGACCTTGCCGGCGTGTTCGATCTCGGCCACGGCTGGCCCGGCAGCGACGTCGTCAGCGTCGGCTTCCGCTGCACCAAG
>MLSBCLC_100592633|MLSBCLC_1005926343|TR
GGTCCGGCAATGCGCTCATCCGGGGCGGCTACTGGGACTCGGACGACAATGCCGGCGTGTTCAATCTCAACAACGACTGGCCCGACAACGACAACGACAACGTCGGCTTCCGCTGACCCAAG
>MLSBCLC_100592633|MLSBCLC_1005926343|VR
GGTCCGGCCGTGCGCTCCTCCGGGGCGGCTGCTGGGGCTCGGGCGACACGGCCGGCGTGTTCTATCTCAACGGCGACTGGCCCGGCCGCGGCGACGGCTACGTCGGCTTCCGCTGCACCAAG
>MLSBCLC_100666205|MLSBCLC_100666203|TR
ACGTCCAATCGCGTTAACCGTGGTAATTCTAGGTTGTCGAACTTCAATGTGAATACAGCTTCGAATGTGAATACGAATAACGGCTGGCGTCCCCGCCCTG
>MLSBCLC_100666205|MLSBCLC_100666203|VR
ACGTCCGGTCGCGTTTACCGTGGTGATTCTAGGTTGTCGCGCTTCCTTGTGTCTACAGCTTCGAATGTGAGTACGGGTTTCGGCTGGCGTCCCCGCCTTG
>MLSBCLC_100842646|MLSBCLC_100842645|TR
GTGGCCTGCGCGTCCCTCTGGTAGGCAGTAATTCGAATAACGGTACGAATACGGGGCCGTTCTATTGGAATGCGAATAACGCGGCGACGAATACGAATGCGAATATCGGCAGGCAGCTCTGCTTC
>MLSBCLC_100842646|MLSBCLC_100842645|VR
GTGGCCTGCGCGTCCCTCTGGTGGGCGGTCCTTCGACTGGCGGTTCGTATGCGGGGCCGTTCTCTTGGAATGCGCCTTACGCGGCGGCGACTACGAGTGCGAATATCGGCGGGCGGCTCTGCTTC
>MLSBCLC_100861794|MLSBCLC_100861791|TR
GCCGCGATCTTCGGGGGCAACTGGAACAACACGTCGAACTCGGGTTCGCGTGCCTCGAACTGGAACAACTCCCCCGCGAACTCGAACAACAACATCAGCTCGCGCGGCGTCTGTGA
>MLSBCLC_100861794|MLSBCLC_100861791|VR
GCCGCGGTCTTCGGGGGCGACTGGGCCGGCCCGTCGTACTCGGGTTCGCGTGCCTCGTCCTGGAGCGTCTCCCCCGCGGTCTCGGGCAACTACATCAGCTCGCGCGGCGTCTGTGA
>MLSBCLC_100887046|MLSBCLC_100887047|TR
GGCAGGTGACTAAATCAGGTGCGAATGCAAATAATGGTGATATGACCGGAGGTTTGACCTTG
>MLSBCLC_100887046|MLSBCLC_100887047|VR
GGCGGGTGGCTTTCTCGGGTGCGAATGCGAATAATGGTGCTGTGGCCGGGGGTTTGGCCTTG
>MLSBCLC_100894062|MLSBCLC_100894061|TR
GCTGCTCGCAGGCTTAAATTGGACGAACAGGTCCAATTGCAGGTCACGCAGCCGTAATGCGATTAACAGCTATCGCTGGAACACTAATTCGAATATTAGCAGTCGCACCTGC
>MLSBCLC_100894062|MLSBCLC_100894061|VR
GCTGCTCGCGGGCTTGCTTTGGGTGGACGGGTCCCTTTGCGGGTCGCGCGGCCGTAGTGCGGTTGGCGGCTATCGCTGGCGCACTTCTTCGGGTATTGGCAGTCGCGCCTGC
>MLSBCLC_100911241|MLSBCLC_100911243|TR
ACCACGTAGTCCATGTCAGCAGTAATGCGAATAATGCAGCTAATGCAGGTACGTTCTACGTGAATGCGAATAATGATTCTTCGAATCGTAATCGTAATAATGGCAGCCAGCTTGC
>MLSBCLC_100911241|MLSBCLC_100911243|VR
ACCGCGTGGTCCGTGTCGGCGGTCTTGCGAATGATGCAGCTAGTGCAGGTGCGTTCTGCGTGGCTGCGGATCTTGCTTCTTCGAATCGTCTTCGTCTTATTGGCGGCCGGCTTGC
>MLSBCLC_1009251913|MLSBCLC_1009251912|TR
TTTCGCAACCCCGCGAACGACAACCTCTATGTTCGCTATCTGTACTTCAACGACGGTCAGTGGAACTCGAACTACAATTGGCTTGACAATGACTGGAATGACAACAACCCTGCGGCGTTGCTCGC
>MLSBCLC_1009251913|MLSBCLC_1009251912|VR
TTTCGCAGCCCCGCGCGCGACAGCCTCTGTGTTCGCTATCTGTACTTCGGCGGCGGTCAGTGGGGCTCGAACTACGGTTGGCTTGACTTTGGCTGGGATGGCAACGGCCCTGCGGCGTTGCTCGC
>MLSBCLC_100956716|MLSBCLC_100956714|TR
TTGTGTGCAATCTGGTGGCAACTGGAACAACACGTCGAATGCTGGCGTCTGGACTGCTAACCTGAACAACACCCGGACGAACTCGAACAACGATGTGGGGTTCCGGGCCGACT
>MLSBCLC_100956716|MLSBCLC_100956714|VR
TTGTGTGCACTCTGGTGGCTACTGGCACAACACGTCGAATGCTGGCGTCTGGACTGCTGACCTGAGCACCACCCGGACGAACTCGAACAACGCTGTGGGGTTCCGGGCCGCCT
>MLSBCLC_100992037|MLSBCLC_100992034|TR
GCTTTGCGTTCAATCGGGCGCGAACTGGAACAACACGTCGAATGCCGGCGTCTGGGCCGCGAACCTGAACAACAACCGCACGAACGCCAACAACAACACTGGCTTTCGCGCCGACT
>MLSBCLC_100992037|MLSBCLC_100992034|VR
GCTTTGCGTTCTCTCGGGCGCGTACTGGGTCACCACGTCGCTTGCCGGCGTCTGGGCCGCGGACCTGCTCTTCTACCGCACGTACGCCAGCAGCGACACTGGCTTTCGCGCCGCCT
>MLSBCLC_101053563|MLSBCLC_101053561|TR
CGCCTGCCGTATCGCGGTGGCAACTGGAACAACGGTGCCATTGCCGGGGTGTTCGCGCTGAATCTGAACAACCCGCGCTCCAACGCCAACACGAACATCGGCGCCCGGCCCGCTCTTGTG
>MLSBCLC_101053563|MLSBCLC_101053561|VR
CGCCTGCCGTATCGCGGTGGCGGCTGGTACGGCGGTGCCTTTGCCGGGGTGTTCGCGCTGGATCTGGGCAACCCGCGCTCCTTCGCCGGCACGCTCTTCGGCGCCCGGCCCGCTTTTGTG
>MLSBCLC_101092833|MLSBCLC_101092831|TR
GCAGCGAGTTCAGCGCGAACAACGCGTGGAACCAGAACTACAACACGTCCAGTCCGGGCGCCCAGAGcaacaacaacaataagaacaacaacaacCGGGCGCGGGCCGTGCGGCGAACAGATCC
>MLSBCLC_101092833|MLSBCLC_101092831|VR
GCAGCGAGTTCAGCGCGCTCAACGCGTGGAGCCAGGTCTACAACACGTCCAGTCCGGGCGCCCAGAGCAGCAACAACAATAAGAACAACGGCTACCGGGCGCGGGCCGTGCGGCGATCGATCC
>MLSBCLC_101244082|MLSBCLC_101244083|TR
GCGGCAATCGTACGAACGGGGCCTACTCGGGCTCTCGCAACGCGAATTTGAACAATTCGCCCACGAACGTGAATTGGAACATTGGCGTTCGGGCCGCCTGTGACGAC
>MLSBCLC_101244082|MLSBCLC_101244083|VR
GCGGCTATCGTACGAACGGGGCCTACTCGGGCTCTCGCCACGCGGTTTTGAACAATTCGCCCGCGTACGTGAATTGGTACATTGGCGTTCGGGCCGCCTGTGACCAC
>MLSBCLC_1012618214|MLSBCLC_1012618216|TR
TGCTGCCCTACGGGGCGGGAATTGGAACAACGGCCTCAACAACGGGGTGTGGGCCGTGAATCTGAACAACGTCCCCACGAACACGAACAACAACATCGGGTTCCGCGGCGC
>MLSBCLC_1012618214|MLSBCLC_1012618216|VR
TGCTGCCCTACGGGGCGGGGGTTGGAGCAGCGGCCTCAGCAACGGGGTGTGGGCCGTGACTCTGCCCTACGTCCCCACGGTCACGGACGGCAGCGTCGGGTTCCGCGGCGC
>MLSBCLC_101279975|MLSBCLC_101279971|TR
TGTGCTCAATCCGAACGGCAACCGCAACGTGCTGGTGCTGAACGAGGATGGCGGTAAGCGTAAGCTGAATCTCAACTACTTTGACAACAGGTGGAATC
>MLSBCLC_101279975|MLSBCLC_101279971|VR
TGTGCTCCGTCCGAACGGCTACCGCCGCGTGCTGGTGCTGTTCGAGGATGGCGGTGAGCGTGGGCTGGATCTCAGCTACTTTGGCGACGGGTGGAATC
>MLSBCLC_1012864623|MLSBCLC_1012864624|TR
ATCAGTGAGGGCTTTGTTGTCCGGCGGTAATGCGAATAATGGCGCTAATGCCGGGCTCTTCAATGCGAATTCGAATAACGCCCCGTCTAATACGAATGCGAACATCGGCTCTCGTCTATGCttttt
>MLSBCLC_1012864623|MLSBCLC_1012864624|VR
ATCCGTGAGGGCTTTGTTGTCCGGCGGTGCTGCGAATAATGGCGCTACTGCCGGGCTCTTCCATGCGCATTCGCCTTCCGCCCCGTCTGCGACGTATGCGTCCGTCGGCTCTCGTCTTTGCTTCTT
>MLSBCLC_101437407|MLSBCLC_101437404|TR
GCAAATGTGCAGTCGTCCTGGTACTGGTCGGCTACTACcaacgcaaacaataccaacaacgcgtggatcgtcaacatgaacaacggcaacgtgaacaacaacaataagacgaacaacaacaacTACGTTTGGCCGGTTCGTGGCGGAGAGT
>MLSBCLC_101437407|MLSBCLC_101437404|VR
GCAAATGTGCAGTCGTCCTGGTACTGGTCGGCTACTACCAGCGCTTACAGTACCTACAACGCGTGGATCGTCGGCATGGGCTACGGCTACGTGGACTACAACTATACGACGGCCTCAACTACGTTTGGCCGGTTCGTGGCGGACAGT
>MLSBCLC_1015490116|MLSBCLC_1015490113|TR
AGCGGCTCCCGCTTCGCGGCGGCAATTGGACCAATGGCGCCAATGCGGGCGTGTTCAACCTGAACCTCAACAACGCCCGGTCCATCGTGAACAACAATGTGGGGTTCCGTGCTGCG
>MLSBCLC_1015490116|MLSBCLC_1015490113|VR
AGCGGCTCCCGCTTCGCGGCGGCACTTGGGCCTATGGCGCCAGTGCGGGCGTGTTCCACCTGAACCTCCTCAGCGCCCGGTCCCTCGTGTACAGCAGTGTGGGGTTCCGTGCTGCG
>MLSBCLC_1016194423|MLSBCLC_1016194418|TR
CACAGCACGCAGCCAACGCTGATTATGCCTGGTATCAGAATTTcaacaacggcaaccagaacaacaacaacaagaacaacCAGCTGCGCGCCCGTGCTGTCCGCAGAT
>MLSBCLC_1016194423|MLSBCLC_1016194418|VR
CACAGCACGCAGCCTACGCTGGTTGTGCCTGGTTTCAGCTTTTCGACAACGGCCACCAGTACCGCAACCTCAAGTACAGCCAGCTGCGCGCCCGTGCTGTCCGCAGAT
>MLSBCLC_101634483|MLSBCLC_101634481|TR
CCACGGCCTCTTGGGCGGCAATTGGAATAACAGTGCGAAATGCGGCTCACGCAGTT
>MLSBCLC_101634483|MLSBCLC_101634481|VR
CCGCGGCCTCTTGGGCGGCTATTGGGCTAACGGTGCGCTGTGCGGCTCGCGCGGTT
>MLSBCLC_101713177|MLSBCLC_101713175|TR
AGCGCCTTCCTATCCGCGGCGGCAACTGGAACAACGGTGCCAACGCCGGTGTGTTTGCCCTGAACTTGAACAACCCGCGGTCGAACGTGAACACGAACATCGGGTTCCGCGCCGCTT
>MLSBCLC_101713177|MLSBCLC_101713175|VR
AGCGCCTTCCTATCCGCGGCGGCCGCTGGGGCGACGGTGCCGGCGCCGGTGTGTTTGCCCTGGGCTTGAGCTACCCGCGGTCGGACGTGGGCACGATCATCGGGTTCCGCGCCGCTT
>MLSBCLC_101804773|MLSBCLC_101804771|TR
TTAGCTAGCCAGTGGTAATTGGAACAATGCCACGAATGCGGGTGTCAGCTATCGTAATGCGAATAACGTCACCTCGAATTCGAATCAGACGAATTCAGCACAGCCCGAGCTC
>MLSBCLC_101804773|MLSBCLC_101804771|VR
TTGGCTGGCCGGTGGTCATTGGTCCCATGCCGCGTCTGCGGGTGTCGGCTCTCGTCTTGCGCCTTACGTCGCCTCGACTTCGACTCGGACGGCTTCGGCGCGGCCCGAGTTC
>MLSBCLC_101822586|MLSBCLC_101822583|TR
TTCAGGTCTCAGCCTGTCGTACAACAACTACGATAACTGGAATACGAATACGAACTGCAGCCCTC
>MLSBCLC_101822586|MLSBCLC_101822583|VR
TTCGGGTCTCGGCCTGTCGTACCGCTTCTACGTTTTCTGGACTACGTCTACGATCTGCGGCCCTC
>MLSBCLC_101822586|MLSBCLC_101822582|TR
TCAGGTCTCAGCCTGTCGTACAACAACTACGATAACTGGAATACGAATACGAACTGCAGCCCTCACCT
>MLSBCLC_101822586|MLSBCLC_101822582|VR
TCGGGTCTCGGCCTGTCGTTCAACGACTTCGTTAGCTGGGTTACGGGTACGTACTGCGGCCCTCGCCT
>MLSBCLC_101873605|MLSBCLC_101873607|TR
GCGCAGCACGCAGCCAACCCTGACTATGCCTGGTATCAGAATTTCAACAACGGCAATCAGAACAACAACCACAAGAACAACACGCTGCGCGCCCGCGCTGTCCGCAGA
>MLSBCLC_101873605|MLSBCLC_101873607|VR
GCGCAGCACGCAGCCGACCCTGGCTGTGCCTGGTCTCAGCTTTTCCTCCACGGCTATCAGTTCCACGACCACAAGGACTGCACGCTGCGCGCCCGCGCTGTCCGCAGA
>MLSBCLC_101873605|MLSBCLC_101873608|TR
CGCAGCACGCAGCCAACCCTGACTATGCCTGGTATCAGAATTTCAACAACGGCAATCAGAACAACAACCACAAGAACAACACGCTGCGCGCCCGCGCTGTCCGCAGAT
>MLSBCLC_101873605|MLSBCLC_101873608|VR
CGCAGCACGCAGCCTACCCTGACTTTGCCTGGTGTCAGGGTTTCAACGGCGGCGGTCAGGACCTCAACCGCAAGAACGTCACGCTGCGCGCCCGCGCTGTCCGCAGAT
>MLSBCLC_101982764|MLSBCLC_101982761|TR
AGCGGTGATATTGGGCGGGAATCGTGACAATGGTGTCAATGCTGGTTCTCGTGCTTCGAATTGGAACAACTATGTTTGGAATTCTAATTGGAACATTGGGTGTCGTTTCGCTTGTGA
>MLSBCLC_101982764|MLSBCLC_101982761|VR
AGCGGTGATATTGGGCGGGTTTCGTGGCAATGGTGTCAGTGCTGGTTCTCGTGCTTCGGATTGGCACGTCTATGTTTGGTTTTCTGATTGGCCCGTTGGGTGTCGTTTCGCTTGTGA
>MLSBCLC_101990302|MLSBCLC_101990301|TR
GCTGCTCGCGGGCGGTTATTGGACGAATGCCGCGAATTCGGGTTCCCGGTCGCGGAATGCGAAT
>MLSBCLC_101990302|MLSBCLC_101990301|VR
GCTGTGCGCGGGCGGTGATTGGGCGACTGCGGCTTACGCTGGTTCGCGGTATCGGACTGCGTAT
>MLSBCLC_102089544|MLSBCLC_102089543|TR
GGCCCTTTGTTGTCTGCGAATGCGAATAATGGTACGAATGCCGGCTCGCGGAATGCGAATACGAATAATCGTGTCACGAATGCGAATGCGAATAATGGGTTCCGCCAATACCGT
>MLSBCLC_102089544|MLSBCLC_102089543|VR
GGCCCTTTGTTGTCTGCGCGTGCGACTTATGGTACGTCTGCCGGCTCGCGGACTGCGTATACGAGTTATCGTGTCACGCTTGCGAGTGCGAATAATGGGTTCCGCCAGTGCCGT
>MLSBCLC_102126928|MLSBCLC_102126925|TR
TGTTTCTGATCTCCGGCGGCAATTGGAACAACAATACGAATGCCGGGGTGTGGAATGCGAATTGGAACAACAACCGGAGCAACACGAACAACAATACGGGCTTCCGGCTCGACT
>MLSBCLC_102126928|MLSBCLC_102126925|VR
TGTTTCTGCTCTCCGGCGGCTATTGGGGCAGCAGTACGGGTGCCGGGGTGTGGACTGCGGCTTGGTACTACGCCCGGGGCGGCGCGGGCAGCACTACGGGCTTCCGGCTCGCCT
>MLSBCLC_102556763|MLSBCLC_102556766|TR
CGGCGGTAACTGGAACAATGGTTCGAATGCTGGTTTGTGGAACTTGAACTGTAACAACGATGCGTCTAACTCGAATACGAACATCGGTGCCCGCCTCGCTAA
>MLSBCLC_102556763|MLSBCLC_102556766|VR
CGGCGGTCACTGGGCCAGTGGTTCGAATGGTGGTTTGTGGTCCTTGAACTGTAGCGGCGGTGCGTCTGTCTCGAATACGTACCTCGGTGCCCGCCTCGCTAA
>MLSBCLC_103351121|MLSBCLC_103351122|TR
GGTGTCCTCTTCGGGCTTCGTTTTCAACGATACGAATTACAACTATTCGAATGCGAATGCAGGTAACAGCTCTCAGCTATGC
>MLSBCLC_103351121|MLSBCLC_103351122|VR
GGTGTCCTCTTCGGGCTTCGTTTTCGACGTTACGAGTTGCGGCTATTCGGGTGCGGATGCGGGTGGCGGCTCTCGGCTTTGC
>MLSBCLC_103732871|MLSBCLC_103732874|TR
CATATTGCTATGTCAACAACAATGGCTATCCTAACAACAACAATGCAACCAACAATAATAGGGTGCGTCCGTGATTTTG
>MLSBCLC_103732871|MLSBCLC_103732874|VR
CATATTGCTATGTCATCAGCAATGGCTATCCTAGCAGCAACGTTGCAACCTCCAGTTATAGGGTGCGTCCGTGCTTTTG
>MLSBCLC_104879903|MLSBCLC_104879901|TR
AAGCCTATTTGGTGCCAACTGGGACAATGGTTCGAATTCTGGGTCTCGATGTTCTAACTGGAACAATGCTGCATCCAACTCGAACGCGAACATTGGGTCGCGTTTCTGCTGTGACGATTTAA
>MLSBCLC_104879903|MLSBCLC_104879901|VR
AAGCCTATTTGGTGCCCGCTGGGACGATGGTTCGAATTCTGGGTCTCGCTGTTCTAGCTGGGACAATGCTGCCTCCAACTCGGTCGCGAGCATTGGGTCGCGTTTCTGCTGTGACCATATAA
>MLSBCLC_105005011|MLSBCLC_105005013|TR
ATGGAACCTCTGATAGCACCTTCTACTTGAATGTGAATAATGATTCAGCGAATTCTAATGTGAATATCAGCGACAGTATCT
>MLSBCLC_105005011|MLSBCLC_105005013|VR
ATGGGGCCTCTGATGGCGCCTTCTGCTTGGCTGTGAGTACTGATTCGGCGAATTCTACTGTGAGTCTCGGCGGCGGTGTCT
>C687J26845_1000001666|C687J26845_1000001668|TR
CTTCGTTGCCAACGTGAACCTCGACGGGGACGGTCAGCCCTATGTGAACAACGTGAACCCGCTTTCGAACGACAACACTTGGAACGCCGAGTTTCAGCGTCGAGTGTTCTACCCGAAAC
>C687J26845_1000001666|C687J26845_1000001668|VR
CTTCGTTGCCAACGTGAACCTCGACGGGGACGGTCAGCCCTATGTGAACTTCGTGAGCCCGCTTTCGAACGACTCCGCTTGGTACGCCGGGTTTCAGCCTCGAGTGTTCTACCCGCAAC
>C687J26845_10000021124|C687J26845_10000021121|TR
TCGCAGCGCTCAGCCAACAACGCATTCAACATGAACTTCGATGATGGCAATCAGAACAACAACGACAAGAACAACGAGCTCCGTGTCCGCCCCGTCCGCAGATT
>C687J26845_10000021124|C687J26845_10000021121|VR
TCGCAGCGCTCAGCCGACACCGCATTCTACATGGACTTCGTTGATGGCCTTCAGTACGACTTCGGCAAGGGCTACGAGCTCCGTGTCCGCCCCGTCCGCAGATT
>C687J26845_10000021124|C687J26845_10000021122|TR
AGGTCGCAGCGCTCAGCCAACAACGCATTCAACATGAACTTCGATGATGGCAATCAGAACAACAACGACAAGAACAACGAGCTCCGTGTCCGCCCCGTCCGCAG
>C687J26845_10000021124|C687J26845_10000021122|VR
AGTTCGCAGCGCTCAGCCAACAACGCATTCAGCATGTACTTCGATGATGGCCTTCAGAGCAGCTACGACGAGAACGACGAGCTCCGTGTCCGCCCCGTCCGCAG
>C687J26845_100003055|C687J26845_100003053|TR
CGGGCGTCAACCGCAACCACTGGTCTGCGTCTACGGTGTCTAACAATACCACGAACGCCTGGAACACCAATTTGTCCAATGGCAACACGAACAACAACAATAAGACCAATAGCAACTACGTTCGTTGCGTCCGTCTGG
>C687J26845_100003055|C687J26845_100003053|VR
CGGGCGTCTTCCGCTACCACTGGTCTGCGTCTACGGTGTCTTACACTGCCACGTCCGCCTGGGCCACCTATTTGTCCGCTGGCTACACGTCCAGCACCAATAAGACCAATAGCAACTACGTTCGTTGCGTCCGTCTGG
>C687J26845_100020044|C687J26845_100020042|TR
GTCTGGGAGGACTCGAATGGCAACCGCAACGTCGCGTATCTCAATTTCAATGGCAAGCGTTGGAACCTGAACTTCAATAGGCTCGCGAACGACTTCAACTCCAATGATCGTCTCCCGCGTCCGCGAAACTCG
>C687J26845_100020044|C687J26845_100020042|VR
GTCTGGGGGGACTCGTATGGCTACCGCCACGTCGCGTATCTCCATTTCTATGGCAAGCGTTGGCGCCTGCGCTTCCGTAGGCTCGCGTTCGGCTTCTACTCCGATGGTCGTCTCCCGCGTCCGCGCAAGTAG
>C687J26845_100024483|C687J26845_100024481|TR
CTGCGTGGTTTGGGTGCAATGATACTAACTTTAACCTTAACGCGAATAACAACCTAAACAATGCAAACACTGCTCGTGG
>C687J26845_100024483|C687J26845_100024481|VR
CTGCGTGGTTTGGGTGCAGTGATGCTCTCTTTAACCTTTACGCGGATGTCGACCTTTACTGTACTCTCGCTGCTCGTGG
>C687J26845_100025198|C687J26845_100025196|TR
GGTGCTTCGTACCGTGAACGTGAACTGGAACGACGACGGTTGGAATGTCGATGCCAATCCCGTTGACAACCCGAACGACTGGAACGCTGACAATCTGGTGTTCTCTCGAAA
>C687J26845_100025198|C687J26845_100025196|VR
GGTCCTTCGTACCGTGCTCGTGCACTGGAGCGGCGGCGGTTGGGGTGTCGATGCCATTCCCGTTGTCAGCCCGGTCGACTGGGGCGCTGACCGTCTGGTGTTCTCTCGCAA
>C687J26845_100075436|C687J26845_100075437|TR
ACTAAATCTAATTCTAGTCAGTAGTCTTTCAATAACTACAACAATTGGAATTCTAATACCAATCATAGTAGCG
>C687J26845_100075436|C687J26845_100075437|VR
ACCAAATCTTTTTCTAGTCGGTGGTCTTTCCTTTGCTTCATCTTTTGGGGTTCTGATACCGTTCATGGTGGCG
>C687J26845_100089554|C687J26845_100089555|TR
ACCGACCGCGACGGCAACCCGAACGTCTTCAACTTGGAACGTGACGAGAATGACTTGTGGCTGAACGACAACTGGACGAAGCCCTCGAATGAGTGGAATCCCGACAATGAGTTCGTCTTCCGTCTCCGAAAGT
>C687J26845_100089554|C687J26845_100089555|VR
ACCGACCGCGACGGCTACCCGGACGTCTTCTTCTTGGAGCGTGGCGAGAGTGTCTTGTGGCTGGACGGCTACTGGGCGGAGCCCTCGTTTGGGTGGAATCCCGACGATGAGTTCGTCTTCCGTCTCCGCAAGT
>C687J26845_100173132|C687J26845_100173135|TR
TCCGACGGCGGTCCGGACTTGCTCTACGCGTACCGTCTCGACGATGGTCGCTGGCTCAACGCGTACAACGACAGGCCTGACAACAGGTGGAATCGTGACAACGGGTTCGCGTTTGCCGTGTCGCAAATC
>C687J26845_100173132|C687J26845_100173135|VR
TCCGACGGCGATCCGTTCTTGCTCTACGCGGACCGTGACGGCGTTGGTCGCTGGCTCGACGCGTGCCGCGGCGGGCCTGACGACAGGTGGTATCGTGTCAACGGGTTCGCGTTTGCCGTGTCGCAAGTC
>C687J26845_100203454|C687J26845_100203451|TR
CGCAGCGCTCCGCCAACAACGCATTCAACATGAACTTCGATGATGGCAATCAGAACAACAACGACAAGAACAACGAGCTCCGTGTCCGTCCCGTCCGCAGATT
>C687J26845_100203454|C687J26845_100203451|VR
CGCAGCGCTCCGCCGACACCGCATTCGGCGTGCACTTCGGTGATGGCGGTCAGAACAACCTCGTCAAGCACTACGAGCTCCGTGTCCGTCCCGTCCGCAGATT
>C687J26845_100203454|C687J26845_100203452|TR
AGGTCGCAGCGCTCCGCCAACAACGCATTCAACATGAACTTCGATGATGGCAATCAGAACAACAACGACAAGAACAACGAGCTCCGTGTCCGTCCCGTCCGCAG
>C687J26845_100203454|C687J26845_100203452|VR
AGTTCGCGGCGCTCCGCCTACGACGCATTCTTCATGTACTTCGTTGATGGCTGTCAGGACAACCTCGGCAAGGACATCGAGCTCCGTGTCCGTCCCGTCCGCAG
>C687J26845_100205134|C687J26845_100205131|TR
ATGTGCCCGATCTCCGGCGGCAACTGGAACAACTCCTCGAACGCTGGCGTGTGGGCGTTGAATCTCAACAATGTGCGCGGCAACTCCAACAACAACGTTGGCTTCCGCGCGGACT
>C687J26845_100205134|C687J26845_100205131|VR
ATGTGCCCGNTCTCCGGCGGCNGCTGGAACANCTCCTCGTCCGCTGGCGTGTGGGCGTTGAATCTCGCCGGTGTGCGCGGCAACTCCAACGACGGCGTTGGCTTCCGCGCGGCCT
>C687J26845_100218201|C687J26845_100218205|TR
TTTTGAGGACTCCGACCGTCTTTACGGCGGCAATCGCAAGTACGGCGGCTTGGCCAATGTCAACTACAACTCGTCTGACAACCGCAACGACAACATTGCTGGTCGTCCTCTGGTAGTTTC
>C687J26845_100218201|C687J26845_100218205|VR
TTTTGGGGGCTCCGACCGTCTTTACGGCGGCTATCGCAGGTACGGCGGCTTGGCCGGTGTCGGCTGCGTCTCGTCTGACGACCGCTACGACGGCATTGCTGGTCGTCCTCTGGTGAGTTTC
>C687J26845_100218202|C687J26845_100218205|TR
TTTTGAGGACTCCGACCGTCTTTACGGCGGCAATCGCAAGTACGGCGGCTTGGCCAATGTCAACTACAACTCGTCTGACAACCGCAACGACAACATTGCTGGTCGTCCTCTGGTAGTTTC
>C687J26845_100218202|C687J26845_100218205|VR
TTTTGGGGGCTCCGACCGTCTTTACGGCGGCTATCGCAGGTACGGCGGCTTGGCCGGTGTCGGCTGCGTCTCGTCTGACGACCGCTACGACGGCATTGCTGGTCGTCCTCTGGTGAGTTTC
>KVRMV2_1000034984|KVRMV2_1000034985|TR
TATGCCTGGGGCACCAACGTCGGCTGGCTCAACTTCAACCCCACCCACGGTGGTGGGGTGACGGTCTACTCCGACCACCTGGAAGGCTACGTCTGGGGCGAGAACNTCGGCTGGATCCGGCTGGGTACCACCACCGGCGGCAGCCCGCACACGTATGCCAACGACGCCGCCGGCACCTACGGCGTCAACAACGACGGC
>KVRMV2_1000034984|KVRMV2_1000034985|VR
TACGCCTGGGGCACCAACGTGGGCTGGATCAACTTCCTCCCCATTCACGTCGACGCGGTCGTTTACAATGACCACCTTGAGGGCTATGTCTGGGGAGAGAACGTCGGTTGGATCAGGCTGGGTACCTACGAAGCAGGCGGCTCACACAGCTATGCCAACGATGCAGGGAACACCTATGGCGTCAACAACGATGGC
>KVRMV2_1000072066|KVRMV2_1000072065|TR
CCCGCTGACGGCAATGTGCCGAACGTTTACGTGAACGACAACGGTCAGTTCAATCGTGACAATTCAAACGTCGACAATGACAATCCGTCTCGTGCCCTGATGATGA
>KVRMV2_1000072066|KVRMV2_1000072065|VR
CCCGCTGACGGCGGTGTGCCGCTCGTTTGCGTGGGCGGCTACGGTCGGTTCTATCGTGGCGTTTCTTACGTCGACCTTGGCCGTCCGTCTCGTGCCCTGGTGGTGA
>KVRMV2_1000072066|KVRMV2_1000072068|TR
CGTTTACGTGAACGACAACGGTCAGTTCAATCGTGACAATTCAAACGTCGACAATGACAATCCGTCTCGTGCCCTGATGATG
>KVRMV2_1000072066|KVRMV2_1000072068|VR
GTTTGCGTGGGCGCCCGCGGTCGGTTCCTTCGTGACTATTCAGGCGTCGGCGGTGGCAGTCCGTCTCGTGCCCTGGTGGTGA
>KVRMV2_1000180484|KVRMV2_1000180486|TR
TCGTTCCGAACTCGAACTGGAATGACGATCACGTGAACTTCAACAGGAACTATGCTGATAATCGCAACGATAATGCGCGCTTTCGTTCCTCGGTGAAGAGAGGTGTG
>KVRMV2_1000180484|KVRMV2_1000180486|VR
TCGTTCCGCGCTCGCGCTGGAATGACGATCGCGTGTGCTTCTTCAGGGACTGTGCTGCTTATCGCAGCGATTATGCGCGCTTTCGTTCCTCGGTGGGGGGAGATGTG
>KVRMV2_1000269432|KVRMV2_1000269431|TR
ATCCTGCTGGTGGGTGCCAATTGGAATAATGGCACGCTAGCGGGACTCGGGACGCTGAATGCGAATAATGTCACGTCGAATTCCAATCGCAATATCGGCACACGGGCAGAGCTCA
>KVRMV2_1000269432|KVRMV2_1000269431|VR
ATCCTGCTGGTGGGTGCCGATTGGGCTGATGGCGCGCTGGCGGGGCTCGGGGCGCTGCATGCGATGGATGTCGCGTCGAGTTCCGNTCGCNNTNTCGGCNCGCGGGCGGAGTTCA
>KVRMV2_1000323515|KVRMV2_1000323512|TR
AACGTCCAGTCCAACAACTACTGGTCCGGTACGGAGTTCGCGCCCAACACCAGcaacgcgtggaacttcaacttcaacaacggcaaccagaacgcgaacaacaagaacaacaacTTCTTCGCCTGGGCTGTTCGCTCCGG
>KVRMV2_1000323515|KVRMV2_1000323512|VR
AACGTCCAGTCCCTCGTCTACTGGTCCGGTACGGAGTTCGCGCCCAGTACCAGCAGCGCGTGGTTCTTCAACTTCCGCAGCGGCAACCAGGGCTCGGCGAACAAGGGCTTCAACTTCTTCGCCTGGGCTGTTCGCTCCGG
>KVRMV2_1000412562|KVRMV2_1000412561|TR
ATCCTGCTGGTCGGGTTCAATTGGAATAATGCGTCGATCGCAGGACTTGGCACGCTGAATGCGAATAATGTCACGTCGAATTCCAATCGCAATATCGGCGCACGCCTAGAGCTCAC
>KVRMV2_1000412562|KVRMV2_1000412561|VR
ATCCTGCTGGTCGGGTTCGCTTGGGTTGATGCGTCGGTCGCGGGGCTTGGCGCGCTGGCTGCGGATGATGTCGCGTCGCATTCCCATCGCCTTATCGGCGCGCGCCTGGAGTTCAC
>KVRMV2_1000441814|KVRMV2_1000441811|TR
ACAGCGCTGCCTGGTGGTTACCGCAACAACAATGGTAATTACAACAATATGGGCAACAACGGTTCCTTTTGGTCCGCTACCGAGAACAATAGTAATAACGCCTGGAACCGTAAACTGAATTATAACAATTCAGATATCAACCGGAACAACAACAATAAGAGAAACGGGTTCTCTGTTCGTTGTGTTAGGGA
>KVRMV2_1000441814|KVRMV2_1000441811|VR
ACAGCGCTGCCTGGTGGTTACCGCTACCACTTTGGTAATTACCGCAATATGGGCACCGCCGGTTCCTTTTGGTCCGCTACCGGGAGCATTAGTTATCGCGCCTGGTCCCGTATTCTGCATTGTATCGGTTCAGATATCGGCCGGTACTACTACGGTAAGAGGAGCGGGTTCTCTGTTCGTTGTGTTAGGGA
>KVRMV2_1000526373|KVRMV2_1000526374|TR
GGAGTCCGCTGGGTGCGGGGCGCGTAACAGGAACAATCCTAACAACAGGAACAACAACGGGTTTCGTCCAGTGGTCTCCCCA
>KVRMV2_1000526373|KVRMV2_1000526374|VR
GGAGTCCGCTGGGTGCGGGGCGCGTAACTGGTACGTTCCTGACAGCGGGATCGACGTCGGGTTTCGTCCAGTGGTCTCCCCA
>KVRMV2_1000789953|KVRMV2_1000789951|TR
CGGCGATCCGTGGTGGCAACTGGAACAATGGCGCGAACGCGGGGGTGTTCGCTCTCAATCTCAATAATGCCCCTGGGAACTCGAACAACAACATCTCGTTTCGCCTGGGCAA
>KVRMV2_1000789953|KVRMV2_1000789951|VR
CGGCGCTCCGTGGTGGCGGCTGGGGCCATGGCGCGGGCGCGGGGGTGGTCGCTCTCGATCTCGAGGATGCCCCTGGGAGCTCGGGCAGCNNCNTCTCGTTTCGCCTGGGCAA
>KVRMV2_1001203951|KVRMV2_1001203953|TR
TACGCCTGGGGCACCAACGCCGGCTGGATCAACTTCAACCCCAGCGACGGCGGCGGGGTGACGGTCTACTCCGACCACCTGGAAGGCTACGTCTGGGGCGAGAACGTCGGCTGGATCC
>KVRMV2_1001203951|KVRMV2_1001203953|VR
TACGCCTGGGGCACCAACGTGGGCTGGATCAACTTCAACCCCACTCACGATCAGGTGACTATCGACCCCACGACCGGCGACTTCGACGGCTACGCCTGGGGCGAGAACGTGGGCTGGATCC
>KVRMV2_1001212883|KVRMV2_1001212882|TR
GTTGGTTTTAGTCAGTAGTAATTCGAATAATAGTGTCAAAGCAGGCACTTTTGCGTTGAATGCGAATAACACTTTTTCGAATGACAATGTTAATATCAGCACTCAGGTATGCTT
>KVRMV2_1001212883|KVRMV2_1001212882|VR
GTTGGTTTTGGTCGGTGGTGATTCGGCTAAGGGTGTCAGGGCGGGCGCTTTTGCGTTGGCTGCGCATTACGCTTTTTCGGATGCCTATGTTGATTTCGGCGCTCGGGTTTGCTT
>KVRMV2_1001222062|KVRMV2_1001222061|TR
TCAGAGGAACGCCCGCTGCGCCTGTCGTAACAGGAACGAACCGAACAACCGGAACAACAACCTGGGCTTTCGGGTCGTGGTCGCCCCTCACGCCCCTCCGTATCCGATGG
>KVRMV2_1001222062|KVRMV2_1001222061|VR
TCAGAGGCTCGCCCGCTGCGCCTGTCGTTACGGGTACTCCCCGAACAGCCGGGACGCCAACCTGGGCTTTCGGGTCGTGGTCGCCCCTCCCACCCCTAGCCGTTGA
>KVRMV2_1003552063|KVRMV2_1003552067|TR
AGCCCTTCCGGGTGGCAACCGCAATGACGACGGCACGTTCAACAATGTTGGCAACAACGCCAACTTCTGGACGGCCACGGAGAATGGCGGGTCGAACGCCTGGAACCGCAACTTGAACAACGACAATGCGGAAGTGAACCGGAACAACAACAACAGGAACAAAGGGTTCTCGGTCCGCTGCGAGAGGGATTG
>KVRMV2_1003552063|KVRMV2_1003552067|VR
AGCCCTTCCGGGTGGCTACCGCAGTGTCTTCGGCACGTTCCTCGGTGTTGGCTTCCGCGCCTACTTCTGGACGGCCACGGAGGGTGGCGGGCCGAGCGCCTGGGGCCGCTACTTGCACTACGGCAGTGCGGAAGTGAGCCGGAGCTACGACGCCAGGTACGAAGGGTTCTCGGTCCGCTGCGCAAGGGATTG
>KVRMV2_1004856902|KVRMV2_1004856901|TR
GCCTCCAGGTGGCGCGTGTTGCTATTCGGCACGAACACGAATAACAGGGCGAATAGCGGCGGTTTCACGTATAATGCGAATAACACGTCGAGCAACACGAATCAGAATATCGGCACGCAGGTCAGCTT
>KVRMV2_1004856902|KVRMV2_1004856901|VR
GCCTCCGGGTGGCGCGTGTTGCTGTTCGGCGCGTACGCGGATGTCGGGGCGGCTGGCGGCGGTTTCGCGTTTGCTGCGCATTACGCGTCGGGCGCCGCGGTTCGGGATCTCGGCGCGCGGGTCTGCTT
>KVRMV2_1005554641|KVRMV2_1005554642|TR
TTGCGTTCTTGGTATGtcaacaacctcaacaacaggtctaacctcaatggcaacaacaacctcaacaacaaTACTCGTCTTGTTGG
>KVRMV2_1005554641|KVRMV2_1005554642|VR
TTGCGTTCTTGGTNTGTCNANGNCCTCNACNGCAGGTCTANCCTCNNTGGCNNCNNCGACCTCGGCNACNNTNCTCGTCTTGTTGG
>KVWGV2_101491182|KVWGV2_101491184|TR
GCTTGTCTATGTGGTGGTAATTGGAACAACTCCTCTAATGCAGGAGTGTTTACTATGAATTTGAACAATAATCGCACTAACTCGAATAACAATGTTGGTGCTCGTGACT
>KVWGV2_101491182|KVWGV2_101491184|VR
GCTTGTCTATGTGGTGGTAATTGGAGCGCCTCCTCTGTTGCGGGGATGTTTACTATGTTTTTGAGCGGTCATCGCACTTACTCGGATGACGATGTTGGTGCTCGTGCCT
>KVWGV2_101685643|KVWGV2_101685641|TR
CTCTCAGGCTTGGAACGTCAATTTCAACAATGGCAATGACAATTACAACAATAAGTCAAATAAGAAGTATGTTCGTTGTGTAAGAGGTGGATAGT
>KVWGV2_101685643|KVWGV2_101685641|VR
CTCTCAGGCTTGGCTCGTCTATTTCGGCAATGGCGATGTCTATTACGACAATAAGTCAGATAAGGAGTATGTTCGTTGTGTAAGAGGTGGACAGT
>KVWGV2_101685643|KVWGV2_101685645|TR
ATTCCTCTCAGGCTTGGAACGTCAATTTCAACAATGGCAATGACAATTACAACAATAAGTCAAATAAGAAGTATGTTCGTTGTGTAAGAGGTGGATAGT
>KVWGV2_101685643|KVWGV2_101685645|VR
ATTCCTCTCAGGCTTGGAACGTCAGTTTCTTCAATGGCATTGACAATTACGACAATAAGTCGAGTAAGGAGTATGTTCGTTGTGTAAGAGGTGGACAGT
>KVWGV2_102901262|KVWGV2_102901264|TR
ATTATTGGTCTTCGTCGCCAAATGTTTCAAATTCTAAGAACGCTTGGAATGTGAATTTCAACAATGGCAATTCCAACAACAACAATAAGACAAATGAGAATTATGTTCGTTGTGCTAGGGCAGGATAAT
>KVWGV2_102901262|KVWGV2_102901264|VR
ATTATTGGTCTTCGTCGCCAGATGTTTCCGATTCTAAGTACGCTTGGGGTGTGTATTTCAGCTATGGCCATTCCAACGACAACTATAAGACTTATGAGTATTATGTTCGTTGAGCTAGGGCAGGACAAT
>KVWGV2_103078911|KVWGV2_103078915|TR
AAAGCCTATGGCAGGGAACCGTAATTGGAATGATGCTAGCCTGAACAATCAGGGAACTAACGGGAACTATTGGTCTTCATCTCCTAATGGTACTAACGGGTACAACATGAACTTCAATTCTAGCAATATTAATCCGAGCAATAACAATAACCGTGCTAACGGGTTCTCTGTTAGGTGTTTCAAGAGCTA
>KVWGV2_103078911|KVWGV2_103078915|VR
AATGCCTATGGCAGGGGACCGTAATTGGAGCGATGCTGGTCTGTACGATCAGGGTTTTTACGGGGTCTATTGGTCTTCGTCTCCTTATGGTGCTCGCGGGTACAACGTGTACTTCAATTCTAGCTTTATTCATCCGGGCGATAACATTGACCGTGCTAACGGGTTCTCTGTTAGGTGTTTCAAGAACTA
>KVWGV2_103317875|KVWGV2_103317873|TR
TGTGCCCGATCGCGAGCGGCAACTGGAACAATGGCAGCGCCGCTGGCGTGTGGGCGTTGAATCTCAACAATGTGCGGGCTAATTCGAACGTCAACGTTGGCTTTCGCGCGGACT
>KVWGV2_103317875|KVWGV2_103317873|VR
TGTGCCCGCTCGCGGGCGGCGACTGGGGCAATGGCGGCGCCGCTGGCGTGTGGGCGTTGCATCTCAACGGTGTGCGGGCTAATTCGACCGTCAGCGTTGGCTTTCGCGCGGCCT
>KVWGV2_103324423|KVWGV2_103324424|TR
CTCTAGTGATTACTGGTCTTCTACTACAGTTCTAGGCAACGAGAACAATGCATGGGGTGTGAACTTCAACAATGGCAATGACAATTGGAACAATAAGGACAATAGTAATTATGTTAGGTGTGTTAGAGCAGGAGAGTAA
>KVWGV2_103324423|KVWGV2_103324424|VR
CTCTAGTGGTTACTGGTCTTCTACTACAGTTCTAGGCTACGAGGACATTGCATGGGGTGTGTACTTCAACTATGGCGGTGACGGTTGGTACCCTAAGGACGATAGTCGTTATGTTAGGTGTGTTAGAGCAGGACAGTAG
>KVWGV2_103324423|KVWGV2_103324421|TR
CTCTAGTGATTACTGGTCTTCTACTACAGTTCTAGGCAACGAGAACAATGCATGGGGTGTGAACTTCAACAATGGCAATGACAATTGGAACAATAAGGACAATAGTAATTATGTTAGGTGTGTTAGAGCAGGAGAGTA
>KVWGV2_103324423|KVWGV2_103324421|VR
CTCTAGTGTTTACTGGTCTTCTACTACAGTTCTAGGCAACGAGAACAATGCATGGGGTGTGCTCTTCGGCAATGGCAATGACGGTTGGGGCTATAAGGACAATAGTCTTTATGTTAGGTGTGTTAGAGCAGGACAGTA
>KVWGV2_107209004|KVWGV2_107209002|TR
GTCCTATGTTTACTGGTCCGCAGTAGAGTACGCGCCCAATACCAATAACGCATGTGCGTTCAATACTAACAACGGCAACCAGAACAACAACAATAAGAACAATGAGTTCTATGCCTGGGCGGTTCGTTCCGG
>KVWGV2_107209004|KVWGV2_107209002|VR
GTCCTATGTTTACTGGTCCGCAGTAGAGTACGCGCCCGATACCAATGGCGCATGGGCGTTCGGTACTTACACCGGCGGCCAGAACCACAACTTTAAGCACAATGAGTTCTATGCCTGGGCGGTTCGTTCCGG
>KVWGV2_107212554|KVWGV2_107212553|TR
GTCTGTTTCTACTAATAATTATTGGTCATCTACTGAGAATGCAAATAATACAAACAATGCGTGGAATGGTAACTTTAACAATGGGAATATGAACAACAATAACAAGACTAATAATAATTCTGTACTATGTACCCATGAATAG
>KVWGV2_107212554|KVWGV2_107212553|VR
GTCTGTTTCTACTACTGGTTATTGGTCCTCTACTGGGCATCCTTATACTACATACTATGCGTGGTATGGTAACTTTTACTATGGGTATGTGGACTACAGTCACAAGCTTAATAATAAATCTGTACTATGTACCCATGATTAG
>KVWGV2_107280122|KVWGV2_107280124|TR
TATAGCGGTGATATTGGGGGCGAATCGTGACAATGGGGTCGGTGCCGTGTCTCGTGCCTCGCATTGGGCCAATTTTGTTTGGAGCTCGTACTGGGGCATTGGTTCGCGTTTCGCTTGTGA
>KVWGV2_107280122|KVWGV2_107280124|VR
[truncated: 11,350,418 more chars]
